# Supplementary material for: The miRNA-mRNA Regulatory Modules of Pinus massoniana Lamb. in Response to Drought Stress
Source: Int J Mol Sci. 2023 Sep 28;24(19):14655. doi: 10.3390/ijms241914655 (PMC10572226; doi:10.3390/ijms241914655)
Supplement: Supplementary file 1 [file ijms-24-14655-s001.zip]

Archive with 11 entries (11 files):
- Supplementary data Figure S1-S2.pdf
- Table S1.xlsx
- Table S10.xlsx
- Table S2.xlsx
- Table S3.xlsx
- Table S4.xlsx
- Table S5.xlsx
- Table S6.xlsx
- Table S7.xlsx
- Table S8.xlsx
- Table S9.xlsx
