# Supplementary material for: The miRNA-mRNA Regulatory Modules of Pinus massoniana Lamb. in Response to Drought Stress
Source: Int J Mol Sci. 2023 Sep 28;24(19):14655. doi: 10.3390/ijms241914655 (PMC10572226; doi:10.3390/ijms241914655)
Supplement: Supplementary file 1 [file ijms-24-14655-s001.zip › Table S1.xlsx]

## Sheet: Sheet1
Table S1. BGISEQ small RNA-seq read data, their quality and rate of mapping to the reference transcriptome and the number of reads of conserved and novel miRNA.
Sample	Clean reads	Clean bases	GC (%)	Q20 (%)	Q30 (%)	Clean Reads of sRNA	Mapped sRNA Reads	Mapped Rate (%)	Conserved miRNA Reads	Novel miRNA Reads
C0_1	20579302	447950993	53.5	99.45	94.69	20570509	15946044	77.52	364726	110260
C0_2	21434133	473543313	53.25	99.39	94.49	21431904	16419110	76.61	395410	110008
C0_3	22079283	486926848	52.68	99.25	93.49	22068838	16910875	76.63	398164	113573
C1_1	21045784	473254372	52.97	99.16	96.9	21041528	15378133	73.08	364012	102467
C1_2	20094383	451663611	54.3	99.18	97.19	20090245	14496872	72.16	307692	85512
C1_3	20313903	456419448	53.66	99.21	97.08	20313903	15007055	73.88	296332	85576
C2_1	20076546	451840394	53.64	99.23	97.29	20071796	15105102	75.26	346545	108799
C2_2	20746069	459959533	53.81	99.25	97.25	20741803	15959949	76.95	337268	104517
C2_3	20196960	447456976	53.97	99.11	96.93	20192891	15564518	77.08	289566	115417
C3_1	19969315	446039423	53.64	99.17	97.35	19965207	15266945	76.47	355671	105167
C3_2	20283224	449064899	52.22	98.97	95.39	20283224	15847313	78.13	399842	109340
C3_3	20243685	456227325	53.4	99.26	97.39	20238956	15292421	75.56	381030	126595
D1_1	23042270	560225171	54.05	99.05	92.51	23012151	14661042	63.71	284710	91838
D1_2	21396970	495583159	53.21	99.42	94.91	21391818	14684383	68.64	311140	110346
D1_3	22646743	554384088	53.88	99.44	94.89	22610791	14461920	63.96	292625	93595
D2_1	21326185	497977887	52.12	99.25	94.47	21323258	16041006	75.23	459620	102937
D2_2	20224725	475441907	53.21	99.5	94.98	20215087	15073141	74.56	430736	94908
D2_3	22031887	515229204	52.5	99.47	94.98	22015053	16593220	75.37	443567	103762
D3_1	21713979	489297592	51.5	99.18	97.22	21709458	17136222	78.93	441207	129724
D3_2	20208344	455327057	52.6	99.29	97.71	20196585	15643140	77.45	405670	98724
D3_3	21274883	482276229	51.93	99.19	97.35	21262284	16566194	77.91	418301	111915
Total/General	440928573	10026089429	53.14	99.26	95.93	440747289	328054605	74.53	7723834	2214980
