# Supplementary material for: The miRNA-mRNA Regulatory Modules of Pinus massoniana Lamb. in Response to Drought Stress
Source: Int J Mol Sci. 2023 Sep 28;24(19):14655. doi: 10.3390/ijms241914655 (PMC10572226; doi:10.3390/ijms241914655)
Supplement: Supplementary file 1 [file ijms-24-14655-s001.zip › Table S10.xlsx]

## Sheet: Sheet1
Table S10. The sequence of forward (F) and reverse (R) primers for the ten microRNA genes selected for real-time quantitative reverse transcription PCR (qRT-PCR).
Serial no.	Gene	Primer sequence (5'–3')
1	pma-miR156a-5p	F: TGACAGAAGAGAGTGAGCAC
2	pma-miR3701a-5p	F: TGAAGGGTTGGAGTTGTTTGGT
3	pma-miR3710a-3p	F: TTGGAGGCCTGTCAGGTTCCC
4	pma-miR396f-5p	F: TTCCACAGCTTTCTTGAACTA
5	pma-miR482b-3p	F: TTTCCTACTCCTCCCAAGCCCA
6	pma-miR950c-3p	F: CCATCGCGGGCCGACGTCACG
7	pma-miRN11a-5p	F: TCAGTTGTCCAATGCTCTCAG
8	pma-miRN60-5p	F: CTGCTTGGCGCTTCAGATATG
9	pma-miRN72b-3p	F: TTTCCAACCCCGCCGAGACCCA
10	pma-miRN77-3p	F: TTGGAGGCTCGTCAAGCTGCC
CK	ACT1	F: CAGTGTCTGGATTGGAGGTTC
		R: TCTGTGGACGATGGAAGGAC
