# Supplementary material for: The miRNA-mRNA Regulatory Modules of Pinus massoniana Lamb. in Response to Drought Stress
Source: Int J Mol Sci. 2023 Sep 28;24(19):14655. doi: 10.3390/ijms241914655 (PMC10572226; doi:10.3390/ijms241914655)
Supplement: Supplementary file 1 [file ijms-24-14655-s001.zip › Table S2.xlsx]

## Sheet: Sheet1
Table S2. Details of microRNA candidates identified in Pinus massoniana Lamb.
miRNA								pre-miRNA					pri-miRNA
miRNA ID	Type	miRNA sequence (5'－3')	Length	Start poistion on pri-miRNA	End poistion on pri-miRNA	Strand direction		pre-miRNA sequence (5'－3')	Start poistion on pri-miRNA	End poistion on pri-miRNA	Strand direction		pri-miRNA ID	pri-miRNA sequence (5'－3')
pma-miRN1-3p	Novel	UCUCGCAUUCUUGCUUCAGUC	21	628	648	+		AAUCCGGGGACUGAAGCAAGAAUGUGAGAAACCGCAGAUUGCUGGGGAGAAAGCAAUCUGCAAUUUCUUCUCGCAUUCUUGCUUCAGUCACGUAGGAAG	560	658	+		isoform_100300	AUGGGGGGGUUCUAGGGUUCUAGCUUUUAAGUUUUAAUAUCAACCAUGGGUUCUAGGGUUCUAGCGUUCUAGGGUUCUAGCAUCAACCGUGCUGGGUAUUUACAAAAGAGCAAGGGGGACACUCAUUUCGCGGUAGAUCAUCUUAUUCUUGGAGUGCUAAAAAACUCCCCAGGUUUCAGAUUGCUUUACAGAGGCAGGUGUGAGGAUAGAGAGCGUGGACAUCUGAAGUGAAGAAGCUCAGAGGAGAGGGCAAAAAGGUAGAUACUGCGUCUGGUGAUACUAAUUUUCAGGCCUUGAAAACAUAUGGCCUCGAUUUGGUUGAAGAUGCUGGGAAGCUUGAAGAAAUUCAGAGAGUAGUUAUAAUUUUGUCUCGGAGGACCAAGAACAAUCCUGUGCUCA…
pma-miR11425a-5p	Known	UUUACUGCUAUAUAUUUUCU	20	5	24	+		AGCUUUUACUGCUAUAUAUUUUCUCCUUGCAAUUUUACCAAUGAUCACCAAUCCAAAUAACACUUGCCCAAUCUUCUGAUUAAACAUGCACUGGUCACUUGGUUUCUGAUAUCUUUUCCUUCUAGCAGUAGAAGCACCAGGAGGAAAAGAUAUAGCAGUCAAAGUG	1	166	+		isoform_101999	AGCUUUUACUGCUAUAUAUUUUCUCCUUGCAAUUUUACCAAUGAUCACCAAUCCAAAUAACACUUGCCCAAUCUUCUGAUUAAACAUGCACUGGUCACUUGGUUUCUGAUAUCUUUUCCUUCUAGCAGUAGAAGCACCAGGAGGAAAAGAUAUAGCAGUCAAAGUGUGCUCAUUGUUCUCCAAACAGUGAGUUUUUACUGCUAUAUCUUCUCUUCCUCGCAAUUUUACCAAUGAUUACCAAUCCAUAGAGCACUUGCCCAGUCUUCUGACUAAACAUGUAUUGGUCACUUGGUUUUUGAUAUCCUCCAACCACCUCUUUUAUUGUGAUCAAGAAUGACAUUCUUACAUUGCUUUCUCUGGCUCAAAUUGAAAUCAAAAUCUACACAAUUGAGCGCGACA…
pma-miR11544a-5p	Known	AGCUGUUGUCACUCCACUCCA	21	772	792	+		GGCAGGUUGGAGCUGUUGUCACUCCACUCCAUUUCCUCCCUGUUCUAAUUUGUUCAUGGCGCAUUUGAGUUCACCCAAAGAUAUGGAGUGGGGUGACAACAUCUCCAACUUCCCA	762	876	+		isoform_101999	AGCUUUUACUGCUAUAUAUUUUCUCCUUGCAAUUUUACCAAUGAUCACCAAUCCAAAUAACACUUGCCCAAUCUUCUGAUUAAACAUGCACUGGUCACUUGGUUUCUGAUAUCUUUUCCUUCUAGCAGUAGAAGCACCAGGAGGAAAAGAUAUAGCAGUCAAAGUGUGCUCAUUGUUCUCCAAACAGUGAGUUUUUACUGCUAUAUCUUCUCUUCCUCGCAAUUUUACCAAUGAUUACCAAUCCAUAGAGCACUUGCCCAGUCUUCUGACUAAACAUGUAUUGGUCACUUGGUUUUUGAUAUCCUCCAACCACCUCUUUUAUUGUGAUCAAGAAUGACAUUCUUACAUUGCUUUCUCUGGCUCAAAUUGAAAUCAAAAUCUACACAAUUGAGCGCGACA…
pma-miR535a-5p	Known	UGACAACGAGAGAGAGCACGCU	22	470	491	+		AACGGUUAUAUGACAACGAGAGAGAGCACGCUUGUCAACGCCCGUGUAUGGUACACGUUUGUAUACAUGCGUGCUCUCUCUCGGAGUCACUCAAUCUCU	460	558	+		isoform_102845	AUGGGGAUUCGAGAGCAGCAAGCCGGUAUCUCACAAAAGUAAAAAAAUCUACCUCCCCACUAUGGGAAGGAAUUUAGUUUUGCAAUUUCAGGCCACCUCCAUUUACUUUUCUUUCUCUGGUUAUUAAAUCAGUCUAGUUAUUCUGUUGUUAGAUCAGUUCAAAAUUGAUUUUCUAAAUAUUCCCAAGAUUUUGAUCUUUUCAAGAGAAGUGAUCUCCCCAAAUGAAUUGAUUUUGACAGUUCAACAUUUUUCUCUUCGCAUCGAUCUAUUCUAUUAGAGUUUUUCACUUUAGAAUCAACUCUGUAAUCUUCAAUAACUUGUAAUGGACUGGGGUGAGGUCAGUAGUCGAUUUCUGUGAUCAAAUAAACAGAUUUUUGUAUAUAGCCUGAUUUUUCUGAU…
pma-miR482a-3p	Known	UCUUCCCAACCCCUCCCAUGCC	22	73	94	+		UGGGAACGUUAGGCGUGGGACGAUUGGGAAGACUUGGUCGAUUUGCUCUACUCAGUCUUCCCAACCCCUCCCAUGCCUUUAUUCCUC	18	104	+		isoform_104050	AUGGGGGCUCUGCAGUGUGGGAACGUUAGGCGUGGGACGAUUGGGAAGACUUGGUCGAUUUGCUCUACUCAGUCUUCCCAACCCCUCCCAUGCCUUUAUUCCUCACUGCACAUCCCUGUUAUUUCUACCCACCCAUGCCAUUGCCUCCAGAUUUUGAUUGUGGAUUUGCCGGCUUUUGUUGUUUUUGUGGCCGUUUCCUUGUUUGGAUUCUGUCCUCUACGGAAACAAGGUCGAUCUGAGAAAUAGGCAAGUGAAACCCAAGCAAGCUACUCUUUAAUAGGGUACUGUGGGAUAUCUGCAAAGGUGACGACAACUUUGCAAGUCAUUCCUCUACUUGGCACACAAGUUCUCAGGGGAUUCAAGUGUCAUUUUGUGGAGUGGGCUGCUCCUGUUCCUCCU…
pma-miR482a-5p	Known	CGUGGGACGAUUGGGAAGACU	21	31	51	+		UGGGAACGUUAGGCGUGGGACGAUUGGGAAGACUUGGUCGAUUUGCUCUACUCAGUCUUCCCAACCCCUCCCAUGCCUUUAUUCCUC	18	104	+		isoform_104050	AUGGGGGCUCUGCAGUGUGGGAACGUUAGGCGUGGGACGAUUGGGAAGACUUGGUCGAUUUGCUCUACUCAGUCUUCCCAACCCCUCCCAUGCCUUUAUUCCUCACUGCACAUCCCUGUUAUUUCUACCCACCCAUGCCAUUGCCUCCAGAUUUUGAUUGUGGAUUUGCCGGCUUUUGUUGUUUUUGUGGCCGUUUCCUUGUUUGGAUUCUGUCCUCUACGGAAACAAGGUCGAUCUGAGAAAUAGGCAAGUGAAACCCAAGCAAGCUACUCUUUAAUAGGGUACUGUGGGAUAUCUGCAAAGGUGACGACAACUUUGCAAGUCAUUCCUCUACUUGGCACACAAGUUCUCAGGGGAUUCAAGUGUCAUUUUGUGGAGUGGGCUGCUCCUGUUCCUCCU…
pma-miR482b-3p	Known	UUUCCUACUCCUCCCAAGCCCA	22	107	128	+		UGGCAAGAGGAGAAAGGCCUUGGGCUUGCGAGGAUGGGAAAAACUCGUGUGGUGUUUGAUCACUGAUUUACAGUUUUUCCUACUCCUCCCAAGCCCAUGGCCUUGCC	32	138	+		isoform_104772	AUGGGGAUGUUAGGCAGAGGUGGUUGAAGGAUGGCAAGAGGAGAAAGGCCUUGGGCUUGCGAGGAUGGGAAAAACUCGUGUGGUGUUUGAUCACUGAUUUACAGUUUUUCCUACUCCUCCCAAGCCCAUGGCCUUGCCUUCACUGAAUACGUCUAUGCUGUUCUGCUUAAUGAAAAUUAUCUAAAUCGCGGCUCAGGUUUGACAUCGAACUAAAUGAUUCAGCUUCUUAUUCUCGGUUGUUUUACUGUACCGGGUUCCAUGGAUCUACGCACCAUUCAACUGGUAGAAAGGCCUUCGGCUUGCGAGGAUGGGAAAAACUAAUACAGUGGUAAUACGCGCUGAUUUACGGUCUUCCCUACUCCUCCUAAGCCCGUGGCCUUGCCUUCCCUGAAUAUGUCC…
pma-miR482b-5p	Known	GGCUUGCGAGGAUGGGAAAAA	21	54	74	+		UGGCAAGAGGAGAAAGGCCUUGGGCUUGCGAGGAUGGGAAAAACUCGUGUGGUGUUUGAUCACUGAUUUACAGUUUUUCCUACUCCUCCCAAGCCCAUGGCCUUGCC	32	138	+		isoform_104772	AUGGGGAUGUUAGGCAGAGGUGGUUGAAGGAUGGCAAGAGGAGAAAGGCCUUGGGCUUGCGAGGAUGGGAAAAACUCGUGUGGUGUUUGAUCACUGAUUUACAGUUUUUCCUACUCCUCCCAAGCCCAUGGCCUUGCCUUCACUGAAUACGUCUAUGCUGUUCUGCUUAAUGAAAAUUAUCUAAAUCGCGGCUCAGGUUUGACAUCGAACUAAAUGAUUCAGCUUCUUAUUCUCGGUUGUUUUACUGUACCGGGUUCCAUGGAUCUACGCACCAUUCAACUGGUAGAAAGGCCUUCGGCUUGCGAGGAUGGGAAAAACUAAUACAGUGGUAAUACGCGCUGAUUUACGGUCUUCCCUACUCCUCCUAAGCCCGUGGCCUUGCCUUCCCUGAAUAUGUCC…
pma-miRN7a-3p	Novel	AUAAUGGGGAGAGAAAAUCGC	21	355	375	+		GCAUCCAUGAGGUGAUUUUCUCUUCCAAUUAUGCCAUUCAUUAUUGAUUCAGAUUUAGAGAGGCUACCCGAUGAACGGGAGCUGUGAUACGGCUUCAACAUUAAUCAAAGUUGGAGCGAAGUUGGAGCGAGGUAUUGUUAUUGCAAUGCGAGAAAGAUCCUCGUCCCAAUUUUGAUUGACAUAAUGGCACUUCUGAUUUCAUAAUAAAGAACUCCGUCCCCAUUAUGCAUAAUGGGGAGAGAAAAUCGCCACAUAAAUG	127	385	+		isoform_106276	ACAUGGGGGUUUACAGGAGACAAGUGCUGUGCUUGAAAUCCGCGGCGCCUGGAAUUAUGCUAUCGGUUUCAAGAAGGAAACAUUAAAUCGAGAGCAAUGCAUGGAAUGAUAUUAGUUGCUCCAACAGCAUCCAUGAGGUGAUUUUCUCUUCCAAUUAUGCCAUUCAUUAUUGAUUCAGAUUUAGAGAGGCUACCCGAUGAACGGGAGCUGUGAUACGGCUUCAACAUUAAUCAAAGUUGGAGCGAAGUUGGAGCGAGGUAUUGUUAUUGCAAUGCGAGAAAGAUCCUCGUCCCAAUUUUGAUUGACAUAAUGGCACUUCUGAUUUCAUAAUAAAGAACUCCGUCCCCAUUAUGCAUAAUGGGGAGAGAAAAUCGCCACAUAAAUGUUGUUCGGGGAUAC…
pma-miRN8a-5p	Novel	UCCACCUCUACUAGGCAUUUGU	22	526	547	+		ACAAUUACUCUCCACCUCUACUAGGCAUUUGUUCUCACGAAAAUGCAUUCCGAAUCUAGAGAAGAAGUGUCUUGUGAUGUCGAGAGUAAAAAG	516	608	+		isoform_106860	AUGGGGACUGCAUACAGAUCUGUGCUCGAGGCAUACACAUCCGUCCUCGCUAAGGCUGUAUUCCUUGUUUUCUGUUUGCAUCGAGGUUCUUUUUAGUUUUGUUUAGUUCUUCCGCUGGUUGAUUAUGGGGUUCUGCCAUUUAUUUUUCCGAAUCCAAGUAAUCUUCGGCACUGUCAAGGAAAUGGGAAUAAUAAGCACCGUGUUACUAAAGGGCAUUUAACGCUUUCUAUAUGGGUACAGAGUCUUAAUUUCACCUUGACAUACAGAGUAUUAAUUUCCAUUAUGGGGUGCUAUGGCUCGCCCCAAUUUCAUGGUAGCUUUCGGACUUUGAUAUGACUAUGACAAUGAUUCCUUAACCGUCGUUUCUUAGGGCGGUCAUUUCUUAAAUCCAUGUGUGAA…
pma-miRN9a-5p	Novel	UCGGGACCUCGGUGGUUGAUG	21	446	466	+		GUUAUUGUCGUCGGGACCUCGGUGGUUGAUGAUCGCUUUGGCUGUUCAAAACCCCCGGGUUCAGGACAACAAAAAUA	436	512	+		isoform_107865	AUGGGGGUUGGAGGUGGAGGAAGAGAGGAAGUAUAGGGUUUCUCAACGUCUGGUGUGCGAUGGUUCGUUUACCAAUAAACCAUCUGCCUCAGACGAUAACCGCAUCUUCUCUCGUUUGCAUAGAAUGCCCGUCUCUCUGGAGAAGCCGAUAACCGCAUCUUCUCUCGUUUGCAUAGAAUGCCCGUCUCUCUGGAGAAGCCGAAAUCGGAUGAGCGGAAACUUAUUUGAGCAGCUGCCGCUGUUCAUGUGGGUAUUUUCUGUAUAUUUCAGAUGUCGAUUCGAAAUGGCGUGAAGAUGAACUCGACCUCUUCUAUCCCUAAUCAGGAUUAGCUCUUCCAGAAGAUGAUCAAUGAUCUAUUUUUUAUUUUUUAUUUCGUCCUCUUUUUAUUUAUGGUGAGA…
pma-miRN10-5p	Novel	UGAGAUCAGGCCCUCGAUGGUU	22	49	70	+		CAAGGGGGUCUUGAGAUCAGGCCCUCGAUGGUUUAUUUACGAUAUAAUCGAUAAACCAUCGCGGGCAGAUGUCACGAGCACCUGCU	38	123	+		isoform_108163	AUGGGGCAGCGAUUAGCGUGGAGGAGGAAGAGAAGGCCAAGGGGGUCUUGAGAUCAGGCCCUCGAUGGUUUAUUUACGAUAUAAUCGAUAAACCAUCGCGGGCAGAUGUCACGAGCACCUGCUCCUUCGUGUACUUGGAUUGACUGCUAGUCACUGUGUACAACCCGGAAUGGCAGAGAAAACUUGACUUCUCAAUCAGAAAGAACUAUUACAACAGCCUCUGCCCUUCCGGUAGUUUUUUAACUUCUGUUUCUUGGUAACUUUAUGUUCAAUGGCAAGCAUAGAUCCCUAAUCUAUUAUGGAUAGAUGAAGAGUUAUCCUCUCAUAAAUCCAUAUUAUCCCGGAUUUAUUGGAUACUCAAGAGAACCUAGAAUGCAAGUGUUUUGAAGUCAACAAUUA…
pma-miRN10-3p	Novel	CCAUCGCGGGCAGAUGUCACG	21	93	113	+		CAAGGGGGUCUUGAGAUCAGGCCCUCGAUGGUUUAUUUACGAUAUAAUCGAUAAACCAUCGCGGGCAGAUGUCACGAGCACCUGCU	38	123	+		isoform_108163	AUGGGGCAGCGAUUAGCGUGGAGGAGGAAGAGAAGGCCAAGGGGGUCUUGAGAUCAGGCCCUCGAUGGUUUAUUUACGAUAUAAUCGAUAAACCAUCGCGGGCAGAUGUCACGAGCACCUGCUCCUUCGUGUACUUGGAUUGACUGCUAGUCACUGUGUACAACCCGGAAUGGCAGAGAAAACUUGACUUCUCAAUCAGAAAGAACUAUUACAACAGCCUCUGCCCUUCCGGUAGUUUUUUAACUUCUGUUUCUUGGUAACUUUAUGUUCAAUGGCAAGCAUAGAUCCCUAAUCUAUUAUGGAUAGAUGAAGAGUUAUCCUCUCAUAAAUCCAUAUUAUCCCGGAUUUAUUGGAUACUCAAGAGAACCUAGAAUGCAAGUGUUUUGAAGUCAACAAUUA…
pma-miR482c-3p	Known	UCUUCCCAACCCCUCCCAUGCC	22	119	140	+		UGGGAACAUUAGGCGUGGGACGAUUGGGAAGACUUGGUCGAUUUGCUCUACUCAGUCUUCCCAACCCCUCCCAUGCCUUUAUUCCUC	64	150	+		isoform_109665	AUGGGGACAUUGAAGCAGCAAAUAACAGAACGUUGUGGGUUGUUACAGGGAUGCUCUGCAGUGUGGGAACAUUAGGCGUGGGACGAUUGGGAAGACUUGGUCGAUUUGCUCUACUCAGUCUUCCCAACCCCUCCCAUGCCUUUAUUCCUCACUGCACAUCCCUGUUAUUUCUACCCACCCAUGCCAUUGCCUCCAGAUUUUGUUUGUGGAUUUGCCGGCUUUUGUUGUUUUUGUGGCCGUUUCCUUGUUUGGAUUCUGUCCUCUACGGAAACAAGGUCGAUCUGAGAAAUAGGCAAGUGAAACCCAAGCAAGCUACUCUUUAAUAGGGUACUGUGGGAUAUCUGCAAAGGUGACGACAACUUUGCAAGUCAUUCCUCUACUUGGCACACAAGUUCUCAG…
pma-miR482c-5p	Known	CGUGGGACGAUUGGGAAGACU	21	77	97	+		UGGGAACAUUAGGCGUGGGACGAUUGGGAAGACUUGGUCGAUUUGCUCUACUCAGUCUUCCCAACCCCUCCCAUGCCUUUAUUCCUC	64	150	+		isoform_109665	AUGGGGACAUUGAAGCAGCAAAUAACAGAACGUUGUGGGUUGUUACAGGGAUGCUCUGCAGUGUGGGAACAUUAGGCGUGGGACGAUUGGGAAGACUUGGUCGAUUUGCUCUACUCAGUCUUCCCAACCCCUCCCAUGCCUUUAUUCCUCACUGCACAUCCCUGUUAUUUCUACCCACCCAUGCCAUUGCCUCCAGAUUUUGUUUGUGGAUUUGCCGGCUUUUGUUGUUUUUGUGGCCGUUUCCUUGUUUGGAUUCUGUCCUCUACGGAAACAAGGUCGAUCUGAGAAAUAGGCAAGUGAAACCCAAGCAAGCUACUCUUUAAUAGGGUACUGUGGGAUAUCUGCAAAGGUGACGACAACUUUGCAAGUCAUUCCUCUACUUGGCACACAAGUUCUCAG…
pma-miR950a-5p	Known	UCGGGACCCCGGUGGUUUAUG	21	408	428	+		GUUAUUGUCGUCGGGACCCCGGUGGUUUAUGAUCGCUUAGGCUGUUCAAAACCUCCGGGUUCACGACAAUACA	398	470	+		isoform_110665	AUGGGGGUGGUGAUUGAGGUGUGGAGGAAAGGAAGCCUAGGGUCUCCUAAUGCCUGGGGCCCCGAUGGUUUAUUUACCGAUAAAACAUCUGACCUCAGACGAGAUGAGCAUCUUCUCACUCGUUUGCAAAGACUGCCCUUCUGUCUGCCGCUUGUCUGGAGAAGCCGGAAUCGUGGAGGGGAAACUUAUUUGAGGUAACAGCGGCCGCUGUCCAUGUGUGUAUUUUCUCUCUCUCAAAUUCGUAUUCGAAAUGGCGUGAAGAUGAGCUCGACCUACUCUAACCCUAAUCAGGAUUAGCUCUUCAAGAAGUAUGAUCGAUGUUCUCUUUUUAUUUGGCCCUCUUGUUUAUUUAUGGUGAGACGCUGCUUGUUGAUCCGGAAGGGGAGGAAGCGAAUGUGU…
pma-miRN11a-5p	Novel	UCAGUUGUCCAAUGCUCUCAG	21	484	504	+		ACUGAUUCAUUCAGUUGUCCAAUGCUCUCAGGUACUGACCCUGUAAUAUUUAUUCUGACAAUUUCUGGCAACAAUAGGAUAUUUCUAAGCUCUCAAGAUUUCACAUAAUGGCCAACUCUUAAGAGCUUAUGAUAAUCCUUUUGUUGUGAAAAGUUUGUGAGGGAUGAAUGUUAAGAGGAUCAACACUUGAGCACAUUGAACAGUUGAAUGAUUAGUC	474	690	+		isoform_110871	AUGGGGUAUACGGACAAAGUUGCAUUUGUGGACAAUUCGAGGCGGCCGGUUCAGAUCCUCAUAUGCAAUCGGAUAGAGGUACCUUCAAGACAAUUUUGACCACAUACGGGAAUCAUAUGAGAUGGAUCCAGAUAUGAAGUAAGAAUUCUCCAACCAUGUUAACUAAUGCAUUCAACUGUCCAAUGUUCUUAGGUAACUGUCUUGUAAGAUUUCUUCUGACAAUUUCUGGUAACAAGAGUGUUAUUGUAAUCUCUGAAGAUGUUGUAAGAGCUAGUACUAAGAGCUUAUGAUAAGCCUUUUGUUGUCAGAAAUGUGUGAGGAGUGAAUGUUACAGGAUUGCCAUUUAGUAUAUUGAACAGUUGAAUGAUAGUUAACAUGUAAACAGAGUUCAGUUCUGUA…
pma-miRN12a-5p	Novel	UAUGGAUGAUUUGGGAUUAAU	21	1858	1878	-		GGCUACAAUCUAUGGAUGAUUUGGGAUUAAUUUUCGACUGCGAUGUUGGUCGGUGCAUAAAUUAAUCCCAAUGCAUCCAUAAAUUGUAAUUCAGUCG	1792	1888	-		isoform_11088	AUGGGGAUGGUCCAAGAAGAAAUUUCAAUGCACUUUCUGAGCUCUUAGCUCUUUUAUAUUCCACUCGAAGGCUAUUCAAAAUAGCCAGGCGGAGUUCAUCUGAUUAAGAGGCUCGAGUUGGUUGGCGUUUAAUAUUUCUUUUGGGGGUUUCCUGGUUUCCGGAAAAUGGAGAUCUGGUCGAAUUUGGGGUCGAUCAUGGCUUCUGUGAUAUUCAUACGUACCAUAGCCAAGCAAUACCUGCCUCCAGAGUUCUACGAUAUGUUUUCAAAAUGGAUGCGCAAGGUCAUAGGGAUACUGUCUUCUUACAUCUCAGUGGUGAUAGAGGAAAACGAUGGCAUAAAGGUGAGCGAAGUUUACGAGGCAGUGCAGACUUACCUGAGCGCAAGAUCGUCUUCUGCU…
pma-miR482d-3p	Known	UCUUACCAACCCCUCCCAUGCC	22	119	140	+		GGAAUAUUAGGCAUGGGACGAUUGGGAAGACUUGGUCGAUUUGCUCUGCUCAGUCUUACCAACCCCUCCCAUGCCUUUAUUCCUC	66	150	+		isoform_112281	AUGGGGACAUUGAAGCAGCAAAGAACAGAACGUUGUGGGUUGUUACAGGGAUGCUCUGCAGUGUGGGAAUAUUAGGCAUGGGACGAUUGGGAAGACUUGGUCGAUUUGCUCUGCUCAGUCUUACCAACCCCUCCCAUGCCUUUAUUCCUCACUGCACAUCCCUGUUAUUUCUACCCACUCAUAGCCAUUGCCUUCCAGAUUUUGUUUGUGGAUUUGCCGGCUUUUGUUGUUUUUGUGGCCGUUUUCUUGUUUGGGUUCUGUUCUCCUGCGGAAACAAGGUCGAUCUGAGAAAUAGGCAAGUGAAACCCAAGCAAGCUACCCUUUCAUAGGGUACUGUCACUACAACUUUGCAAGUCAUUCCUCCACUUGGCACACAAGUUCUCAGGGGAUUCAAAUAUC…
pma-miR482d-5p	Known	CAUGGGACGAUUGGGAAGACU	21	77	97	+		GGAAUAUUAGGCAUGGGACGAUUGGGAAGACUUGGUCGAUUUGCUCUGCUCAGUCUUACCAACCCCUCCCAUGCCUUUAUUCCUC	66	150	+		isoform_112281	AUGGGGACAUUGAAGCAGCAAAGAACAGAACGUUGUGGGUUGUUACAGGGAUGCUCUGCAGUGUGGGAAUAUUAGGCAUGGGACGAUUGGGAAGACUUGGUCGAUUUGCUCUGCUCAGUCUUACCAACCCCUCCCAUGCCUUUAUUCCUCACUGCACAUCCCUGUUAUUUCUACCCACUCAUAGCCAUUGCCUUCCAGAUUUUGUUUGUGGAUUUGCCGGCUUUUGUUGUUUUUGUGGCCGUUUUCUUGUUUGGGUUCUGUUCUCCUGCGGAAACAAGGUCGAUCUGAGAAAUAGGCAAGUGAAACCCAAGCAAGCUACCCUUUCAUAGGGUACUGUCACUACAACUUUGCAAGUCAUUCCUCCACUUGGCACACAAGUUCUCAGGGGAUUCAAAUAUC…
pma-miR1314a-5p	Known	UCGGCCUCGAAUGUUAGGAGAA	22	536	557	+		CAUAUUCUUAAUCGGCCUCGAAUGUUAGGAGAAUGUUUUCCUCUACCUAAGCAUGCUAUCUCAACGGAAUUUUAAGGAGUAGCUGGCUGCGUGGAGCCCUCUGCAAUAUUGAUACUCAAAAUGGAAUUUUACUGUCUGCUUUGGAAGUUGAAUAAAGUGUCAAUUCCAAAUGAUAACAUGUGAGUUAGCUAAAGCGAUUCUUCAACAUUAGAGGCCAAUAUAGAAUCAUG	525	754	+		isoform_115573	AUGGGGGCAACUCUCCAGUUAUGUGGGAUUAUUGUAUGUUUAUUUUUAUGACUAGGGUGAGCUGCGCGUCAGUUUGUAUGGUAAGAUGUUUGCUUAGCUAUCUGAAAAUUCAUUUUGGUAAAGUUACUGGUUAGCUUAAGAAAUCUCUCAACAAUAGGAGGAUGAUUCCCCCUACUCUUUUAGUGUUAUAUCGUGGAUGCUUACCCAAGAAAUGUUUCAAAAGGAGGAGAGUGAUUUCCUCUACUUUCUCAGGGUUUGAAGGUAAUACUAAUGCAUGAUUGGCAUGAUCUGAGGUAGGUUUGCCCAGGGUUUGAAGGUAAUACUAAUGCAUGAUUGGCAUGAUCUGAGGUAGGUUUGCCCAGAAAGUUGAAGAAUUUAAUUCAUCGUGUGAAAUAAUUU…
pma-miRN9b-5p	Novel	UCGGGACCUCGGUGGUUGAUG	21	397	417	+		GUUAUUGUCGUCGGGACCUCGGUGGUUGAUGAUCGCUUUGGCUGUUCAAAACCUCCGGGUUCAGGACAACAAAAAUA	387	463	+		isoform_115826	AUGGGAUACCGUGGUAGUGUUGGAGGUGGAGGAAGCGAGGAAGAAUAGGGUUUGUCAACGUCUGGUGUGCGAUGGUUCGUUUACCAAUAAACCAUCUGCAUCAGACGAUAACCUCGUCUUCUCUCGUUUGGAUAGAAUGCCCGUCUCUCUGGAGAAGCUGAAGUCGUACGAGCGGAAACUUAUUUGAGCAGCUGCCGCUGUUCAUGUGGGUAUUUUCUCUAUAUUUCAGAUGUCGAUUCGAAAUGGCGUGAAGAUGAACUCGAGCUCUUCUAUCCCUAAUGAGGAUUAGCUCUUCCAGAAGAUGAUCAGUGUUCUUUUUUAUUUGUUCCUCUUGUUUAUUUAUGGUGAGACGCCACUGUUUGAUCGGGAGAGGAGGAAGCGAACGUGUUAUUGUCGUCG…
pma-miR946a-3p	Known	UCAGUCCUUCCCCUAUCCACAU	22	365	386	+		AGUGUACAGAUGUGGAUACAGAAGGGUUGAUUAGUAAACAAUACAAAACCCAUUUAAUAUUGAUUUGAUAAGAGGCAUCUUAGUGUGGAUCGUUGGUUGUUCGAGAACAAGCAACUGUAUUUUGAUGGCUGUACUCAUAUGGGUUGUAUGUUUGCUCUUUGUCAGUCCUUCCCCUAUCCACAUUCGUACUAGU	204	396	+		isoform_117716	AUGGGGAAUAAGGGGUCGAUUUAUGAUAUGCAUUGUUGGUGACGGCUGUAAAUUCAUAAUGUCAUGGCCCCAGUGGAUCCCUACUCUGCCCUUACUCCCAGAGCCCUAUCUUACUGCUCUGAUCGCUAAUCUAUGGAACCAUGACAAGUUUUGCAGGGCUUCGGAGCUAUUUUCUUGCAGUAUGAAGAAAUUUAUGCGUUCAAAGUGUACAGAUGUGGAUACAGAAGGGUUGAUUAGUAAACAAUACAAAACCCAUUUAAUAUUGAUUUGAUAAGAGGCAUCUUAGUGUGGAUCGUUGGUUGUUCGAGAACAAGCAACUGUAUUUUGAUGGCUGUACUCAUAUGGGUUGUAUGUUUGCUCUUUGUCAGUCCUUCCCCUAUCCACAUUCGUACUAGUUUG…
pma-miR946a-5p	Known	GUGGAUACAGAAGGGUUGAUU	21	215	235	+		AGUGUACAGAUGUGGAUACAGAAGGGUUGAUUAGUAAACAAUACAAAACCCAUUUAAUAUUGAUUUGAUAAGAGGCAUCUUAGUGUGGAUCGUUGGUUGUUCGAGAACAAGCAACUGUAUUUUGAUGGCUGUACUCAUAUGGGUUGUAUGUUUGCUCUUUGUCAGUCCUUCCCCUAUCCACAUUCGUACUAGU	204	396	+		isoform_117716	AUGGGGAAUAAGGGGUCGAUUUAUGAUAUGCAUUGUUGGUGACGGCUGUAAAUUCAUAAUGUCAUGGCCCCAGUGGAUCCCUACUCUGCCCUUACUCCCAGAGCCCUAUCUUACUGCUCUGAUCGCUAAUCUAUGGAACCAUGACAAGUUUUGCAGGGCUUCGGAGCUAUUUUCUUGCAGUAUGAAGAAAUUUAUGCGUUCAAAGUGUACAGAUGUGGAUACAGAAGGGUUGAUUAGUAAACAAUACAAAACCCAUUUAAUAUUGAUUUGAUAAGAGGCAUCUUAGUGUGGAUCGUUGGUUGUUCGAGAACAAGCAACUGUAUUUUGAUGGCUGUACUCAUAUGGGUUGUAUGUUUGCUCUUUGUCAGUCCUUCCCCUAUCCACAUUCGUACUAGUUUG…
pma-miR1313b-5p	Known	UACCACUGAAAUUGUUGUUCG	21	183	203	+		UGAUGGUAUUCUACCACUGAAAUUGUUGUUCGAAAUAACACCUGCAAUUCAUGGAUGUGUGCCGCCGUGGUAUGGUAUCCUUCAAUGUAUCACCAAUCUAACCUAGUCGCAGGGUUGCAACACAUGGUAUGGUGUUGGAUUUAUUGAGAAAUAAGCAAGUUGCACGGCUGGAUUUAUCGAACAAUAAUUUCAAUGGAAGACAACUAUCGA	172	381	+		isoform_118556	AUGGGGGGACUUCUCUCUCCCACACCAGCUGCAUCCUUGGGCUCUAUUUUGUUCCCACGCAUGGGAUAGCUGGUUUGUAUUUUAUUGGCAGAGAUCUAGGUAGUGAAGGACACAACGUAGGGUUUGAAGGACACUGGACUUGGAAAAGGAAAAAAAGGUUGCUUCUCUUCGUGAUGGUAUUCUACCACUGAAAUUGUUGUUCGAAAUAACACCUGCAAUUCAUGGAUGUGUGCCGCCGUGGUAUGGUAUCCUUCAAUGUAUCACCAAUCUAACCUAGUCGCAGGGUUGCAACACAUGGUAUGGUGUUGGAUUUAUUGAGAAAUAAGCAAGUUGCACGGCUGGAUUUAUCGAACAAUAAUUUCAAUGGAAGACAACUAUCGACCUGGAAGAUUGGGGAUU…
pma-miRN14-5p	Novel	UCAACUCUCCAAUGCUCUCAG	21	591	611	+		ACUGAUUCAUUCAACUCUCCAAUGCUCUCAGGUACUGAUCCUGUAAUAUUUAUUUUGACAAUUUCUGGAAACAAUAGAAUAUUUCUAAGCUCUCAAGAUUUCACAUAAAGUCCAACUCUUAAGAGCUUAUGAUAAUCCUUUUGUUGUGAGAAAUUUGUGAGGAGUGAAUGCUAACAGGAUCAAUACUUGAGCGCAUUGAACAGUUGAAUGAUUAGUC	581	797	+		isoform_121013	AUGGGAGGUCCGCAGAUUAUCUCCUUCUCCGAGGGUUUUUCAGGAGGGCAUUUGCAUAAAUAUUUGCAUUGCGCUAUUUUUCUUUCCAGGCGGCGGAUUGACUUGAUCGGGUGCACGGACAAAGGUGCAUUUGUGGAUAAUCCGAUGCUGCUUGUUCAGAUCCUCAUAUGCGAUCGGAUAGAGGUACCUUCAGGACAAUUUAUACCACAUACGGGAAUCACAUGAGAUGGAUCUCGAUUUGAAGAUAGAAUUCUCCAAACAUGUUAACUAAUGCAGUCAACUGUCCAAUGUUCUUAGGUAGCAGUCUUGUAAGAUUUCUUCUGACAAUUUCUGGUAACAAGAGUAUUAUUGUAAUCUCUUGAGAUGUUGUAAGAGCUAGUCCUAAGAGCUUAUGAUGAC…
pma-miR11487a-5p	Known	UGAGAAGGCGAUCAACAUGAC	21	129	149	+		AGAGGCGCACUGAGAAGGCGAUCAACAUGACAGUAAUUCAAUUCUGCUGUGGCUGAAUGAUCUUAUGGUCAUAUUGAUCGCCUUCUCAGUCUGCCCCUU	119	217	+		isoform_124633	AUGGGGGGAGCAGGAAAAUAGGAGAGGAGAGGAGUAAGCAGAGGAGCGCAGGAGAAGCAGCAGAGCACUGAGAAGGUAUGCAGCAGGAGGGGUGUGAGCAGAGGAGCGCAGGAGAAGAAGAGGCGCACUGAGAAGGCGAUCAACAUGACAGUAAUUCAAUUCUGCUGUGGCUGAAUGAUCUUAUGGUCAUAUUGAUCGCCUUCUCAGUCUGCCCCUUGUCCUCAUAAAUCCUGAUCUAUGAAAGGUAUGAAAGAUAUCCGCGAGCCAAGAAGAUAACUGUAAUUUAUUGCCCCUAAAUUUGAUAUGCUGCCAAUUCUAACGAGCUGUUAUCUAUUUAAUGUAAAAAGGUCAAUAUCUUAUUUUAUUUUUAUGAGGGUUAAAUUUGAUAAUAUGCCAAUU…
pma-miR11487a-3p	Known	CAUAUUGAUCGCCUUCUCAGU	21	188	208	+		AGAGGCGCACUGAGAAGGCGAUCAACAUGACAGUAAUUCAAUUCUGCUGUGGCUGAAUGAUCUUAUGGUCAUAUUGAUCGCCUUCUCAGUCUGCCCCUU	119	217	+		isoform_124633	AUGGGGGGAGCAGGAAAAUAGGAGAGGAGAGGAGUAAGCAGAGGAGCGCAGGAGAAGCAGCAGAGCACUGAGAAGGUAUGCAGCAGGAGGGGUGUGAGCAGAGGAGCGCAGGAGAAGAAGAGGCGCACUGAGAAGGCGAUCAACAUGACAGUAAUUCAAUUCUGCUGUGGCUGAAUGAUCUUAUGGUCAUAUUGAUCGCCUUCUCAGUCUGCCCCUUGUCCUCAUAAAUCCUGAUCUAUGAAAGGUAUGAAAGAUAUCCGCGAGCCAAGAAGAUAACUGUAAUUUAUUGCCCCUAAAUUUGAUAUGCUGCCAAUUCUAACGAGCUGUUAUCUAUUUAAUGUAAAAAGGUCAAUAUCUUAUUUUAUUUUUAUGAGGGUUAAAUUUGAUAAUAUGCCAAUU…
pma-miRN16a-5p	Novel	UUGAUCUUGGAAUGGAGUGUG	21	315	335	+		GCCAUUCUGUGUUGAUCUUGGAAUGGAGUGUGAAUAUGGAGUAAAAAGAACUCCAUAUGGCCGAAGUCAGGGUCCAAAACAGGGAUGUUUUCUUCCAAUUGACUAAUAUCCUACAUCUGUUAUUACUCCACCGAUAAUGGUGUCUGUGAGUUCCUGCACCAAAUCAGUGCUGUGGGGCUUAUUAUUCAACAGAUCACCACAUCAUUGCUGGUUAUGCAACAGAUCUAUGAUGAUAUUCAUUUGGAAAAAAAACUUUCCAGUUAUAAACACUGUCUUCUCCCAUAUAAAGUCCCCCUUCCUCCAUAUUCACAUUGGAUUCCAAUAUCAAUACAGAAUGCUG	304	643	+		isoform_125277	CAUGGGGAUGAAUGUGUUGGUUAGUCUAUGUUAUUCGUUGGAUUUAAGUUCUAAUGGCGUUGGAAUUGAGUUCCCUUUGGCUUUUUUAUUGUUAUGGGCUCUUUGUUUCUCAUUUUUCUCAUAUUCAUAUCAUGCCCCUUACCCUAAACAGAUUGCAGUUACUGCCCGUCACGCUAAACAGAUUGCAGUUCCGGGUAGGCCGUCCCUUAAACCCGAUUCGGAUGGCCAAUCUACGUUGUGUUUGAAUCAAGUCUGGAUUAUAAGGAUGGCCAAUCUGCGUUGUGUUUGAAUCAAGUCUGGAUGGCCAUUCUGUGUUGAUCUUGGAAUGGAGUGUGAAUAUGGAGUAAAAAGAACUCCAUAUGGCCGAAGUCAGGGUCCAAAACAGGGAUGUUUUCUUCC…
pma-miR3710a-3p	Known	UUGGAGGCCUGUCAGGUUCCC	21	4327	4347	-		GAGACGUUGGAGGCCCGUUAGGUUACCAAUCGAGUCUGGGAGAGUUUGCAGAGAUUGGCACCAUGCCAAAUCAAGACGUUGGAGGCCUGUCAGGUUCCCAACCGAGUCU	4317	4425	-		isoform_125348	AUGGGGAGAGUACUCUGAAAUCGUGAGAUCAUCCAGGCCAGGACGACCAAAAUAUUGAGGUUGAGGGCGCAUUCUCAAUCUCUGGAACACAUCUGCAAUCUUAUUUCUUUGUUAUUGUAUAUCCGAUGGCAUCCUCUUCCACAUCCACCUCUCCUGGCAACAACGACAACUAUGUGUUUGAUGUCUUCGUUAAUCACCGCGGACCGGAUGUCAAAAGAACCCUAGCCACCGAUCUCUACAAUCGCCUUUGCAAACAUGAUUUGAGAGUGUUUUUAGACCAGCAGGAACUGCAAGAGGGGGAGAACAUAACUCCUCAAAUUGAAAGCGCCAUUAGAACAGCCUCUGUCCACAUAGCAAUCUUCUCUCCUGGUUAUGCGGAUUCAAGAUGGUGUCUCGACG…
pma-miRN17a-5p	Novel	UAGAGUAAGACGAUUUUGUGA	21	175	195	+		ACAGUUUCGGUAGAGUAAGACGAUUUUGUGAUAUCUCCAACUACUCUCCUAGUGAGCUAGUCGUUGGAGAGAUCACAGAAUCCUCUUAUUCUACCCGAACCCU	165	267	+		isoform_125461	AUGGGAUUCAUUCAGGGGAACGCCUCAGUGGCCCUGUCAUUCAGAAGAAUGUCACCGGUGUGGUAUAGUCCAUGUAAUUUGGAAUAUUUGCUGUUUUUGGGAUAUUUUCAGUUUGGCCUGUGAUUUUAUCUUGAGCGAUUUAAAGGCUCCGGUAGAGUGAUCUGACAGUUUCGGUAGAGUAAGACGAUUUUGUGAUAUCUCCAACUACUCUCCUAGUGAGCUAGUCGUUGGAGAGAUCACAGAAUCCUCUUAUUCUACCCGAACCCUUCAAGUUGCCGAAAAUAACUGGCCAGAGUCGUUGGAGAAAUCAGGUUAGAUUAGAAGGUCGUAAUAUAAUAAGUGUGACGUCUUCCAGAGUGAGGUGAGUUAGGUUAGGUUAGGAGGUGAGAUGAGUUAGGG…
pma-miRN17b-5p	Novel	UAGAGUAAGACGAUUUUGUGA	21	624	644	+		ACAGUUUCGGUAGAGUAAGACGAUUUUGUGAUAUCUCCAACUACUCUCCUAGUGAGCUAGUCGUUGGAGAGAUCACAGAAUCCUCUUAUUCUACCCGAACCCU	614	716	+		isoform_125461	AUGGGAUUCAUUCAGGGGAACGCCUCAGUGGCCCUGUCAUUCAGAAGAAUGUCACCGGUGUGGUAUAGUCCAUGUAAUUUGGAAUAUUUGCUGUUUUUGGGAUAUUUUCAGUUUGGCCUGUGAUUUUAUCUUGAGCGAUUUAAAGGCUCCGGUAGAGUGAUCUGACAGUUUCGGUAGAGUAAGACGAUUUUGUGAUAUCUCCAACUACUCUCCUAGUGAGCUAGUCGUUGGAGAGAUCACAGAAUCCUCUUAUUCUACCCGAACCCUUCAAGUUGCCGAAAAUAACUGGCCAGAGUCGUUGGAGAAAUCAGGUUAGAUUAGAAGGUCGUAAUAUAAUAAGUGUGACGUCUUCCAGAGUGAGGUGAGUUAGGUUAGGUUAGGAGGUGAGAUGAGUUAGGG…
pma-miRN18-3p	Novel	UAAUGGCGCUUUCAAUCUGAA	21	422	442	-		UUGAUGCAGACACAGACAGGAAGGCCAUUGCUAGAUUACAUAAAUGAUUGGAAUAAUGGCGCUUUCAAUCUGAAGAGUUAAGUU	412	495	-		isoform_127813	AUGGGGGGUCUUCUCCCUUCCUUCCGAGCCCCUUCUUUAGCAAUGGUCUCUGAGUCCCUUCCAUCGCAAUGGUCUCUGAUUUUCUGUAAACCUCCACGUGAUCUCCUCCCUUCGUUAUUUGCACUGUCACGAAAGCGUUUCAACCCUCUUCCCCAUCGGGAUCCAAUGGCUGCGGCUAAAAUCGAGAUUCAAAGGGUUUCGGUUCCUCCUAAUUCCCAUUGUGCAUUUACGUAUGGCGCAUCAUCUGCCUCUGCGUCUGCCUCAACCUCCGCCGCAUAUCUCUACAACCAUAGCUAUUUUUUUUAUCGUGGUCCAGAUGUCAAGAACACAGUCGCAAGCCAUCUCUACCGCCGGCUUAUUUUCCAUGGAUCGUGAGCCUUUAUCGACUACCAGGAAUUG…
pma-miRN18-5p	Novel	ACAGACAGGAAGGCCAUUGCU	21	464	484	-		UUGAUGCAGACACAGACAGGAAGGCCAUUGCUAGAUUACAUAAAUGAUUGGAAUAAUGGCGCUUUCAAUCUGAAGAGUUAAGUU	412	495	-		isoform_127813	AUGGGGGGUCUUCUCCCUUCCUUCCGAGCCCCUUCUUUAGCAAUGGUCUCUGAGUCCCUUCCAUCGCAAUGGUCUCUGAUUUUCUGUAAACCUCCACGUGAUCUCCUCCCUUCGUUAUUUGCACUGUCACGAAAGCGUUUCAACCCUCUUCCCCAUCGGGAUCCAAUGGCUGCGGCUAAAAUCGAGAUUCAAAGGGUUUCGGUUCCUCCUAAUUCCCAUUGUGCAUUUACGUAUGGCGCAUCAUCUGCCUCUGCGUCUGCCUCAACCUCCGCCGCAUAUCUCUACAACCAUAGCUAUUUUUUUUAUCGUGGUCCAGAUGUCAAGAACACAGUCGCAAGCCAUCUCUACCGCCGGCUUAUUUUCCAUGGAUCGUGAGCCUUUAUCGACUACCAGGAAUUG…
pma-miR11487b-5p	Known	UGAGAAGGCGAUCAACAUGAC	21	128	148	+		AGAGGCGCACUGAGAAGGCGAUCAACAUGACAGUAAUUCAAUUCUGCUGUGGCUGAAUGAUCUUAUGGUCAUAUUGAUCGCCUUCUCAGUCUGCCCCUU	118	216	+		isoform_128035	AUGGGGGAGCAGGAAAAUAGGAGAGGAGAGGAGUAAGCAGAGGAGCGCAGGAGAAGCAGCAGAGCACUGAGAAGGUAUGCAGCAGGAGGGGUGUGAGCAGAGGAGCGCAGGAGAAGAAGAGGCGCACUGAGAAGGCGAUCAACAUGACAGUAAUUCAAUUCUGCUGUGGCUGAAUGAUCUUAUGGUCAUAUUGAUCGCCUUCUCAGUCUGCCCCUUGUCCUCAUAAAUCCUGAUCUAUGAAAGGUAUGAAAGAUAUCCGCGAGCCAAGAAGAUAACUGUAAUUUAUUGCCCCUAAAUUUGAUAUGCUGCCAAUUCUAACGAGCUGUUAUCUAUUUAAUGUAAAAAGGUCAAUAUCUUAUUUUAUUUUUAUGAGGGUUAAAUUUGAUAAUAUGCCAAUUC…
pma-miR11487b-3p	Known	CAUAUUGAUCGCCUUCUCAGU	21	187	207	+		AGAGGCGCACUGAGAAGGCGAUCAACAUGACAGUAAUUCAAUUCUGCUGUGGCUGAAUGAUCUUAUGGUCAUAUUGAUCGCCUUCUCAGUCUGCCCCUU	118	216	+		isoform_128035	AUGGGGGAGCAGGAAAAUAGGAGAGGAGAGGAGUAAGCAGAGGAGCGCAGGAGAAGCAGCAGAGCACUGAGAAGGUAUGCAGCAGGAGGGGUGUGAGCAGAGGAGCGCAGGAGAAGAAGAGGCGCACUGAGAAGGCGAUCAACAUGACAGUAAUUCAAUUCUGCUGUGGCUGAAUGAUCUUAUGGUCAUAUUGAUCGCCUUCUCAGUCUGCCCCUUGUCCUCAUAAAUCCUGAUCUAUGAAAGGUAUGAAAGAUAUCCGCGAGCCAAGAAGAUAACUGUAAUUUAUUGCCCCUAAAUUUGAUAUGCUGCCAAUUCUAACGAGCUGUUAUCUAUUUAAUGUAAAAAGGUCAAUAUCUUAUUUUAUUUUUAUGAGGGUUAAAUUUGAUAAUAUGCCAAUUC…
pma-miR11476a-3p	Known	UAAGCAGCCCUUCUCCGAUCCA	22	309	330	+		GUAUAAAGUUCGAUUGCAGUAGGGUUAUUUAGCAGUGAACAAACAACCCAUUUAAUGGACGGACCUGAUCGCUGCCCAUCUUGAUGUGUCCAUUCGGUUUGUUGAGUUUUACUCUUAAGCAGCCCUUCUCCGAUCCAUCUUUGUACC	194	340	+		isoform_128907	AUGGGGAUCAUGUGUCGCAUCUGGGGUUGCGGAGAGGGCCACGAGCAAAGAGCUAAAAUUGCCCUCCGCUUUAUAUUGCUUACAGAAUUUGUGUCUAGUUACUGUAAUGGGGUUUCGAUGUUUUGCCCUACUUCAAGCUGGAGGACUGUUUUCUUUACUUUUCGAAAGAAGAAGAAUUUGGUGUGAAAAUUUGGUAUAAAGUUCGAUUGCAGUAGGGUUAUUUAGCAGUGAACAAACAACCCAUUUAAUGGACGGACCUGAUCGCUGCCCAUCUUGAUGUGUCCAUUCGGUUUGUUGAGUUUUACUCUUAAGCAGCCCUUCUCCGAUCCAUCUUUGUACCAGUUUGUCCACAUCAAUUUUUUCUCUAUACAGAGUAUAGAAAACAAGUCUUCAAGUUUG…
pma-miR11476a-5p	Known	GAUUGCAGUAGGGUUAUUUAGC	22	205	226	+		GUAUAAAGUUCGAUUGCAGUAGGGUUAUUUAGCAGUGAACAAACAACCCAUUUAAUGGACGGACCUGAUCGCUGCCCAUCUUGAUGUGUCCAUUCGGUUUGUUGAGUUUUACUCUUAAGCAGCCCUUCUCCGAUCCAUCUUUGUACC	194	340	+		isoform_128907	AUGGGGAUCAUGUGUCGCAUCUGGGGUUGCGGAGAGGGCCACGAGCAAAGAGCUAAAAUUGCCCUCCGCUUUAUAUUGCUUACAGAAUUUGUGUCUAGUUACUGUAAUGGGGUUUCGAUGUUUUGCCCUACUUCAAGCUGGAGGACUGUUUUCUUUACUUUUCGAAAGAAGAAGAAUUUGGUGUGAAAAUUUGGUAUAAAGUUCGAUUGCAGUAGGGUUAUUUAGCAGUGAACAAACAACCCAUUUAAUGGACGGACCUGAUCGCUGCCCAUCUUGAUGUGUCCAUUCGGUUUGUUGAGUUUUACUCUUAAGCAGCCCUUCUCCGAUCCAUCUUUGUACCAGUUUGUCCACAUCAAUUUUUUCUCUAUACAGAGUAUAGAAAACAAGUCUUCAAGUUUG…
pma-miR11524a-5p	Known	UCUCCGGGGGCGUUCUUUGCUG	22	207	228	+		UCUAUCAGGGUCUCCGGGGGCGUUCUUUGCUGAUCUGGUAAUUGAUAUAUAAAAAUGAAGCAAGAGAUCCUUCAUACACCUUAGCUCAGCUAAGCUGGUUAAGCAUCUUGGGCCAUUUGGUAUAGAAUUCUUCCUCCUCCUUGCAAAAUAUUAAUAUUAUUAACAAAUCAUUUAUGUCCAAGAUCAACAAAGAACUCCCCGGAUAUCGAGAUGGAA	197	412	+		isoform_129168	AUGGGGAUACAAUCACGCGGAGGAAUCAGAAUACUAUUUUGACGGGCUGCAAGUCCGCGUAGGAUAUUAAUCUUGAUGCCAACCAACAUUUUGAACCAGAAAGCUCUUCACAGAAGGAAGGAGAAGCUUCAUUCAGCAUCUUCAUACUCAGAUAGUGCUGUGCUUGGAGUUAUAACCCAAUGCAAUUACAAUUUUUUCUAUCAGGGUCUCCGGGGGCGUUCUUUGCUGAUCUGGUAAUUGAUAUAUAAAAAUGAAGCAAGAGAUCCUUCAUACACCUUAGCUCAGCUAAGCUGGUUAAGCAUCUUGGGCCAUUUGGUAUAGAAUUCUUCCUCCUCCUUGCAAAAUAUUAAUAUUAUUAACAAAUCAUUUAUGUCCAAGAUCAACAAAGAACUCCCCGGA…
pma-miR3710b-3p	Known	UUGGAGGCCUGUCAGGUUCCC	21	4200	4220	-		GAGACGUUGGAGGCCCGUUAGGUUACCAAUCGAGUCUGGGAGAGUUUGCAGAGAUUGGCACCAUGCCAAAUCAAGACGUUGGAGGCCUGUCAGGUUCCCAACCGAGUCU	4190	4298	-		isoform_129585	AUGGGGAGAGUACUCUGAAAUCGUGAGAUCAUCCAGGCCAGGACGACCAAAAUAUUGAGGUUGAGGGCGCAUUCUCAAUCUCUGGAACACAUCUGCAAUCUUAUUUCUUUGUUAUUGUAUAUCCGAUGGCAUCCUCUUCCACAUCCACCUCUCCUGGCAACAACGACAACUAUGUGUUUGAUGUCUUCGUUAAUCACCGCGGACCGGAUGUCAAAAGAACCCUAGCCACCGAUCUCUACAAUCGCCUUUGCAAACAUGAUUUGAGAGUGUUUUUAGACCAGCAGGAACUGCAAGAGGGGGAGAACAUAACUCCUCAAAUUGAAAGCGCCAUUAGAACAGCCUCUGUCCACAUAGCAAUCUUCUCUCCUGGUUAUGCGGAUUCAAGAUGGUGUCUCGACG…
pma-miRN19a-3p	Novel	UUCCAAGCUUCCGUUUCAUGA	21	1696	1716	+		AAUUGGCAAAGGUGGAGGGCAAGUGCAGGGAAACAUUUAAGGAGUUGCUAUUUUUGAAGCGAAAGUUUCCAAGCUUCCGUUUCAUGAUGUGUCAAAG	1630	1726	+		isoform_130104	AUGGGGAUGGUUGACUCGUUGAAGUUGUUGCCUCUGUUAGGGCCAUCGAGGUCUUUGAUAUCCACCACUGGAAUACUCUGGGAGUAAGAGACCUCAGAUAUCCGAGGGCGUUUUCUUUUCCUUUGCGUAUUGAAGCUUACUGCCCGUCCUACACUGAAUAUUUCCAUGCUCCUGAAUAUAUGGAUUCCUCCAAAAUCGAAGAACCGCGUGUGGAACCCCAGACCAGCGCAUCGUCCAGCCAUGCCCUGCCUGGUAAACGAGGGCCUGUACAAUGAAUAGUUGGCUAACUGUGAGUCGCCUUCGAUAGAGGACUAAGGUCGGUGGUGAUCCGUCCCAUAAAAGAACGCCUUAAGAACCGUGUGUGGAACCCCAGACCAGCGCAUCGUCCAGCCAAGCCCU…
pma-miRN20-3p	Novel	UUGGCAAUAUCUUCUAUAUCCU	22	81	102	+		AUGGGGUUGUAGGAUAUGGAGGAUUUUCCAAAAUAUUUGCCAUCAAAUCAAAAGACUAUAGUGGUUUCAUUGCAAUUUGUUUGGCAAUAUCUUCUAUAUCCUUCUGCCCUAA	1	112	+		isoform_130431	AUGGGGUUGUAGGAUAUGGAGGAUUUUCCAAAAUAUUUGCCAUCAAAUCAAAAGACUAUAGUGGUUUCAUUGCAAUUUGUUUGGCAAUAUCUUCUAUAUCCUUCUGCCCUAAAAUUUUUCCUCCUGAACAAUGCGCACCCUUCAUCUCUGGGCAUAUUCCCAUGUCUCUCUCCCAGAUCGCUUCUAUUACGAGAUAAGUUCACUCAUUUCUUCCCUGUGUAACAACUUUAUCUUUUGUGCUAAUUUUUUGUUUUUAGUCAUUUUUCACUUAUUAUUUUGGACAAAUGUUAUAAUACGUUUUCGAAAAAUUAUUACAGGUUUACUCUUUUUACUGACGGAAAACAAUCAACUAUAUUUAAUUUUAUUGUAGUUUGUAAACAUAUAUUGGGAAUAAUGUUU…
pma-miR166a-3p	Known	UCGGACCAGGCUUCAUUCCCC	21	148	168	+		UGGGUUUGAGGGGAAUGUUGUCUGGCUCGAGGCCAUCCUGAAAAUAGUCCACCCCCGGUUCUUUUGGGGUUUUUUUUUGGAUGCCGUCGGACCAGGCUUCAUUCCCCUCAAAUUAAG	62	178	+		isoform_130896	AUGGGGGGAGGACGAGGAGGGCAAGAAGUAGAAGAAGCAGCCAUUGAAGUUGAAGAAGAAAUGGGUUUGAGGGGAAUGUUGUCUGGCUCGAGGCCAUCCUGAAAAUAGUCCACCCCCGGUUCUUUUGGGGUUUUUUUUUGGAUGCCGUCGGACCAGGCUUCAUUCCCCUCAAAUUAAGCUUCUCUGCAGAGCAUCAUAUAUAUAUUAUAUAUAUGUGUAUACGUAAUGAGUAUACUGUCCCCUUACUCCCCCGGCUGACCAGGCAUGUCUUGCGGCCUUGUGACAAUCUACGUAGAAUCCUGCUGGUCUCUUUUCGCUCCGUGUUCUUGUCCAUUUGCCAUCUUAACUUCUUUUUUUCUCCUUAUUUGACGAGGGUCUGAUUUCUUGGUUAACUCGUCA…
pma-miR166a-5p	Known	GGAAUGUUGUCUGGCUCGAGG	21	73	93	+		UGGGUUUGAGGGGAAUGUUGUCUGGCUCGAGGCCAUCCUGAAAAUAGUCCACCCCCGGUUCUUUUGGGGUUUUUUUUUGGAUGCCGUCGGACCAGGCUUCAUUCCCCUCAAAUUAAG	62	178	+		isoform_130896	AUGGGGGGAGGACGAGGAGGGCAAGAAGUAGAAGAAGCAGCCAUUGAAGUUGAAGAAGAAAUGGGUUUGAGGGGAAUGUUGUCUGGCUCGAGGCCAUCCUGAAAAUAGUCCACCCCCGGUUCUUUUGGGGUUUUUUUUUGGAUGCCGUCGGACCAGGCUUCAUUCCCCUCAAAUUAAGCUUCUCUGCAGAGCAUCAUAUAUAUAUUAUAUAUAUGUGUAUACGUAAUGAGUAUACUGUCCCCUUACUCCCCCGGCUGACCAGGCAUGUCUUGCGGCCUUGUGACAAUCUACGUAGAAUCCUGCUGGUCUCUUUUCGCUCCGUGUUCUUGUCCAUUUGCCAUCUUAACUUCUUUUUUUCUCCUUAUUUGACGAGGGUCUGAUUUCUUGGUUAACUCGUCA…
pma-miR166b-3p	Known	UCGGACCAGGCUUCAUUCCCC	21	1152	1172	+		UACGAUUGCGGGGAAUGUUGUCUGGCUCGAGGUCACUCAGAUUUGAUGACGAUGAUUCUUUGAGCUGAGUGACGUCGGACCAGGCUUCAUUCCCCCCAACUGUGA	1078	1182	+		isoform_130896	AUGGGGGGAGGACGAGGAGGGCAAGAAGUAGAAGAAGCAGCCAUUGAAGUUGAAGAAGAAAUGGGUUUGAGGGGAAUGUUGUCUGGCUCGAGGCCAUCCUGAAAAUAGUCCACCCCCGGUUCUUUUGGGGUUUUUUUUUGGAUGCCGUCGGACCAGGCUUCAUUCCCCUCAAAUUAAGCUUCUCUGCAGAGCAUCAUAUAUAUAUUAUAUAUAUGUGUAUACGUAAUGAGUAUACUGUCCCCUUACUCCCCCGGCUGACCAGGCAUGUCUUGCGGCCUUGUGACAAUCUACGUAGAAUCCUGCUGGUCUCUUUUCGCUCCGUGUUCUUGUCCAUUUGCCAUCUUAACUUCUUUUUUUCUCCUUAUUUGACGAGGGUCUGAUUUCUUGGUUAACUCGUCA…
pma-miR166b-5p	Known	GGAAUGUUGUCUGGCUCGAGG	21	1089	1109	+		UACGAUUGCGGGGAAUGUUGUCUGGCUCGAGGUCACUCAGAUUUGAUGACGAUGAUUCUUUGAGCUGAGUGACGUCGGACCAGGCUUCAUUCCCCCCAACUGUGA	1078	1182	+		isoform_130896	AUGGGGGGAGGACGAGGAGGGCAAGAAGUAGAAGAAGCAGCCAUUGAAGUUGAAGAAGAAAUGGGUUUGAGGGGAAUGUUGUCUGGCUCGAGGCCAUCCUGAAAAUAGUCCACCCCCGGUUCUUUUGGGGUUUUUUUUUGGAUGCCGUCGGACCAGGCUUCAUUCCCCUCAAAUUAAGCUUCUCUGCAGAGCAUCAUAUAUAUAUUAUAUAUAUGUGUAUACGUAAUGAGUAUACUGUCCCCUUACUCCCCCGGCUGACCAGGCAUGUCUUGCGGCCUUGUGACAAUCUACGUAGAAUCCUGCUGGUCUCUUUUCGCUCCGUGUUCUUGUCCAUUUGCCAUCUUAACUUCUUUUUUUCUCCUUAUUUGACGAGGGUCUGAUUUCUUGGUUAACUCGUCA…
pma-miR166c-3p	Known	UCGGACCAGGCUUCAUUCCCC	21	148	168	+		UGGGUUUGAGGGGAAUGUUGUCUGGCUCGAGGCCAUCCUGAAAAUAGUCCACCCCCGGUUCUUUUGGGGUUUUUUUUUGGAUGCCGUCGGACCAGGCUUCAUUCCCCUCAAAUUAAG	62	178	+		isoform_131332	AUGGGGGGAGGACGAGGAGGGCAAGAAGUAGAAGAAGCAGCCAUUGAAGUUGAAGAAGAAAUGGGUUUGAGGGGAAUGUUGUCUGGCUCGAGGCCAUCCUGAAAAUAGUCCACCCCCGGUUCUUUUGGGGUUUUUUUUUGGAUGCCGUCGGACCAGGCUUCAUUCCCCUCAAAUUAAGCUUCUCUGCAGAGCAUCAUAUAUAUAUUUAUAUAUAUGUGUAUACGUAAUGAGUAUACUGUCCCUUACUCCCCCGGCUGACCAGGCAUGUCUUGCGGCCUUGUGACAAUCUACGUAGAAUCCUGCUGGUCUCUUUUCGCUCCGUGUUCUUGUCCAUUUGCCAUCUUAACUUCUUUUUUUCUCCUUAUUUGACGAGGGUCUGAUUUCUUGGUUAACUCGUCA…
pma-miR166c-5p	Known	GGAAUGUUGUCUGGCUCGAGG	21	73	93	+		UGGGUUUGAGGGGAAUGUUGUCUGGCUCGAGGCCAUCCUGAAAAUAGUCCACCCCCGGUUCUUUUGGGGUUUUUUUUUGGAUGCCGUCGGACCAGGCUUCAUUCCCCUCAAAUUAAG	62	178	+		isoform_131332	AUGGGGGGAGGACGAGGAGGGCAAGAAGUAGAAGAAGCAGCCAUUGAAGUUGAAGAAGAAAUGGGUUUGAGGGGAAUGUUGUCUGGCUCGAGGCCAUCCUGAAAAUAGUCCACCCCCGGUUCUUUUGGGGUUUUUUUUUGGAUGCCGUCGGACCAGGCUUCAUUCCCCUCAAAUUAAGCUUCUCUGCAGAGCAUCAUAUAUAUAUUUAUAUAUAUGUGUAUACGUAAUGAGUAUACUGUCCCUUACUCCCCCGGCUGACCAGGCAUGUCUUGCGGCCUUGUGACAAUCUACGUAGAAUCCUGCUGGUCUCUUUUCGCUCCGUGUUCUUGUCCAUUUGCCAUCUUAACUUCUUUUUUUCUCCUUAUUUGACGAGGGUCUGAUUUCUUGGUUAACUCGUCA…
pma-miR166d-3p	Known	UCGGACCAGGCUUCAUUCCCC	21	1149	1169	+		UACGAUUGCGGGGAAUGUUGUCUGGCUCGAGGUCACUCAGAUUUGAUGACGAUGAUUCUUUGAGCUGAGUGACGUCGGACCAGGCUUCAUUCCCCCCAACUGUGA	1075	1179	+		isoform_131332	AUGGGGGGAGGACGAGGAGGGCAAGAAGUAGAAGAAGCAGCCAUUGAAGUUGAAGAAGAAAUGGGUUUGAGGGGAAUGUUGUCUGGCUCGAGGCCAUCCUGAAAAUAGUCCACCCCCGGUUCUUUUGGGGUUUUUUUUUGGAUGCCGUCGGACCAGGCUUCAUUCCCCUCAAAUUAAGCUUCUCUGCAGAGCAUCAUAUAUAUAUUUAUAUAUAUGUGUAUACGUAAUGAGUAUACUGUCCCUUACUCCCCCGGCUGACCAGGCAUGUCUUGCGGCCUUGUGACAAUCUACGUAGAAUCCUGCUGGUCUCUUUUCGCUCCGUGUUCUUGUCCAUUUGCCAUCUUAACUUCUUUUUUUCUCCUUAUUUGACGAGGGUCUGAUUUCUUGGUUAACUCGUCA…
pma-miR166d-5p	Known	GGAAUGUUGUCUGGCUCGAGG	21	1086	1106	+		UACGAUUGCGGGGAAUGUUGUCUGGCUCGAGGUCACUCAGAUUUGAUGACGAUGAUUCUUUGAGCUGAGUGACGUCGGACCAGGCUUCAUUCCCCCCAACUGUGA	1075	1179	+		isoform_131332	AUGGGGGGAGGACGAGGAGGGCAAGAAGUAGAAGAAGCAGCCAUUGAAGUUGAAGAAGAAAUGGGUUUGAGGGGAAUGUUGUCUGGCUCGAGGCCAUCCUGAAAAUAGUCCACCCCCGGUUCUUUUGGGGUUUUUUUUUGGAUGCCGUCGGACCAGGCUUCAUUCCCCUCAAAUUAAGCUUCUCUGCAGAGCAUCAUAUAUAUAUUUAUAUAUAUGUGUAUACGUAAUGAGUAUACUGUCCCUUACUCCCCCGGCUGACCAGGCAUGUCUUGCGGCCUUGUGACAAUCUACGUAGAAUCCUGCUGGUCUCUUUUCGCUCCGUGUUCUUGUCCAUUUGCCAUCUUAACUUCUUUUUUUCUCCUUAUUUGACGAGGGUCUGAUUUCUUGGUUAACUCGUCA…
pma-miR946b-3p	Known	UAGACCUUCUCCUAUCCACAAU	22	472	493	+		GAGUGUAUGGAUGUGGAUAUGGAAGGGUUAGUAAACGGUACAAAACCCACUUAAUGGAUAUUCCAUUAGAGGCAUCAUUGUUGGCUGCUCGAGAUCAAGCCACUGUGUUCAAUUUGAUGGCCAUACUCACUAAAUGAGUUUCCCGUUUUCUCUUCACCAGCCCUUCUCCUAUCCAACUCUGUUCAAGCACCUGCAUUUUGACGCCCAUGGCUCUUUUCCUAUCCAACUGCACCUGUAUUUUGACGGCCUUGUUCAUUAAAUGGGUUGGCUGUUUGCUCUUAACUAGACCUUCUCCUAUCCACAAUUGUACUAGUU	189	503	+		isoform_131340	AUGGGGAAUGGUGGAUUUGUGGAUGCAUUGUUGGUGAUGGGUGCAUAUUAAUUAUCUUCAGUGCUCCACGCUGACCUUAUCCUCCGAGCCUUAGCUUAUCGUUCUGAACAUUAAGCAAUGGCACCACGGUAGGGGUUUGCGGUGCUUGGGACCUGUUUUGUUGCCAUAUGAAGAAAUUGAUGCGUUCAGAGUGUAUGGAUGUGGAUAUGGAAGGGUUAGUAAACGGUACAAAACCCACUUAAUGGAUAUUCCAUUAGAGGCAUCAUUGUUGGCUGCUCGAGAUCAAGCCACUGUGUUCAAUUUGAUGGCCAUACUCACUAAAUGAGUUUCCCGUUUUCUCUUCACCAGCCCUUCUCCUAUCCAACUCUGUUCAAGCACCUGCAUUUUGACGCCCAUGGC…
pma-miR946b-5p	Known	UGUGGAUAUGGAAGGGUUAGU	21	200	220	+		GAGUGUAUGGAUGUGGAUAUGGAAGGGUUAGUAAACGGUACAAAACCCACUUAAUGGAUAUUCCAUUAGAGGCAUCAUUGUUGGCUGCUCGAGAUCAAGCCACUGUGUUCAAUUUGAUGGCCAUACUCACUAAAUGAGUUUCCCGUUUUCUCUUCACCAGCCCUUCUCCUAUCCAACUCUGUUCAAGCACCUGCAUUUUGACGCCCAUGGCUCUUUUCCUAUCCAACUGCACCUGUAUUUUGACGGCCUUGUUCAUUAAAUGGGUUGGCUGUUUGCUCUUAACUAGACCUUCUCCUAUCCACAAUUGUACUAGUU	189	503	+		isoform_131340	AUGGGGAAUGGUGGAUUUGUGGAUGCAUUGUUGGUGAUGGGUGCAUAUUAAUUAUCUUCAGUGCUCCACGCUGACCUUAUCCUCCGAGCCUUAGCUUAUCGUUCUGAACAUUAAGCAAUGGCACCACGGUAGGGGUUUGCGGUGCUUGGGACCUGUUUUGUUGCCAUAUGAAGAAAUUGAUGCGUUCAGAGUGUAUGGAUGUGGAUAUGGAAGGGUUAGUAAACGGUACAAAACCCACUUAAUGGAUAUUCCAUUAGAGGCAUCAUUGUUGGCUGCUCGAGAUCAAGCCACUGUGUUCAAUUUGAUGGCCAUACUCACUAAAUGAGUUUCCCGUUUUCUCUUCACCAGCCCUUCUCCUAUCCAACUCUGUUCAAGCACCUGCAUUUUGACGCCCAUGGC…
pma-miRN21-3p	Novel	UAUAUAACAGAUGAACACAGU	21	381	401	+		GUUAUGGCAAUAUAGUGUUCAUUUGUUAUAUCUCUUGAUUCUGUGUAUCAAUCUAUUAUAGGUCUUGAUUCUGUAUUAAUCUAUUAUAUGUCUUGAUUCUGUGUAUUAAGAUGAAAAAAUUGAGGAUAUCCUGAAUUAUGUUCUGGAAAAAAGAAGAGGGUUCAAUUAAAAUGUCUGGAGGCCUUAUAAUUUGCAGGUGAGGUUGCAGCGUUUUGUUUUGACUUUACUCAUUUUUUUAAAGGUUAGAAUCAAGAUAUAUAACAGAUGAACACAGUAUUACCAUAA	127	411	+		isoform_131359	AUGGGGAGGGUUGCAACACAUGGUAUGGUGGUGGAUAUAUUGGGAAAUAACCAAUUUGCAUGGGUGGAAAUAAUUUCGUUGGAAGACUACCAUCGAUCUGGAAGACUUGGGAUUUCGAAUCAGCAGGUUAUGGCAAUAUAGUGUUCAUUUGUUAUAUCUCUUGAUUCUGUGUAUCAAUCUAUUAUAGGUCUUGAUUCUGUAUUAAUCUAUUAUAUGUCUUGAUUCUGUGUAUUAAGAUGAAAAAAUUGAGGAUAUCCUGAAUUAUGUUCUGGAAAAAAGAAGAGGGUUCAAUUAAAAUGUCUGGAGGCCUUAUAAUUUGCAGGUGAGGUUGCAGCGUUUUGUUUUGACUUUACUCAUUUUUUUAAAGGUUAGAAUCAAGAUAUAUAACAGAUGAACACA…
pma-miRN22a-5p	Novel	UAUUGAAAGCGGCUCAGUUCA	21	275	295	+		UAUCCAGCGCUAUUGAAAGCGGCUCAGUUCAUGUAGUUUUUAUUUCUUCUGAAUAUGUGACGGUGGUUAGCCUUUUUGUUUUAUUUUUGCAUAUCAGCUGCUCUUUAUGUUGGGUUUAACAGGUUUAUUAUCCCAGUAUGUUGUACUUGAAAAAGAAGAUCAGAGCAAAAAUGGAAUAUAAAUUCAUGGGUUGCAUUAUUCUGAAAUGAAUAAAAUAUGAAGUCACAUUAUUUUGGAGAAAAAAUAGCUAUAUGCACUGAGUUGCUUUUAAUAGCAUUGGAUAA	265	548	+		isoform_133786	AUGGGGAUCCUCUAAAUAGUAAAAGCAGCGCCUAUAAAUAAUCUGUGCGUUCAUGAUUUUACUGUCAUAAUUUCGCCGCUCCUCCGAAGCUCUUAAACUCUCCGCCUCCCUCUGCAUCCAGAGAUUUGUAGCGCCCAAUUUAUCCAUAUCUUUCUGUAUGGAUGAUCUGUAUAAUCGCACAGAUCAGAAGACUUUUGCUAACUGUUUCUACCGUGGUUUCUUGCACGUGGAUUAAAAAAGGAAUUGCAGGGGAGAUUCAAUUUUUAUCCAGCGCUAUUGAAAGCGGCUCAGUUCAUGUAGUUUUUAUUUCUUCUGAAUAUGUGACGGUGGUUAGCCUUUUUGUUUUAUUUUUGCAUAUCAGCUGCUCUUUAUGUUGGGUUUAACAGGUUUAUUAUCCCA…
pma-miR950b-3p	Known	CCAUCGCGGGCCGACGUCACG	21	93	113	+		CGAAGGGGUUCUUGACAUCGGGACCUCGAUGGUUUAUUUACGAUAUAAUCGAUAAACCAUCGCGGGCCGACGUCACGAGCACCUUCU	37	123	+		isoform_134080	AUGGGGCAGCGAUUAGCGUGGAGGAGGAAGAGAAGGCGAAGGGGUUCUUGACAUCGGGACCUCGAUGGUUUAUUUACGAUAUAAUCGAUAAACCAUCGCGGGCCGACGUCACGAGCACCUUCUCCUUCGUGUACAUGGAUUGACUGCUAGUCACUGUGGACAACCCGGAAUGGCAGAGAACUUGACUUCUCAAUCAGAAGGAACUAUUGCUACAGCCUCUGCCAUUGCCUGUAAUUUUUUAACUCCCGUUUCUUGGUAACUUUAUGUUCAAUGGCUAGCAUAGAUCCCUAAUCUAUAUGGAUAGAUGAAGAGCUAUCCUGGUAUAAAUCCAUAUUGUCCCGGAUUUAUUGGAUACUCAAGAGUUAUCGUUUUUAACUUUUGUAAUCUUUGAUCUGCGCU…
pma-miR950b-5p	Known	UGACAUCGGGACCUCGAUGGUU	22	49	70	+		CGAAGGGGUUCUUGACAUCGGGACCUCGAUGGUUUAUUUACGAUAUAAUCGAUAAACCAUCGCGGGCCGACGUCACGAGCACCUUCU	37	123	+		isoform_134080	AUGGGGCAGCGAUUAGCGUGGAGGAGGAAGAGAAGGCGAAGGGGUUCUUGACAUCGGGACCUCGAUGGUUUAUUUACGAUAUAAUCGAUAAACCAUCGCGGGCCGACGUCACGAGCACCUUCUCCUUCGUGUACAUGGAUUGACUGCUAGUCACUGUGGACAACCCGGAAUGGCAGAGAACUUGACUUCUCAAUCAGAAGGAACUAUUGCUACAGCCUCUGCCAUUGCCUGUAAUUUUUUAACUCCCGUUUCUUGGUAACUUUAUGUUCAAUGGCUAGCAUAGAUCCCUAAUCUAUAUGGAUAGAUGAAGAGCUAUCCUGGUAUAAAUCCAUAUUGUCCCGGAUUUAUUGGAUACUCAAGAGUUAUCGUUUUUAACUUUUGUAAUCUUUGAUCUGCGCU…
pma-miR11487c-5p	Known	UGAGAAGGCGAUCAACAUGAC	21	128	148	+		AGAGGCGCACUGAGAAGGCGAUCAACAUGACAGUAAUUCAAUUCUGCUGUGGCUGAAUGAUCUUAUGGUCAUAUUGAUCGCCUUCUCAGUCUGCCCCUU	118	216	+		isoform_139526	AUGGGGGAGCAGGAAAAUAGGAGAGGAGAGGAGUAAGCAGAGGAGCGCAGGAGAAGCAGCAGAGCACUGAGAAGGUAUGCAGCAGGAGGGGUGUGAGCAGAGGAGCGCAGGAGAAGAAGAGGCGCACUGAGAAGGCGAUCAACAUGACAGUAAUUCAAUUCUGCUGUGGCUGAAUGAUCUUAUGGUCAUAUUGAUCGCCUUCUCAGUCUGCCCCUUGUCCUCAUAAAUCCUGAUCUAUGAAAGGUAUGAAAGAUAUCCGCGAGCCAAGAAGAUAACUGUAAUUUAUUGCCCCUAAAUUUGAUAUGCUGCCAAUUCUAACGAGCUGUUAUCUAUUUAAUGUAAAAAGGUCAAUAUCUUAUUUUAUUUUUAUGAGGGUUAAAUUUGAUAAUAUGCCAAUUC…
pma-miR11487c-3p	Known	CAUAUUGAUCGCCUUCUCAGU	21	187	207	+		AGAGGCGCACUGAGAAGGCGAUCAACAUGACAGUAAUUCAAUUCUGCUGUGGCUGAAUGAUCUUAUGGUCAUAUUGAUCGCCUUCUCAGUCUGCCCCUU	118	216	+		isoform_139526	AUGGGGGAGCAGGAAAAUAGGAGAGGAGAGGAGUAAGCAGAGGAGCGCAGGAGAAGCAGCAGAGCACUGAGAAGGUAUGCAGCAGGAGGGGUGUGAGCAGAGGAGCGCAGGAGAAGAAGAGGCGCACUGAGAAGGCGAUCAACAUGACAGUAAUUCAAUUCUGCUGUGGCUGAAUGAUCUUAUGGUCAUAUUGAUCGCCUUCUCAGUCUGCCCCUUGUCCUCAUAAAUCCUGAUCUAUGAAAGGUAUGAAAGAUAUCCGCGAGCCAAGAAGAUAACUGUAAUUUAUUGCCCCUAAAUUUGAUAUGCUGCCAAUUCUAACGAGCUGUUAUCUAUUUAAUGUAAAAAGGUCAAUAUCUUAUUUUAUUUUUAUGAGGGUUAAAUUUGAUAAUAUGCCAAUUC…
pma-miR11487d-5p	Known	UGAGAAGGCGAUCAACAUGAC	21	128	148	+		AGAGGCGCACUGAGAAGGCGAUCAACAUGACAGUAAUUCAAUUCUGCUGUGGCUGAAUGAUCUUAUGGUCAUAUUGAUCGCCUUCUCAGUCUGCCCCUU	118	216	+		isoform_140420	AUGGGGGAGCAGGAAAAUAGGAGAGGAGAGGAGUAAGCAGAGGAGCGCAGGAGAAGCAGCAGAGCACUGAGAAGGUAUGCAGCAGGAGGGGUGUGAGCAGAGGAGCGCAGGAGAAGAAGAGGCGCACUGAGAAGGCGAUCAACAUGACAGUAAUUCAAUUCUGCUGUGGCUGAAUGAUCUUAUGGUCAUAUUGAUCGCCUUCUCAGUCUGCCCCUUGUCCUCAUAAAUCCUGAUCUAUGAAAGGUAUGAAAGAUAUCCGCGAGCCAAGAAGAUAACUGUAAUUUAUUGCCCCUAAAUUUGAUAUGCUGCCAAUUCUAACGAGCUGUUAUCUAUUUAAUGUAAAAAGGUCAAUAUCUUAUUUUAUUUUUAUGAGGGUUAAAUUUGAUAAUAUGCCAAUUC…
pma-miR11487d-3p	Known	CAUAUUGAUCGCCUUCUCAGU	21	187	207	+		AGAGGCGCACUGAGAAGGCGAUCAACAUGACAGUAAUUCAAUUCUGCUGUGGCUGAAUGAUCUUAUGGUCAUAUUGAUCGCCUUCUCAGUCUGCCCCUU	118	216	+		isoform_140420	AUGGGGGAGCAGGAAAAUAGGAGAGGAGAGGAGUAAGCAGAGGAGCGCAGGAGAAGCAGCAGAGCACUGAGAAGGUAUGCAGCAGGAGGGGUGUGAGCAGAGGAGCGCAGGAGAAGAAGAGGCGCACUGAGAAGGCGAUCAACAUGACAGUAAUUCAAUUCUGCUGUGGCUGAAUGAUCUUAUGGUCAUAUUGAUCGCCUUCUCAGUCUGCCCCUUGUCCUCAUAAAUCCUGAUCUAUGAAAGGUAUGAAAGAUAUCCGCGAGCCAAGAAGAUAACUGUAAUUUAUUGCCCCUAAAUUUGAUAUGCUGCCAAUUCUAACGAGCUGUUAUCUAUUUAAUGUAAAAAGGUCAAUAUCUUAUUUUAUUUUUAUGAGGGUUAAAUUUGAUAAUAUGCCAAUUC…
pma-miR950c-3p	Known	CCAUCGCGGGCCGACGUCACG	21	135	155	+		CGAAGGGGUUCUUGACAUCGGGACCUCGAUGGUUUAUUUACGAUAUAAUCGAUAAACCAUCGCGGGCCGACGUCACGAGCACCUUCU	79	165	+		isoform_1411	AUGGGGGAACAAGAUCCUAUUUAUAUCUGAACAUCCCAUGGCUUGACGCAGCGAUUAGCGUGGAGGAGGAAGAGAAGGCGAAGGGGUUCUUGACAUCGGGACCUCGAUGGUUUAUUUACGAUAUAAUCGAUAAACCAUCGCGGGCCGACGUCACGAGCACCUUCUCCUUCGUGUACAUGGAUUGACUGCUAGUCACUGUGGACAACCCGGAAUGGCAGAGAACUUGACUUCUCAAUCAGAAGGAACUAUUGCUACAGCCUCUGCCAUUGCCUGUAAUUUUUUAACUCCCGUUUCUUGGUAACUUUAUGUUCAAUGGCUAGCAUAGAUCCCUAAUCUAUAUGGAUAGAUGAAGAGCUAUCCUGGUAUAAAUCCAUAUUGUCCCGGAUUUAUUGGAUACUC…
pma-miR950c-5p	Known	UGACAUCGGGACCUCGAUGGUU	22	91	112	+		CGAAGGGGUUCUUGACAUCGGGACCUCGAUGGUUUAUUUACGAUAUAAUCGAUAAACCAUCGCGGGCCGACGUCACGAGCACCUUCU	79	165	+		isoform_1411	AUGGGGGAACAAGAUCCUAUUUAUAUCUGAACAUCCCAUGGCUUGACGCAGCGAUUAGCGUGGAGGAGGAAGAGAAGGCGAAGGGGUUCUUGACAUCGGGACCUCGAUGGUUUAUUUACGAUAUAAUCGAUAAACCAUCGCGGGCCGACGUCACGAGCACCUUCUCCUUCGUGUACAUGGAUUGACUGCUAGUCACUGUGGACAACCCGGAAUGGCAGAGAACUUGACUUCUCAAUCAGAAGGAACUAUUGCUACAGCCUCUGCCAUUGCCUGUAAUUUUUUAACUCCCGUUUCUUGGUAACUUUAUGUUCAAUGGCUAGCAUAGAUCCCUAAUCUAUAUGGAUAGAUGAAGAGCUAUCCUGGUAUAAAUCCAUAUUGUCCCGGAUUUAUUGGAUACUC…
pma-miR3710c-5p	Known	UUGGAGGCCUGUCAGGUUCCC	21	2391	2411	-		AGGCGAGACGUUGGAGGCCUGUCAGGUUCCCAAACGAGUCUGGCAGCGCAUGCAGAGAGGAGCACUCGCCCAAGUCGACACUUUGGAGGCCCGUCAGGUUUCCAACAGAGUCUGGGAUCGCCC	2299	2421	-		isoform_142462	AUGGGGGCCUUAAAGAACACAGAUUAAGAGUAUUCUUGGACCAGCCGGAAUUGGAAGAGGGAGAGAACAUGGCUCCCCAAAUCGAAGAGGCUAUUCGAACAGCCUCCGUCAGUGUAGCAAUUUUCUCCCCCAGGUAUGCCGAGUCGAGUUGGUGUCUCAAGGAGCUUGUGCUAAUGUUAAAGUCGGGAUCCACAAUUAUUCCAGUCUUCUACAAAGUCGAGCCCUCAGAUCUCCGGUGGACGCGGGGUCGGGGUUUCUGGAAAUUGCUCCUAUUUCGGGGUUCACUCCGAGUACAAAAGCAUUUGCUGUCCAAAAGACGGGGAUUCUGAAAAUCGAUCCACUUUCGGGGUCGACUCUCGAGUUUAUGCUGAAGCACUGAGCGUGCUUGAAGAGAAGAUA…
pma-miR946c-3p	Known	UCAGUCCUUCCCCUAUCCACAU	22	477	498	+		AGUGUACAGAUGUGGAUACAGAAGGGUUGAUUAGUAAACAAUACAAAACCCAUUUAAUAUUGAUUUGAUAAGAGGCAUCUUAGUGUGGAUCGUUGGUUGUUCGAGAACAAGCAACUGUAUUUUGAUGGCUGUACUCAUAUGGGUUGUAUGUUUGCUCUUUGUCAGUCCUUCCCCUAUCCACAUUCGUACUAGU	316	508	+		isoform_142999	AUGGGGGGAAGCAACUCGCACAUUGGGUUACCAGUUUUUUUCCACGCAGAAUUUCCGAUAGCUUUUUCUCUACGCGAAAUCCUAGGGCUUUAAAAAUGUGUCCACCCCAUGUGAAUACAAUAAGGGGUCGAUUUAUGAUAUGCAUUGUUGGUGACGGCUGUAAAUUCAUAAUGUCAUGGCCCCAGUGGAUCCCUACUCUGCCCUUACUCCCAGAGCCCUAUCUUACUGCUCUGAUCGCUAAUCUAUGGAACCAUGACAAGUUUUGCAGGGCUUCGGAGCUAUUUUCUUGCAGUAUGAAGAAAUUUAUGCGUUCAAAGUGUACAGAUGUGGAUACAGAAGGGUUGAUUAGUAAACAAUACAAAACCCAUUUAAUAUUGAUUUGAUAAGAGGCAUCUUAGU…
pma-miR946c-5p	Known	GUGGAUACAGAAGGGUUGAUU	21	327	347	+		AGUGUACAGAUGUGGAUACAGAAGGGUUGAUUAGUAAACAAUACAAAACCCAUUUAAUAUUGAUUUGAUAAGAGGCAUCUUAGUGUGGAUCGUUGGUUGUUCGAGAACAAGCAACUGUAUUUUGAUGGCUGUACUCAUAUGGGUUGUAUGUUUGCUCUUUGUCAGUCCUUCCCCUAUCCACAUUCGUACUAGU	316	508	+		isoform_142999	AUGGGGGGAAGCAACUCGCACAUUGGGUUACCAGUUUUUUUCCACGCAGAAUUUCCGAUAGCUUUUUCUCUACGCGAAAUCCUAGGGCUUUAAAAAUGUGUCCACCCCAUGUGAAUACAAUAAGGGGUCGAUUUAUGAUAUGCAUUGUUGGUGACGGCUGUAAAUUCAUAAUGUCAUGGCCCCAGUGGAUCCCUACUCUGCCCUUACUCCCAGAGCCCUAUCUUACUGCUCUGAUCGCUAAUCUAUGGAACCAUGACAAGUUUUGCAGGGCUUCGGAGCUAUUUUCUUGCAGUAUGAAGAAAUUUAUGCGUUCAAAGUGUACAGAUGUGGAUACAGAAGGGUUGAUUAGUAAACAAUACAAAACCCAUUUAAUAUUGAUUUGAUAAGAGGCAUCUUAGU…
pma-miR1312b-3p	Known	UUUGGAGAGAAAAUGGCCACAU	22	256	277	+		CAACACCAUCCAUGAGGUCAUUUUCUCUUCGAAUUUUUCCAUAUUUUUUGAAUUCAAAUUUGGAGAGAGGCUUAAAGUUUGGAGAGAAAAUGGCCACAUAGAUGUUGUU	179	287	+		isoform_144730	AUGGGGAAUACCAAUCAGUCUGGUCUGCCGUUUGAAUCUGCUUCUAUUUAGAACCCUUAGAAUCGAUGGAUGUAGGCUAUGGAAAGCGGAUCAAUAGGGUUUAUAGCAGAGCAGAACAACGUUUCAAAGCCACGGCGUUGAUAUAGUGGUAUCGUCCCGUAAGUGAUAGUGGUUGCUCCAACACCAUCCAUGAGGUCAUUUUCUCUUCGAAUUUUUCCAUAUUUUUUGAAUUCAAAUUUGGAGAGAGGCUUAAAGUUUGGAGAGAAAAUGGCCACAUAGAUGUUGUUCGCAAUAGUUCAGUUCAAGAGGAAUCUUAAUGAGGUGUUACUGCGAGCAACAAGGGUUUACAAAGUUGACAGGAUUAUCGUUCAUAGGUUUUUGGAAAAAAUGGUUGGGAAG…
pma-miR11438a-3p	Known	AUGGUUUAUGCAUUCAAAGUG	21	158	178	+		CUAUUCAAUCAUUUGAAUGCAUAAUCCAUUCCUUCAUUCACCAAUCUUUUGGUUUGAGUGAAUGGUUUAUGCAUUCAAAGUGUUUGACGGAA	97	188	+		isoform_144976	CCCAUCCCAUUCCUCAACACUCGUCCCACAUUUUGAAUGACACUACAGAUGCGAAUUCAACAUUCUGUUAGAUCAGACGGUCACAUAGAUCUAAAUCUAUUCAAUCAUUUGAAUGCAUAAUCCAUUCCUUCAUUCACCAAUCUUUUGGUUUGAGUGAAUGGUUUAUGCAUUCAAAGUGUUUGACGGAAUGGAAGCACAUGGGUAUAUUCCAGAUUAAUCUUUAGCACCCACAUGAGAGGGCUUUCCAGGGUGAGCAGGAUGGGGGAUGCUAUCAAACUUUUCAAACAAUUGGUGGACGAACGACAGGUUUACCAGUCCUUUUCUUCUGUUUUUGCGAUCAGAUUAUUGAAUUUAUGGCUUAAAAUGUAGCGCGGGAUUACCGAGUCUAGGCGUUAUUGU…
pma-miR3710d-5p	Known	UUGGAGGCCUGUCAGGUUCCC	21	2263	2283	-		AGGCGAGACGUUGGAGGCCUGUCAGGUUCCCAAACGAGUCUGGCAGCGCAUGCAGAGAGGAGCACUCGCCCAAGUCGACACUUUGGAGGCCCGUCAGGUUUCCAACAGAGUCUGGGAUCGCCC	2171	2293	-		isoform_146692	AUGGGGGGAAGAGGGAGAGAACAUGGCUCCCCAAAUCGAAGAGGCUAUUCGAACAGCCUCCGUCAGUGUAGCAAUUUUCUCCCCCAGGUAUGCCGAGUCGAGUUUGGUGUCUCAAGGAGCUUGUGCUAAUGUUAAAGUCGGGAUCACAAAUUAUUCCAGUCUUCUACAAAGUCGAGCCCUCAGAUCUCCGGUGGGACGCGGGGUCGAGAAUCGAGUUUAUGCUGAAGCACUGAGCGUGCUUGAAGAGAAGAUAACAUUCGAUUCUCAACCACGAUACGACCCCACCACUAUAGAAAAAUGGAGGGAUGCUCUUUCUGCUGUGGCAGAUAUAAGUGGGUUUUGAGCUGAAGGCGUGUAACGUGACGAGGGGCAGCUCGUCGAUGAGGUCGUCCAAAAAGU…
pma-miR3710e-3p	Known	UUGGAGGCCUGUCAGGUUCCC	21	4393	4413	-		GAGACGUUGGAGGCCCGUUAGGUUACCAAUCGAGUCUGGGAGAGUUUGCAGAGAUUGGCACCAUGCCAAAUCAAGACGUUGGAGGCCUGUCAGGUUCCCAACCGAGUCU	4383	4491	-		isoform_147684	AUGGGGGACCCAGUUCCAGAUAUUGAGACAUAAAUAGAGUAAACAAAGGCAUAGACCGAAUAGAGUACUCUGAAAUCGUGAGAUCAUCCAGGCCAGGACGACCAAAAUAUUGAGGUUGAGGGCGCAUUCUCAAUCUCUGGAACACAUCUGCAAUCUUAUUUCUUUGUUAUUGUAUAUCCGAUGGCAUCCUCUUCCACAUCCACCUCUCCUGGCAACAACGACAACUAUGUGUUUGAUGUCUUCGUUAAUCACCGCGGACCGGAUGUCAAAAGAACCCUAGCCACCGAUCUCUACAAUCGCCUUUGCAAACAUGAUUUGAGAGUGUUUUUUAGACCAGCAGGAACUGCAAGAGGGGGAGAACAUAACUCCUCAAAUUGAAAGCGCCAUUAGAACAGCCUC…
pma-miR946d-3p	Known	CCAGCCCUUCCCCUAUCCACAU	22	344	365	+		AAGUGUACAGGUGUGGAUACAGAAGGAGUGUGAUUAGUAAAACAAUACAAAACCCUAGUUUAAUAUUGAGUUGAUAAGAGACAGUUCUAAGUGUAGAUCGUUGAGUUUGUUUGAGAACAAGCAACUGUAUUUUUGAUGGCUAUACUCAUAUGGGUUGUAUGUUUGCUCUUUGCCAGCCCUUCCCCUAUCCACAUUCGUACUAGU	172	375	+		isoform_150026	AUGGGGAAGAAUUGCAUAAUUGUUUGGUGACCUAAUGGAUCCCUACUCUGGUCCUAUCCUCCCCAGAGCCAGCUAUCUUACUUCUUGAUCGCCAAUCUAGGGAACGAUGACAAGUUUUGCAGGUCUUCGGAGCUAUUUUCUUUGCAGUAUGAAGAAAUUGAUGGGUUCUAGAAGUGUACAGGUGUGGAUACAGAAGGAGUGUGAUUAGUAAAACAAUACAAAACCCUAGUUUAAUAUUGAGUUGAUAAGAGACAGUUCUAAGUGUAGAUCGUUGAGUUUGUUUGAGAACAAGCAACUGUAUUUUUGAUGGCUAUACUCAUAUGGGUUGUAUGUUUGCUCUUUGCCAGCCCUUCCCCUAUCCACAUUCGUACUAGUUUGCCCACAUCAAUUUUCUUUGAC…
pma-miRN27-3p	Novel	AUAGCCCCCGGGGCCCAGACA	21	343	363	+		UGUGGAUUGUCCGUCAGGGACCGCGGUGGUUAAUGAUCACUUAUGAUGUUUCAUAGCCCCCGGGGCCCAGACAACAAUAAUUA	291	373	+		isoform_150663	AUGGGAGAGGCGAAUGGGAGGAAGCGAUUGUGUUAUUGGCAAUAGAUUUGUUCCAUGUGGAGUGAAUGGCUUCUGGUCCAUGUGGGUGUUUUCCUGUUGCGCCAUGUUCUGAUUCAAAAUGGUGUGAGAGUGACUUUGUCCUUUUGAAAUCUACUGAGGGACGAGCGCUUUACCUCUGAUUUCAGAGGGUUGAUCAAUAUUAUUUUUUUGAUUCGGUCUUCAUACUAUAUAUAUAUAUAUUUAUUUGGAUUGCCGCUGGAGGAUCUGGAGUCAGGAGAGGAAGCAGAAUGUGUGGAUUGUCCGUCAGGGACCGCGGUGGUUAAUGAUCACUUAUGAUGUUUCAUAGCCCCCGGGGCCCAGACAACAAUAAUUACACCCUCGCCUUUGGUUGCACGGAAA…
pma-miRN28-3p	Novel	AUCUAGAGCGCAGGUGUCUUA	21	436	456	+		UCUACUUCCACAAGACACUUGCUCUCUAGGUUCACACUGAAAGGUAUACGAAUCUAGAGCGCAGGUGUCUUAUGGCUGUGGG	385	466	+		isoform_150987	AUGGGGAUCGAGCUUUCCUUCGUGGAGAACUGGAUUCACACCUCUGUGGAUAAGGAUACGCCCCUUAUUCCUUCUUUGUUUUCUGAUUGCAUCUGAUUUUCUUUUGUUUCUCCACUGGUGAAUUAACGGGACUGCUUUCAUUGAGGUUACCCCCAUUCAUCCAAGAUUCGGGGUUGCCAAUUUCAUGGCAGCCCGUGGACUUCGGCAUUUCGGAGGGCGGUCGUUUCUUUCCCUCAAGUGGGGGCACCGCGUUUUUAAGUGGAUCUGCCAUGGCCAUGCCAUUCUAAGCAAUGGACGGCCUGCAUUUAUUUCAUUGGUUUUUUCUUUUGGUUUUUCUUUUUCGGUCUAGGGUUACGCGAUUUUAAGAAGAUCUUGCAUUUACUCUCUACUUCCACAAGA…
pma-miRN28-5p	Novel	AGACACUUGCUCUCUAGGUUC	21	397	417	+		UCUACUUCCACAAGACACUUGCUCUCUAGGUUCACACUGAAAGGUAUACGAAUCUAGAGCGCAGGUGUCUUAUGGCUGUGGG	385	466	+		isoform_150987	AUGGGGAUCGAGCUUUCCUUCGUGGAGAACUGGAUUCACACCUCUGUGGAUAAGGAUACGCCCCUUAUUCCUUCUUUGUUUUCUGAUUGCAUCUGAUUUUCUUUUGUUUCUCCACUGGUGAAUUAACGGGACUGCUUUCAUUGAGGUUACCCCCAUUCAUCCAAGAUUCGGGGUUGCCAAUUUCAUGGCAGCCCGUGGACUUCGGCAUUUCGGAGGGCGGUCGUUUCUUUCCCUCAAGUGGGGGCACCGCGUUUUUAAGUGGAUCUGCCAUGGCCAUGCCAUUCUAAGCAAUGGACGGCCUGCAUUUAUUUCAUUGGUUUUUUCUUUUGGUUUUUCUUUUUCGGUCUAGGGUUACGCGAUUUUAAGAAGAUCUUGCAUUUACUCUCUACUUCCACAAGA…
pma-miRN29a-5p	Novel	UGGGAGAGGUUGAAGAAGCACC	22	234	255	+		AACCGGAAUCUGGGAGAGGUUGAAGAAGCACCUCCCUCUGGCUGGGCUGCUGCCUCUUAUUAUAGGAUCUGUUGCAAUUGCCAAAUGAGGUGUUUUUUCAAACCCUCCCAGACUCUGAUA	224	343	+		isoform_152800	AUGGGGACUUUUGUAAACAUCAAAAUCUAGAAACUAAGGAACCCUAGAUGGAGCCUCUGCGACUCUGCCAUGGAUUUAGCUCUACCUUUAUAAUAUCCACCAUAUCUGGCCGUUGCCCUGUUUUUGGUUGCUUGUUUCCUCUACCUUACUAUAUACCUAUGUGCUAAAGGUAUCAUUAUUGUUGCUUCUUGAUCUGAUCGAUCUAUCUCUACCAACGACUACAAACCGGAAUCUGGGAGAGGUUGAAGAAGCACCUCCCUCUGGCUGGGCUGCUGCCUCUUAUUAUAGGAUCUGUUGCAAUUGCCAAAUGAGGUGUUUUUUCAAACCCUCCCAGACUCUGAUAGGGUUGAGAUUAAAUUAAUUUACCCUAAGUUGGAGAGUUGAACGAUGGAAAUCUUA…
pma-miR1313d-5p	Known	UACCACUGAAAUUAUUGUUCU	21	523	543	+		GAUGGUAUUCUACCACUGAAAUUAUUGUUCUGAAAUAACACCUGCAAUACAUGGAUGUAUACCGGCCGUGGUAUGGUAUCCUACAGUGUAUCGCCAAUCUAACCUAGUUGCAGGGUUUGCAAUACAUUGGCAUUGGCGGAGGUAUCUAUUGGGGAAAAUAACCAAGUUUGCAAGGAUGGAUUUUAUCGAACAAUAAUUUCAGUGGCAAGACUACCAUCG	513	731	+		isoform_154142	AUGUGGGAUAGGCGCUUGGGCAGGUUACCGGCCUACUCUGGCUCUAAAGAGGUGGCUCUAAAGAAAUGGGGAAGGCGGUGGUUUUUUGGGCGCGUUGGAUGCCAAGAAGAAGAAAAUCCCCUUGAGAUUGAAAACCGAGCCAGAGGAUUUUGCAGUGCUGUACUCCUCGGCAUAAAUGAUCGAGUUUCGCCUGUUAAUUAGUGGCGGGAUUUGGUCAUGGGCGGUCCAUGUUUGACGGAUCUGAAAGCCCACUUAAGGGUUCAUGGCUUUUUCUUGAUAGUUAAGAUGGCGGGCUAUUGGAAUUAGGAUUCUUGUUUAUAUUUUAUUGGCAGAUAUCUAGAGGUAGCGAGGAACACAAACCCUAUAGCGAGGAACACAAGCUGUAGUGUUUGAAGGACA…
pma-miRN31a-3p	Novel	AAUGUGACCAUGGAAACUGUU	21	574	594	+		ACUUGUCCAUUAACAGUUUUCAUGGUCACAUUUCCUAUCAGUUGGGGAGUCUGUUCCAAAAGAAAAGAAGUUACAUAACAAUAGUUUUACAAUUCCCCGUUCAAAGCGCAAAUGACCUUCUCCCUGUUGAUAGGGAAUGUGACCAUGGAAACUGUUAUUGGUAAGG	439	604	+		isoform_154858	AUGGGGAAUGGAAACGUUUUUUUCUGAAAGAAAAGUAAUUAAAAGAUAAGAGUCAACCAAAUCAGCUAACCCUAACUUUUAUUUCAUUUCUGUAGUUCGACUUCAAUUUUCAGAUAUCAGAAUUCUUAUAUGAAAAUACUACUCAACGAAUUGAACCAACCUUCUACACUUCUAUUUCAUUUCUUCUGUCCAUCAUUCAAUUUUCAGAUCGUCAGAAUUUUCACAUAGGCAUUACUUCAUCAAGAUACUCUGGUCGGAUUUAUGUCCAAAACCACAUGAUCAUGCCGAUCAUUAGCCACUACUUGGAACCGAAUGUUUCGAUCUGCGAGUGGACAGGUUUUAUAUGCUCUCGACGCAGGGAGAGUGGUUUCUCCUACUGUUUCAAGUAUGGGAUUACAA…
pma-miRN31a-5p	Novel	CAGUUUUCAUGGUCACAUUUC	21	452	472	+		ACUUGUCCAUUAACAGUUUUCAUGGUCACAUUUCCUAUCAGUUGGGGAGUCUGUUCCAAAAGAAAAGAAGUUACAUAACAAUAGUUUUACAAUUCCCCGUUCAAAGCGCAAAUGACCUUCUCCCUGUUGAUAGGGAAUGUGACCAUGGAAACUGUUAUUGGUAAGG	439	604	+		isoform_154858	AUGGGGAAUGGAAACGUUUUUUUCUGAAAGAAAAGUAAUUAAAAGAUAAGAGUCAACCAAAUCAGCUAACCCUAACUUUUAUUUCAUUUCUGUAGUUCGACUUCAAUUUUCAGAUAUCAGAAUUCUUAUAUGAAAAUACUACUCAACGAAUUGAACCAACCUUCUACACUUCUAUUUCAUUUCUUCUGUCCAUCAUUCAAUUUUCAGAUCGUCAGAAUUUUCACAUAGGCAUUACUUCAUCAAGAUACUCUGGUCGGAUUUAUGUCCAAAACCACAUGAUCAUGCCGAUCAUUAGCCACUACUUGGAACCGAAUGUUUCGAUCUGCGAGUGGACAGGUUUUAUAUGCUCUCGACGCAGGGAGAGUGGUUUCUCCUACUGUUUCAAGUAUGGGAUUACAA…
pma-miR950d-5p	Known	UCUGGUCCUCGGUGGUUUAUGA	22	363	384	+		CGUUUUUGUCGUCUGGUCCUCGGUGGUUUAUGAUCGCUUAGGCUGUUCAAAACCACCGGGUCCAAGACAACCAGAAUAC	352	430	+		isoform_155182	AUGGGGGAGGUGGAGGAAAAUAGAGGAAGCAUAGGGUUAACAGCAAACCAUCUGCCUCUGCCUCGCACGAUAGGAGCAUCUUCUCUAUCGGUUGGCAUAGAAUGCCUUUCUGUUUGAGAAGCCGAAAUCGCAGGAGGGGAAACUUAUUUGAGGAGCAGCGGCCACUGUUCAUGCGGGUUAUUUUCUCUAUAUUUUAGAUGCCGAUUUCGAAAUGGCGUGAAGAUGAGUUCGACCUCCUCUAACCCUAAUCAGGAUCAGCACUUAAAAGAAGAUAAUCAGUGUUCUUUGUUGGUUUGUUCUUCUUAUUUAUCGUGACGUCGCCUCUUGAUCUGGAGGGGAGGGAAGCGAACGCGUUUUUGUCGUCUGGUCCUCGGUGGUUUAUGAUCGCUUAGGCUGUUC…
pma-miR950d-3p	Known	AAAACCACCGGGUCCAAGACA	21	400	420	+		CGUUUUUGUCGUCUGGUCCUCGGUGGUUUAUGAUCGCUUAGGCUGUUCAAAACCACCGGGUCCAAGACAACCAGAAUAC	352	430	+		isoform_155182	AUGGGGGAGGUGGAGGAAAAUAGAGGAAGCAUAGGGUUAACAGCAAACCAUCUGCCUCUGCCUCGCACGAUAGGAGCAUCUUCUCUAUCGGUUGGCAUAGAAUGCCUUUCUGUUUGAGAAGCCGAAAUCGCAGGAGGGGAAACUUAUUUGAGGAGCAGCGGCCACUGUUCAUGCGGGUUAUUUUCUCUAUAUUUUAGAUGCCGAUUUCGAAAUGGCGUGAAGAUGAGUUCGACCUCCUCUAACCCUAAUCAGGAUCAGCACUUAAAAGAAGAUAAUCAGUGUUCUUUGUUGGUUUGUUCUUCUUAUUUAUCGUGACGUCGCCUCUUGAUCUGGAGGGGAGGGAAGCGAACGCGUUUUUGUCGUCUGGUCCUCGGUGGUUUAUGAUCGCUUAGGCUGUUC…
pma-miR1313e-5p	Known	UACCACUGAAAUUGUUGUUCG	21	150	170	+		UGAUGGCAUUCUACCACUGAAAUUGUUGUUCGAAAUAACACCUGCAAUUCAUGGAUGUGUGCCGCCGUGGUAUGGUAUCCUUCAAUGUAUCACCAAUCUAACCUAGUCGCAGGGUUGCAACACAUGGUAUGGUGUUGGAUUUAUUGAGAAAUAAGCAAGUUGCACGGCUGUAUUUAUCGAACAAUAAUUUCAAUGGAAGACAACCAUCGA	139	348	+		isoform_155446	AUGGGGGGGCUCUAUGUUGUUCCCACGCAUGGGAUAGCUGGUUUGUAUUGUAUUGGCAGAGAUCUAGGUAGUGAAGGACACACGUAAGGUUUGAAGGACACUGGACUUGGAAAAGGAAAAAAAGGUUGCUUCUCUUCGUGAUGGCAUUCUACCACUGAAAUUGUUGUUCGAAAUAACACCUGCAAUUCAUGGAUGUGUGCCGCCGUGGUAUGGUAUCCUUCAAUGUAUCACCAAUCUAACCUAGUCGCAGGGUUGCAACACAUGGUAUGGUGUUGGAUUUAUUGAGAAAUAAGCAAGUUGCACGGCUGUAUUUAUCGAACAAUAAUUUCAAUGGAAGACAACCAUCGACCUGGAAGAUUGGGGAUUUCGAAUCAGCAGGUUAUGGCAACACCGUAUUCA…
pma-miRN32a-5p	Novel	UUGCUGGUCUUGGAGUUGCUUG	22	2268	2289	+		UAGAUGGAAUUUUGCUGGUCUUGGAGUUGCUUGAAAGUUGAGUCAAGUCCGUAUGGCAAUGGCGAUUACAGCUGAAGAACAUGUGGCUAGAGAUCUCUGUUAAUGUGAUGCAUCUCUACCCUUGCCUGCAUCAUGGAAGGAUAGUUAAGUAGUUUGAAGGUUGUUAUUUCUUCUCAAUGCAUUUCCUUCCAGAUAUUCUACAGAGAACCUUAUGGAGUUACAAAGGUAUGCAUGGAAAUUUUAAUAAUUCCGGGCUGUCACCUUUUAAGCAGCUUCAGACCAGCAGGAGCCUGUUAUG	2257	2554	+		isoform_155667	AUGGGGGUUUUUAAUAUGCCAAUUGUCAAUUCUAUUUUGAGCAUGAAAAGAAUUACACAUAUCCUCAUUGUAAGCAACAAACCAUUCAAUUGUUUUAACUAUACAAGCUUUUUUACUUUCCUUUGCUUUAUAUAGAGAGAUAGAUGGAUAGUUGGUAUCAAAAUAUAUUACUUAAUUAACAUUGAAAUAAUGUAUUUGUUAUUAACGGUUUUAAUUUUUAAAUACCACAAGUUGACUAUGAAUUAAGAAUGGGAUGAAUUACACAUCUCCAUUACAUUGGGUUGUACAAAGGGACCCUUUCUAAUAAUAAUUUUUUUACUCUAUAUAUAUAGAGAUAUUUUUUUUAGGUCCACAUUGAAAUGCUUUUUGGUUAUUAAUAAUUGUUUUAAAUGUCACUUG…
pma-miRN33a-3p	Novel	CAAACGCGUGGACAAAUGAUU	21	2177	2197	+		UUCACAUGAGAAACCAUUUGUUGACGCGUUUGGAACCAACUUGUCGAACCACACUGGUUGGUUCCAAACGCGUGGACAAAUGAUUUCUCAUAUGA	2113	2207	+		isoform_156851	AUGGGGAGGGACGAGGGACGACGAUGAUCAUUUCAUACAUGAUACAUACUCCCGGAGACGAGGAGGCUGUGAUGGCAUUUCGUUAUUCAGAGGGCCAAGCAUGGACAUAGCGGAUCAAGCUCAUGCUGUGAUGAAUACGAGUGCUAUCAAGCGGGACGAAGACGAUCAAGAGUUCCAGAACCAGCAGAAAGAGCAAGAACAGGAGCAGGAAAAUGCUCAGCAGGUCCUUCUUUCUGCCGGGAACCCGACUGUGAAGCGGCGAAUAAGGGAAAGGGAAAAAGAAAAGGAGCGCACAAAGCUGAGGGAACGGCAGCGCCGGGCGAUUACCUCUCGCAUACUCUCGGGCUUAAGACAAUACGGGAACUACACACUUCCCGUCCGAGCAGACAUCAAUGACGU…
pma-miR11512a-3p	Known	CCCCCCAUCUUGUGCACUUGU	21	1321	1341	+		UAACAGAGAUUCAAGUGCAUAAGAUUGGGUAUUAAAAACACCUAGCCAACUCACGGCAAGGAAAUCUAGAGCACAAUCACCCACUGCAAUGCUAGGAGUCGAAGCGAGGUCUGUCUUUAACCCCCCAUCUUGUGCACUUGUAUCUCUGUAA	1201	1351	+		isoform_159494	AUGGGGACAUAUGCGUAGAGAAGUUUUGGCAGAAUCUCUGUUAUCGGUGAUGCCAGGUUUAGUCUGUUGCAUCUGCUUUCUUGUCUUCUGAAACAGUUCGGACUUGCCAAAUUUCAGCACACCCAGAACGAAUUUGCUUUCCAAGGCACGGGUAUUUUGUUUGUCGCUCUUCGUUGGAUCUGCUGGGCUCCCUUUCAAAUCUGUAAUAAUAGGCAUUAUUAUUAUGUUUGGGAUUUUGUUUUGGGUGCUUUUGAGGGCCCAUCUACUAGAUCAAGAAAGGUCGCAUGGUUUCUGACCUAGCCGCAGCAGCAAAUGGCAAGUUGGUAUCUUAAAAACUUACAAUGGGUAUCUCAGAUUAGAUUUUCUGGGUUGUAUUUUCUCAGAGCGAUGCAUGCAAAA…
pma-miR11512a-5p	Known	AAGUGCAUAAGAUUGGGUAUU	21	1213	1233	+		UAACAGAGAUUCAAGUGCAUAAGAUUGGGUAUUAAAAACACCUAGCCAACUCACGGCAAGGAAAUCUAGAGCACAAUCACCCACUGCAAUGCUAGGAGUCGAAGCGAGGUCUGUCUUUAACCCCCCAUCUUGUGCACUUGUAUCUCUGUAA	1201	1351	+		isoform_159494	AUGGGGACAUAUGCGUAGAGAAGUUUUGGCAGAAUCUCUGUUAUCGGUGAUGCCAGGUUUAGUCUGUUGCAUCUGCUUUCUUGUCUUCUGAAACAGUUCGGACUUGCCAAAUUUCAGCACACCCAGAACGAAUUUGCUUUCCAAGGCACGGGUAUUUUGUUUGUCGCUCUUCGUUGGAUCUGCUGGGCUCCCUUUCAAAUCUGUAAUAAUAGGCAUUAUUAUUAUGUUUGGGAUUUUGUUUUGGGUGCUUUUGAGGGCCCAUCUACUAGAUCAAGAAAGGUCGCAUGGUUUCUGACCUAGCCGCAGCAGCAAAUGGCAAGUUGGUAUCUUAAAAACUUACAAUGGGUAUCUCAGAUUAGAUUUUCUGGGUUGUAUUUUCUCAGAGCGAUGCAUGCAAAA…
pma-miR1316a-5p	Known	CAUACACAAACCAUUGGAAUC	21	4251	4271	-		AAAGCUCUUCCAUACACAAACCAUUGGAAUCGAUCAAACGCCCCACUCGCUCUUCAAAUUCCUGGCAUUUGGACUUGACCUUUCCACUAGAUUUGUCCUCAUCUUUUAGGUUAUUAUUAUGCAUUAAGCAUGAAAUUUCUUCGACAUAAGCCCAGAAGCAGGAGUCCUGUGUGAACAUUGUGGGCUGAUCAGUGCCUGUAGUUUGUGGUAUCGAUUGGUUAU	4060	4281	-		isoform_159613	AUGGGGGCAGUGAAAUGGGUGCUUCGAUAUCUAAGAGGCACAAGUGAUCAUUGCAUCGUCUUUAAAUGGUAGUGAAGGAUCAGUCCUGCGGAUAUGUAGAUGCUGACUAUGCAGGUGAUUUGGACAAAAGAAGAUCUACUACAGGUUAUGUCUUUACUCUUGCAGGUGGAGCAAUUAGUUGGAUGUCAAGCUUCAAGACACGGUUGCAUUGUCCACUACCGAAGCUGAAUAUAUAGCUGCUUCAGAUGCCAGUAAAGAAGGCAAUCUGGUUAAAGGGUCUGCUCGGUGAGAUUGGAAGGACGCAAGAGAAAGUGAAUGUAAUUUGUGACAGUCAAAGCGCUAUUCACUUGGCUACAAACCCUGCCUAUCAUAGCAGAACCAAGCACAUUGAAUGUAAGG…
pma-miR398a-3p	Known	CGUGUUCCCAGGUCGCCCCAG	21	3205	3225	+		CAGGCUCGACUGGGGUGACCUUGCAACACAUUCACAGGACUAAUGGAGAGAUCAAGAGUUUUAGAGUAAUGUGGACGUGUUCCCAGGUCGCCCCAGUCGAAACCUC	3130	3235	+		isoform_160743	AUGGGGAUUGGGCUGCAAAAUGGAAGCAAUCAAACAGCACUCAUUAAUGUUAUUUGUAUUGGUGGCGUUCAGUUUUUGUAUAUCAGUUGAAGCAGGAAUUACUAGCAGAUAUGUGCGUAGGGUUAACGAUAAUGUGGAUAUGCCCAUGGACAGUGGUGCUUUUUAUGUCCCCCCUGGUUACAAUGCUCCCCAACAGGUUCAUAUCACUCAAGGAGACUAUGAGGGUACAACUGUUAUUGUCUCUUGGAUUACACCAUCAGAGCCUGGAACCAGUAUUGUCCUGUAUGGCCCUGAGGAGUCCAAGUACACAUAUGCAGCAUAUGGUAUUAUGACCAAAUAUAUGUAUUAUAAUUAUACAUCUGGAUUUAUUCAUCAUUGCACUCUGAGGAAUCUAGAGGC…
pma-miR3701a-5p	Known	UGAAGGGUUGGAGUUGUUUGGU	22	388	409	+		CCGCCACAAGAUGAAGGGUUGGAGUUGUUUGGUAGAAGAGUUUCAUCUGUUGUAGGAUAUGGAGGAUUUUCCAAAAUAUUUGCCAUCAAAUCAAAAGACUAUAGUGGUUUCAUUGCAAUUUGUUUGGCAAUAUCUUCUAUAUCCUUCUGCCCUAAAAUUUUUCUCCUGAACAAUGCGCACCCUUCAUCUCUGGGCAUA	377	574	+		isoform_160914	AUGGGGGUUGUGGUUGUGAGGUUAUCUUGGUUCGGAGCGAUCGACCAGGGUUUCGUUCUGAUUCAGAGUAGGAGAGAGGGAUCAAAACACGGCAGAGCACGGCUUAUGAUCGAUCCUCCUAACCAUGGCAACUGCGUGUCCAUGACAUAUUUUCUGUCAUCCCACACUUCUUCGGCAAAUCGAAGAGAUAAUUGAAGAAAAUAGAGGUUAUUUCUUGAAACCCUAUAACGCUCUCCAAGGGAUAAGGGUGGAAGGAUUUAUGCCCUCCUUCGGGAACAUUACCACUACCGUGAAAAGUUCUCGUGGAAAGCUCUCUUCAUUUCUAAAGUGAGAACACAUUUAUUCCCAAAUCCUAUCAAAUAACAUAUGGGUUUGCCCGCCACAAGAUGAAGGGUUGGA…
pma-miR3701a-3p	Known	UGAACAAUGCGCACCCUUCAUC	22	543	564	+		CCGCCACAAGAUGAAGGGUUGGAGUUGUUUGGUAGAAGAGUUUCAUCUGUUGUAGGAUAUGGAGGAUUUUCCAAAAUAUUUGCCAUCAAAUCAAAAGACUAUAGUGGUUUCAUUGCAAUUUGUUUGGCAAUAUCUUCUAUAUCCUUCUGCCCUAAAAUUUUUCUCCUGAACAAUGCGCACCCUUCAUCUCUGGGCAUA	377	574	+		isoform_160914	AUGGGGGUUGUGGUUGUGAGGUUAUCUUGGUUCGGAGCGAUCGACCAGGGUUUCGUUCUGAUUCAGAGUAGGAGAGAGGGAUCAAAACACGGCAGAGCACGGCUUAUGAUCGAUCCUCCUAACCAUGGCAACUGCGUGUCCAUGACAUAUUUUCUGUCAUCCCACACUUCUUCGGCAAAUCGAAGAGAUAAUUGAAGAAAAUAGAGGUUAUUUCUUGAAACCCUAUAACGCUCUCCAAGGGAUAAGGGUGGAAGGAUUUAUGCCCUCCUUCGGGAACAUUACCACUACCGUGAAAAGUUCUCGUGGAAAGCUCUCUUCAUUUCUAAAGUGAGAACACAUUUAUUCCCAAAUCCUAUCAAAUAACAUAUGGGUUUGCCCGCCACAAGAUGAAGGGUUGGA…
pma-miR11532a-5p	Known	UCACGUUGUAAAAGACGGGAAU	22	204	225	+		UCAGAAGGUUUCACGUUGUAAAAGACGGGAAUUGAUAAUAAUGGAACCUCCCACUUUAACACGAGGAGGAGCUAGUUCAUUCAAAAAUGAGGUCUGUAUGAGCUCUCCUCAUAUUGACGUCGGUGUUUCUCAUUAUUUCCCUCUUUUACAGCGUGAGAUCUUCUAG	194	359	+		isoform_162501	AUGGGGGCUGCUGGACCGCUGGUGUGCCCACACAUCCAUCUGAAUACCCUACCCACAUGAUUAAACGGCUCCCUUUCUGCUUCCUUCCCUCUUUUGCCUCUGCAUAUUCUGGUCCUUUCCGCGACAGAGUCUUUCCAUUUGUUUGAAAUGGGCCGAGCGUUUAAGGAUUCCUUUGGAGAGCACAAUUGGGAGCUCAGAAGGUUUCACGUUGUAAAAGACGGGAAUUGAUAAUAAUGGAACCUCCCACUUUAACACGAGGAGGAGCUAGUUCAUUCAAAAAUGAGGUCUGUAUGAGCUCUCCUCAUAUUGACGUCGGUGUUUCUCAUUAUUUCCCUCUUUUACAGCGUGAGAUCUUCUAGGUUUCGAUGCAGGGCAAAGAUGGAGUGUAUGUUAACGAAA…
pma-miR11466a-5p	Known	UCCACCUCUACUAGGCAUUUGU	22	580	601	+		UACAAUUACUCUCCACCUCUACUAGGCAUUUGUUCUCACGAAAAUGCAUUCCGAAUCUAGAGAAGAAGUGUCUUGUGAUGUGGAGAGUAAAAAGCA	569	664	+		isoform_162749	AUGGGGACUGCAUACAGAUCUGUGCUCGAGGCAUACACAUCCGUCCUCGCUAAGGCUGUAUUCCUUGUUUUCUGUUUGCAUCGAGGUUCUUUUUAGUUUUGUUUAGUUCUUCCGCUGGUUGAUUAUGGGGUUCUGCCAUUUAUUUUUCCGAAUCCAAGUAAUCUUCGGCACUGUCAAGGAAAUGGGAAUAAUAAGCACCGUGCUACUAAUGGGAAAGGGCAUUUAACGCUUUCUAUAUGGGUACAGAGUCUUAAUUUCACCUUGACAUACAGAGUAUUAAUUUCCAUUAUGGGGUGCUAUGGCUCGCCCCAAUUUCAUGGUAGCUUUCGGACUUUGAUAUGACUAUGACAAUGAUUCCUUAACCGUCGUUUCUUAGGGCGGUCAUUUCUUAAAUCCAUG…
pma-miR11466a-3p	Known	AAGUGUCUUGUGAUGUGGAGA	21	634	654	+		UACAAUUACUCUCCACCUCUACUAGGCAUUUGUUCUCACGAAAAUGCAUUCCGAAUCUAGAGAAGAAGUGUCUUGUGAUGUGGAGAGUAAAAAGCA	569	664	+		isoform_162749	AUGGGGACUGCAUACAGAUCUGUGCUCGAGGCAUACACAUCCGUCCUCGCUAAGGCUGUAUUCCUUGUUUUCUGUUUGCAUCGAGGUUCUUUUUAGUUUUGUUUAGUUCUUCCGCUGGUUGAUUAUGGGGUUCUGCCAUUUAUUUUUCCGAAUCCAAGUAAUCUUCGGCACUGUCAAGGAAAUGGGAAUAAUAAGCACCGUGCUACUAAUGGGAAAGGGCAUUUAACGCUUUCUAUAUGGGUACAGAGUCUUAAUUUCACCUUGACAUACAGAGUAUUAAUUUCCAUUAUGGGGUGCUAUGGCUCGCCCCAAUUUCAUGGUAGCUUUCGGACUUUGAUAUGACUAUGACAAUGAUUCCUUAACCGUCGUUUCUUAGGGCGGUCAUUUCUUAAAUCCAUG…
pma-miRN34-5p	Novel	UGAGUUCUUGAUUCGCUAUAGU	22	247	268	+		AUAAUUGAAAAUGAGUUCUUGAUUCGCUAUAGUUGGGAGAUUAGAUCGAUUCCUCAGCCCUCUUAUCUCCAUACCGUAGCGAACAAGUAACUCAUUUUCAAGUACGA	236	342	+		isoform_162958	AUGGGGUUUUCCUUCAUUUUGUCUCAGAUCCAUUUUCUAACUCUGCAUCGGUGGUUUUUUGUCGUUGUUUGAUACUAGGCAUCAUGUAUGUUUUAAGCUUUUGGACUUUACAGAAUGUUUUGCACAUUUGAUGUAUGCAAAAUUCUUACUACCGCUGCAAAUUCAAUAAUUUUCUAUACUCCUGCCUAGCAGGUUCAUCACUUGGAUAGUACAUGAAACGAUGAGGUCCAGCAUCAUAAUUGAAAAUGAGUUCUUGAUUCGCUAUAGUUGGGAGAUUAGAUCGAUUCCUCAGCCCUCUUAUCUCCAUACCGUAGCGAACAAGUAACUCAUUUUCAAGUACGAUGCUCUGAAAGAGGAUUUAUUUCUCAGAGGCGCACUGGCUGGAGGCAUUUGCUGUGC…
pma-miRN34-3p	Novel	UAGCGAACAAGUAACUCAUUU	21	312	332	+		AUAAUUGAAAAUGAGUUCUUGAUUCGCUAUAGUUGGGAGAUUAGAUCGAUUCCUCAGCCCUCUUAUCUCCAUACCGUAGCGAACAAGUAACUCAUUUUCAAGUACGA	236	342	+		isoform_162958	AUGGGGUUUUCCUUCAUUUUGUCUCAGAUCCAUUUUCUAACUCUGCAUCGGUGGUUUUUUGUCGUUGUUUGAUACUAGGCAUCAUGUAUGUUUUAAGCUUUUGGACUUUACAGAAUGUUUUGCACAUUUGAUGUAUGCAAAAUUCUUACUACCGCUGCAAAUUCAAUAAUUUUCUAUACUCCUGCCUAGCAGGUUCAUCACUUGGAUAGUACAUGAAACGAUGAGGUCCAGCAUCAUAAUUGAAAAUGAGUUCUUGAUUCGCUAUAGUUGGGAGAUUAGAUCGAUUCCUCAGCCCUCUUAUCUCCAUACCGUAGCGAACAAGUAACUCAUUUUCAAGUACGAUGCUCUGAAAGAGGAUUUAUUUCUCAGAGGCGCACUGGCUGGAGGCAUUUGCUGUGC…
pma-miR3701b-3p	Known	UGAACAAUGCCCACCCUUCAUC	22	558	579	+		CCCGCCACAGAUGAAGGGUUGGAGUUGUUUGGUAGAAGAGUUUCAUCUGUUGUAGGAUAUGGAGGAUUUUCCAAAAUAUUUGCCAUCAAAUCAAAAGACUAUAGUGGUUUCAUUGCAAUUUGUUUGGCAAUAUCUUCUAUAUCCUUCUGCCCUAAAAUUCUUCUCCUGAACAAUGCCCACCCUUCAUCUCUGGGCAUA	392	589	+		isoform_163866	AUGGGGACCCUGGAAAGCUGAUUGUUGUGGUUGUGAGGUUAUCUUGGUUCGGAGCGAUCGACCAGGGUUUCGUUCUGAUUCAGAGUAGGAGAGAGGAUCAAAACACGGCAGAGCACGGCUUAUGAUCGAUCCUCCUAACCAUGGCAACUGCGUGUCCAUGACAUAUUUUCUGUCAUCCCACACUUCUUCGGCAAAUCGAGGAGAUAAUUGAAGAAAAUAGAGGUUAUUUCUUGAAACCCUAUAACGCUCUCCAAGGGAUAAGGGUGGAAGGAUUUAUGCCCUCCUUCGGGAACAUUACCACUACUGUGAAAAGUUCUCGUGCAAAGCUCUCUUCAUUUCUAAAAGGAGAACACAUUUAUUCCCAAAUCCUAUCAAAUAACGUAUGGGUUUGCCCGCCAC…
pma-miR3701b-5p	Known	UGAAGGGUUGGAGUUGUUUGGU	22	403	424	+		CCCGCCACAGAUGAAGGGUUGGAGUUGUUUGGUAGAAGAGUUUCAUCUGUUGUAGGAUAUGGAGGAUUUUCCAAAAUAUUUGCCAUCAAAUCAAAAGACUAUAGUGGUUUCAUUGCAAUUUGUUUGGCAAUAUCUUCUAUAUCCUUCUGCCCUAAAAUUCUUCUCCUGAACAAUGCCCACCCUUCAUCUCUGGGCAUA	392	589	+		isoform_163866	AUGGGGACCCUGGAAAGCUGAUUGUUGUGGUUGUGAGGUUAUCUUGGUUCGGAGCGAUCGACCAGGGUUUCGUUCUGAUUCAGAGUAGGAGAGAGGAUCAAAACACGGCAGAGCACGGCUUAUGAUCGAUCCUCCUAACCAUGGCAACUGCGUGUCCAUGACAUAUUUUCUGUCAUCCCACACUUCUUCGGCAAAUCGAGGAGAUAAUUGAAGAAAAUAGAGGUUAUUUCUUGAAACCCUAUAACGCUCUCCAAGGGAUAAGGGUGGAAGGAUUUAUGCCCUCCUUCGGGAACAUUACCACUACUGUGAAAAGUUCUCGUGCAAAGCUCUCUUCAUUUCUAAAAGGAGAACACAUUUAUUCCCAAAUCCUAUCAAAUAACGUAUGGGUUUGCCCGCCAC…
pma-miRN35a-5p	Novel	UCAGGACCGCGGUGGUUAAUG	21	293	313	+		GUGAUUGUCGUCAGGACCGCGGUGGUUAAUGAUCACUUAUGAUGUUCAUAGCCCCCGGGGCCCAGACAACAAUAAU	283	358	+		isoform_164896	AUGGGGGGAUGGGAGGAAGCGAUUGUGUUAUUGGCAAUAGAUUUGUCCAUGUGGGUGAAUGGCUUCUGUCCAUGUGGGUGUUUUCUGUGCGCCAUGUUCUGAUUCAAAAUGGUGCGAGAGUGACUUUGUCCUUUUGAAAUCUACUGAGGACGAGCGCUUUACCUCUGAUUUCAGAGGGUGAUCAAUAUUAUUUUUUGAUUCGGUCCUUCAUAUAUAUAUAUAUAUAUAUAUAUUUAUUUGGAUGCCGCUGGAGGAUCUGGAGUCAGGAGAGGAAGCGAAUGUGUGAUUGUCGUCAGGACCGCGGUGGUUAAUGAUCACUUAUGAUGUUCAUAGCCCCCGGGGCCCAGACAACAAUAAUACCUCGCCUUUGGUUGCCACGGAAAUGGGAAAUUUAUGUCU…
pma-miR8175b-5p	Known	GGUCCCCGGCAACGGCGCCA	20	4135	4154	+		CCAAUAAAUGGGUCCCCGGCAACGGCGCCAAAAAAUGUUGGCGUUGCCGGCCAAAAUGAUAAAGAUGAUAUGAGGAGAAUGAAGAUAAAAUGUCGUUGAAGCGCCGAGAAUAAAAUAUCCCCAGCAACGGCGCCAAAAAAUGUUGCCGUUGCCGGCCAAAAUGUAAA	4125	4291	+		isoform_165094	AUGGGUGAUGUUGGUGAACCCUAGAGAUCCAGAUCUUACCCUCCAGGGCCUAGAUCUAGACUCUACAAAGAUUUCUCCCUUUGAUCUGUAGUUGCAAGGCAACAAAAAAAAAACACCCAAAUGAUAUAUACAAUGAUAAAAAAAAACUAAAACCCAAAAACCCAAGUCAAAAAUAAAAAAAAUUACAGAUCUAUGUACAUGAAUGGCAAAUCUAUCAGAUCUAGGGUGUGAGUCCAACUCCGCUCCCAAAUCUGAUAAUUUGAGGCUCUCAAUAGCUAGAUCUAUCGAUUUAGCACAUAAAAAAUAAAAAAAUAAAAUUAAAAUUUAAAAGAGGUGCUGAGCUCAAAAGCCUUCAUGCAUCACCCAUAAAAAAAAUAUCUUAUGAUAAGCCCAAGAUCA…
pma-miR11438b-3p	Known	AUGGUUUAUGCAUUCAAAGUG	21	158	178	+		CUAUUCAAUCAUUUGAAUGCAUAAUCCAUUCCUUCAUUCACCAAUCUUUUGGUUUGAGUGAAUGGUUUAUGCAUUCAAAGUGUUUGACGGAA	97	188	+		isoform_165178	CCCAUCCCAUUCCUCAACACUCGUCCCACAUUUUGAAUGACACUACAGAUGCGAAUUCAACAUUCUGUUAGAUCAGACGGUCACAUAGAUCUAAAUCUAUUCAAUCAUUUGAAUGCAUAAUCCAUUCCUUCAUUCACCAAUCUUUUGGUUUGAGUGAAUGGUUUAUGCAUUCAAAGUGUUUGACGGAAUGGAAGCACAUGGGUAUAUUCCAGAUUAAUCUUUAGCACCCACAUGAGAGGGCUUUCCAGGGUGAGCAGGAUGGGGGAUGCUAUCAAACUUUUCAAACAAUUGGUGGACGAACGACAGGUUACCAGUCCUUUUCUUCUGUUUUUGCGAUCAGAUUAUUGAAUUUAUGGCUUAAAAUGUAGCGCGGGAUUACCGAGUCUAGGCGUUAUUGUC…
pma-miR950e-3p	Known	CCAUCGCGGGCCGACGUCACG	21	94	114	+		CGAAGGGGUUCUUGACAUCGGGACCUCGAUGGUUUAUUUACGUUAUAAUCGAUAAACCAUCGCGGGCCGACGUCACGAGCACCUUCU	38	124	+		isoform_165451	AUGGGGGCAGCGAUUAGCGUGGAGGAGGAAGAGAAGGCGAAGGGGUUCUUGACAUCGGGACCUCGAUGGUUUAUUUACGUUAUAAUCGAUAAACCAUCGCGGGCCGACGUCACGAGCACCUUCUCCUUCGUGUACAUGGAUUGACUGCUAGUCACUUGUGGACAACCCGGAAUGGCAGAGAACUUGACUUCUCAAUCAGAAGGAACUAUUGCUACUAGCCUCUGCCAUUGCCUGUAAUUUUUUAACUCCCGUUUCUUGGUAACUUUAUGUUCAAUGGCUAGCAUAGAUCCCUAAUCUAUAUGGAUAGAUGAAGAGCUAUCCUGGUAUAAAUCCAUAUUGUCCCGGAUUUAUUGGAUACUCAAGAGUUAUCGUUUUUAACUUUUGUAAUCUUUGAUCUGC…
pma-miR950e-5p	Known	UGACAUCGGGACCUCGAUGGUU	22	50	71	+		CGAAGGGGUUCUUGACAUCGGGACCUCGAUGGUUUAUUUACGUUAUAAUCGAUAAACCAUCGCGGGCCGACGUCACGAGCACCUUCU	38	124	+		isoform_165451	AUGGGGGCAGCGAUUAGCGUGGAGGAGGAAGAGAAGGCGAAGGGGUUCUUGACAUCGGGACCUCGAUGGUUUAUUUACGUUAUAAUCGAUAAACCAUCGCGGGCCGACGUCACGAGCACCUUCUCCUUCGUGUACAUGGAUUGACUGCUAGUCACUUGUGGACAACCCGGAAUGGCAGAGAACUUGACUUCUCAAUCAGAAGGAACUAUUGCUACUAGCCUCUGCCAUUGCCUGUAAUUUUUUAACUCCCGUUUCUUGGUAACUUUAUGUUCAAUGGCUAGCAUAGAUCCCUAAUCUAUAUGGAUAGAUGAAGAGCUAUCCUGGUAUAAAUCCAUAUUGUCCCGGAUUUAUUGGAUACUCAAGAGUUAUCGUUUUUAACUUUUGUAAUCUUUGAUCUGC…
pma-miRN36-3p	Novel	AACUGCCUAUAAUUCUCCUCC	21	5702	5722	+		AGGAGAAUCUUAGGGAGUUUCAAUCUUUUGGUAGCUUGCGUCAAUCCCGCAACUUCAAUCUUUCUGUUGUGUUUCUGCGUGGGGAGUUUUGGAAAGAUUGAAGUUUUUUGAAGUUUUUUGCGGAAAAGAUUGAGUUGCAAUGUUUUGGUAGCUGCGUCAAUCUUAUCCCGCAGCAACUUUCAAUCUUCUGUGUGAAGGGAGUUUUAAACAGAUUGGAAAGAUUAAAGCUUUGGAAAGAUUGGACGCUUCUGCUGAAUAGAUUGAAACUGCCUAUAAUUCUCCUCCUAAACGCCCC	5438	5732	+		isoform_167062	AUGGGUGUUCAGGAUCAACUUUCAUUUGCCAUUUUCUAGGGUUCAAUUUAUAAGUUCAGCAAGUGCAAUCUACACAGUCAAGCAAGUUGCAACCACUUCAUUAAAAAAAAGCGGGGUUUCAAUUCUCAUUUUCUGAUUUCUAGGGCUCGAACUCAAUUUUGAUUUGUUGUUUUCCUCGUUUCCGUUUUUCUAAGGCUCAAGCUCAAUUUUUCAUUUGCUAUUUUCUAGGGUUCAAGUUCACAAGUAUAGCCAACGAAAUCUACAGGUCAAGCCAGUUGUGACCACUUCUUAAAAGAAACUGGGCAGUAAAUCGAUCUUUCACAUAGGUGCAUCAGUCUUCUUGGAAGUUUUUUGUCAUCAAAUCCGCGAUUAGGUGCACUUGUGGAGUUCCAUACGUUU…
pma-miRN36-5p	Novel	AGGAGAAUCUUAGGGAGUUUC	21	5438	5458	+		AGGAGAAUCUUAGGGAGUUUCAAUCUUUUGGUAGCUUGCGUCAAUCCCGCAACUUCAAUCUUUCUGUUGUGUUUCUGCGUGGGGAGUUUUGGAAAGAUUGAAGUUUUUUGAAGUUUUUUGCGGAAAAGAUUGAGUUGCAAUGUUUUGGUAGCUGCGUCAAUCUUAUCCCGCAGCAACUUUCAAUCUUCUGUGUGAAGGGAGUUUUAAACAGAUUGGAAAGAUUAAAGCUUUGGAAAGAUUGGACGCUUCUGCUGAAUAGAUUGAAACUGCCUAUAAUUCUCCUCCUAAACGCCCC	5438	5732	+		isoform_167062	AUGGGUGUUCAGGAUCAACUUUCAUUUGCCAUUUUCUAGGGUUCAAUUUAUAAGUUCAGCAAGUGCAAUCUACACAGUCAAGCAAGUUGCAACCACUUCAUUAAAAAAAAGCGGGGUUUCAAUUCUCAUUUUCUGAUUUCUAGGGCUCGAACUCAAUUUUGAUUUGUUGUUUUCCUCGUUUCCGUUUUUCUAAGGCUCAAGCUCAAUUUUUCAUUUGCUAUUUUCUAGGGUUCAAGUUCACAAGUAUAGCCAACGAAAUCUACAGGUCAAGCCAGUUGUGACCACUUCUUAAAAGAAACUGGGCAGUAAAUCGAUCUUUCACAUAGGUGCAUCAGUCUUCUUGGAAGUUUUUUGUCAUCAAAUCCGCGAUUAGGUGCACUUGUGGAGUUCCAUACGUUU…
pma-miR3693a-5p	Known	UCAGGAACUGCUCAUAGGUC	20	176	195	+		UCGCGAUGAUGUCAGGAACUGCUCAUAGGUCGGGGCUGCACACAGGACUUACUCAAACAACGGAGCAGAUCUGUUUGUUGAAAGCAGAAGCGCCCUAAUGGAGCAUAUUUCCAUCUGUGAUCAGUUCAUGAGCACCUUCAUGAA	165	308	+		isoform_170762	AUGGGGCCUCAAUCAGGACUGUCGGAGUUUUGAUGCUCUGGACCUGUUGAUUGGAUACUGCUCUUUUAUUUCACACCAACACUCUAUUUCCUUAUGGUAUUAGAUAUUGAAGAAGAAAAUAUAACUAUUGAAGAAGCAAUAUGAUGGAUAGGUUUAAUCGCCCUUCGCGAUGAUGUCAGGAACUGCUCAUAGGUCGGGGCUGCACACAGGACUUACUCAAACAACGGAGCAGAUCUGUUUGUUGAAAGCAGAAGCGCCCUAAUGGAGCAUAUUUCCAUCUGUGAUCAGUUCAUGAGCACCUUCAUGAAGGGCGUUUGAAUUGGUGAAAAUGUGUGAGAUAACCAGCCGUUUUAAUAUCUUUCACAACCUGAGAUAUGCCUCUCAGAUCCCUCGUCUGCA…
pma-miR946f-3p	Known	CCAGCCCUUCCCCUAUCCACAU	22	324	345	+		AGUGUACAGGUGUGGAUACAGAAGGGUUGAUUAGUAAACAAUACAAAACCCAUUUAAUAUUGAGUCGAUAAGAGACAUCUCAGUGUAGAUCGUUGGUUGUUUGAGAACAAGCAACUGUAUUUUUGAUGGCUAUACUCAUAUGGGUUGUAUGUUUGCUCUUUGCCAGCCCUUCCCCUAUCCACAUUCGUACUAGU	162	355	+		isoform_1711	AUGGGGAAGAAAUGCAUUGUUGGUGACCUAGUGGAUCCCUACUCUGUCCUUACUCCCAGAGCCCUAUCUUACUGUUCUGAUCGCCAAUCUAUGGAACGAUGACAAGUUUUGCAGGUCUUCGGAGCUAUUUUCUUGCAGUAUGAAGAAAUUUAUGUGUUCAGAGUGUACAGGUGUGGAUACAGAAGGGUUGAUUAGUAAACAAUACAAAACCCAUUUAAUAUUGAGUCGAUAAGAGACAUCUCAGUGUAGAUCGUUGGUUGUUUGAGAACAAGCAACUGUAUUUUUGAUGGCUAUACUCAUAUGGGUUGUAUGUUUGCUCUUUGCCAGCCCUUCCCCUAUCCACAUUCGUACUAGUUUGCCCACAUCAAUUUCUUUGACGGCAGUAUGCAACGACAUUAA…
pma-miR946f-5p	Known	GUGGAUACAGAAGGGUUGAUU	21	173	193	+		AGUGUACAGGUGUGGAUACAGAAGGGUUGAUUAGUAAACAAUACAAAACCCAUUUAAUAUUGAGUCGAUAAGAGACAUCUCAGUGUAGAUCGUUGGUUGUUUGAGAACAAGCAACUGUAUUUUUGAUGGCUAUACUCAUAUGGGUUGUAUGUUUGCUCUUUGCCAGCCCUUCCCCUAUCCACAUUCGUACUAGU	162	355	+		isoform_1711	AUGGGGAAGAAAUGCAUUGUUGGUGACCUAGUGGAUCCCUACUCUGUCCUUACUCCCAGAGCCCUAUCUUACUGUUCUGAUCGCCAAUCUAUGGAACGAUGACAAGUUUUGCAGGUCUUCGGAGCUAUUUUCUUGCAGUAUGAAGAAAUUUAUGUGUUCAGAGUGUACAGGUGUGGAUACAGAAGGGUUGAUUAGUAAACAAUACAAAACCCAUUUAAUAUUGAGUCGAUAAGAGACAUCUCAGUGUAGAUCGUUGGUUGUUUGAGAACAAGCAACUGUAUUUUUGAUGGCUAUACUCAUAUGGGUUGUAUGUUUGCUCUUUGCCAGCCCUUCCCCUAUCCACAUUCGUACUAGUUUGCCCACAUCAAUUUCUUUGACGGCAGUAUGCAACGACAUUAA…
pma-miR397a-5p	Known	UCAUCAUUGAGAGCAGCAUCG	21	74	94	+		ACAUGGGGGCUCAUCAUUGAGAGCAGCAUCGACCAUUUCAGCUGAGCAAUAAUUCUGUCUGUCUGGUUCUUAAGGCUUGCUACACUUCGAUGGGUCGAUGCUGCCCUCAAGGAUAAGCUUUUAUUA	64	189	+		isoform_171451	ACGGGGGGAAAAAAAAAGAAAAUGAAAAAACAAAAAAAAAAAAACAAAAAAAAAACAAAAUAUACAUGGGGGCUCAUCAUUGAGAGCAGCAUCGACCAUUUCAGCUGAGCAAUAAUUCUGUCUGUCUGGUUCUUAAGGCUUGCUACACUUCGAUGGGUCGAUGCUGCCCUCAAGGAUAAGCUUUUAUUAAUGGCGAUCGAAUUUACUCACAGGAAGAGAAAUAACGUGUUGUAUGUGGUCAAAGAAAAUUGCAGUCCAUCCAUGAAAGGAUGCAAAUUGUACCCAUUUAUUAUUAUUGCAUGCCUAACUGUCCAUGACUGUUUAAUGACAUGCAGGCCCUCCAGUGUUCAACUCUAAUCUAUCGGGGGAACGCAUAGAACACUUUGAAUUGUUCUUUGU…
pma-miRN17c-5p	Novel	UAGAGUAAGACGAUUUUGUGA	21	176	196	+		ACAGUUUCGGUAGAGUAAGACGAUUUUGUGAUAUCUCCAACUACUCUCCUAGUGAGCUAGUCGUUUGGAGAGAUCACAGAAUCCUCUUAUUCUACCCGAACCCU	166	269	+		isoform_172715	AUGGGAUUCAUUCAGGGGAACGCCUCAGUGGCCCUGUCAUUCAGAAGAAUGUCACCGGUGUGGUAUAGUCCAUGUAAUUUGGAAUAUUUGCUGUUUUUGGGAAUAUUUUCAGUUUGGCCUGUGAUUUUAUCUUGAGCGAUUUAAAGGCUCCGGUAGAGUGAUCUGACAGUUUCGGUAGAGUAAGACGAUUUUGUGAUAUCUCCAACUACUCUCCUAGUGAGCUAGUCGUUUGGAGAGAUCACAGAAUCCUCUUAUUCUACCCGAACCCUUCAAGUUGCCGAAAAUAACUGGCCAGAGUCGUUGGAGAAAAUCAGGUUAGAUUAGAAGGUCGUAAUAUAAUAAGUGUGACGUCUUCCAGAGUGAGGUGAGUUAGGUUAGGUUAGGAGGUGAGAUGAGUUA…
pma-miRN17d-5p	Novel	UAGAGUAAGACGAUUUUGUGA	21	627	647	+		ACAGUUUCGGUAGAGUAAGACGAUUUUGUGAUAUCUCCAACUACUCUCCUAGUGAGCUAGUCGUUGGAGAGAUCACAGAAUCCUCUUAUUCUACCCGAACCCU	617	719	+		isoform_172715	AUGGGAUUCAUUCAGGGGAACGCCUCAGUGGCCCUGUCAUUCAGAAGAAUGUCACCGGUGUGGUAUAGUCCAUGUAAUUUGGAAUAUUUGCUGUUUUUGGGAAUAUUUUCAGUUUGGCCUGUGAUUUUAUCUUGAGCGAUUUAAAGGCUCCGGUAGAGUGAUCUGACAGUUUCGGUAGAGUAAGACGAUUUUGUGAUAUCUCCAACUACUCUCCUAGUGAGCUAGUCGUUUGGAGAGAUCACAGAAUCCUCUUAUUCUACCCGAACCCUUCAAGUUGCCGAAAAUAACUGGCCAGAGUCGUUGGAGAAAAUCAGGUUAGAUUAGAAGGUCGUAAUAUAAUAAGUGUGACGUCUUCCAGAGUGAGGUGAGUUAGGUUAGGUUAGGAGGUGAGAUGAGUUA…
pma-miRN38-5p	Novel	UACUUGGUGGUCUUAAGAACU	21	3847	3867	+		AACUAGAUUAUACUUGGUGGUCUUAAGAACUAAAAUAAGUCUUGUGUGUGCCUAUCUAUUUGACUACAAUGAGACUAGAUCUAGCUUAUGUAGUGAGUGUUUUGAGUCAGUUCAUGACUCAAUUUCAAAAGAACCAUUUCGAUAUUCGCAUAGGAUCUAUUUUCGUUCUUAUUACCACAAAGUAGAAUUAGUG	3837	4029	+		isoform_173182	AUGGGGGUUUGAAGUUGCUUUUCAUAGGCGUUGCAUCCCUGACUUUCAUUUUAAGGGAUGUGUCAAGAAAAGCAUAAAUGGAGUCUGCAGGCAUCAAUAAAUUUUAACUGAGUGCAUUCAUUAAGCGGAGCAUUCAGUAAACGUUUUCUUGCUUACAUUCACAGAGGAUUCUUUGGGUUACUUGGUUUCCUGUUGGUUUACUUGUUAUACUGUUGUUGCUUCUCAGUUGUGUGCUUCCUAAUACAUGGAAGACGUACUCAGUAAGAAGCAUAUAUUAAAUGUCCAGUCUAAUAACAGCCCGGUGUGGUAUAUUAUGCAUCGGGUUCACCUGUCUCCUGGUAAAUUUAUAUCAGCGGAAUCAUCUGUUUCCCGGGGAAUUCUACGACAUUGUCUUCUUGU…
pma-miRN29c-5p	Novel	UGGGAGAGGUUGAAGAAGCACC	22	236	257	+		AAACCGGAAUCUGGGAGAGGUUGAAGAAGCACCUCCCUCUGGCUGGGCUGCUGCCUCUUAUUAUAGGAUCUGUUGCAAUUGCCAAAUGAGGUGUUUUUUCAACCCCUCCCAGACUCUGAUAGG	225	347	+		isoform_173634	AUGGGGCACUUUUAUAAACAUCAAAACCUAGAAACUAAGGAACUCCAGAUGGAGCCUCUGCGACUCUGCCAUGGAUUUAGCUUUACCUUUAUAACAUCGACCAUAUCUGGCCGUUGCCCUGUUUUUUGGUUGCUUGUUUCCUCUACCUUACUAUAUACCUAUGUGCUAAAGGUAUCAUUAUUGUUGCUUCUUGAUCUGAUCGAUCUAUCUCUACAAACGACUACAAACCGGAAUCUGGGAGAGGUUGAAGAAGCACCUCCCUCUGGCUGGGCUGCUGCCUCUUAUUAUAGGAUCUGUUGCAAUUGCCAAAUGAGGUGUUUUUUCAACCCCUCCCAGACUCUGAUAGGGUUGAGAUUAAAUUAGUUUACCCUAAUUUGGAGAGUUGAACGAUGGAAAUCU…
pma-miR946g-3p	Known	CCAACCCUUCCGCUAUCCACAU	22	4394	4415	+		ACUGUACAGAUGUGGAUAUCGAAGGGUUCGGUAACGGCCAAUGGCACAUGUAUUGGAGAGGCAUAGGCAUAAAAAGCCUAAACCCUUUCCCUAAAACCUUGCGCUCAACCCUCAUCCUAAGAAGAUAUGUAGGCGUAGAACCAAACCCUCACCAACUGCGUAAAUCUAGAUUGUUGUUAGAAUGCUUCAGAUCUAGCAUUUUGAGGGGUUUUCUUAUUCAAUAACUUGUCUGUUCGCUCUUUACCAACCCUUCCGCUAUCCACAUUCGUGCUAAU	4151	4425	+		isoform_173911	AUGGGUCAUCACUUCUUUGGUCAUCAGGUGAUUCUUGGAUCUUGGGAGUAUAAAACCGCAAAUUAUUCAUCUGAAAAACUGUUGUCCUUGUUCUUUUGGACCUCUUUCUGGUUGGCUAACUGUCAAUGGCAAUGCAAUCAAUGGCUGGCUAGCAAGGGAAGGUCCACUUGAACUAAAGACCAAACUGAGGGAAGGUCACUUGAACUAAAGACCAAAUUGAAGACUAGCGCAUUUCAAUUCUAUAUUUUACUAACUUAAGCCAAAGCACUUUAAGUCUGAUUUUGUAGUGGCAAAAACUAGACAACUUGUUGGAUUCAGGGUUUUCCCGACAAUUUCAAAGUAAGUGAAGUCGAAAAUGCCUUCAACCACAGUCACCUUUCAUGAAAUAUCUAUACCUUC…
pma-miR946g-5p	Known	GUGGAUAUCGAAGGGUUCGGU	21	4162	4182	+		ACUGUACAGAUGUGGAUAUCGAAGGGUUCGGUAACGGCCAAUGGCACAUGUAUUGGAGAGGCAUAGGCAUAAAAAGCCUAAACCCUUUCCCUAAAACCUUGCGCUCAACCCUCAUCCUAAGAAGAUAUGUAGGCGUAGAACCAAACCCUCACCAACUGCGUAAAUCUAGAUUGUUGUUAGAAUGCUUCAGAUCUAGCAUUUUGAGGGGUUUUCUUAUUCAAUAACUUGUCUGUUCGCUCUUUACCAACCCUUCCGCUAUCCACAUUCGUGCUAAU	4151	4425	+		isoform_173911	AUGGGUCAUCACUUCUUUGGUCAUCAGGUGAUUCUUGGAUCUUGGGAGUAUAAAACCGCAAAUUAUUCAUCUGAAAAACUGUUGUCCUUGUUCUUUUGGACCUCUUUCUGGUUGGCUAACUGUCAAUGGCAAUGCAAUCAAUGGCUGGCUAGCAAGGGAAGGUCCACUUGAACUAAAGACCAAACUGAGGGAAGGUCACUUGAACUAAAGACCAAAUUGAAGACUAGCGCAUUUCAAUUCUAUAUUUUACUAACUUAAGCCAAAGCACUUUAAGUCUGAUUUUGUAGUGGCAAAAACUAGACAACUUGUUGGAUUCAGGGUUUUCCCGACAAUUUCAAAGUAAGUGAAGUCGAAAAUGCCUUCAACCACAGUCACCUUUCAUGAAAUAUCUAUACCUUC…
pma-miR11438c-3p	Known	AUGGUUUAUGCAUUCAAAGUG	21	158	178	+		CUAUUCAAUCAUUUGAAUGCAUAAUCCAUUCCUUCAUUCACCAAUCUUUUGGUUUGAGUGAAUGGUUUAUGCAUUCAAAGUGUUUGACGGAA	97	188	+		isoform_175389	CCCAUCCCAUUCCUCAACACUCGUCCCACAUUUUGAAUGACACUACAGAUGCGAAUUCAACAUUCUGUUAGAUCAGACGGUCACAUAGAUCUAAAUCUAUUCAAUCAUUUGAAUGCAUAAUCCAUUCCUUCAUUCACCAAUCUUUUGGUUUGAGUGAAUGGUUUAUGCAUUCAAAGUGUUUGACGGAAUGGAAGCACAUGGGUAUAUUCCAGAUUAAUCUUUAGCACCCACAUGAGAGGGCUUUCCAGGGUGAGCAGGAUGGGGGAUGCUAUCAAACUUUUCAAACAAUUGGUGGACGAACGACAGGUUACCAAGUCCUUUUCUUCUGUUUUUGCGAUCAGAUUAUUGAAUUUAUGGCUUAAAAUGUAGCGCGGGAUUGAUCAGUCCUGACGAUGUUCU…
pma-miR11487e-5p	Known	UGAGAAGGCGAUCAACAUGAC	21	128	148	+		AGAGGCGCACUGAGAAGGCGAUCAACAUGACAGUAAUUCAAUUCUGCUGUGGCUGAAUGAUCUUAUGGUCAUAUUGAUCGCCUUCUCAGUCUGCCCCUU	118	216	+		isoform_176385	AUGGGGGAGCAGGAAAAUAGGAGAGGAGAGGAGUAAGCAGAGGAGCGCAGGAGAAGCAGCAGAGCACUGAGAAGGUAUGCAGCAGGAGGGGUGUGAGCAGAGGAGCGCAGGAGAAGAAGAGGCGCACUGAGAAGGCGAUCAACAUGACAGUAAUUCAAUUCUGCUGUGGCUGAAUGAUCUUAUGGUCAUAUUGAUCGCCUUCUCAGUCUGCCCCUUGUCCUCAUAAAUCCUGAUCUAUGAAAGGUAUGAAAGAUAUCCGCGAGCCAAGAAGAUAACUGUAAUUUAUUGCCCCUAAAUUUGAUAUGCUGCCAAUUCUAACGAGCUGUUAUCUAUUUAAUGUUAAAAGGUCAAUAUCUUAUUUUAUCUAUAUGAGUGUUAAAUAAAUUAUGGUUAACUGCU…
pma-miR11487e-3p	Known	CAUAUUGAUCGCCUUCUCAGU	21	187	207	+		AGAGGCGCACUGAGAAGGCGAUCAACAUGACAGUAAUUCAAUUCUGCUGUGGCUGAAUGAUCUUAUGGUCAUAUUGAUCGCCUUCUCAGUCUGCCCCUU	118	216	+		isoform_176385	AUGGGGGAGCAGGAAAAUAGGAGAGGAGAGGAGUAAGCAGAGGAGCGCAGGAGAAGCAGCAGAGCACUGAGAAGGUAUGCAGCAGGAGGGGUGUGAGCAGAGGAGCGCAGGAGAAGAAGAGGCGCACUGAGAAGGCGAUCAACAUGACAGUAAUUCAAUUCUGCUGUGGCUGAAUGAUCUUAUGGUCAUAUUGAUCGCCUUCUCAGUCUGCCCCUUGUCCUCAUAAAUCCUGAUCUAUGAAAGGUAUGAAAGAUAUCCGCGAGCCAAGAAGAUAACUGUAAUUUAUUGCCCCUAAAUUUGAUAUGCUGCCAAUUCUAACGAGCUGUUAUCUAUUUAAUGUUAAAAGGUCAAUAUCUUAUUUUAUCUAUAUGAGUGUUAAAUAAAUUAUGGUUAACUGCU…
pma-miR3693b-3p	Known	UCCAUCUAUUAGCAGCUCAUG	21	213	233	+		AGUCGGUGCUCAUGAACUGCUCAUAGAUGGGGGCUGUUCAGAGGCUUUACUCAAAAGACUUCACUUCAGCAGAUCUGUUUGCUGAAUAUGCAAGAGCCAAUAAAUGAGCAAACUCCAUCUAUUAGCAGCUCAUGACUACCCUAU	100	243	+		isoform_177047	AUGGGGAAAAUUGCGAAGCAGAGAAUAAGGAACGAAAUGUAGCUAUAAAAAGGAGUCAUAUACUAGAUAGUUUAAGCAGUCAUAUGCAAGAAUUCUCCCAGUCGGUGCUCAUGAACUGCUCAUAGAUGGGGGCUGUUCAGAGGCUUUACUCAAAAGACUUCACUUCAGCAGAUCUGUUUGCUGAAUAUGCAAGAGCCAAUAAAUGAGCAAACUCCAUCUAUUAGCAGCUCAUGACUACCCUAUGGGUGUUGCGUUGAAUCGGUGGAAAAGUGUGUGAAAAAUAUUUGGAACGUGUAGAGAACUCUGCUUCAGAGACAAGUGUCCAUUUUUGGGGUGCAAGGUAUGGGAGGUGUCGGCAAAACUACUCUGGCAUGGACCCUGUGCAACGACCACGAAAUU…
pma-miR3693b-5p	Known	AUGAACUGCUCAUAGAUGGGG	21	111	131	+		AGUCGGUGCUCAUGAACUGCUCAUAGAUGGGGGCUGUUCAGAGGCUUUACUCAAAAGACUUCACUUCAGCAGAUCUGUUUGCUGAAUAUGCAAGAGCCAAUAAAUGAGCAAACUCCAUCUAUUAGCAGCUCAUGACUACCCUAU	100	243	+		isoform_177047	AUGGGGAAAAUUGCGAAGCAGAGAAUAAGGAACGAAAUGUAGCUAUAAAAAGGAGUCAUAUACUAGAUAGUUUAAGCAGUCAUAUGCAAGAAUUCUCCCAGUCGGUGCUCAUGAACUGCUCAUAGAUGGGGGCUGUUCAGAGGCUUUACUCAAAAGACUUCACUUCAGCAGAUCUGUUUGCUGAAUAUGCAAGAGCCAAUAAAUGAGCAAACUCCAUCUAUUAGCAGCUCAUGACUACCCUAUGGGUGUUGCGUUGAAUCGGUGGAAAAGUGUGUGAAAAAUAUUUGGAACGUGUAGAGAACUCUGCUUCAGAGACAAGUGUCCAUUUUUGGGGUGCAAGGUAUGGGAGGUGUCGGCAAAACUACUCUGGCAUGGACCCUGUGCAACGACCACGAAAUU…
pma-miRN11b-5p	Novel	UCAGUUGUCCAAUGCUCUCAG	21	290	310	+		ACUGAUUCAUUCAGUUGUCCAAUGCUCUCAGGUACUGACCCUGUAAUAUUUAUUCUGACAAUUUCUGGCAACAAUAGGAUAUUUCUAAGCUCUCAAGAUUUCACAUAAUGGCAACUUCUUAAGAGCUUAUGAUAAUCCUUUUGUUGUGAAAAGUUUGUGAGGGAUGAAUGUUAAGAGGAUCAACACUUGAGCACAUUGAACAGUUGAAUGAUUAGUC	280	496	+		isoform_177060	AUGGGGGUCUGUAAGAUUUCUUCUGACAAUUUCUGGUAACAAGAGUGUUAUCGUAAUCUCUUAAGAUGUUGUAAGAGCUAGUACUAAGAGCUUAUGAUAAGCUUUUGUUGUCAGAAAUGUGUGAGGAGUGAAUGUUACAGGAUUGCCAUUUAGUAUAUUGAACAGUUGAAUGAUAGUUAACAUGUAAGCAGAGUUCAGUUCUGUAUGGGAAUCAGAUGAGAUGGGUUGAGAAUUGAGAUAUGUUUCCAGAUUCAAAAGUAAAAUUCUACAAACAUGUUAACUGAUUCAUUCAGUUGUCCAAUGCUCUCAGGUACUGACCCUGUAAUAUUUAUUCUGACAAUUUCUGGCAACAAUAGGAUAUUUCUAAGCUCUCAAGAUUUCACAUAAUGGCAACUUCUU…
pma-miRN8b-5p	Novel	UCCACCUCUACUAGGCAUUUGU	22	594	615	+		ACAAUUACUCUCCACCUCUACUAGGCAUUUGUUCUCACGAAAAUGCAUUCCGAAUCUAGAGAAGAAGUGUCUUGUGAUUGUGGAGAGUAAAAAG	584	677	+		isoform_177087	AUGGGGGACUGCAUACAGAUCUUGUGCUCGAGGCAUACACAUCCGUCCUCGCUAAGGCUGUAUUCCUUGUUUUUCUGUUUGCAUCGAGGUUCUUUUUAGUUUUGUUUAGUUCUUCCGCUGGUUGAUUAUGGGGUUCUGCCAUUUAUUUUUCCGAAUCCAAGUAAUCUUCGGCAACUUGUCAAGGAAAUGGGAAAUAAUAAGCACCGUGCUACUAAUGGGAAACGGGCAUUUAACGCUUUCUAUAUGGGUAACAGAGUCUUAAUUUCACCUUGACAUUACAGAGUAUUAAUUUCCAUUAUGGGGUGCUAUGGCUCGCCCCAAUUUCAUGGUAGCUUUCGGACUUUGAUAUGACUAUGACAAUGAUUCCUUAACCGUCGUUUCUUAGGGCGGUCAUUUCUU…
pma-miR166e-3p	Known	UCGGACCAGGCUUCAUUCCCC	21	861	881	+		UACGAUUGCGGGGAAUGUUGUCUGGCUCGAGGUCACUCAGAUUUGAUGACGAUGAUUCUUUGAGCUGAGUGACGUCGGACCAGGCUUCAUUCCCCCCAACUGUGA	787	891	+		isoform_177831	AUGGGAGAAUCCUGCUGGUCUCUUUUCGCUCCGUGUUCUUGUCCAUUUGCCAUCUUAACUUCUUUUUUUCUCCUUAUUUGACGAGGGUCUGAUUUCUUGGUUAACUCGUCACUGGUUUCUUAACCUCAAACUCUGAUUGCUUUUUUGUCAUAGGUUUUUAUUGUGUGCUAUCUGAAAUUUUUAUCAAUUUCAAUGUUUGAAUGGUACGAAUCUGUUGUUCAUACAUAUUGAUUGCAGAUCGAUUUGUUCUCAGACUUGUAUUCUUCAAAUUGGUCUCAGGCUUGCAUUUUUGAAAUUGGGUACAAGGUUUUCCGGAUCUUGCAGAUCUUUAUGUCAAGUUAUCUAAACAGUUUGUUAUUUUGAUUUUAUUGGCUUAUGUGAUUCAUAAUGCUUUGAUAA…
pma-miR166e-5p	Known	GGAAUGUUGUCUGGCUCGAGG	21	798	818	+		UACGAUUGCGGGGAAUGUUGUCUGGCUCGAGGUCACUCAGAUUUGAUGACGAUGAUUCUUUGAGCUGAGUGACGUCGGACCAGGCUUCAUUCCCCCCAACUGUGA	787	891	+		isoform_177831	AUGGGAGAAUCCUGCUGGUCUCUUUUCGCUCCGUGUUCUUGUCCAUUUGCCAUCUUAACUUCUUUUUUUCUCCUUAUUUGACGAGGGUCUGAUUUCUUGGUUAACUCGUCACUGGUUUCUUAACCUCAAACUCUGAUUGCUUUUUUGUCAUAGGUUUUUAUUGUGUGCUAUCUGAAAUUUUUAUCAAUUUCAAUGUUUGAAUGGUACGAAUCUGUUGUUCAUACAUAUUGAUUGCAGAUCGAUUUGUUCUCAGACUUGUAUUCUUCAAAUUGGUCUCAGGCUUGCAUUUUUGAAAUUGGGUACAAGGUUUUCCGGAUCUUGCAGAUCUUUAUGUCAAGUUAUCUAAACAGUUUGUUAUUUUGAUUUUAUUGGCUUAUGUGAUUCAUAAUGCUUUGAUAA…
pma-miRN33b-3p	Novel	CAAACGCGUGGACAAAUGAUU	21	1654	1674	+		AUCACAUGAGAAACCAUUUGUUGACGCGUUUGGAACCAACUUGUCGAACCACACUGGUUGGUUCCAAACGCGUGGACAAAUGAUUUCUCAUAUGA	1590	1684	+		isoform_179677	AUGGGGAUCAUUUCAUACAUGAUACAUACUCCCGGAGACGAGGAGGCUGUGAUGGCAUUUCGUUAUUCAGAGGGCCAAGCAUGGACAUAGCGGAUCAAGCUCAUGCUGUGAUGAAUACGAGUGCUAUCAAGCGGGACGAAGACGAUCAAGAGUUCCAGAACCAGCAGAAAGAGCAAGAACAGGAGCAGGAAAAUGCUCAGCAGGUCCUUCUUUCUGCCGGGAACCCGACUGUGAAGCGGCGAAUAAGGGAAAGGGAAAAAGAAAAGGAGCGCACAAAGCUGAGGGAACGGCAGCGCCGGGCGAUUACCUCUCGCAUACUCUCGGGCUUAAGACAAUACGGGAACUACACCUUCCCGUCCGAGCAGACAUCAAUGACGUCAUUGCGGCCUUGGCGAGGGA…
pma-miRN17e-5p	Novel	UAGAGUAAGACGAUUUUGUGA	21	177	197	+		ACAGUUUCGGUAGAGUAAGACGAUUUUGUGAUAUCUCCAACUACUCUCCUAGUGAGCUAGUCGUUGGAGAGAUCACAGAAUCCUCUUAUUCUACCCGAACCCU	167	269	+		isoform_179724	AUGGGGAUUCAUUCAGGGGAACGCCUCAGUGGCCCUGUCAUUCAGAAGAAUGUCACCGGUGUGGUAUAGUCCAUGUAAUUUGGAAUAUUUGCUGUUUUUGGGAAUAUUUUCAGUUUGGCCUGUGAUUUUAUCUUGAGCGAUUUAAAGGCUCCGGUAGAGUGAUCUGACAGUUUCGGUAGAGUAAGACGAUUUUGUGAUAUCUCCAACUACUCUCCUAGUGAGCUAGUCGUUGGAGAGAUCACAGAAUCCUCUUAUUCUACCCGAACCCUUCAAGUUGCCGAAAAUAACUGGCCAGAGUCGUUGGAGAAAUCAGGUUAGAUUAGAAGGUCGUAAUAUAAUAAGUGUGACGUCUUCCAGAGUGAGGUGAGUUAGGUUAGGUUAGGAGGUGAGAUGAGUUAG…
pma-miRN17f-5p	Novel	UAGAGUAAGACGAUUUUGUGA	21	626	646	+		ACAGUUUCGGUAGAGUAAGACGAUUUUGUGAUAUCUCCAACUACUCUCCUAGUGAGCUAGUCGUUGGAGAGAUCACAGAAUCCUCUUAUUCUACCCGAACCCU	616	718	+		isoform_179724	AUGGGGAUUCAUUCAGGGGAACGCCUCAGUGGCCCUGUCAUUCAGAAGAAUGUCACCGGUGUGGUAUAGUCCAUGUAAUUUGGAAUAUUUGCUGUUUUUGGGAAUAUUUUCAGUUUGGCCUGUGAUUUUAUCUUGAGCGAUUUAAAGGCUCCGGUAGAGUGAUCUGACAGUUUCGGUAGAGUAAGACGAUUUUGUGAUAUCUCCAACUACUCUCCUAGUGAGCUAGUCGUUGGAGAGAUCACAGAAUCCUCUUAUUCUACCCGAACCCUUCAAGUUGCCGAAAAUAACUGGCCAGAGUCGUUGGAGAAAUCAGGUUAGAUUAGAAGGUCGUAAUAUAAUAAGUGUGACGUCUUCCAGAGUGAGGUGAGUUAGGUUAGGUUAGGAGGUGAGAUGAGUUAG…
pma-miR396a-5p	Known	UUCCACGGCUUUCUUGAACUU	21	34	54	+		UGUCAUAUUUUUCCACGGCUUUCUUGAACUUCUCGAUCAGGGAAUGUUGGCGGUCAGUCGCAUCGAUGGCAGAUCCAGAUAACAAGCUCAAGAAAGCCGUGGGAAAAUAUAAAG	24	137	+		isoform_181672	AUGGGAUCAUGGCCGUAGAAUGCUGUCAUAUUUUUCCACGGCUUUCUUGAACUUCUCGAUCAGGGAAUGUUGGCGGUCAGUCGCAUCGAUGGCAGAUCCAGAUAACAAGCUCAAGAAAGCCGUGGGAAAAUAUAAAGGGAUUCAAUAUUUUUCAUUGGAUUUUUGCAGUACUCACUAUUCCAGAUCUGUAACUCAAACCCAAUUCCAGGCCAUGGUGACUGGUAAGUAAUCAGCAUCCUUAAAUCAUCUUGGAUUGCUUAUUUUGCUCUCUGCAAGUCUUUUAAUUUGGUUUUAAUUUGGCACUAUCUGAGUAGAGAUCAUAAAUUUUGCUAAAAUCUGAUAUGCCCACAAGUUGAAUCUGAUAUUUCUGAUCCAUCACAAUCACAUUAACACUUUUAG…
pma-miR396a-3p	Known	GCUCAAGAAAGCCGUGGGAAA	21	109	129	+		UGUCAUAUUUUUCCACGGCUUUCUUGAACUUCUCGAUCAGGGAAUGUUGGCGGUCAGUCGCAUCGAUGGCAGAUCCAGAUAACAAGCUCAAGAAAGCCGUGGGAAAAUAUAAAG	24	137	+		isoform_181672	AUGGGAUCAUGGCCGUAGAAUGCUGUCAUAUUUUUCCACGGCUUUCUUGAACUUCUCGAUCAGGGAAUGUUGGCGGUCAGUCGCAUCGAUGGCAGAUCCAGAUAACAAGCUCAAGAAAGCCGUGGGAAAAUAUAAAGGGAUUCAAUAUUUUUCAUUGGAUUUUUGCAGUACUCACUAUUCCAGAUCUGUAACUCAAACCCAAUUCCAGGCCAUGGUGACUGGUAAGUAAUCAGCAUCCUUAAAUCAUCUUGGAUUGCUUAUUUUGCUCUCUGCAAGUCUUUUAAUUUGGUUUUAAUUUGGCACUAUCUGAGUAGAGAUCAUAAAUUUUGCUAAAAUCUGAUAUGCCCACAAGUUGAAUCUGAUAUUUCUGAUCCAUCACAAUCACAUUAACACUUUUAG…
pma-miRN40a-5p	Novel	AAGUGUUAGCCUCUCCCAAGG	21	339	359	+		UGCAGCGAGCAAGUGUUAGCCUCUCCCAAGGAUUUGGUACUGGGGUUACCCCAAAGCCUGCACAACCAUCUAUCUUUGAGAGAGGUCAACUCUUUCUUGCAGCGA	329	433	+		isoform_182716	AUGGGGAUAUUCUCCCCGUGGCAGCAGAAAUCUAUUCACUCUUUUGUUAGGGUUAGGGUUUCUCUGUAUAGGAUUUGUUCUUUUUCUGUAGGGCUUCUCUUGCUGCUGCAAACCCUUGUAUUUUUAUUCUGCAGGGUUUCUCUUUCUGCUGCAAACCCUUGUAAUUUUUUUUUCUUCCCCUGUAGGGUUUCUCUUUCUGCUGCAAACCCUUGUAAUUUUUUUUCUUCCCCUGUAGGGUUUCUCUUUCUGCUGCAAACCCUCAUAUUUGAAGGUUGGAAAUUUAUUGAAUCUGGGCACUGAAGUCCAAAACGGUGGGCAUGCAUUCCAUUGCAGCGAGCAAGUGUUAGCCUCUCCCAAGGAUUUGGUACUGGGGUUACCCCAAAGCCUGCACAACCAUCU…
pma-miRN17g-5p	Novel	UAGAGUAAGACGAUUUUGUGA	21	262	282	+		ACAGUUUCGGUAGAGUAAGACGAUUUUGUGAUAUCUCCAACUACUCUCCUAGUGAGCUAGUCGUUGGAGAGAUCACAGAAUCCUCUUAUUCUACCCGAAACCCU	252	355	+		isoform_183188	AUGGGAGGUUAGGUUAGGAGGUGAGUUGAGUUAGGGUAGGGUAGGAGAGGAGGCUGUCCUAUAACAACCAGUGCUUCAUGUGGCUAUGGCAUUCAUUCAGGGGAACGCCUCAGUGGCCCUGUCAUUCAGAAGAAUGUCACCGGUGUGGUAUAGUCCAUGUAAUUUGGAAUAUUUGCUGUUUUUUGGGAAUAUUUUCAGUUUGGCCUGUGAUUUUAUCUUGAGCGAUUUAAAGGCUCCGGUAGAGUGAUCUGACAGUUUCGGUAGAGUAAGACGAUUUUGUGAUAUCUCCAACUACUCUCCUAGUGAGCUAGUCGUUGGAGAGAUCACAGAAUCCUCUUAUUCUACCCGAAACCCUUCAAGUUGCCGAAAAUAACUGGCCAGAGUCGUUGGAGAAAUCAG…
pma-miRN17h-5p	Novel	UAGAGUAAGACGAUUUUGUGA	21	712	732	+		ACAGUUUCGGUAGAGUAAGACGAUUUUGUGAUAUCUCCAACUACUCUCCUAGUGAGCUAGUCGUUGGAGAGAUCACAGAAUCCUCUUAUUCUACCCGAACCCU	702	804	+		isoform_183188	AUGGGAGGUUAGGUUAGGAGGUGAGUUGAGUUAGGGUAGGGUAGGAGAGGAGGCUGUCCUAUAACAACCAGUGCUUCAUGUGGCUAUGGCAUUCAUUCAGGGGAACGCCUCAGUGGCCCUGUCAUUCAGAAGAAUGUCACCGGUGUGGUAUAGUCCAUGUAAUUUGGAAUAUUUGCUGUUUUUUGGGAAUAUUUUCAGUUUGGCCUGUGAUUUUAUCUUGAGCGAUUUAAAGGCUCCGGUAGAGUGAUCUGACAGUUUCGGUAGAGUAAGACGAUUUUGUGAUAUCUCCAACUACUCUCCUAGUGAGCUAGUCGUUGGAGAGAUCACAGAAUCCUCUUAUUCUACCCGAAACCCUUCAAGUUGCCGAAAAUAACUGGCCAGAGUCGUUGGAGAAAUCAG…
pma-miR11466b-5p	Known	UCCACCUCUACUAGGCAUUUGU	22	413	434	+		UACAAUUACUCUCCACCUCUACUAGGCAUUUGUUCUCACGAAAAUGCAUUCCGAAUCUAGAGAAGAAGUGUCUUGUGAUGUGGAGAGUAAAAAGCA	402	497	+		isoform_183645	AUGGGGACUGCAUACAGAUCUGUGCUCGAGGCAUACACAUCCGUCCUCGCUAAGGCUGUAUUCCUUGUUUUCUGUUUGCAUCGAGGUUCUUUUUAGUUUUGUUUAGUUCUUCCGCUGGUUGAUUAUGGGGUUCUGCCAUUUAUUUUUCCGAAUCCAAGUAAUCUUCGGCACUGUCAAGGAAAUGGGAAUAAUAAGCACCGUGUUACUAAAGGGCAUUUAACGCUUUCUAUAUGGGUACAGAGUCUUAAUUUCACCUUAACCGUCGUUUCUUAAAUCCAUGUGUGAACCGUUGCCGUUCUCUGCGGCAGAUGGCCUAUAUUUCUUUGAUUGGAUUUGUUCGUUGAGUUUCAUAUCAGGCUCAGUACGCGAAUUCUACAACAGCGCACAUGUCAGAGAGAU…
pma-miR11466b-3p	Known	AAGUGUCUUGUGAUGUGGAGA	21	467	487	+		UACAAUUACUCUCCACCUCUACUAGGCAUUUGUUCUCACGAAAAUGCAUUCCGAAUCUAGAGAAGAAGUGUCUUGUGAUGUGGAGAGUAAAAAGCA	402	497	+		isoform_183645	AUGGGGACUGCAUACAGAUCUGUGCUCGAGGCAUACACAUCCGUCCUCGCUAAGGCUGUAUUCCUUGUUUUCUGUUUGCAUCGAGGUUCUUUUUAGUUUUGUUUAGUUCUUCCGCUGGUUGAUUAUGGGGUUCUGCCAUUUAUUUUUCCGAAUCCAAGUAAUCUUCGGCACUGUCAAGGAAAUGGGAAUAAUAAGCACCGUGUUACUAAAGGGCAUUUAACGCUUUCUAUAUGGGUACAGAGUCUUAAUUUCACCUUAACCGUCGUUUCUUAAAUCCAUGUGUGAACCGUUGCCGUUCUCUGCGGCAGAUGGCCUAUAUUUCUUUGAUUGGAUUUGUUCGUUGAGUUUCAUAUCAGGCUCAGUACGCGAAUUCUACAACAGCGCACAUGUCAGAGAGAU…
pma-miR11487f-5p	Known	UGAGAAGGCGAUCAACAUGAC	21	130	150	+		AGAGGCGCACUGAGAAGGCGAUCAACAUGACAGUAAUUCAAUUCUGCUGUGGCUGAAUGAUCUUAUGGUCAUAUUGAUCGCCUUCUCAGUCUGCCCCUU	120	218	+		isoform_183786	AUGGGGGAGCAGGAAAAUAGGAGAGGAGAGGAGUAAGCAGAGGGAGCGCAGGAGAAGCAGCAGAGCACUGAGAAGGUAUGCAGGCAGGAGGGGUGUGAGCAGAGGAGCGCAGGAGAAGAAGAGGCGCACUGAGAAGGCGAUCAACAUGACAGUAAUUCAAUUCUGCUGUGGCUGAAUGAUCUUAUGGUCAUAUUGAUCGCCUUCUCAGUCUGCCCCUUGUCCUCAUAAAUCCUGAAUCUAUGAAAGGUAUGAAAGAUAUCCGCGAGCCAAGAAGAUAACUGUAAUUUAUUGGCCCCUAAAUUUGAUAUGCUGCCAAUUCUAACGAGCUGUUAUCUAUUUAAUGUAAAAAGGUCAAUAUCUUAUUUUAUUUUUAUGAGGGUUAAAUUUGAUAAUAUGCCA…
pma-miR11487f-3p	Known	CAUAUUGAUCGCCUUCUCAGU	21	189	209	+		AGAGGCGCACUGAGAAGGCGAUCAACAUGACAGUAAUUCAAUUCUGCUGUGGCUGAAUGAUCUUAUGGUCAUAUUGAUCGCCUUCUCAGUCUGCCCCUU	120	218	+		isoform_183786	AUGGGGGAGCAGGAAAAUAGGAGAGGAGAGGAGUAAGCAGAGGGAGCGCAGGAGAAGCAGCAGAGCACUGAGAAGGUAUGCAGGCAGGAGGGGUGUGAGCAGAGGAGCGCAGGAGAAGAAGAGGCGCACUGAGAAGGCGAUCAACAUGACAGUAAUUCAAUUCUGCUGUGGCUGAAUGAUCUUAUGGUCAUAUUGAUCGCCUUCUCAGUCUGCCCCUUGUCCUCAUAAAUCCUGAAUCUAUGAAAGGUAUGAAAGAUAUCCGCGAGCCAAGAAGAUAACUGUAAUUUAUUGGCCCCUAAAUUUGAUAUGCUGCCAAUUCUAACGAGCUGUUAUCUAUUUAAUGUAAAAAGGUCAAUAUCUUAUUUUAUUUUUAUGAGGGUUAAAUUUGAUAAUAUGCCA…
pma-miRN41-5p	Novel	UGUUGCAUGAUUUAGCUGUUU	21	212	232	+		GUGUACGAUUUGUUGCAUGAUUUAGCUGUUUCAGUGCUUCUUCUGGGACUUAACAGUCAUUUGGAAAGAGCUAAAUCAUGCAAUAAAUCAUGCAUU	202	297	+		isoform_183895	AUGGGGGAGGGCAAAGGGAUUUAUCAUUGUCGUCUAUCGCAAGUUUGGCAACCUCGUCUUCUGCUACACGAUGAACCACAGCAAAGAUUCGAAACUUCACGAAGCAUAUGAUGUGGAAGGCUCUCUUACAUUCACGAACUUAUUGAUCGAUGCAGGCUGCUCCAAGUUUCAAAUGUUAGCAAGGACGGGGGAGUUUGCAAAGUGUACGAUUUGUUGCAUGAUUUAGCUGUUUCAGUGCUUCUUCUGGGACUUAACAGUCAUUUGGAAAGAGCUAAAUCAUGCAAUAAAUCAUGCAUUUUGCAAUAAAGAGGCUCUAUGCAGAGGGAUGAGGUAUGUCCAGGAUGAUGCAUGACCAUCAUGGGAUUUUGGAUUCCAUUUAGUUUGCAGUGAUUUAAAUGA…
pma-miR950f-5p	Known	UGACGUCUGGGCCACGAUGGUU	22	335	356	+		AAAAGCGUUCUUGACGUCUGGGCCACGAUGGUUUAUUGAUCAUUUAUAUGUCUAAACUAUCGUUGCCAGACGCCACGAAUACAUUGG	324	410	+		isoform_184760	AUGGGGAUACUAACACAAUGCGAGGUAGGCAGAAACCCUGUUCUUUUUUCUGCUGGACUGCUAGAGCCUCUAGACCAGAAACCCUGUUGUCAUUUGUCUAAUGUUUUCAAUUUCUUCCAUCUGAAGGUGGAGCUUCUAGAAACCCUGUUCUCACUUGUCUAGGGUUUUCAAUUUCUUCCAUCUGAAGGUGGAGCUUCUAGAAACCCUCUUCUCAUUUGUCUGAGGGUUUCAAUUUCUUCCAUCUGAAGGUGGAUCUUUUAGAAACCCUGUUCUUAUUUGUCUGAGGUUUUCAAUUUCUUCCAUCUGCAUGUGGAGCUGGAAGCAAAAGCGUUCUUGACGUCUGGGCCACGAUGGUUUAUUGAUCAUUUAUAUGUCUAAACUAUCGUUGCCAGACGCCAC…
pma-miR950f-3p	Known	UAUCGUUGCCAGACGCCACG	20	381	400	+		AAAAGCGUUCUUGACGUCUGGGCCACGAUGGUUUAUUGAUCAUUUAUAUGUCUAAACUAUCGUUGCCAGACGCCACGAAUACAUUGG	324	410	+		isoform_184760	AUGGGGAUACUAACACAAUGCGAGGUAGGCAGAAACCCUGUUCUUUUUUCUGCUGGACUGCUAGAGCCUCUAGACCAGAAACCCUGUUGUCAUUUGUCUAAUGUUUUCAAUUUCUUCCAUCUGAAGGUGGAGCUUCUAGAAACCCUGUUCUCACUUGUCUAGGGUUUUCAAUUUCUUCCAUCUGAAGGUGGAGCUUCUAGAAACCCUCUUCUCAUUUGUCUGAGGGUUUCAAUUUCUUCCAUCUGAAGGUGGAUCUUUUAGAAACCCUGUUCUUAUUUGUCUGAGGUUUUCAAUUUCUUCCAUCUGCAUGUGGAGCUGGAAGCAAAAGCGUUCUUGACGUCUGGGCCACGAUGGUUUAUUGAUCAUUUAUAUGUCUAAACUAUCGUUGCCAGACGCCAC…
pma-miR946h-3p	Known	CCAGCCCUUCCCCUAUCCACAU	22	324	345	+		AGUGUACAGGUGUGGAUACAGAAGGGUUGAUUAGUAAACAAUACAAAACCCAUUUAAUAUUGAGUCGAUAAGAGACAUCUCAGUGUAGAUCGUUGGUUGUUUGAGAACAAGCAACUGUAUUUUGAUGGCUAUACUCAUAUGGGUUGUAUGUUUGCUCUUUGCCAGCCCUUCCCCUAUCCACAUUCGUACUAGU	163	355	+		isoform_1849	AUGGGGAAGAAUUGCAUUGUUGGUGACCUAGUGGACUCCCUACUCUGUCCUUACUCCCAGAGCCCUAUCUUACUGUUCUGAUCGCCAAUCUAUGGAACGAUGACAAGUUUUGCAGGUCUUCGGAGCUAUUUUCUUGCAGUAUGAAGAAAUUUAUGUGUUCAGAGUGUACAGGUGUGGAUACAGAAGGGUUGAUUAGUAAACAAUACAAAACCCAUUUAAUAUUGAGUCGAUAAGAGACAUCUCAGUGUAGAUCGUUGGUUGUUUGAGAACAAGCAACUGUAUUUUGAUGGCUAUACUCAUAUGGGUUGUAUGUUUGCUCUUUGCCAGCCCUUCCCCUAUCCACAUUCGUACUAGUUUGCCCACAUCAAUUUCUUUGACGGCAGUAUGCAACGACAUUAA…
pma-miR946h-5p	Known	GUGGAUACAGAAGGGUUGAUU	21	174	194	+		AGUGUACAGGUGUGGAUACAGAAGGGUUGAUUAGUAAACAAUACAAAACCCAUUUAAUAUUGAGUCGAUAAGAGACAUCUCAGUGUAGAUCGUUGGUUGUUUGAGAACAAGCAACUGUAUUUUGAUGGCUAUACUCAUAUGGGUUGUAUGUUUGCUCUUUGCCAGCCCUUCCCCUAUCCACAUUCGUACUAGU	163	355	+		isoform_1849	AUGGGGAAGAAUUGCAUUGUUGGUGACCUAGUGGACUCCCUACUCUGUCCUUACUCCCAGAGCCCUAUCUUACUGUUCUGAUCGCCAAUCUAUGGAACGAUGACAAGUUUUGCAGGUCUUCGGAGCUAUUUUCUUGCAGUAUGAAGAAAUUUAUGUGUUCAGAGUGUACAGGUGUGGAUACAGAAGGGUUGAUUAGUAAACAAUACAAAACCCAUUUAAUAUUGAGUCGAUAAGAGACAUCUCAGUGUAGAUCGUUGGUUGUUUGAGAACAAGCAACUGUAUUUUGAUGGCUAUACUCAUAUGGGUUGUAUGUUUGCUCUUUGCCAGCCCUUCCCCUAUCCACAUUCGUACUAGUUUGCCCACAUCAAUUUCUUUGACGGCAGUAUGCAACGACAUUAA…
pma-miR11466c-3p	Known	AAGUGUCUUGUGAUGUGGAGA	21	663	683	+		ACAACAUUACUCUCCACCUCUACUAGGACAUUUUGUUCUCACGCAAAUGCAUUCCGAACUAGAGAAGAAGUGUCUUGUGAUGUGGAGAGUAAAAAGCA	596	693	+		isoform_185352	AUGGGGACUGCAUACAGAUCUGUGGCUCGAGGCAUUACACAUCCCGUCCUCGCUAAGGCUGUAUUCCUUGUUUUCUGUUUCAUCCGAGGUCUUUGUUAGGUUUUGUUUAGUUUCUUUCCGGCUGGUUGAUUAUGGGGUUCUGCCAUUUAUUUUCCGAAUCCAAGUACUCUUCGGCACUGUCAAGGAAAUGGGAAUAAUCAGCACCGUGCUACUAAUGGGAAAAAGGGCAUUUAACGCUUUCUAUAUGGGUACAGAGUCUUUAAUUUCACCUUGACAUACCAGAGUAUUAAUUUCCGUUAUGGGGUGCUAUGGCUCGCCCCACAUUUCAUGGUAGCUUUCGGACACUGUGCAUAUGACUAUGACAUGAUUCCUUAAACCGUCGUUUCUUAGGGCGGUCAU…
pma-miR398b-3p	Known	CGUGUUCCCAGGUCGCCCCAG	21	3805	3825	+		CAGGCUCGACUGGGGUGACCUUGCAACACAUUCACAGGACUAAUGGAGAGAUCAAGAGUUUAGAGUAAUGUGGACGUGUUCCCAGGUCGCCCCAGUCGAAACCUC	3731	3835	+		isoform_185775	AUGGGGGGCAUAUUCGGAGAAGCCCACUUUCGUAGGAGUUCUUCAAUCAUUCAGCGUUUACAGAUAUAUAUACAGCGGAGAAUAUAAAGGAUAGAUAUACAGUGGAGAAUAUCAAUGGUAGACAUUUAUGCAGAGAACUUGACAGAGUUCAAACUCUGUGUUUUGAUUGGGCUGCAAAAUGGAAGCAAUCAAACAGCACUCAUUAAUGUUAUUUGUAUUGGUGGCGUUCAGUUUUUGUAUAUCAGUUGAAGCAGGAAUUACUAGCAGAUAUGUGCGUAGGGUUAACGAUAAUGUGGAUAUGCCCAAUGGACAGUGGUGCUUUUUAUGUCCCCCCUGGUUACAAUGCUCCCCAACAGGUAAUGCUGUCUCUUCUUCUUCUUUGUAUUUUCAACUUGAAUG…
pma-miR11512b-3p	Known	UCCCCCAUCUUGUGCACUUGU	21	1354	1374	+		UAACAGAGAUUCAAGUGCAUAAGACUUGGGUAUUAAAAACACCUAGCCAACUCACAGUAAGGAAAUCUAGAGCACAAUCACCCCACUGCAAUGCUAGGAGUCGAAGCGAGGUCUGUCUUUAAUCCCCCAUCUUGUGCACUUGUAUCUCUGUAA	1232	1384	+		isoform_190429	AUGGGGACAUAUGCGAAGAGAAGUUCGGCAAGAAUCUCUGUUAUCGGUGAUGCCAGGUUUAGUCUGUUGCUGCUGUAUUCAAAAUCUGCUUUCUCGUCUUCUGAAACAGUUCGGACUUGCCAAAAUUUCAGCACAACCCAAGAACGAAUUUGCUUUCCAAGGCACGGGUAUUUUGUUUGUCGCUCUUCGUUGGAUCUGCUGGGCUCCCUUUUCAAAUCUGUAAUAAUAGGCAUUAUUAUUAUGUUUGGGAUUUUGUUUUGGGUGCUUUUGGGUGCGGGAACAAACCAUCUCCUAGAUCAAGAAAGGUCGCAUGGUUUCUUGACCUAGCCGCAGCAGCAAAUGGCAAGUUGGUAUCUUAAAAACUUACAAUGGGUAUCUCAGAUUAGAUUUUCUGGGUUG…
pma-miR950h-3p	Known	CCAUCGCGGGCCGACGUCACG	21	88	108	+		CGAAGGGGUUCUUGACAUCGGGACCUCGAUGGUUUAUUUACGAUAUAAUCGAUAAACCAUCGCGGGCCGACGUCACGAGCACCUUCU	32	118	+		isoform_191784	AUGGGAGCGAUUAGCGUGGAGGAAGAGAAGGCGAAGGGGUUCUUGACAUCGGGACCUCGAUGGUUUAUUUACGAUAUAAUCGAUAAACCAUCGCGGGCCGACGUCACGAGCACCUUCUCCUUCGUGUACAUGGAUUGACUGCUAGUCACUGUGGACAACCCGGAAUGGCAGAGAACUUGACUUCUCAAUCAGAAGGAACUAUUGCUACAGCCUCUGCCAUUGCCUGUAAUUUUUUAACUCCCGUUUCUUGGUAACUUUAUGUUCAAUGGCUAGCAUAGAUCCCUAAUCUAUAUGGAUAGAUGAAGAGCUAUCCUGGUAUAAAUCCAUAUUGUCCCGGAUUUAUUGGAUACUCAAGAGUUAUCGUUUUUAACUUUUGUAAUCUUUGAUCUGCGCUUUUUU…
pma-miR950h-5p	Known	UGACAUCGGGACCUCGAUGGUU	22	44	65	+		CGAAGGGGUUCUUGACAUCGGGACCUCGAUGGUUUAUUUACGAUAUAAUCGAUAAACCAUCGCGGGCCGACGUCACGAGCACCUUCU	32	118	+		isoform_191784	AUGGGAGCGAUUAGCGUGGAGGAAGAGAAGGCGAAGGGGUUCUUGACAUCGGGACCUCGAUGGUUUAUUUACGAUAUAAUCGAUAAACCAUCGCGGGCCGACGUCACGAGCACCUUCUCCUUCGUGUACAUGGAUUGACUGCUAGUCACUGUGGACAACCCGGAAUGGCAGAGAACUUGACUUCUCAAUCAGAAGGAACUAUUGCUACAGCCUCUGCCAUUGCCUGUAAUUUUUUAACUCCCGUUUCUUGGUAACUUUAUGUUCAAUGGCUAGCAUAGAUCCCUAAUCUAUAUGGAUAGAUGAAGAGCUAUCCUGGUAUAAAUCCAUAUUGUCCCGGAUUUAUUGGAUACUCAAGAGUUAUCGUUUUUAACUUUUGUAAUCUUUGAUCUGCGCUUUUUU…
pma-miRN44-3p	Novel	UGGAGAGAUUAACUUUAGUAA	21	339	359	+		CUGCAACGUGCUUACUAAAGUUACUCUCUGCAUACAUUCAUUGGAGGGUGCAGGGAGCUUGAUUGCUUGCUAUAAAAGUGUUGGGAGAGAUUUAGUAAGGACGUUGACCAACUGUGCUCUGCAGCGUCCUUACUGAAGUUACUCUCUGCAAUACUUUCAUUGCACGGUGCAGGGAGCUUGACUCCUUGCAAUAGAAGUGUUUGGAGAGAUUAACUUUAGUAAUGAUGUUGCA	138	369	+		isoform_192517	AUGGGAUACAUUCUACUUUUGGCAAAUUCAGCUUCGGCCGUUGGGAUUGCAAUUUGCAUUUGGAAAACACAGUUUUGCACGGAGAUCUGGCCUGCAGUGUGGAAUUACAUAAUUGGGCCUUCCACAACCAUAUUGCUCUGCAACGUGCUUACUAAAGUUACUCUCUGCAUACAUUCAUUGGAGGGUGCAGGGAGCUUGAUUGCUUGCUAUAAAAGUGUUGGGAGAGAUUUAGUAAGGACGUUGACCAACUGUGCUCUGCAGCGUCCUUACUGAAGUUACUCUCUGCAAUACUUUCAUUGCACGGUGCAGGGAGCUUGACUCCUUGCAAUAGAAGUGUUUGGAGAGAUUAACUUUAGUAAUGAUGUUGCAUUGAGCAUUAUUUUUGAGAUCUAGGCCAUA…
pma-miR946i-3p	Known	CCAGCCCUUCCCCUAUCCACAU	22	329	350	+		GAGUGUACAGGUGUGGAUACAGAAGGGUUUGAUUAGUAAAGCAAUACAAAAACCCAUUUAAUAUUGAGUCGAUAAGAGACAUCUCAGUGUAGAUCGUUGGUUGUUUGAGAACAAGCAACUGUAUUUUGAUGGGCUUAUACUCAUAUGGGUUGUAUGUUUGCUCUUUGGCCAGCCCUUCCCCUAUCCACAUUUCGUACUAG	161	360	+		isoform_193413	AUGGGGAAGAAAUGCAUUGUUGGUGACCUAGUGGAUCCCUACUCUGUCCUUACUCCCAGAGCCCUAUCUUACUGUUCUGAUCGCCCAAUCUAUGGAACGAUGACAAGUUUGCAGGUCUUCGGAGCUAUUUUCUUGCAGUAUGAAGAAAUUUAUGUGUUCAGAGUGUACAGGUGUGGAUACAGAAGGGUUUGAUUAGUAAAGCAAUACAAAAACCCAUUUAAUAUUGAGUCGAUAAGAGACAUCUCAGUGUAGAUCGUUGGUUGUUUGAGAACAAGCAACUGUAUUUUGAUGGGCUUAUACUCAUAUGGGUUGUAUGUUUGCUCUUUGGCCAGCCCUUCCCCUAUCCACAUUUCGUACUAGUUUGCCCACAUCAAUUUCUUUGACGGCAGUAUGCAACGA…
pma-miR946i-5p	Known	UGUGGAUACAGAAGGGUUUG	20	172	191	+		GAGUGUACAGGUGUGGAUACAGAAGGGUUUGAUUAGUAAAGCAAUACAAAAACCCAUUUAAUAUUGAGUCGAUAAGAGACAUCUCAGUGUAGAUCGUUGGUUGUUUGAGAACAAGCAACUGUAUUUUGAUGGGCUUAUACUCAUAUGGGUUGUAUGUUUGCUCUUUGGCCAGCCCUUCCCCUAUCCACAUUUCGUACUAG	161	360	+		isoform_193413	AUGGGGAAGAAAUGCAUUGUUGGUGACCUAGUGGAUCCCUACUCUGUCCUUACUCCCAGAGCCCUAUCUUACUGUUCUGAUCGCCCAAUCUAUGGAACGAUGACAAGUUUGCAGGUCUUCGGAGCUAUUUUCUUGCAGUAUGAAGAAAUUUAUGUGUUCAGAGUGUACAGGUGUGGAUACAGAAGGGUUUGAUUAGUAAAGCAAUACAAAAACCCAUUUAAUAUUGAGUCGAUAAGAGACAUCUCAGUGUAGAUCGUUGGUUGUUUGAGAACAAGCAACUGUAUUUUGAUGGGCUUAUACUCAUAUGGGUUGUAUGUUUGCUCUUUGGCCAGCCCUUCCCCUAUCCACAUUUCGUACUAGUUUGCCCACAUCAAUUUCUUUGACGGCAGUAUGCAACGA…
pma-miRN8c-5p	Novel	UCCACCUCUACUAGGCAUUUGU	22	510	531	+		UGCAAUUACUCUCCACCUCUACUAGGCAUUUGUUCUCAUGAAAAUGCAUUCCAAAUCUAGAGAAGAAAUGUCUUGUGACGUGGAGAGUAAAGAGCAA	499	595	+		isoform_196364	AUGGGGACUUCAGCGAGGUAUACUGCUGGAGGCAUACAGACCCGUCCUCGCUAAGGCUGUAAUCCUUGUUUUGCGUUCGAGAUUUACGAGGUUCUCUUUUGUUUUGUUUAGUUCUUCCGCUGGGUGAUUACGGGGACUGCCAUUCUUUUGGCUUCUGCCACUGAUUUUUCCGAAUCCAAGUAAUGGUCGGCACUGUCGAGGAAUUGGGAACAAUAAGCACCGUGCUAUCCUAUAUGGGUACAGAGUAUUAAUUUCAUCCUUGACAUACAGAGUGCUAUGGCCCGCCCCAAUUUCAUGGUAGCUUUCGGGCUUCGAUAUACUAUGACAAUGUUUCCUUAACCGUCUUUUCUUAGGGCGGUCGUUUCUUUAAUCCAUGUGUGAUCCUUUCCCGUUCUCUGC…
pma-miRN46-3p	Novel	AACCGUCUUCGUGUUCUACUA	21	218	238	+		GAACGAAAUUAUAGUAGAGCAUUAAGGUGGUUUCAAGGUCAUUGUGAGAAACAAUGAAACUAAUUAAUGAAACUAUAAUUAGUUUCAUUGUUUUUCACAAUGACCCUAAACCGUCUUCGUGUUCUACUAUAAUUUCGUU	110	248	+		isoform_196732	AUGGGGGGGAUAGUUUAGUAUGGAUCGCAGGCUGGUAUGGAUGACAGACCGAACGCCACUCCAGCAGGGCAAGAGGAUCCAAGGCCCUUGGAUCAGCGAGCUCAAGGCAGAACGAAAUUAUAGUAGAGCAUUAAGGUGGUUUCAAGGUCAUUGUGAGAAACAAUGAAACUAAUUAAUGAAACUAUAAUUAGUUUCAUUGUUUUUCACAAUGACCCUAAACCGUCUUCGUGUUCUACUAUAAUUUCGUUGUUUCCAUAAACGAGAGGGAACGCCGAAACGCCGCUCAAGCAGUGCAAAUCGAGCAUCAAGGUGGUUUUAGGGUCAUUGUGUGAAACAAUGGAACUAUAAUAGAGAGAGGGAACGCCGCUCCAGCUGUGCAAGAGGAUCGGAUCCGUUUGA…
pma-miRN46-5p	Novel	GUAGAGCAUUAAGGUGGUUUC	21	123	143	+		GAACGAAAUUAUAGUAGAGCAUUAAGGUGGUUUCAAGGUCAUUGUGAGAAACAAUGAAACUAAUUAAUGAAACUAUAAUUAGUUUCAUUGUUUUUCACAAUGACCCUAAACCGUCUUCGUGUUCUACUAUAAUUUCGUU	110	248	+		isoform_196732	AUGGGGGGGAUAGUUUAGUAUGGAUCGCAGGCUGGUAUGGAUGACAGACCGAACGCCACUCCAGCAGGGCAAGAGGAUCCAAGGCCCUUGGAUCAGCGAGCUCAAGGCAGAACGAAAUUAUAGUAGAGCAUUAAGGUGGUUUCAAGGUCAUUGUGAGAAACAAUGAAACUAAUUAAUGAAACUAUAAUUAGUUUCAUUGUUUUUCACAAUGACCCUAAACCGUCUUCGUGUUCUACUAUAAUUUCGUUGUUUCCAUAAACGAGAGGGAACGCCGAAACGCCGCUCAAGCAGUGCAAAUCGAGCAUCAAGGUGGUUUUAGGGUCAUUGUGUGAAACAAUGGAACUAUAAUAGAGAGAGGGAACGCCGCUCCAGCUGUGCAAGAGGAUCGGAUCCGUUUGA…
pma-miR11425b-5p	Known	CAGAAGAUAUGGCUGUAAGAG	21	131	151	+		AACUGCAAGAAGCAGAAGAUAUGGCUGUAAGAGUUGUUCAUAAAACAAUGAGAGAACUUUCACAGCUAUUUCUUUUCCUCCUUGCAUUU	119	207	+		isoform_197807	AUGGGGAUUCUUGAUCGCCCUAAGGGAAGAGUUGUUACAGGAUAUCAGAAGCCAAGGAAAGCACGUUUAAUGGGCAGAUUUGGCAUUAAGGGAUCUGUGGAUUCGGUGUUCAUGGGUAAACUGCAAGAAGCAGAAGAUAUGGCUGUAAGAGUUGUUCAUAAAACAAUGAGAGAACUUUCACAGCUAUUUCUUUUCCUCCUUGCAUUUUUGCUGAUAUUUAUGUUCGUACUGCCAUGCUCUGCCCUGAUCUGAUGUCAUUUCAUCUUCGUUAACCGUUAUUCCACCAGGCACGGCUCUCCCUCUCUCUCUCACUUGCUUCUAGUUUAGCUAUAUCUUUUCCUCCUUGCAUUUUUGCUGCUAUAUAUGUUCCCACUGCCAUGCUCUGCCCUGAUCUGAUCU…
pma-miR11425b-3p	Known	UUCACAGCUAUUUCUUUUCCU	21	177	197	+		AACUGCAAGAAGCAGAAGAUAUGGCUGUAAGAGUUGUUCAUAAAACAAUGAGAGAACUUUCACAGCUAUUUCUUUUCCUCCUUGCAUUU	119	207	+		isoform_197807	AUGGGGAUUCUUGAUCGCCCUAAGGGAAGAGUUGUUACAGGAUAUCAGAAGCCAAGGAAAGCACGUUUAAUGGGCAGAUUUGGCAUUAAGGGAUCUGUGGAUUCGGUGUUCAUGGGUAAACUGCAAGAAGCAGAAGAUAUGGCUGUAAGAGUUGUUCAUAAAACAAUGAGAGAACUUUCACAGCUAUUUCUUUUCCUCCUUGCAUUUUUGCUGAUAUUUAUGUUCGUACUGCCAUGCUCUGCCCUGAUCUGAUGUCAUUUCAUCUUCGUUAACCGUUAUUCCACCAGGCACGGCUCUCCCUCUCUCUCUCACUUGCUUCUAGUUUAGCUAUAUCUUUUCCUCCUUGCAUUUUUGCUGCUAUAUAUGUUCCCACUGCCAUGCUCUGCCCUGAUCUGAUCU…
pma-miR11476b-3p	Known	UAAGCAGCCCUUCUCCGAUCCA	22	306	327	+		GUAUAAAUUUCGAUUGCAGUAGGGUUAUUUAGCAGUGAACUAACAGCCCAUUUAAUGGACGGACCUGAUCGCUGCCCAUCUUGAUGUGUCCAUUCGGUUUGUUGAGUUUUACUCUUAAGCAGCCCUUCUCCGAUCCAUCUUUGUACC	191	337	+		isoform_198359	AUGGGGAUGUGUCGCAUCUGAGGUUGCGGAGAGGUCCAUGAGCAAAGAGCUAAAAUUGCCCUCCGCUUUAUGUUGCUUACAGAAUUUGUGUCUAGUUACUGUAUUGGGGUUUCGAUGUUUUGCCCUACUUCAAGCUGGAGGACUGUUUUCUUUAGUUUUCGAAAGAAGAAGAAUUUGGUGUGAAAAUUUGGUAUAAAUUUCGAUUGCAGUAGGGUUAUUUAGCAGUGAACUAACAGCCCAUUUAAUGGACGGACCUGAUCGCUGCCCAUCUUGAUGUGUCCAUUCGGUUUGUUGAGUUUUACUCUUAAGCAGCCCUUCUCCGAUCCAUCUUUGUACCAGUUUGUCCACAUCAAUUUUUUCUCUAUACAGAGUAUAGAAAACAAGUCUUCAAGUUUGAAA…
pma-miR11476b-5p	Known	GAUUGCAGUAGGGUUAUUUAGC	22	202	223	+		GUAUAAAUUUCGAUUGCAGUAGGGUUAUUUAGCAGUGAACUAACAGCCCAUUUAAUGGACGGACCUGAUCGCUGCCCAUCUUGAUGUGUCCAUUCGGUUUGUUGAGUUUUACUCUUAAGCAGCCCUUCUCCGAUCCAUCUUUGUACC	191	337	+		isoform_198359	AUGGGGAUGUGUCGCAUCUGAGGUUGCGGAGAGGUCCAUGAGCAAAGAGCUAAAAUUGCCCUCCGCUUUAUGUUGCUUACAGAAUUUGUGUCUAGUUACUGUAUUGGGGUUUCGAUGUUUUGCCCUACUUCAAGCUGGAGGACUGUUUUCUUUAGUUUUCGAAAGAAGAAGAAUUUGGUGUGAAAAUUUGGUAUAAAUUUCGAUUGCAGUAGGGUUAUUUAGCAGUGAACUAACAGCCCAUUUAAUGGACGGACCUGAUCGCUGCCCAUCUUGAUGUGUCCAUUCGGUUUGUUGAGUUUUACUCUUAAGCAGCCCUUCUCCGAUCCAUCUUUGUACCAGUUUGUCCACAUCAAUUUUUUCUCUAUACAGAGUAUAGAAAACAAGUCUUCAAGUUUGAAA…
pma-miR11487g-5p	Known	UGAGAAGGCGAUCAACAUGAC	21	128	148	+		AGAGGCGCACUGAGAAGGCGAUCAACAUGACAGUAAUUCAAUUCUGCUGUGGCUGAAUGAUCUUAUGGUCAUAUUGAUCGCCUUCUCAGUCUGCCCCUU	118	216	+		isoform_199136	AUGGGGGAGCAGGAAAAUAGGAGAGGAGAGGAGUAAGCAGAGGAGCGCAGGAGAAGCAGCAGAGCACUGAGAAGGUAUGCAGCAGGAGGGGUGUGAGCAGAGGAGCGCAGGAGAAGAAGAGGCGCACUGAGAAGGCGAUCAACAUGACAGUAAUUCAAUUCUGCUGUGGCUGAAUGAUCUUAUGGUCAUAUUGAUCGCCUUCUCAGUCUGCCCCUUGUCCUCAUAAAUCCUGAUCUAUGAAAGGUAUGAAAGAUAUCCGCGAGCCAAGAAGAUAACUGUAAUUUAUUGCCCCUAAAUUUGAUAUGCUGCCAAUUCUAACGAGCUGUUAUCUAUUUAAUGUAAAAAGGUCAAUAUCUUAUUUUAUUUUUAUGAGGGUUAAAUUUGAUAAUAUGCCAAUUC…
pma-miR11487g-3p	Known	CAUAUUGAUCGCCUUCUCAGU	21	187	207	+		AGAGGCGCACUGAGAAGGCGAUCAACAUGACAGUAAUUCAAUUCUGCUGUGGCUGAAUGAUCUUAUGGUCAUAUUGAUCGCCUUCUCAGUCUGCCCCUU	118	216	+		isoform_199136	AUGGGGGAGCAGGAAAAUAGGAGAGGAGAGGAGUAAGCAGAGGAGCGCAGGAGAAGCAGCAGAGCACUGAGAAGGUAUGCAGCAGGAGGGGUGUGAGCAGAGGAGCGCAGGAGAAGAAGAGGCGCACUGAGAAGGCGAUCAACAUGACAGUAAUUCAAUUCUGCUGUGGCUGAAUGAUCUUAUGGUCAUAUUGAUCGCCUUCUCAGUCUGCCCCUUGUCCUCAUAAAUCCUGAUCUAUGAAAGGUAUGAAAGAUAUCCGCGAGCCAAGAAGAUAACUGUAAUUUAUUGCCCCUAAAUUUGAUAUGCUGCCAAUUCUAACGAGCUGUUAUCUAUUUAAUGUAAAAAGGUCAAUAUCUUAUUUUAUUUUUAUGAGGGUUAAAUUUGAUAAUAUGCCAAUUC…
pma-miR3710f-3p	Known	UUGGAGGCCUGUCAGGUUCCC	21	4206	4226	-		GAGACGUUGGAGGCCCGUUAGGUUACCAAUCGAGUCUGGGAGAGUUUGCAGAGAUUGGCACCAUGCCAAAUCAAGACGUUGGAGGCCUGUCAGGUUCCCAACCGAGUCU	4196	4304	-		isoform_199633	AUGGGGAGAGUACUCUGAAAUCGUGAGAUCAUCCAGGCCAGGACGACCAAAAUAUUGAGGUUGAGGGCGCAUUCUCAAUCUCUGGAACACAUCUGCAAUCUUAUUUCUUUGUUAUUGUAUAUCCGAUGGCAUCCUCUUCCACAUCCACCUCUCCUGGCAACAACGACAACUAUGUGUUUGAUGUCUUCGUUAAUCACCGCGGACCGGAUGUCAAAAGAACCCUAGCCACCGAUCUCUACAAUCGCCUUUGCAAACAUGAUUUGAGAGUGUUUUUAGACCAGCAGGAACUGCAAGAGGGGGAGAACAUAACUCCUCAAAUUGAAAGCGCCAUUAGAACAGCCUCUGUCCACAUAGCAAUCUUCUCUCCUGGUUAUGCGGAUUCAAGAUGGUGUCUCGACG…
pma-miRN48a-3p	Novel	UUGUAGACUAUUUUGAGCAAC	21	482	502	+		UUGGGAAAAUCUUGUUGCUUAAAAUAGUCUACAAUAAGUACAAAGUUAUUGAUGUCUUUCAUGAUGUGAUUUGGUCAGUCUCUCAAGAUUGUUGAGGGAAACAAAAUCAAUUUAGAUUAUGGAACUAUAUAGAGUAAAUUUUUCAUUUUAAGAAAUUGUAAAGCAGAUCACAAUAUCAAGUAUACAACAGUCACUUUGUAGGUGUUGUAGACUAUUUUGAGCAACUAUGUCUUUC	278	512	+		isoform_201036	AUGGGGAACGGUAUCUGGAUUGAAAACGUCAUAUGACAAGAUUUGAUCGGCUCUCUGGAAACCUUCACAACGAUUUUUCACGAAAUUGUCUCAUAAGUCGAGUUGCAUGAGACGAUAAUCCUUCACUCCUUCUCAACCAGUGACAAGUUUAGACGCUCUACAAGUUCGCGUGACUAGUGUGUAUGAAGUGGCAGUCGAUUUGCAGAUCCUUCUUCAACCAGUGACAAGUCGAGACGUUCUACAAGUUGGCGUGACCUGUGGGUAUGGAGUGGCCGAGUUGGGAAAAUCUUGUUGCUUAAAAUAGUCUACAAUAAGUACAAAGUUAUUGAUGUCUUUCAUGAUGUGAUUUGGUCAGUCUCUCAAGAUUGUUGAGGGAAACAAAAUCAAUUUAGAUUAUGG…
pma-miR11466d-5p	Known	UCAACCUCUACAAGGCAUUUGU	22	648	669	+		UGCAAUUACUCUCAACCUCUACAAGGCAUUUGUUCUCUUGGUAACAAAUUCCGAAUCUAAGGGAAGAAAUGUCUUGUGAUGUGGAGAGUAAAGGGCAA	637	734	+		isoform_201864	AUGGGGAGUUUCAGCUCUUGUGCUGCCCAUAUAUUGAUCCGGCCCAGCUAUGGUUUUUAUUCAUUGUUUUCUGAUUGCAUCGAGGUUCUCUUUGGUUUUAUUUCAUCUUUCGGCUGUUUAAUUACUGGGACUGCCAUACCUAUGGAUUCAACUAUUGAUUUUUUCGGAUUCAAGUGAUUUUUGGUACUCUCAAUGCGAAUGGGAACAAUAAGCAACAAGCUAAUCAGAACCAGGCUGCUACAGGGCAGUUAGUGCUUUGUUAUGGGGUGUACAUCAAGGAAUUUGACCUUGACUUGCAGAUAUUAAUUUCCAUGGGUCGCCCCAAUUUCGUGGUAGCUUUCGGACUUAGAUAUGAGUCUGUUUAUGAUUCCUUAACCAUCCCUUCUUAGGGCGGCCUUU…
pma-miRN19b-3p	Novel	UUCCAAGCUUCCGUUUCAUGA	21	1735	1755	+		AAUUGGCAAAGGUGGAGGGCAAGUGCAGGGAAACAUUUAAGGAGUUGCUAUUUUUGAAGCGAAGUUUCCAAGCUUCCGUUUCAUGAUGUGUCAAAG	1670	1765	+		isoform_201978	AUGGGGCCUCACAAGCAUGGUUGACUCGUUGAAGUUGUUGCCUCCUGUUAUAGGGCCAUCGAGGUCUUUGAUAUCCACCACUGGAAUACUCUGGGAGUAAGAGACCUCAGAUAUCCAGAGGGCGUUUUCUUUCGCUUUUGCGUAUUGAAGCUUACUGCCCGUCCUACACUGAAUAUUUACCAUGCUCCUGAAUAUAUGGUAUUCCUCCAAAAUCUGAAGGAACCGCGUGUGGAACCCCAGACCAGCGCAUCGUCUCAGCCAUGCCCUGCCUGGUAAACGAGGGCCUGUACAAUGAAUAGUUGGCCUAACUGUGAGUCGCCUUCGAUAGAGGACUAAGGUCGGUGGUGAUCCGUCCCAUAAAAGAACGCCUUAAGAAACCGUGUGUGGAACCCCAGACCC…
pma-miR1313i-5p	Known	UACCGCUGAAAUUAUUGUUCG	21	323	343	+		GAUGGUAUUCUACCGCUGAAAUUAUUGUUCGAGAUAACACCUGCAAUACAUGGAUGUAUACCGCCGUGGGAUGGUAAUCCUACAGUGUAUUGCCAAUCUAACCUAGUUGCAGGGUUGCAAUACAUGGCAUGGCGGAGGAUCUAUUGGGAAAUAACCAAGUUGCAUGGGUGGAUUUGUCGAACAAAUAAUUUCAGUGGAAGACUACCAUCG	313	522	+		isoform_202597	AUGGGGAUUUUCGCGGCUCUACUCCUCAACAUAAUGAUCCAGUUUCCCCUGUUAAUAGUGGCGGGAUUUGGUCAUGGGCCACUUAAGGGUUCAUAGCUUUUUCUUGAUAGUUAAUGGCGGGCUAUUGGAAUUGGCCGAUAUCUAGGUAGCGAGGAAACACAAACCCUAUAGCGAGGAACACAACUUAGGGUUUGAAGGACCCUGGACUUGGUUUGAAGGACACUGAACUUGUAAAAGAAAGUAAUGGUUGCUUGAUGUUUGUAUGUUCUAUGAGCGAAUAAUGUCUCUCCUUUUUGGUUGCUCCCUCUUCCUGAUGGUAUUCUACCGCUGAAAUUAUUGUUCGAGAUAACACCUGCAAUACAUGGAUGUAUACCGCCGUGGGAUGGUAAUCCUACAGUG…
pma-miR950i-5p	Known	UCGGGACCCCGGUGGUUUAUG	21	548	568	+		GUUAUUGUCGUCGGGACCCCGGUGGUUUAUGAUCGCUUAGGCUGUUCAAAACCUCCGGGUUCACGACUAACAAGAAUA	538	615	+		isoform_202871	AUGGGGGCUUGUGGGUGAGCUGGACGAGCCAUGUUUCGUUCACCAAGAAACCAUCUGCCCCGCCCGAGACGAGAAAGAACUUUUCGUUGUCCUCUGCAUCGAUAUAUACACACGAUAGGGCUUGCAGUUUCACGCCCUGGUGGUGAUUGAGGUGUGGAGGAAAGGAAGCCUAGGGUAUCCUAAUGCCUGGGCCCCCGAUUGGUUUAUUUACCGAUAAAAACAUCUGCCUCAGACGAGAUGAGCAUCUUCUCACUCGUUUGCAAAGACUGCCCUUCUGUCUGCCGCUUGUCUGGAGAAGCCGGAAUCGUGGGAGGGGAAACUUAUUUGAGGAACAGCGGCCGCUGUCCAUGUGCUGUAUAUUUUCUCUCUCUCAAAUUCGUAUUCGAAAUGGCGUGAAGA…
pma-miR3710g-3p	Known	UUGGAGGCCUGUCAGGUUCCC	21	4324	4344	-		GAGACGUUGGAGGCCCGUUAGGUUACCAAUCGAGUCUGGGAGAGUUUGCAGAGAUUGGCACCAUGCCAAAUCAAGACGUUGGAGGCCUGUCAGGUUCCCAACCGAGUCU	4314	4422	-		isoform_203377	AUGGGGAGAGUACUCUGAAAUCGUGAGAUCAUCCAGGCCAGGACGACCAAAAUAUUGAGGUUGAGGGCGCAUUCUCAAUCUCUGGAACACAUCUGCAAUCUUAUUUCUUUGUUAUUGUAUAUCCGAUGGCAUCCUCUUCCACAUCCACCUCUCCUGGCAACAACGACAACUAUGUGUUUGAUGUCUUCGUUAAUCACCGCGGACCGGAUGUCAAAAGAACCCUAGCCACCGAUCUCUACAAUCGCCUUUGCAAACAUGAUUUGAGAGUGUUUUUAGACCAGCAGGAACUGCAAGAGGGGGAGAACAUAACUCCUCAAAUUGAAAGCGCCAUUAGAACAGCCUCUGUCCACAUAGCAAUCUUCUCUCCUGGUUAUGCGGAUUCAAGAUGGUGUCUCGACG…
pma-miRN22b-5p	Novel	UAUUGAAAGCGGCUCAGUUCA	21	219	239	+		UAUCCAGCGCUAUUGAAAGCGGCUCAGUUCAUGUAGUUUUUAUUUCUUCUGAAUAUGUGACGGUGGUUAGCCUUUUUGUUUUAUUUUUGCAUAUCAGCUGCUCUUUAUGUUGGGUUUCACAGGUUUAUUAUCCCAGUAUGUUGUACUUGAAAAAGAAGAUCAGAGCAAAAAUGGAAUAUAAAUUCAUGGGUUGCAUUAUUCUGAAAUGAAUAAAAUAUGAAGUCACAUUAUUUUGGAGAAAAAAUAGCUAUAUGCACUGAGUUGCUUUUAAUAGCAUUGGAUAA	209	492	+		isoform_203603	AUGGGGGUCAUAAUUUCGCCGCUCCUCCGAAGCUCUUAAACUCUCCGCCUCCCUCUGCAUCCAGAGAUUUGUAGCGCCCAAUUUAUCCAUAUCUUUCUGUAUGGAUGAUCUGUUAUAAUCGCACAGAUCAGAAGACUUUUGCUAACUGUUUCUACCGUGGUUUCUUGCACGUGGAUUAAAAAAGGAAUUGCAGGGGAGAUUCAAUUUUUAUCCAGCGCUAUUGAAAGCGGCUCAGUUCAUGUAGUUUUUAUUUCUUCUGAAUAUGUGACGGUGGUUAGCCUUUUUGUUUUAUUUUUGCAUAUCAGCUGCUCUUUAUGUUGGGUUUCACAGGUUUAUUAUCCCAGUAUGUUGUACUUGAAAAAGAAGAUCAGAGCAAAAAUGGAAUAUAAAUUCAUGGGU…
pma-miR166f-3p	Known	UCGGACCAGGCUUCAUUCCCC	21	70	90	+		UGGGGGAGGGGGGGAAAUGUUGUCUGGCUCGACUUCAUCCGGAUUUGGGCUCCAAUGUUCGGAUGCCGUCGGACCAGGCUUCAUUCCCCCAAUCGGAGA	2	100	+		isoform_204141	AUGGGGGAGGGGGGGAAAUGUUGUCUGGCUCGACUUCAUCCGGAUUUGGGCUCCAAUGUUCGGAUGCCGUCGGACCAGGCUUCAUUCCCCCAAUCGGAGAUCUUCCCGGUUGAGAUAUUGUGUUUUUCUCUUGCAAUUUUAUUCCCACCUCCUGCUUUAUUCUGAACCAUAUUUAUUCAUGGGUCGGUUGUGUUCUGAUCUGACCGUGGGAGAGUUUACCCACAAAGUAGCCCAGGGUUUGCUUCUCAGCUCAUUACCAUAGGGGUGAGUCUAGAGUCUUCCAGGUUUGAUCCUCAGCGCAUUUCAAUCUAUUCAUGUAAGGCCUCAAUCUGAAAAUCUCCGCAGCCACACUUCCCAGAACUUUCGAUCUGCACCUGAUAUAUGACCUUGUUUGCACUU…
pma-miRN32b-5p	Novel	UUGCUGGUCUUGGAGUUGCUUG	22	2226	2247	+		UAGAUGGAAUUUUGCUGGUCUUGGAGUUGCUUGAAAGUUGAGUCAAGUCCGUAUGGCAAUGGCGAUUACAGCUGAAGAACAUGUGGCUAGAGAUCUCUUUUAAUGUGAUGCAUCUCUACCCUUGCCUGCAUCAUGGAAGGAUAGUUAAGUAGUUUGAAGGUUGUUAUUUCUUUCUCAAUGCAUUUCCUUCCCAGAUAUUCUACAGAGAACCUUAUGGAGUUACAAAGGUAUGCAUGGAAAUUUUAAUAGUUCCGGGCUGUCACCUUUUAAGCAGCUUCAGACCAGCAGGAGCCUGUUAUG	2215	2514	+		isoform_204228	AUGGGGGCAGUCCCUUGUCUUUGCAUGCAGGAAGCGACUGAGGAGGGAUACGCCUGACGCUCAUUAGACUGGCGGAUCCUGUGAAAAUCAGGCCAAUCUCUAACGAUUUUCCGCCCCCGGGUUGGGUUCUACGCCUAAAGAGCUUCUUUUCCCACGCUCCCUGCGCCGGAUCCAGUCCAUGGAUCAUUUGAAACUGGCCCCAUCGUAUGAUAAAUCGAACCUUGGACCUCAGGAUUAUCUUGCAGCAGCGGGUGAGGGGCAAGGGCUCAGAUCCUUUGCUUGCCGUCAGUGCAGAUCUGCUCAAUUUUUGUUCAGAGAGAUGAGAGACCUUCGUAUUGACGGGGUUUCCUCUCACGAGGUCUACGCUCGUGACUUCCAGGGUUUGUUCGCCAUCGUAUU…
pma-miRN31b-3p	Novel	AAUGUGACCAUGGAAACUGUU	21	574	594	+		ACUUGUCCAUUAACAGUUUUCAUGGUCACAUUUCCUAUCAGUUGGGGAGUCUGUUCCAAAAGAAAAGAAGUUACAUAACAAUAGUUUUACAAUUCCCCGUUCAAAGCGCAAAUGACCUUCUCCCUGUUGAUAGGGAAUGUGACCAUGGAAACUGUUAUUGGUAAGG	439	604	+		isoform_205618	AUGGGGAAUGGAAACGUUUUUUUCUGAAAGAAAAGUAAUUAAAAGAUAAGAGUCAACCAAAUCAGCUAACCCUAACUUUUAUUUCAUUUCUGUAGUUCGACUUCAAUUUUCAGAUAUCAGAAUUCUUAUAUGAAAAUACUACUCAACGAAUUGAACCAACCUUCUACACUUCUAUUUCAUUUCUUCUGUCCAUCAUUCAAUUUUCAGAUCGUCAGAAUUUUCACAUAGGCAUUACUUCAUCAAGAUACUCUGGUCGGAUUUAUGUCCAAAACCACAUGAUCAUGCCGAUCAUUAGCCACUACUUGGAACCGAAUGUUUCGAUCUGCGAGUGGACAGGUUUUAUAUGCUCUCGACGCAGGGAGAGUGGUUUCUCCUACUGUUUCAAGUAUGGGAUUACAA…
pma-miRN31b-5p	Novel	CAGUUUUCAUGGUCACAUUUC	21	452	472	+		ACUUGUCCAUUAACAGUUUUCAUGGUCACAUUUCCUAUCAGUUGGGGAGUCUGUUCCAAAAGAAAAGAAGUUACAUAACAAUAGUUUUACAAUUCCCCGUUCAAAGCGCAAAUGACCUUCUCCCUGUUGAUAGGGAAUGUGACCAUGGAAACUGUUAUUGGUAAGG	439	604	+		isoform_205618	AUGGGGAAUGGAAACGUUUUUUUCUGAAAGAAAAGUAAUUAAAAGAUAAGAGUCAACCAAAUCAGCUAACCCUAACUUUUAUUUCAUUUCUGUAGUUCGACUUCAAUUUUCAGAUAUCAGAAUUCUUAUAUGAAAAUACUACUCAACGAAUUGAACCAACCUUCUACACUUCUAUUUCAUUUCUUCUGUCCAUCAUUCAAUUUUCAGAUCGUCAGAAUUUUCACAUAGGCAUUACUUCAUCAAGAUACUCUGGUCGGAUUUAUGUCCAAAACCACAUGAUCAUGCCGAUCAUUAGCCACUACUUGGAACCGAAUGUUUCGAUCUGCGAGUGGACAGGUUUUAUAUGCUCUCGACGCAGGGAGAGUGGUUUCUCCUACUGUUUCAAGUAUGGGAUUACAA…
pma-miRN16b-5p	Novel	UUGAUCUUGGAAUGGAGUGUG	21	314	334	+		GCCAUUCUGUGUUGAUCUUGGAAUGGAGUGUGAAUAUGGAGUAAAAAGAACUCCAUAUGGCCGAAGUCAGGGUCCAAAACAGGGAUGUUUUCUUCCAAUUGACUAAUAUCCUACAUCUGUUAUUACUCCACCGAUAAUGGUGUCUGUGAGUUCCUGCACCAAAUCAGUGCUGUGGGGCUUAUUAUUCAACAGAUCACCACAUCAUUGCUGGUUAUGCAACAGAUCUAUGAUGAUAUUCAUUUGGAAAAAAAACUUUCCAGUUAUAAACACUGUCUUCUCCCAUAUAAAGUCCCCUUCCUCCAUAUUCACAUUGGAUUCCAAUAUCAAUACAGAAUGCUG	303	641	+		isoform_206284	AUGGGGAUGAAUGUGUUGGUUAGUCUAUGUUAUUCGUUGGAUUUAAGUUCUAAUGGCGUUGGAAUUGAGUUCCCUUUGGCUUUUUUAUUGUUAUGGGCUCUUUGUUUCUCAUUUUUCUCAUAUUCAUAUCAUGCCCCUUACCCUAAACAGAUUGCAGUUACUGCCCGUCACGCUAAACAGAUUGCAGUUCCGGGUAGGCCGUCCCUUAAACCCGAUUCGGAUGGCCAAUCUACGUUGUGUUUGAAUCAAGUCUGGAUUAUAAGGAUGGCCAAUCUGCGUUGUGUUUGAAUCAAGUCUGGAUGGCCAUUCUGUGUUGAUCUUGGAAUGGAGUGUGAAUAUGGAGUAAAAAGAACUCCAUAUGGCCGAAGUCAGGGUCCAAAACAGGGAUGUUUUCUUCCA…
pma-miRN49-3p	Novel	UUAAGUGCAUUGUAGGUGGCA	21	862	882	+		UGCCCUAAUAUUAUCACCUCCUGUGCACUUAUUGACGUUUUUUUGCUAGAAAACUCUUCAUUAAGUGCAUUGUAGGUGGCAACAUUAGGGC	802	892	+		isoform_207831	AUGGGGGCGGAUAGGUUAGGGUUUUAAUGUGUGGCUGUGAAAGGCAAUCUCACCCUAGUUCCGCUGACCCUAGCAGCGAUCUUUUACAGAGCAAUCUCUUGCUCUCACUCUGCCCUCCCGAACAGUGAUAACGGUGAGAAAUAAGCGAGACAAUGGUUUCGGUAUCCAAGAAAUUAUGUACUAUUGUUUCUUGAUCCCCGCGGCGUGGUUUCCUUCAAACAAGAAGUCCACGGGCCCUAUCAAUUUCCUAUAUCAAACACACCCAAACCCCUCUCACGCUGCAUCCCCUCCCGCUCUUUGAAUCAGCGUUCCCGUGUACAUACUCAUGACUGAAGCAGAAAUUGUUCCAGAUCUGAUAACUUUGAACAAUGUUAUCAAUUGUCAUUGUCAAACAGGAAU…
pma-miR3710h-5p	Known	UUGGAGGCCUGUCAGGUUCCC	21	2430	2450	-		AGGCGAGACGUUGGAGGCCUGUCAGGUUCCCAAACGAGUCUGGCAGCGCAUGCAGAGAGGAGCACUCGCCCAAGUCGACACUUUGGAGGCCCGUCAGGUUUCCAACAGAGUCUGGGAUCGCCC	2338	2460	-		isoform_208416	AUGGGGGACGUAAAGAAAGGCCUCGCCAGUCAUAUCUACCACCGCCUUAAAGAACACAGAUUAAGAGUAUUCUUGGACCAGCCGGAAUUGGAAGAGGGAGAGAACAUGGCUCCCCAAAUCGAAGAGGCUAUUCGAACAGCCUCCGUCAGUGUAGCAAUUUUCUCCCCCAGGUAUGCCGAGUCGAGUUGGUGUCUCAAGGAGCUUGUGCUAAUGUUAAAGUCGGGAUCCACAAUUAUUCCAGUCUUCUACAAAGUCGAGCCCUCAGAUCUCCGGUGGACGCGGGGUCGGGGUUUCUGGAAAUUGCUCCUAUUUCGGGGUUCACUCCGAGUACAAAAGCAUUUGCUGUCCAAAAGACGGGGAUUCUGAAAAUCGAUCCACUUUCGGGGUCGACUCUCGAGU…
pma-miR1313j-5p	Known	UUACCACUGAAAUUAUUGUUCG	22	861	882	+		GAUGGUAUUCUUACCACUGAAAUUAUUGUUCGAAAUAACACCUGGCAAUACAUGGAUGUAUACCGCCGUGGUAUGGUAUCCUACAGUGUAUCGCCAAUCUAACCUAUUUGCAGGGUUGCAAUACAUGGCAUGGCGGAGGAUCUAUUGGGAAAUAACCAAGUUGCAUGGGUGGAUUUAUCGAACAAUAAUUUCAGUGGAAGAUCUACUAUCG	851	1061	+		isoform_208657	AUGGGGGAGCCUUUUCGUCGUCCUUUUGCUCCCAAGCUUGACAGCUGGCGUGCCACAUUCAGUGGGCAAAUUCUUCACAUCUGUCGUGCAAUUUAUGUUUCUCCUCAGCGAUUUCGGGGAACUACCUGUUUUCUUCUUCAACCAUAUCUGUCUGUUUUCUGCUCUGCCUGUUCUGCGUUCGGAGAUUUGUUCGCGGUUAUUCACUCCCUGUUUUCUUCAACCAUAUCUGUCCGUUGUUCUCCUCUGCCUGUUUUACGUUCGGAGAUUUGUUUCGCGGUUUUCUCCGCCUGCCUGUUCUGCGUUCGGAGGAGAUUUGUUGGAGAUUUGUUCGCGAUUUUCUCCGCCUACCACUGCCGUCGGAGACAACUCUGUAUGUCUCAGCUUCGAAGGUAUUUUGCA…
pma-miR482f-3p	Known	UCUUCCCUACUCCUCCCAUUCC	22	742	763	+		AAGUCUCAAGGAGUGGGAGGAUAGGGUAAGACUAUGGCCGUUUUUCCUAAUCAGUCUUCCCUACUCCUCCCAUUCCUAUUGACUUC	688	773	+		isoform_211995	AUGGGACACUCAGAAACGGGGAAAAGCGGUAUUGUUGGGAAGUUUAGGGUUAGGGUUCUGAUAAUGCUUUGUACCAUUCGACGGUGGAAAAGAGAUUUGCAACACGAUAACACAACUUCCCAAUUCCCCUUUCACGAUACCCUGUAGGAAUCCAACAGUGGAAAAGAGAUUCGCGACAUGAUUACACAACUCCCCAAUUCCCCUUUCACAAUACACUGAGAAACCGGGGAAAAGUGGUAUUGUUGCGAAGUUUAAGGGUUAGGGUUCCGAUAAUGCUUGUACCAUUCGACGGUGGAAAGAGAUUUUCAACACGAUUACACAACUUCCCAAUUUCCCUUUCACGAUACCCCUGUGAGAAACGGAGGAAAAGUGGUAUUCUUUAAGUUUAUUGUUUAUUCU…
pma-miR482f-5p	Known	AGUGGGAGGAUAGGGUAAGACU	22	699	720	+		AAGUCUCAAGGAGUGGGAGGAUAGGGUAAGACUAUGGCCGUUUUUCCUAAUCAGUCUUCCCUACUCCUCCCAUUCCUAUUGACUUC	688	773	+		isoform_211995	AUGGGACACUCAGAAACGGGGAAAAGCGGUAUUGUUGGGAAGUUUAGGGUUAGGGUUCUGAUAAUGCUUUGUACCAUUCGACGGUGGAAAAGAGAUUUGCAACACGAUAACACAACUUCCCAAUUCCCCUUUCACGAUACCCUGUAGGAAUCCAACAGUGGAAAAGAGAUUCGCGACAUGAUUACACAACUCCCCAAUUCCCCUUUCACAAUACACUGAGAAACCGGGGAAAAGUGGUAUUGUUGCGAAGUUUAAGGGUUAGGGUUCCGAUAAUGCUUGUACCAUUCGACGGUGGAAAGAGAUUUUCAACACGAUUACACAACUUCCCAAUUUCCCUUUCACGAUACCCCUGUGAGAAACGGAGGAAAAGUGGUAUUCUUUAAGUUUAUUGUUUAUUCU…
pma-miR11476c-5p	Known	GAUUGCAGUAGGGUUAUUUAGC	22	202	223	+		GUAUAAAGUUCGAUUGCAGUAGGGUUAUUUAGCAGUGAACAAACAACCCAUUUAAUGGACGGACCUGAUCGCUGCCCAUCUUGAUGUGUCCAUUCGGUUUGUUGAGUUUUACUCUUAAGCAGCCUUCUCCGAUCCAUCUUUGUACC	191	336	+		isoform_212354	AUGGGAUGUGUCGCAUCUGGGGUUGCGGAGAGGGCCAUGAGCAAAGAAGCUAAAAUUGCCCUCCGCUUUAUAUUGCUUACAGAAUUUGUGUCUAGUUACUGUAAUGGAGUUUCGAUGUUUUGCCCUACUUCAAGCUGGAGGACUGUUUUCUUUACUUUUCGAAAGAAGAAGAAUUUGGUGUGAAAAUUUGGUAUAAAGUUCGAUUGCAGUAGGGUUAUUUAGCAGUGAACAAACAACCCAUUUAAUGGACGGACCUGAUCGCUGCCCAUCUUGAUGUGUCCAUUCGGUUUGUUGAGUUUUACUCUUAAGCAGCCUUCUCCGAUCCAUCUUUGUACCAGUUUGUCCACAUCAAUUUUUUCUCUAUACAGAGUAUAGAAAACAAGUCUUUCAAGUUUGAAA…
pma-miRN50-5p	Novel	UUCUGGGUGCUCUGCGUUAGA	21	3889	3909	+		GGGCAGGAUGUUUCUGGGUGCUCUGCGUUAGAAAGAGGCUGCAAAACAGGGGGAUGCAAGUGGAAGCAUUGGUUGUCUUUGGAGAAGCUCGGGUGCUCUAGACGUUAGAGAAGAGCUGCCAAGUAUGGAAGCAUAUGGGGGCUAGGGAGAAGUUGGGGGGCAGAGGGAUAGGUGAAAAAAAACAUAAGCACGGUUUUUGGCAUAGCUUAAAUCCCAACACUGUUUGUGGGUUUCUCGUCGGUAGAAGAGCCUGCCGAAGGAUGGAAAACGUUGGCAAUUUUAGAAGAAGUUGUGAAG	3878	4174	+		isoform_212923	AUGGGAUUUGGAGAGAAUUGUUGUGUGUAAUAUGGGUAUAAAGCCGAAACAGCAUUCCCCACAAUUUUUUCUCUGCGCUCUUAAAACCCUAAUCGUUUCUAUCUCUGCAAGCCUGCCCUUCCAUAGGCAUCGAGGCUAGUUGAUGGGAUAUUUUUAUUCACGGAGGGUAUGGUUGAGAAAUUUGCCGUGCUGGAUCAUUUAAGCUUGAACUAGGGAGAAGGAGGACGAUUGGAUAAAUUGGGGUGCUUAUCAUUAGGAUUUGAAACAGGAGAAAAGGUUGAAAAUGCAGAAAUCCGUUGUCUGGGGAGCACUUGUCCCGUUGGUUAUUUUAGGUUCGGGGAAAUUAAAAGUAUAUUUCUUUCCUUACCAUUUACCCCUAAUUUUCGACCUUGGAAAUUA…
pma-miR11532b-3p	Known	UCCAUGUUUUACAAUGUCAAG	21	131	151	+		UCAGAAGUCUUCACAUUGUAAAAUACUGGAAUUAAUACUGGUAGUCGCCUACAUCAAAACAUUCAUUGAGUAGAAGCUCAACAUAGGGAUUCCAGUUAUUGUUUCCAUGUUUUACAAUGUCAAGUUUUAUGAG	28	160	+		isoform_214350	AUGGGGAAGGCCAUUGGAAUCGAAAACUCAGAAGUCUUCACAUUGUAAAAUACUGGAAUUAAUACUGGUAGUCGCCUACAUCAAAACAUUCAUUGAGUAGAAGCUCAACAUAGGGAUUCCAGUUAUUGUUUCCAUGUUUUACAAUGUCAAGUUUUAUGAGUUUCCGUGGACGGACAAGGUUGGGGUGCAUGCCAAGCCCUGUGAAUUAAUGAAGCUAAAAGGGACUAUGAGCUGCAAACACUUGAAAACUGGGGAAUAACCCUCUUUGAAAUUUCAGAGUUCAAGCCGUGUUACUUGAUUGGUUAAGUCUCUUGUGAUAUUUUAAUUCUGUAUUGUAUUGUUUUACGAAGCGUUAUAUAAUGCUUGUUUGCUUUGUAGCGGGCAUAAAUUUAAUCAGAU…
pma-miR11532b-5p	Known	UCACAUUGUAAAAUACUGGAAU	22	38	59	+		UCAGAAGUCUUCACAUUGUAAAAUACUGGAAUUAAUACUGGUAGUCGCCUACAUCAAAACAUUCAUUGAGUAGAAGCUCAACAUAGGGAUUCCAGUUAUUGUUUCCAUGUUUUACAAUGUCAAGUUUUAUGAG	28	160	+		isoform_214350	AUGGGGAAGGCCAUUGGAAUCGAAAACUCAGAAGUCUUCACAUUGUAAAAUACUGGAAUUAAUACUGGUAGUCGCCUACAUCAAAACAUUCAUUGAGUAGAAGCUCAACAUAGGGAUUCCAGUUAUUGUUUCCAUGUUUUACAAUGUCAAGUUUUAUGAGUUUCCGUGGACGGACAAGGUUGGGGUGCAUGCCAAGCCCUGUGAAUUAAUGAAGCUAAAAGGGACUAUGAGCUGCAAACACUUGAAAACUGGGGAAUAACCCUCUUUGAAAUUUCAGAGUUCAAGCCGUGUUACUUGAUUGGUUAAGUCUCUUGUGAUAUUUUAAUUCUGUAUUGUAUUGUUUUACGAAGCGUUAUAUAAUGCUUGUUUGCUUUGUAGCGGGCAUAAAUUUAAUCAGAU…
pma-miRN17i-5p	Novel	UAGAGUAAGACGAUUUUGUGA	21	177	197	+		ACAGUUUCGGUAGAGUAAGACGAUUUUGUGAUAUCUCCAACUACUCUCCUAGUGAGCUAGUCGUUGGAGAGAUCACAGAAUCCUCUUAUUCUACCCGAACCCU	167	269	+		isoform_215669	AUGGGAUUCAUUCAGGGGAACGCCUCAGUGGCCCUGUCAUUCAGAAGAAUGUCACCGGUGUGGUAUAGUCCAAGUAAUUUGGAAUAUUUGCUGUUUUUUGGGAAUAUUUUCAGUUUGGCCUGUGAUUUUAUCUUGAGCGAUUUAAAGGCUCCGGUAGAGUGAUCUGACAGUUUCGGUAGAGUAAGACGAUUUUGUGAUAUCUCCAACUACUCUCCUAGUGAGCUAGUCGUUGGAGAGAUCACAGAAUCCUCUUAUUCUACCCGAACCCUUCAAGUUGCCGAAAAUAACUGGGCAGAGUCGUUGGAGAAAUCAGAAUCCUCUUAUUCUAGCUAAACCCUUCAAAUUGCCCAAGAUUAGGAGCCAGUUUUUUCUUGUACCAGAGGUUAAUCAAAAGCCGAU…
pma-miR166g-3p	Known	UCGGACCAGGCUUCAUUCCCC	21	161	181	+		UGUUGAUUGAGGGGAAUGUUGUCUGGCUCGACUUCAUCCGGAUUUGGGCUCCAAUGUUCGGAUGCCGUCGGACCAGGCUUCAUUCCCCCCAAUCGGAG	94	191	+		isoform_216045	AUGGGGGAUGGCAGAAUGGCUCCGGAAUGGUUGGCUGUAAGGUGUUUUUGGGGACGAGAAAAUCGGAUUAUUAAUGAAGGAGGAAGACCUCAAUGUUGAUUGAGGGGAAUGUUGUCUGGCUCGACUUCAUCCGGAUUUGGGCUCCAAUGUUCGGAUGCCGUCGGACCAGGCUUCAUUCCCCCCAAUCGGAGAUCUUCCCGGUUGAAGAUAUUGUGUUUUCUCUUGCAAUUUUAUUCCCACCUCCUGCUUUAUUCUGAACCAUAUUUAUUCAUGGGUCGGUUGUGUUCUGAUCUGACCGUGGGAGAGUUUACCACAAGUAGCCCAGGUUUGCUUCUCAGCUCAUUACCAUAUGGGUGAGUCUGAGUCUUCCAGGUUUGAUCCUCAGCGCAUUUCAAUCUA…
pma-miR166g-5p	Known	GGAAUGUUGUCUGGCUCGACU	21	106	126	+		UGUUGAUUGAGGGGAAUGUUGUCUGGCUCGACUUCAUCCGGAUUUGGGCUCCAAUGUUCGGAUGCCGUCGGACCAGGCUUCAUUCCCCCCAAUCGGAG	94	191	+		isoform_216045	AUGGGGGAUGGCAGAAUGGCUCCGGAAUGGUUGGCUGUAAGGUGUUUUUGGGGACGAGAAAAUCGGAUUAUUAAUGAAGGAGGAAGACCUCAAUGUUGAUUGAGGGGAAUGUUGUCUGGCUCGACUUCAUCCGGAUUUGGGCUCCAAUGUUCGGAUGCCGUCGGACCAGGCUUCAUUCCCCCCAAUCGGAGAUCUUCCCGGUUGAAGAUAUUGUGUUUUCUCUUGCAAUUUUAUUCCCACCUCCUGCUUUAUUCUGAACCAUAUUUAUUCAUGGGUCGGUUGUGUUCUGAUCUGACCGUGGGAGAGUUUACCACAAGUAGCCCAGGUUUGCUUCUCAGCUCAUUACCAUAUGGGUGAGUCUGAGUCUUCCAGGUUUGAUCCUCAGCGCAUUUCAAUCUA…
pma-miR946k-3p	Known	UCAGUCCUUCCCCUAUCCACAU	22	360	381	+		AGUGUACAGAUGUGGAUACAGAAGGGUUGAUUAGUAAACAAUACAAAACCCAUUUAAUAUUGAUUUGAUAAGAGGCAUCUUAGUGUGGAUCGUUGGUUGUUCGAGAACAAGCAACUGUAUUUUAAUGGCUGUACUCAUAUGGGUUGUAUGUUUGCUCUUUGUCAGUCCUUCCCCUAUCCACAUUCGUACUAGU	199	391	+		isoform_216421	AUGGGGGGGGUCGAUUUAUGAUAUGCAUUGUUGGUGACGGCUGUAAAUUCAUAAUGUCAUGGCCCCAGUGGAUCCCUACUCUGCCCUUACUCCCAGAGCCCUAUCUUACUGCUCUGAUCGCUAAUCUAUGGAACCAUGACAAGUUUUGCAGGGCUUCGGAGCUAUUUUCUUGCAGUAUGAAGAAAUUUAUGCGUUCAAAGUGUACAGAUGUGGAUACAGAAGGGUUGAUUAGUAAACAAUACAAAACCCAUUUAAUAUUGAUUUGAUAAGAGGCAUCUUAGUGUGGAUCGUUGGUUGUUCGAGAACAAGCAACUGUAUUUUAAUGGCUGUACUCAUAUGGGUUGUAUGUUUGCUCUUUGUCAGUCCUUCCCCUAUCCACAUUCGUACUAGUUUGUCCAC…
pma-miR946k-5p	Known	GUGGAUACAGAAGGGUUGAUU	21	210	230	+		AGUGUACAGAUGUGGAUACAGAAGGGUUGAUUAGUAAACAAUACAAAACCCAUUUAAUAUUGAUUUGAUAAGAGGCAUCUUAGUGUGGAUCGUUGGUUGUUCGAGAACAAGCAACUGUAUUUUAAUGGCUGUACUCAUAUGGGUUGUAUGUUUGCUCUUUGUCAGUCCUUCCCCUAUCCACAUUCGUACUAGU	199	391	+		isoform_216421	AUGGGGGGGGUCGAUUUAUGAUAUGCAUUGUUGGUGACGGCUGUAAAUUCAUAAUGUCAUGGCCCCAGUGGAUCCCUACUCUGCCCUUACUCCCAGAGCCCUAUCUUACUGCUCUGAUCGCUAAUCUAUGGAACCAUGACAAGUUUUGCAGGGCUUCGGAGCUAUUUUCUUGCAGUAUGAAGAAAUUUAUGCGUUCAAAGUGUACAGAUGUGGAUACAGAAGGGUUGAUUAGUAAACAAUACAAAACCCAUUUAAUAUUGAUUUGAUAAGAGGCAUCUUAGUGUGGAUCGUUGGUUGUUCGAGAACAAGCAACUGUAUUUUAAUGGCUGUACUCAUAUGGGUUGUAUGUUUGCUCUUUGUCAGUCCUUCCCCUAUCCACAUUCGUACUAGUUUGUCCAC…
pma-miR950j-5p	Known	UCUGGUCCUCGGUGGUUUAUGA	22	367	388	+		CGUUUUUGUCGUCUGGUCCUCGGUGGUUUAUGAUCGCUUAGGCUGUUCAAAACCACCGGGUCCAAGACAACAAGAAUAC	356	434	+		isoform_218023	AUGGGGGGUGGUUGAGGUGGAGGAAAAUAGAGGAAGCAUAGGGUUAACAGCAAACCAUCUGCCUCUGCCUCGCACAAGAGGAGCAUCUUCUCUCUCGUUGGCAUAGAAUGCCUGUCUGUUUUGAGAAGCCGAAAUCGCAAGAGGGGAAACUUAUUUGAGGAGCAGCGGCCACUGUUCAUGUGGGUAUUUUCUCUAUAUUUCAGAUGCCGAUUCGAAAUGGCGUGAAGAUGAGCUCGACCUCCUCUAACCCUAAUCAGGAUCAGCACUUAAAAGAAGAUAAUCAGUGUUCUUUGUUGGUUUGGUCUUCUUAUUUAUCGUGACGCCGCCUCUUGAUCUGGAGGGGAGGAAGCGAACGCGUUUUUGUCGUCUGGUCCUCGGUGGUUUAUGAUCGCUUAGGCU…
pma-miR950j-3p	Known	AAAACCACCGGGUCCAAGACA	21	404	424	+		CGUUUUUGUCGUCUGGUCCUCGGUGGUUUAUGAUCGCUUAGGCUGUUCAAAACCACCGGGUCCAAGACAACAAGAAUAC	356	434	+		isoform_218023	AUGGGGGGUGGUUGAGGUGGAGGAAAAUAGAGGAAGCAUAGGGUUAACAGCAAACCAUCUGCCUCUGCCUCGCACAAGAGGAGCAUCUUCUCUCUCGUUGGCAUAGAAUGCCUGUCUGUUUUGAGAAGCCGAAAUCGCAAGAGGGGAAACUUAUUUGAGGAGCAGCGGCCACUGUUCAUGUGGGUAUUUUCUCUAUAUUUCAGAUGCCGAUUCGAAAUGGCGUGAAGAUGAGCUCGACCUCCUCUAACCCUAAUCAGGAUCAGCACUUAAAAGAAGAUAAUCAGUGUUCUUUGUUGGUUUGGUCUUCUUAUUUAUCGUGACGCCGCCUCUUGAUCUGGAGGGGAGGAAGCGAACGCGUUUUUGUCGUCUGGUCCUCGGUGGUUUAUGAUCGCUUAGGCU…
pma-miRN19c-3p	Novel	UUCCAAGCUUCCGUUUCAUGA	21	1948	1968	+		AAUUGGCAAAGGUGGAGGGCAAGUGCAGGGAAACAUUUAAGGAGUUGCUAUUUUUGAAGCGAAAGUUUCCAAGCUUCCGUUUCAUGAUGUGUCAAAG	1882	1978	+		isoform_218429	AUGGGGAAAGGGUUUGAAUGUGGUUGUAAAUCCUUGGAAUUGAAGUUUAGUUCAAAUUUGAUGGAGGUCAGUAAUCUUUUUCCAGAGCAGCCCAACUGAUGCUGAGGUUCAUCAACAAAGUGAAAAAAUUUACUGUGGAAUGGGGUUACCUGUCAAAUUUAACCCUAAAAAUUUAGGUAUGAGUAGGGUUACCCGUCAAAUUUAACCCUUGAUUGAUAUAUAUACCUGGAAAGCCAUCUGAUUCCUUCUCACAAGCAUGGUUGACUCGUUGAAGUUGUUGCCUCUGUUAGGGCCAUCGAGGUCUUUGAUAUCCACCACUGGAAUACUCUGGGAGUAAGAGACCUCAGAUAUCCGAGGGCGUUUUUCUUUUCCUUUGCGUAUUGAAGCUUACUGCCCGUC…
pma-miR11466e-5p	Known	UCAACCUCUACAAGGCAUUUGU	22	634	655	+		UGCAAUUACUCUCAACCUCUACAAGGCAUUUGUUCUCUUGGUAACACAUUCCGAAUCUAAGGGAAGAAAUGUCUUGUGAUGUGGAGAGUAAAGGGCAA	623	720	+		isoform_219202	AUGGGGAUUGAUCCGAGCCCAGGUAUGGUUUUUAUUCAUUGUUUUCUGAUUGCAUCGAGGUUCUCUUUGGUUUUAUUUCAUCUUUCGGCUGGUUAAUUACUGGGACUGCCAAUACCUAUGGAUUCAACCAUUUGAUUUUUUCGGAUUCAAGUGAUUUUUGGUACUCUCAAUGCAAAGGGAACAAUAAGCAGCAAGCUAAUCAGAACCAGGCUGCAUACAGGUAGUUAGUGCUUUGUUAUGGGGUUGUACAUCAAGGAAUUGACCUUGACUUGCAGAUAUUAAUUUCCAUAACGGGGUGAACAUGGGUCGCCCCAAAUUCAUCGUAGAUUUCGGACAUGGUAAUGAGUCUGUUUAUGAUUCCUUAACCAUCCCUUCUUAGGGCGGCCUUUUCUUGAAUGU…
pma-miR946l-3p	Known	CCAGCCCUUCCCCUAUCCACAU	22	417	438	+		AGUGUACAGGUGUGGAUACAGAAGGGUUGAUUAGUAAACAAUACAAAACCCAUUUAAUAUUGAGUUGAUAAGAGACAUCUCAGUGUAGAUCGUUGGUUGUUUGAGAACAAGCAACUGUAUUUUGAUGGCUAUACUCAUAUGGGUUGUAUGUUUGCUCUUUGCCAGCCCUUCCCCUAUCCACAUUCGUACUAGU	256	448	+		isoform_219448	AUGGGGAGAGUUACCGGUUUUUUCCACGCGGAAUUUCCGUUAGCUUUUUCUCUACGCGAAAUCCUAGGGCUUUAAAAAUGUGUCCAUCCCAUGCGAAUGCAAGAAUUGCAUUGUUGGUGACCUAGUGGAUCCCUACUCUGUCCUUACUCCCAGAGCCCUAUCUUACUGUUCUGAUCGCCAAUCUAUGGAACGAUGACAAGUUUUGCAGGUCUUCGGAGCUAUUUUCUUGCAGUAUGAAGAAAUUUAUGUGUUCAGAGUGUACAGGUGUGGAUACAGAAGGGUUGAUUAGUAAACAAUACAAAACCCAUUUAAUAUUGAGUUGAUAAGAGACAUCUCAGUGUAGAUCGUUGGUUGUUUGAGAACAAGCAACUGUAUUUUGAUGGCUAUACUCAUAUGGGU…
pma-miR946l-5p	Known	GUGGAUACAGAAGGGUUGAUU	21	267	287	+		AGUGUACAGGUGUGGAUACAGAAGGGUUGAUUAGUAAACAAUACAAAACCCAUUUAAUAUUGAGUUGAUAAGAGACAUCUCAGUGUAGAUCGUUGGUUGUUUGAGAACAAGCAACUGUAUUUUGAUGGCUAUACUCAUAUGGGUUGUAUGUUUGCUCUUUGCCAGCCCUUCCCCUAUCCACAUUCGUACUAGU	256	448	+		isoform_219448	AUGGGGAGAGUUACCGGUUUUUUCCACGCGGAAUUUCCGUUAGCUUUUUCUCUACGCGAAAUCCUAGGGCUUUAAAAAUGUGUCCAUCCCAUGCGAAUGCAAGAAUUGCAUUGUUGGUGACCUAGUGGAUCCCUACUCUGUCCUUACUCCCAGAGCCCUAUCUUACUGUUCUGAUCGCCAAUCUAUGGAACGAUGACAAGUUUUGCAGGUCUUCGGAGCUAUUUUCUUGCAGUAUGAAGAAAUUUAUGUGUUCAGAGUGUACAGGUGUGGAUACAGAAGGGUUGAUUAGUAAACAAUACAAAACCCAUUUAAUAUUGAGUUGAUAAGAGACAUCUCAGUGUAGAUCGUUGGUUGUUUGAGAACAAGCAACUGUAUUUUGAUGGCUAUACUCAUAUGGGU…
pma-miR11466f-5p	Known	UCAACCUCUACAAGGCAUUUGU	22	661	682	+		UGCAAUUACUCUCAACCUCUACAAGGCAUUUGUUCUCUUGGUAACACAUCCCGAAUCUAAGGGAAGAAAUGUCUUGUGAUGUGGAGAGUAAAGGGCAA	650	747	+		isoform_219854	AUGGGGACUUCAGUUCAGCUCUUGUGCUGCCCAUAUAUUGAUCCGGCCCAGGUAUGGUUUUAUUCAUUGUUUUCUGAUUGCAUCGAGGUUCUCUUUGGUUUUAUUUCAUCUUUCGGCUGGUUAAUUACUGGGACUGCCAUACCUAUGGAUUCAACCAUUGAUUUUUUCGGAUUCAAGUGAUUUUUGGUACUCUCAAUGCAAAGGGAACAAUAAGCAGCAAGCUAAUCAGAACCAGGCUGCUACAGGGUAGUUAGUGCUUUGUUAUGGGGUGUACAUCAAGGAAUUUGACCUUGACUUGCAGAUAUUAAUUUCCAUAACGGGGUGAACAUGGGUCGCCCCAAAUUCAUCGUAGAUUUCGGACAUGGUAUGAGUCUGUUUAUGAUUCCUUAACCAUCCCUU…
pma-miR950k-5p	Known	UCGGGACCCCGGUGGUUUAUG	21	411	431	+		GUUAUUGUCGUCGGGACCCCGGUGGUUUAUGAUCGCUUAGGCUGUUCAAAACCUCCGGGUUCACGACAACAAGAAUA	401	477	+		isoform_220040	AUGGGGGCCCUGGUGGUGAUUGAGGUGUGGAGGAAAGGAAGCCUAGGGUAUCCUAAUGCCUGGGCCCCGAUGGUUUAUUUACCGAUAAAACAUCUGCCUCAGACGAGAUGAGCAUCUUCUCACUCGUUUGCAAAGACUGCCCUUCUGUCUGCCGCUUGUCUGGAGAAGCCGGAAUCGUGGGAGGGGAAACUUAUUUGAGGAACAGCGGCCGCUGUCCAUGUGUGUAUUUUCUCUCUCUCAAAUUCGUAUUCGAAAUGGCGUGAAGAUGAGCUCGACCUACUCUAACCCUAAUCAGGAUUAGCUCUUCAAGAAGAUGAUCGAUGUUCUCUUUGUUAUUUGGCCCUCUUGUUUAUUUAUGGUGAGACGCUGCUUGUUGAUCCGGAGGGGAGGAAGCGAAUG…
pma-miR946m-5p	Known	UGUGGAUAUGGAAGGGUUAGU	21	202	222	+		GAGUGUAUGGAUGUGGAUAUGGAAGGGUUAGUAAACGGUACAAAACCCACUUAAUGGAUAUUCCAUUAGAGGCAUCAUUGUUGGCUGCUCGAGAUCAAGCACUGUGUUCAAUUUGAUGGCCAUACUCACUAAAUGGGUUUCCCGUUUCUCUUCACCAGCCCUUCUCCUAUCCAAAUCUGUUCAAGCACCUGCAUUUUGACGCCCAUGGCUCUUCUCCUAUCCAACUGCACCUGUAUUUUGACGGCCUUGUUCAUUAAAUGGUUGGCUGUUUGCUGUUAACUAGACCUUCUCCUAUCCACAAUUGUACUAGUU	191	502	+		isoform_220631	AUGGGGGAAUGGUGGAUUUGUGGAUGCAUUGUUGGUGAUGGGUGCAUAUUAAUUAUUUUCAGUGCCCCACGCUGACCUUAUCCUCUGAGCCUUAGCUUAUCGUUCUGAACAUUAAGCAAUGGCACCACGGUAGGGGUUUGCGGUGCUUGAGACCUGUUUUUGUUGCCAUAUGAAGAAAUUGAUGCGUUCAGAGUGUAUGGAUGUGGAUAUGGAAGGGUUAGUAAACGGUACAAAACCCACUUAAUGGAUAUUCCAUUAGAGGCAUCAUUGUUGGCUGCUCGAGAUCAAGCACUGUGUUCAAUUUGAUGGCCAUACUCACUAAAUGGGUUUCCCGUUUCUCUUCACCAGCCCUUCUCCUAUCCAAAUCUGUUCAAGCACCUGCAUUUUGACGCCCAUGGC…
pma-miR946m-3p	Known	UAGACCUUCUCCUAUCCACAAU	22	471	492	+		GAGUGUAUGGAUGUGGAUAUGGAAGGGUUAGUAAACGGUACAAAACCCACUUAAUGGAUAUUCCAUUAGAGGCAUCAUUGUUGGCUGCUCGAGAUCAAGCACUGUGUUCAAUUUGAUGGCCAUACUCACUAAAUGGGUUUCCCGUUUCUCUUCACCAGCCCUUCUCCUAUCCAAAUCUGUUCAAGCACCUGCAUUUUGACGCCCAUGGCUCUUCUCCUAUCCAACUGCACCUGUAUUUUGACGGCCUUGUUCAUUAAAUGGUUGGCUGUUUGCUGUUAACUAGACCUUCUCCUAUCCACAAUUGUACUAGUU	191	502	+		isoform_220631	AUGGGGGAAUGGUGGAUUUGUGGAUGCAUUGUUGGUGAUGGGUGCAUAUUAAUUAUUUUCAGUGCCCCACGCUGACCUUAUCCUCUGAGCCUUAGCUUAUCGUUCUGAACAUUAAGCAAUGGCACCACGGUAGGGGUUUGCGGUGCUUGAGACCUGUUUUUGUUGCCAUAUGAAGAAAUUGAUGCGUUCAGAGUGUAUGGAUGUGGAUAUGGAAGGGUUAGUAAACGGUACAAAACCCACUUAAUGGAUAUUCCAUUAGAGGCAUCAUUGUUGGCUGCUCGAGAUCAAGCACUGUGUUCAAUUUGAUGGCCAUACUCACUAAAUGGGUUUCCCGUUUCUCUUCACCAGCCCUUCUCCUAUCCAAAUCUGUUCAAGCACCUGCAUUUUGACGCCCAUGGC…
pma-miR11466g-5p	Known	UCCACCUCUACUAGGCAUUUGU	22	580	601	+		UACAAUUACUCUCCACCUCUACUAGGCAUUUGUUCUCACGAAAAUGCAUUCCGAAUCUAGAGAAGAAGUGUCUUGUGAUGUGGAGAGUAAAAAGCA	569	664	+		isoform_220654	AUGGGACUGCAUACAGAUCUGUGCUCGAGGCAUACACAUCCGUUCUCGCUUAAGGCUGUAUUCCUUGUUUUCUGUUUGCAUCGAGGUUCUUUUUUAGUUUUGUUUAGUUCUUCCGCUGUUGAUUAUGGGGUUCUGCCAUUUAUUUUUCCGAAUCCAAGUAAUCUUCGGCACUGUCAAGGAAAUGGGAAUAAUAAGCACCGUGCUACUAAUGGGAAAAGGGCAUUUAAACGCUUUCUAUAUGGGUACAGAGUCUUAAUUUCACCUUGACAUACAGAGUAUUAAUUUCCAUUAUGGGGUGCUAUGGCUCGCCCCAAUUUCAUGGUAGCUUUCGGACUUUGAUAUGACUAUGACAAUGAUUCCUUAACCGUCGUUUCUUAGGGCGGUCCAUUCUUAAAUCCA…
pma-miR11466g-3p	Known	AAGUGUCUUGUGAUGUGGAGA	21	634	654	+		UACAAUUACUCUCCACCUCUACUAGGCAUUUGUUCUCACGAAAAUGCAUUCCGAAUCUAGAGAAGAAGUGUCUUGUGAUGUGGAGAGUAAAAAGCA	569	664	+		isoform_220654	AUGGGACUGCAUACAGAUCUGUGCUCGAGGCAUACACAUCCGUUCUCGCUUAAGGCUGUAUUCCUUGUUUUCUGUUUGCAUCGAGGUUCUUUUUUAGUUUUGUUUAGUUCUUCCGCUGUUGAUUAUGGGGUUCUGCCAUUUAUUUUUCCGAAUCCAAGUAAUCUUCGGCACUGUCAAGGAAAUGGGAAUAAUAAGCACCGUGCUACUAAUGGGAAAAGGGCAUUUAAACGCUUUCUAUAUGGGUACAGAGUCUUAAUUUCACCUUGACAUACAGAGUAUUAAUUUCCAUUAUGGGGUGCUAUGGCUCGCCCCAAUUUCAUGGUAGCUUUCGGACUUUGAUAUGACUAUGACAAUGAUUCCUUAACCGUCGUUUCUUAGGGCGGUCCAUUCUUAAAUCCA…
pma-miR1316b-5p	Known	CAUACACAAACCAUUGGAAUC	21	5570	5590	-		AAAGCUCUUCCAUACACAAACCAUUGGAAUCGAUCAAACGCCCCACUCGCUCUUCAAAUUCCUGGCAUUUGGACUUGACCUUUCCACUAGAUUUGUCCUCAUCUUUUAGGUUAUUAUUAUGCAUUAAGCAUGAAAUUUCUUCGACAUAAGCCCAGAAGCAGGAGUCCUGUGUGAACAUUGUGGGCUGAUCAGUGCCUGUAGUUUGUGGUAUCGAUUGGUUAU	5379	5600	-		isoform_221842	AUGGGGAAGAUAGUCAUUAGUAGAGAUGUAACAUUUGAUGAAUCCUCUUUGUUAAAUCAAAUGUUGAAAGAAUUGAACAGGAACAGGUAUCGCCGAGUCAACGAGUUCAGUUGGAGGCUAGAUCUUUCGGUGACAGUCGAAAGGAAGGAGAGACUUUUGGAGACAAAGGUGUUGAAGACACAAAGGAAGCUGUUGAAGCUUCUGAACCAGUGCAAGUUUCUGAACCAGUUCAGCAACCAGUCGCUCUGAGAAGGUCUACAAAGGAAAGGAAAACUCCCAAAAGGUAUGAAGAUUCUGCUUCAUCUGUUGCUUUGGUUACUGAAGAUGGAGAACCUUCGUGUUAUCAAGAAGCAAUAGAUGAUACAGAUAGCGAGAAAUGGAAAAUGGCUAUGGAAGAAG…
pma-miRN52-5p	Novel	CCUCUUGGCACAUGAUAGAUC	21	4914	4934	-		GGAUUUCAUCCCUCUUGGCACAUGAUAGAUCUGAAAUUAAGAUGGAUCUUAGUUAAAACAUUUCAAUAGCAUGAGAUUAUGAGGAAAUGUGUAAUUCCUUCCAACAUCAACAUGAAGUUGACAUAAGGCACAGCCCCACACACCAAGCAUAGAACCAAUCUUAACUCUAGAUCUAUCAUGCACCGAGAGGGAUCAAAUCCC	4744	4944	-		isoform_222383	ACAUGGUGCCUUCUUCCUCCUAUGCAACCCUGCUGAUACCCUCUGGAGAUGUGGUAUGCACCUCUGCAUGACCAACUUAUUAUCGUGGCAAACCUGGUGGCGACAUGGCGGAGGCCUUCUCUUCGCACCAAACAUCCUGAGAAGGUGCCACUGGGUGACGGCAUACCAAGUCUGUAAUGUUAAGUAUUGGCCUCCCUAUCCGCUUCGUGUGGACAUGUAAAGGUGGAUCCCUGCUCAAAGAUAACUUGUAAACCGGGAGCAUGAAAUGGUCAGAUAGCUUCGCCAUGACUUCUCGGUGGCUGCACGUCCGGAAAACAACUUGCCAAUAAAUAUUCACUGCAGUCUCUGAUGGUAGUCCCAUGUCCAACCCAUGCUAGGAAAAUUGAUGCUGGGCAUAGU…
pma-miR11466h-5p	Known	UCCACCUCUACUAGGCAUUUGU	22	641	662	+		UACAAUUACUCUCCACCUCUACUAGGCAUUUGUUCUCACGAAAAUGCAUUCCGAAUCUAGAGAAGAAGUGUCUUGUGAUGUGGAGAGUAAAAAGCA	630	725	+		isoform_222480	AUGGGGGCGUUGGACUUCAAUUCCACCAGUUGGAUCUAGAUGGACCAGUUGGAUCUAGAUGGACCAGUUGGACUUCAAUUCCACCAGUUGGAUCUAGAUGGACCAGUUUAGAAAGCCUAAGGGUUUAUCAGGGUUUUCAGUGUCAUUUUAAGAUCGAUGGUUUAGAUUUACCAAGGGUUAAUUAGGGUUUUCAGUGUCAUUUUUUUAUCCCCGUUCUCUGUCUCCUAGUGUUUCACUGCAUACAGAUCUGUGCUCGAGGCAUACACAUCCGUCCUCGCUAAGGCUGUAUUCCUUGUUUUCUGUUUGCAUCGAGGUUCUUUUUAGUUUUGUUUAGUUCUUCCGCUGGUUGAUUAUGGGGUUCUGCCAUUUAUUUUUCCGAAUCCAAGUAAUCUUCGGCAC…
pma-miR11466h-3p	Known	AAGUGUCUUGUGAUGUGGAGA	21	695	715	+		UACAAUUACUCUCCACCUCUACUAGGCAUUUGUUCUCACGAAAAUGCAUUCCGAAUCUAGAGAAGAAGUGUCUUGUGAUGUGGAGAGUAAAAAGCA	630	725	+		isoform_222480	AUGGGGGCGUUGGACUUCAAUUCCACCAGUUGGAUCUAGAUGGACCAGUUGGAUCUAGAUGGACCAGUUGGACUUCAAUUCCACCAGUUGGAUCUAGAUGGACCAGUUUAGAAAGCCUAAGGGUUUAUCAGGGUUUUCAGUGUCAUUUUAAGAUCGAUGGUUUAGAUUUACCAAGGGUUAAUUAGGGUUUUCAGUGUCAUUUUUUUAUCCCCGUUCUCUGUCUCCUAGUGUUUCACUGCAUACAGAUCUGUGCUCGAGGCAUACACAUCCGUCCUCGCUAAGGCUGUAUUCCUUGUUUUCUGUUUGCAUCGAGGUUCUUUUUAGUUUUGUUUAGUUCUUCCGCUGGUUGAUUAUGGGGUUCUGCCAUUUAUUUUUCCGAAUCCAAGUAAUCUUCGGCAC…
pma-miR3693c-3p	Known	UCCAUCUAUUAGCAGCUCAUG	21	140	160	+		AGUCGGUGCUCAUGAACUGCUCAUAGAUGGGGGCUGUUCAGAGGCUUUACUCAAAAAGAACUUCACUUCAGCAGAUCUGUUUGCUGAAUAUGCAAGAGCCAAUAAAUGAGCAAACUCCAUCUAUUAGCAGCUCAUGACUACCCUAU	25	170	+		isoform_223480	AUGGGGAUAUGCAAGAAUUCUCCCAGUCGGUGCUCAUGAACUGCUCAUAGAUGGGGGCUGUUCAGAGGCUUUACUCAAAAAGAACUUCACUUCAGCAGAUCUGUUUGCUGAAUAUGCAAGAGCCAAUAAAUGAGCAAACUCCAUCUAUUAGCAGCUCAUGACUACCCUAUGGGUGUUGCGUUGAAAUCGGUGGAAAUAGUGUGUGAAAAAUAUUUGGAACGUGUAGAGAACUCUGCUUCAGAGACAAGUGUCCAUUUUUGGGGUGGCAAGGUAUGGGAGGUGUCGGCAAACUACUCUGGCAUGGACCCUGUGCAACGGACCACGAAAUUAAAGGUGACUGGGCUUUUCAUUUAUUCAAAACCAUUUUUUUUUAAGCACGUUGCUCGUCGAAUGGUUCGG…
pma-miR3693c-5p	Known	AUGAACUGCUCAUAGAUGGGG	21	36	56	+		AGUCGGUGCUCAUGAACUGCUCAUAGAUGGGGGCUGUUCAGAGGCUUUACUCAAAAAGAACUUCACUUCAGCAGAUCUGUUUGCUGAAUAUGCAAGAGCCAAUAAAUGAGCAAACUCCAUCUAUUAGCAGCUCAUGACUACCCUAU	25	170	+		isoform_223480	AUGGGGAUAUGCAAGAAUUCUCCCAGUCGGUGCUCAUGAACUGCUCAUAGAUGGGGGCUGUUCAGAGGCUUUACUCAAAAAGAACUUCACUUCAGCAGAUCUGUUUGCUGAAUAUGCAAGAGCCAAUAAAUGAGCAAACUCCAUCUAUUAGCAGCUCAUGACUACCCUAUGGGUGUUGCGUUGAAAUCGGUGGAAAUAGUGUGUGAAAAAUAUUUGGAACGUGUAGAGAACUCUGCUUCAGAGACAAGUGUCCAUUUUUGGGGUGGCAAGGUAUGGGAGGUGUCGGCAAACUACUCUGGCAUGGACCCUGUGCAACGGACCACGAAAUUAAAGGUGACUGGGCUUUUCAUUUAUUCAAAACCAUUUUUUUUUAAGCACGUUGCUCGUCGAAUGGUUCGG…
pma-miR947a-3p	Known	CAUCGGAAUCUGUUACUGUUUC	22	160	181	+		UACGCCUAAGGCGCAGCAGCAGAUUCUGAUAGAAGACUCAGGCAAAGCAUUUGUUGUUGGCAGGUUGAAUGCUUUCGGCAGAACCACCAAUAACAAGGGGGGCGCCUGGUGUCUUGCAUCGGAAUCUGUUACUGUUUCCUAGGCAUCA	44	191	+		isoform_223885	AUGGGGGGUCGAAGCAGUUAAGCGCAGGCUGCUGCGUGCGUGAUACGCCUAAGGCGCAGCAGCAGAUUCUGAUAGAAGACUCAGGCAAAGCAUUUGUUGUUGGCAGGUUGAAUGCUUUCGGCAGAACCACCAAUAACAAGGGGGGCGCCUGGUGUCUUGCAUCGGAAUCUGUUACUGUUUCCUAGGCAUCAAGCAAAUCUAAAUCUUUCCUCGCAAAAGCUGAAAUGGCUGUGCAAUAUGGUUUGGAAGGUCUGGUGAAUUUGAUCCGAUAAGGCCGUAGUCUGUUCAGUUGUUUAAUUGUCCUGGCAGUUCUAGGGUUUUUAUUUAUUGAUCGUUCUGUCAAUAAGGCCUUAGGUGUUUUAUUUACCAGAAGACUAUUGGGCCAAGUUGUGAUUUCUG…
pma-miR947a-5p	Known	CGCAGCAGCAGAUUCUGAUAGA	22	55	76	+		UACGCCUAAGGCGCAGCAGCAGAUUCUGAUAGAAGACUCAGGCAAAGCAUUUGUUGUUGGCAGGUUGAAUGCUUUCGGCAGAACCACCAAUAACAAGGGGGGCGCCUGGUGUCUUGCAUCGGAAUCUGUUACUGUUUCCUAGGCAUCA	44	191	+		isoform_223885	AUGGGGGGUCGAAGCAGUUAAGCGCAGGCUGCUGCGUGCGUGAUACGCCUAAGGCGCAGCAGCAGAUUCUGAUAGAAGACUCAGGCAAAGCAUUUGUUGUUGGCAGGUUGAAUGCUUUCGGCAGAACCACCAAUAACAAGGGGGGCGCCUGGUGUCUUGCAUCGGAAUCUGUUACUGUUUCCUAGGCAUCAAGCAAAUCUAAAUCUUUCCUCGCAAAAGCUGAAAUGGCUGUGCAAUAUGGUUUGGAAGGUCUGGUGAAUUUGAUCCGAUAAGGCCGUAGUCUGUUCAGUUGUUUAAUUGUCCUGGCAGUUCUAGGGUUUUUAUUUAUUGAUCGUUCUGUCAAUAAGGCCUUAGGUGUUUUAUUUACCAGAAGACUAUUGGGCCAAGUUGUGAUUUCUG…
pma-miR3701c-3p	Known	UGAACAAUGCCCACCCUUCAUC	22	571	592	+		CCCGCCACAGAUGAAGGGUUGGAGUUGUUUGGUAGAAAGAGUUUCAUCUGUUGUAGGAUAUGGAGGAUUUUUCCAAAAUAUUUUGCCAUCAAAUCAAAAGACUAUAGUGGUUUCAUUGCAAUUUGUUUGGCAAUAUCUUCUAUAUCCUUCUGCCCUAAAAAUUCUUCUCCUGAACAAUGCCCACCCUUCAUCUCUGGGCAUA	401	602	+		isoform_224718	AUGGGGGACCCUGGAAAGCUGAUUGUUGUGGUUGUGAGGUUAUCUUGGUUCGGAGCGAUCGACCAGGGUUUCGGUUCUGAUUCAGAGUAGGAGAGAGGAUCAAAAACACGGCAGAGCACGGCUUAUGAUCGAUCCUCCUAACCAUGGCAACUGCGGUUCCAUGACAUAUUUUCUGUCAUCCCACACUUCUUCGGCAAAUCGAAGAGGAUAAUUGAAGAAAAUAGAGGUUAUUUCUUGAAACCCUAUAACGCUCUCCAAGGGAUAAGGGUGGAAGGAUUUAUGCCCUCCUUCGGGAACUUACCACUCACUACCGUGAAAAGUUCUCGUGGAAAAGCUCUCUUCAUUUCUAAAAGGAGAACACAUUUAUUUCCCAAAUCCUAUCAAAUAACAUAUGGGUUU…
pma-miR3701c-5p	Known	UGAAGGGUUGGAGUUGUUUGGU	22	412	433	+		CCCGCCACAGAUGAAGGGUUGGAGUUGUUUGGUAGAAAGAGUUUCAUCUGUUGUAGGAUAUGGAGGAUUUUUCCAAAAUAUUUUGCCAUCAAAUCAAAAGACUAUAGUGGUUUCAUUGCAAUUUGUUUGGCAAUAUCUUCUAUAUCCUUCUGCCCUAAAAAUUCUUCUCCUGAACAAUGCCCACCCUUCAUCUCUGGGCAUA	401	602	+		isoform_224718	AUGGGGGACCCUGGAAAGCUGAUUGUUGUGGUUGUGAGGUUAUCUUGGUUCGGAGCGAUCGACCAGGGUUUCGGUUCUGAUUCAGAGUAGGAGAGAGGAUCAAAAACACGGCAGAGCACGGCUUAUGAUCGAUCCUCCUAACCAUGGCAACUGCGGUUCCAUGACAUAUUUUCUGUCAUCCCACACUUCUUCGGCAAAUCGAAGAGGAUAAUUGAAGAAAAUAGAGGUUAUUUCUUGAAACCCUAUAACGCUCUCCAAGGGAUAAGGGUGGAAGGAUUUAUGCCCUCCUUCGGGAACUUACCACUCACUACCGUGAAAAGUUCUCGUGGAAAAGCUCUCUUCAUUUCUAAAAGGAGAACACAUUUAUUUCCCAAAUCCUAUCAAAUAACAUAUGGGUUU…
pma-miRN12b-5p	Novel	UAUGGAUGAUUUGGGAUUAAU	21	1780	1800	-		GGCUACAAUCUAUGGAUGAUUUGGGAUUAAUUUUCGACUGCGAUGUUGGUCGGUGCAUAAAUUAAUCCCAAUGCAUCCAUAAAUUGUAAUUCAGUCG	1714	1810	-		isoform_224989	AUGGGGAGGCGGAGUUCAUCUGAUUAAGAGGCUCGAGUUGGUUGGCGUUUAAUAUUUCUUUUGGGGGUUUCCUGGUUUCCGGAAAAUGGAGAUCUGGUCGAAUUUGGGGUCGAUCAUGGCUUCUGUGAUAUUCAUACGUACCAUAGCCAAGCAAUACCUGCCUCCAGAGUUCUACGAUAUAUGUUUUCAAAAUGGAUGCGCAAGGUCAUAGGGAUACUGUCUUCUUACAUCUCAGUGGUGAUAGAGGAAAACGAUGGCAUAAAGGUGAGCGAAGUUUACGAGGCAGUGCAGACUUACCUGAGCGCAAGAUCGUCUUCUGCUGCCAAGAGAUUAAAACUGAAGAAGCCUCAGAAUAAGAAGGAGUUUACGUUCAGCAUGGGUAGUAACGAGCAGAUCGAA…
pma-miR398c-3p	Known	CGUGUUCCCAGGUCGCCCCAG	21	3768	3788	+		CAGGCUCGACGGUGGGGUGACCCUGCUAACACAUUUCACAGGGACUAAUGGAGAGAUCAGAGUUAUAGAGUAAUGUGGACGUGUUCCCAGGUCGCCCCAGGUCGAAACCU	3689	3798	+		isoform_226361	AUGGGUGCGUAGGGGUAUAACGAUAAUGUGGAUAUGCCCAUGGAUCAGUGGGUGCUUUUUAUGUCCCCCCUGGUUACAAUGCUCACCAAACAGGUUCAUAUUACCUAUCUCAAGGAGACUAUGAGGGUACAAACUGUGAUUGUCUCUUGGAAUUACACCAUCAGGAGCCUGGACCAGUAUUGUCCUGUAUGGCACCUGAGGAGUCCUAAGUACACAUAUGCAGCAUAUGGUAUUAUGACCAAAUAUAUGAUAUUAUAAUUAUACAUCUGGAUUUAUUCAUCAUUGCCACCUCUGAGGAAUCUAGAGGUAAAGUCCUUGCAAUAUAGUUUUCCUUCUUUUGCUCAGGGAAAUAUGGAUUUGAAGGGUUAAUUAGUGUAGACAAACAGUAUUGCAAAGGCA…
pma-miR166h-3p	Known	UCGGACCAGGCUUCAUUCCCC	21	199	219	+		UACGAUUGCGGGGAAUGUUGUCUGGCUCGAGGUCACUCAGAUUUGAUGACGAUGGAUUGCUUUGAGCUGAGUGACGUCGGACCAGGCUUCAUUCCCCCCAACUGUGA	123	229	+		isoform_227662	AUGGGCAAAUUGUCAUUGGAUAUUUGCUAGACACAAGGACUUUUUUUCCAGGAUUUCUACAUAGAAGAUUUCGACAUUGGAAGGUGUCCUCGUUGUGAAGGAUUUGCUGGUGCUUCUUGGUUUACGAUUGCGGGGAAUGUUGUCUGGCUCGAGGUCACUCAGAUUUGAUGACGAUGGAUUGCUUUGAGCUGAGUGACGUCGGACCAGGCUUCAUUCCCCCCAACUGUGAUUUCAAUGCUUCGAUCGUGCGACCACCAGAUGCUUCCUCGAUGAUGGAUGGCAUUAUGCAAAUUGUUAUGUAAGAACAGUGCAUUAUUUACAGAUUUUGACGAGACAAAUUAUUGAUUUUUGGAGAACAGAGUUUUUCAUUGUUUAUGGUGUAGGUUUGAUGAUUCCAGG…
pma-miR166h-5p	Known	GGAAUGUUGUCUGGCUCGAGG	21	134	154	+		UACGAUUGCGGGGAAUGUUGUCUGGCUCGAGGUCACUCAGAUUUGAUGACGAUGGAUUGCUUUGAGCUGAGUGACGUCGGACCAGGCUUCAUUCCCCCCAACUGUGA	123	229	+		isoform_227662	AUGGGCAAAUUGUCAUUGGAUAUUUGCUAGACACAAGGACUUUUUUUCCAGGAUUUCUACAUAGAAGAUUUCGACAUUGGAAGGUGUCCUCGUUGUGAAGGAUUUGCUGGUGCUUCUUGGUUUACGAUUGCGGGGAAUGUUGUCUGGCUCGAGGUCACUCAGAUUUGAUGACGAUGGAUUGCUUUGAGCUGAGUGACGUCGGACCAGGCUUCAUUCCCCCCAACUGUGAUUUCAAUGCUUCGAUCGUGCGACCACCAGAUGCUUCCUCGAUGAUGGAUGGCAUUAUGCAAAUUGUUAUGUAAGAACAGUGCAUUAUUUACAGAUUUUGACGAGACAAAUUAUUGAUUUUUGGAGAACAGAGUUUUUCAUUGUUUAUGGUGUAGGUUUGAUGAUUCCAGG…
pma-miRN54a-5p	Novel	GGUCACAGUUUUGUUCGGAAA	21	954	974	+		UGGUCUAACGAGGUCACAGUUUUGUUCGGAAAAUACAGUGGAAAUUUGGAAAUUUUGAUAAGAUUUUAAUUGAAAUUCUACAAAAUCAAUUUGGAUGCUCAGUGAUUUUUGUUUGGCUAAUCUAUUUUUUCGACUCUCCAAUCAUUUUGAAAAAUUAGCAAAAUUUCUUUAAAAAAUAUAUUUUCCGGGCAAAAUUGUGGCCUCGGUAGAUAAC	943	1156	+		isoform_228420	AUGGGGGACGAGUUUUGGAGAAGCAGGAGGUAGGGAGGCCGAGGAGCUUUGGGGCGGUAGGAGAUCGAGAAGUUCUGUUGCAACGCGGUUUUGUUGUCUGGUUUGGAAUUCCAGUUGCCCACCCACCACCUUCAUUGCAUUAAUGAGGGGAGUAGGGGCCUUCUGACGGGCUGGAUGUGACCGAUCGGAUCCGAAAGAUUUUAAUUCUGACAUAAUUUGACAGUCAAAUAAAAAACAGAGCACGUGAGAGGGGUUGAAGGAAUGCGCAUAAGAUUUUCCAAGCAGGAAUAGAAUCUAGGAAAUUCCUUCGCCUAACUAAACUACUCCAAUUGUAAUUAUUAAAAUAAUAUUAUAAUAUCUCCUUGCAAUUGGAACAUUUCCUAUCCAACGAGAACCAUC…
pma-miRN54a-3p	Novel	UCCGGGCAAAAUUGUGGCCUC	21	1126	1146	+		UGGUCUAACGAGGUCACAGUUUUGUUCGGAAAAUACAGUGGAAAUUUGGAAAUUUUGAUAAGAUUUUAAUUGAAAUUCUACAAAAUCAAUUUGGAUGCUCAGUGAUUUUUGUUUGGCUAAUCUAUUUUUUCGACUCUCCAAUCAUUUUGAAAAAUUAGCAAAAUUUCUUUAAAAAAUAUAUUUUCCGGGCAAAAUUGUGGCCUCGGUAGAUAAC	943	1156	+		isoform_228420	AUGGGGGACGAGUUUUGGAGAAGCAGGAGGUAGGGAGGCCGAGGAGCUUUGGGGCGGUAGGAGAUCGAGAAGUUCUGUUGCAACGCGGUUUUGUUGUCUGGUUUGGAAUUCCAGUUGCCCACCCACCACCUUCAUUGCAUUAAUGAGGGGAGUAGGGGCCUUCUGACGGGCUGGAUGUGACCGAUCGGAUCCGAAAGAUUUUAAUUCUGACAUAAUUUGACAGUCAAAUAAAAAACAGAGCACGUGAGAGGGGUUGAAGGAAUGCGCAUAAGAUUUUCCAAGCAGGAAUAGAAUCUAGGAAAUUCCUUCGCCUAACUAAACUACUCCAAUUGUAAUUAUUAAAAUAAUAUUAUAAUAUCUCCUUGCAAUUGGAACAUUUCCUAUCCAACGAGAACCAUC…
pma-miRN55-3p	Novel	UUUUGCAACCACUACUGGAUC	21	4256	4276	+		CACAAGGUGCAGAUCAAGUAGUCGUUGCAAAAGCUGGAAAGGUAAUUAUUUUUUGAUCUUUUGUCUUUGUUUAUAGCUGACAUUGAGAUUAAGAGAAGAUUUUUCUUGAAUAUUGUACUAGAAGAUGCUAAAGUUUCAGUGGUCUAUGGUACUAGUCUCACGAAUAUAAACCAAAAGACAAAAGAUCGAAAAAUAUAUACCUUUCUAGCUUUUGCAACCACUACUGGAUCUGCACCUGGU	4047	4286	+		isoform_228425	AUGGGGAUCGCUCAUUUGCAUGGUGUGGUCGUCCUGAGGAGGUUUUUCGCUUUUUGCAAAAACCUUAGGGUUACUACGUGCAAAAACCUAGGGUUACAGACCGUGGAAAUUGUUUGGCUUGUGAGCUGUAUGAUUAGCGAGGUGUUACCACCUGCAUUUGCUACUGUUGGUGACCCGCAUUCUGCUGCCGUUGGUGACUGCAUUAGGAAUUACAUUGUGUGUUUUCAGGGUUCAUUAGUGCACAGAAGCAGCUACUCUACUUGCAACCGUCGUUAUCGUCUUUCCUUUGUUAUUUUGAAAACACAAGGUUGCAGGUGAUUACCCUUAUGCUUUUGCCUUUGUCUGCAGGUUACUGGGGGAUCCAAAAAAUCGUACCCCCUGGGUUUUCUACAAAAACGC…
pma-miRN16c-5p	Novel	UUGAUCUUGGAAUGGAGUGUG	21	313	333	+		GCCAUUCUGUGUUGAUCUUGGAAUGGAGUGUGAAUAUGGAGUAAAAAGAACUCCAUAUGGCCGAAGUCAGGGUCCAAAACAGGGAUGUUUUCUUCCAAUUGACUAAUAAUCCUACAUCUGUUAUUACUCCACCGAUAAUGGUGUCUGUGAAGUUCCUGCACCAAAUCAGUGCUGUGGGGCUUAUUAUUCAACAGAUCACCACAUCAUUGCUGGUUAUGCAACAGAUCUAUGAUGAUAUUCAUUUGGAAAAAAAACUUUCCAGUUAUAAACACUGUCUUCUCCCAUAUAAAGUCCCCCUUCCUCCAUAUUCACAUUGGAUUCCAAUAUCAAUACAGAAUGCUG	302	643	+		isoform_230942	AUGGGGGAAUGUGUUGGUUAGUCUAUGUUAUUCGUUGGAUUUAAGUUCUAAUGGCGUUGGAAUUGAGUUCCCUUUGGCUUUUUUAUUGUUAUGGGCUCUUUGUUUCUCAUUUUUCUCAUAUUCAUAUCAUGCCCCUUACCCUAAACAGAUUGGCAGUUACUGCCCGUCACGCUAAACAGAUUGCAGUUCCGGGUAGGCCGUCCCUUAAACCCGAUUCGGAUGGCCAAUCUACGUUGUGUUUGAAUCAAGUCUGGAUUAUAAGGAUGGCCAAUCUGCGUUGUGUUUGAAUCAAGUCUGGAUGGCCAUUCUGUGUUGAUCUUGGAAUGGAGUGUGAAUAUGGAGUAAAAAGAACUCCAUAUGGCCGAAGUCAGGGUCCAAAACAGGGAUGUUUUCUUCCAA…
pma-miR396b-5p	Known	UUCCACGGCUUUCUUGAACUU	21	129	149	+		CUGUUAUAUUUUUCCACGGCUUUCUUGAACUUCAUGAUGAGUUCUGUGGGCAUCGGCCGGACGCACUGAUAACAGUUCCGAAUGAGAAGUUCAAGAAAGCCGUGGGAAAAUAUAGAGGA	118	236	+		isoform_231385	AUGGGGGCAGAAGAAUAAUUGGGAUUCGGGAAAACUUAUUAUUAGUAAUGAUGCGAUCCAGUUAUUAGCAGCAUGUAUACGCAGUUGGAAAAUAAGGACGUACUCUGGCCGAGAAUCCUGUUAUAUUUUUCCACGGCUUUCUUGAACUUCAUGAUGAGUUCUGUGGGCAUCGGCCGGACGCACUGAUAACAGUUCCGAAUGAGAAGUUCAAGAAAGCCGUGGGAAAAUAUAGAGGAAUUCAGAUAUUUCUUCAGUUAUGAGCCCACAGUAUCCAUAUCGAUAGUGGCACUCUAUUCAACGCACACGGAUGAGAUAUUGGCUUCAGUGACUGGUUAGUUAUAUCUCUUGUUUUUAAUAAUUUUGACUAUUUGUAUGGUUCUCGGUAAUAUCACUGAUAAU…
pma-miR396b-3p	Known	UUCAAGAAAGCCGUGGGAAA	20	207	226	+		CUGUUAUAUUUUUCCACGGCUUUCUUGAACUUCAUGAUGAGUUCUGUGGGCAUCGGCCGGACGCACUGAUAACAGUUCCGAAUGAGAAGUUCAAGAAAGCCGUGGGAAAAUAUAGAGGA	118	236	+		isoform_231385	AUGGGGGCAGAAGAAUAAUUGGGAUUCGGGAAAACUUAUUAUUAGUAAUGAUGCGAUCCAGUUAUUAGCAGCAUGUAUACGCAGUUGGAAAAUAAGGACGUACUCUGGCCGAGAAUCCUGUUAUAUUUUUCCACGGCUUUCUUGAACUUCAUGAUGAGUUCUGUGGGCAUCGGCCGGACGCACUGAUAACAGUUCCGAAUGAGAAGUUCAAGAAAGCCGUGGGAAAAUAUAGAGGAAUUCAGAUAUUUCUUCAGUUAUGAGCCCACAGUAUCCAUAUCGAUAGUGGCACUCUAUUCAACGCACACGGAUGAGAUAUUGGCUUCAGUGACUGGUUAGUUAUAUCUCUUGUUUUUAAUAAUUUUGACUAUUUGUAUGGUUCUCGGUAAUAUCACUGAUAAU…
pma-miRN56-5p	Novel	AUGAGGAUGAUCUUGACUAUG	21	5561	5581	+		GGAAAUGAUCAUGAGGAUGAUCUUGACUAUGAUUUUUCGUGGUGCUAGCUAGCCAUGCGUUAUAUUUUUUAUAUUUAGUUGGGAUGUCUUAACAUGGUAAUCAUACAUUUGG	5551	5662	+		isoform_231517	AUGGGUUUCUCCAAAGAUUCCGUGUCGAGCGGGGGCCUGUACAAGUUUGGAGGUGCUGUCACUGAGAAUUUCACCAUAGAAAAUUUUUAUAGGUGAAUCCUCCCGAAUGAGUAUCACGAUCAUGAGAGAGUUGUAUAAGGUUUUGGAGGAUCUUACCCAAACGCACAUCCGGGCUUAAUGAACCUUCAGAAAAUACGUCUCAGUCACAAGAUAGUGUAACAUUUGAAGAGGCACUUCCAAAUUUGUCGAAUGAAUUAUCGAAACGGUUUUUGCCAUAUCUAAUCAGUCUCGAUGGGCAUGUGAAAGUUUGGGUGGCCAGCUUCCAGACUGUCAUUUCCCAAGUAAGGAACUGUUUUUGAAUUAACGUGAAUACCUCCCUUACCACAACGCAGAAGUGCA…
pma-miR1312c-3p	Known	UUUGGAGAGAAAAUGGCCACAU	22	419	440	+		CAACACCAUCCGUGAGGUCAUUUGCUCUUCGAAUUUUUCCAUAUAUUCUGAAUUCAAAUUUGGAGAGAGGCUUAAAGUUUGGAGAGAAAAUGGCCACAUAGAUGUUGUU	342	450	+		isoform_232219	AUGGGGAAACUUUUCUCCCUGUCACUUCACACUCCCACUCUCAAUUCGCCACGGCAAUGUUGUGGUAGUUACCUUCCCAUUAUUUAUAUAAUGUUGCUUGACUAGGGUUUCAUCUCGUGAUACCAAUCAGUCUUGUUAUUGUUUUUCCAUUGCAAGGUUCUAAUGUCGUAAUACCAAUCAGUCUGGUCUGCCGUUUGAAUCUGCUUCUACUUAGAACCCUGAGAAUCGAUGGAUGGAGGCUAUGGAAAGCGGAUCAAUAGGAUUUAUAGCAGAGCAGAACAGCGCUUCAAAGCCACGGCGUUGAUAUAGUGGUAUCGUCCCGUAAGUGAUAGUGGUUGCUCCAACACCAUCCGUGAGGUCAUUUGCUCUUCGAAUUUUUCCAUAUAUUCUGAAUUCAAA…
pma-miR947b-3p	Known	CAUCGGAAUCUGUUACUGUUUC	22	162	183	+		UACGCCUAAGGCGCAGCAGCAGAUUCUGAUAGAAGACUCAGGCAAAGCAUUUGUUGUUGGCAGGUUGAAUGCUUUCGGCAGAACCACCAAUAACAAGGGGGGCGCCUGGUGUCUUGCAUCGGAAUCUGUUACUGUUUCCUAGGCAUCA	46	193	+		isoform_233957	AUGGGGAUGGUCGAAGCAGUUAAGCGCAGGCUGCUGCGUGCGUGAUACGCCUAAGGCGCAGCAGCAGAUUCUGAUAGAAGACUCAGGCAAAGCAUUUGUUGUUGGCAGGUUGAAUGCUUUCGGCAGAACCACCAAUAACAAGGGGGGCGCCUGGUGUCUUGCAUCGGAAUCUGUUACUGUUUCCUAGGCAUCAAGCAAAUCUAAAUCUUUCCUCGCAAAAGCUGAAAUGGCUGUGCAAUAUGGUUUGGAAGGUCUGGUGAAUUUGAUCCGAUAAGGCCGUAGUCUGUUCAGUUGUUUAAUUGUCUGCAGUUCUAGGGUUUUUAUUUAUUGAUCGUUCUGUCAAUAAGGCCUUAGGUGUUUUAUUUACCAGAAGACUAUUGGGUCAAGUUGUGAUUUCUG…
pma-miR947b-5p	Known	CGCAGCAGCAGAUUCUGAUAGA	22	57	78	+		UACGCCUAAGGCGCAGCAGCAGAUUCUGAUAGAAGACUCAGGCAAAGCAUUUGUUGUUGGCAGGUUGAAUGCUUUCGGCAGAACCACCAAUAACAAGGGGGGCGCCUGGUGUCUUGCAUCGGAAUCUGUUACUGUUUCCUAGGCAUCA	46	193	+		isoform_233957	AUGGGGAUGGUCGAAGCAGUUAAGCGCAGGCUGCUGCGUGCGUGAUACGCCUAAGGCGCAGCAGCAGAUUCUGAUAGAAGACUCAGGCAAAGCAUUUGUUGUUGGCAGGUUGAAUGCUUUCGGCAGAACCACCAAUAACAAGGGGGGCGCCUGGUGUCUUGCAUCGGAAUCUGUUACUGUUUCCUAGGCAUCAAGCAAAUCUAAAUCUUUCCUCGCAAAAGCUGAAAUGGCUGUGCAAUAUGGUUUGGAAGGUCUGGUGAAUUUGAUCCGAUAAGGCCGUAGUCUGUUCAGUUGUUUAAUUGUCUGCAGUUCUAGGGUUUUUAUUUAUUGAUCGUUCUGUCAAUAAGGCCUUAGGUGUUUUAUUUACCAGAAGACUAUUGGGUCAAGUUGUGAUUUCUG…
pma-miR396c-5p	Known	UUCCACGGCUUUCUUGAACUU	21	367	387	+		UGUCAUAUUUUUCCACGGCUUUCUUGAACUUCUCGAUCAGGGAAUGUUGGCGGUCAGUCGCAUCGAUGGCAGAUCCAGAUAACAAGCUCAAGAAAGCCGUGGGAAAAUAUAAAG	357	470	+		isoform_234623	AUGGGGAUGGCAGAGAAAGAGAGAGUCGGAUCUGCCGGUGGGCAACAGUGUGCUGGUAAUUGCGGGCUAUAAUUCCAUGGUUAUAUGAAGUUAGAAUGUAAUGAUGAUAAAUAGUGGUGAUAAGAUGAGCCCAGCAGGCAGAAGAAUAAGGACCACAAAAUGGUUGAGAUAUGCAAUGGAUGGCCCUGGUCCCUCUGUCAUCAGAUAGAAAUUCUCAAUUCAUCACUCCUCAUGCGGGCACCUCCAUUGAUUUAAAUUCCAGCGCCCACAACAACGUCUGAAGAAAUUGGGAAGCUUAGGGUUUUUGUUGUUAUGAUUGUGAUGCGCAGUCGGAGAAUAUCAUGGCCGUAGAAUGCUGUCAUAUUUUUCCACGGCUUUCUUGAACUUCUCGAUCAGGGA…
pma-miR396c-3p	Known	GCUCAAGAAAGCCGUGGGAAA	21	442	462	+		UGUCAUAUUUUUCCACGGCUUUCUUGAACUUCUCGAUCAGGGAAUGUUGGCGGUCAGUCGCAUCGAUGGCAGAUCCAGAUAACAAGCUCAAGAAAGCCGUGGGAAAAUAUAAAG	357	470	+		isoform_234623	AUGGGGAUGGCAGAGAAAGAGAGAGUCGGAUCUGCCGGUGGGCAACAGUGUGCUGGUAAUUGCGGGCUAUAAUUCCAUGGUUAUAUGAAGUUAGAAUGUAAUGAUGAUAAAUAGUGGUGAUAAGAUGAGCCCAGCAGGCAGAAGAAUAAGGACCACAAAAUGGUUGAGAUAUGCAAUGGAUGGCCCUGGUCCCUCUGUCAUCAGAUAGAAAUUCUCAAUUCAUCACUCCUCAUGCGGGCACCUCCAUUGAUUUAAAUUCCAGCGCCCACAACAACGUCUGAAGAAAUUGGGAAGCUUAGGGUUUUUGUUGUUAUGAUUGUGAUGCGCAGUCGGAGAAUAUCAUGGCCGUAGAAUGCUGUCAUAUUUUUCCACGGCUUUCUUGAACUUCUCGAUCAGGGA…
pma-miRN48b-3p	Novel	UUGUAGACUAUUUUGAGCAAC	21	548	568	+		UUGGGAAAAUCUUGUUGCUUAAAAUAGUCUACAAUAAGUACAAAGUUAUUGAUGUCUUUCAUGAUGUGAUUUGGUCAGUCUCUCAAGAUUGUUGAGGGAAACAAAAUCAAUUUAGAUUAUGGAACUAUAUAGAGUAAAUUUUUCAUUUUAAGAAAUUGUAAAGCAGAUCACAAUAUCAAGUAUACAACAGUCACUUUGUAGGUGUUGUAGACUAUUUUGAGCAACUAUGUCUUUC	344	578	+		isoform_23488	AUGGGGGGGGCCAACCUGAAAAAUGAGGGCAAUUGGAUGGAUCAACAGCAGCUGCUGCGAUAGAAGUAGAGCAACGGUAUCUGGAUUGAAAACGUCAUAUGACAAGAUUUGAUCGGCUCUCUGGAAACCUUCACAACGAUUUUUCACGAAAUUGUCUCAUAAGUCGAGUUGCAUGAGACGAUAAUCCUUCACUCCUUCUCAACCAGUGACAAGUUUAGACGCUCUACAAGUUCGCGUGACUAGUGUGUAUGAAGUGGCAGUCGAUUUGCAGAUCCUUCUUCAACCAGUGACAAGUCGAGACGUUCUACAAGUUGGCGUGACCUGUGGGUAUGGAGUGGCCGAGUUGGGAAAAUCUUGUUGCUUAAAAUAGUCUACAAUAAGUACAAAGUUAUUGAUGUC…
pma-miR3710i-3p	Known	UUGGAGGCCUGUCAGGUUCCC	21	4067	4087	-		GAGACGUUGGAGGCCCGUUAGGUUACCAAUCGAGUCUGGGAGAGUUUGCAGAGAUUGGCACCAUGCCAAAUCAAGACGUUGGAGGCCUGUCAGGUUCCCAACCGAGUCU	4057	4165	-		isoform_235837	AUGGGGAGAGUACUCUGAAAUCGUGAGAUCAUCCAGGCCAGGACGACCAAAAUAUUGAGGUUGAGGGCGCAUUCUCAAUCUCUGGAACACAUCUGCAAUCUUAUUUCUUUGUUAUUGUAUAUCCGAUGGCAUCCUCUUCCACAUCCACCUCUCCUGGCAACAACGACAACUAUGUGUUUGAUGUCUUCGUUAAUCACCGCGGACCGGAUGUCAAAAGAACCCUAGCCACCGAUCUCUACAAUCGCCUUUGCAAACAUGAUUUGAGAGUGUUUUUAGACCAGCAGGAACUGCAAGAGGGGGAGAACAUAACUCCUCAAAUUGAAAGCGCCAUUAGAACAGCCUCUGUCCACAUAGCAAUCUUCUCUCCUGGUUAUGCGGAUUCAAGAUGGUGUCUCGACG…
pma-miR947c-3p	Known	CAUCGGAAUCUGUUACUGUUUC	22	160	181	+		UACGCCUAAGGCGCAGCAGCAGAUUCUGAUAGAAGACUCAGGCAAAGCAUUUGUUGUUGGCAGGUUGAAUGCUUUCGGCAGAACCACCAAUAACAAGGGGGGCGCCUGGUGUCUUGCAUCGGAAUCUGUUACUGUUUCCUAGGCAUCA	44	191	+		isoform_235999	AUGGGGGGUCGAAGCAGUUAAGCGCAGGCUGCUGCGUGCGUGAUACGCCUAAGGCGCAGCAGCAGAUUCUGAUAGAAGACUCAGGCAAAGCAUUUGUUGUUGGCAGGUUGAAUGCUUUCGGCAGAACCACCAAUAACAAGGGGGGCGCCUGGUGUCUUGCAUCGGAAUCUGUUACUGUUUCCUAGGCAUCAAGCAAAUCUAAAUCUUUCCUCGCAAAAGCUGAAAUGGCUGUGCAAUAUGGUUUGGAAGGUCUGGUGAAUUUGAUCCGAUAAGGCCGUAGUCUGUUCAGUUGUUUAAUUGUCUGGCAGUUCUAGGGUUUUUAUUUAUUGAUCGUUCUGUCAAUAAGGCCUUAGGUGUUUUAUUUACCAGAAGACUAUUGGGUCAAGUUGUGAUUUCUGG…
pma-miR947c-5p	Known	CGCAGCAGCAGAUUCUGAUAGA	22	55	76	+		UACGCCUAAGGCGCAGCAGCAGAUUCUGAUAGAAGACUCAGGCAAAGCAUUUGUUGUUGGCAGGUUGAAUGCUUUCGGCAGAACCACCAAUAACAAGGGGGGCGCCUGGUGUCUUGCAUCGGAAUCUGUUACUGUUUCCUAGGCAUCA	44	191	+		isoform_235999	AUGGGGGGUCGAAGCAGUUAAGCGCAGGCUGCUGCGUGCGUGAUACGCCUAAGGCGCAGCAGCAGAUUCUGAUAGAAGACUCAGGCAAAGCAUUUGUUGUUGGCAGGUUGAAUGCUUUCGGCAGAACCACCAAUAACAAGGGGGGCGCCUGGUGUCUUGCAUCGGAAUCUGUUACUGUUUCCUAGGCAUCAAGCAAAUCUAAAUCUUUCCUCGCAAAAGCUGAAAUGGCUGUGCAAUAUGGUUUGGAAGGUCUGGUGAAUUUGAUCCGAUAAGGCCGUAGUCUGUUCAGUUGUUUAAUUGUCUGGCAGUUCUAGGGUUUUUAUUUAUUGAUCGUUCUGUCAAUAAGGCCUUAGGUGUUUUAUUUACCAGAAGACUAUUGGGUCAAGUUGUGAUUUCUGG…
pma-miR946n-3p	Known	UAGACCUUCUCCUAUCCACAAU	22	471	492	+		AGAGUGUAUGGAUGUGGAUAUGGAAGGGUUACUAAACGGUACAAAACCCACUUAAUGGAUAUUCCAUUAGAGGCAUCAUUGUUGGCUGCUCGAGAUCAAGCCACUGUGUUCAAUUUGAUGGCCAUACUCACUAAAUGAGUUUCCCGUUUUCUCUUCACCAGCCCUUCUCCUAUCCAACUCUGUUCAAGCACCUGCAUUUUGACGCCCAUGGCUCUUCUCCUAUCCAACUGCACCUGUAUUUUGACGGCCUUGUUCAUUAAAUGGGUUGGCUGUUUGCUCUUAACUAGACCUUCUCCUAUCCACAAUUGUACUAGUU	187	502	+		isoform_237909	AUGGGGAUGGUGGAUUUGUGGAUGCAUUGUUGGUGAUGGGUGCAUAUUAAUUAUCUUCAGUGCCCCACGCUGACCUUAUCCUCCGAGCCUUAGCUUAUCGUUCUGAACAUUAAGCAAUGGCACCACGGUAGGGGUUUGCGGUGCUUGGGACCUGUUUUGUUGCCAUAUGAAGAAAUUGAUGCGUUCAGAGUGUAUGGAUGUGGAUAUGGAAGGGUUACUAAACGGUACAAAACCCACUUAAUGGAUAUUCCAUUAGAGGCAUCAUUGUUGGCUGCUCGAGAUCAAGCCACUGUGUUCAAUUUGAUGGCCAUACUCACUAAAUGAGUUUCCCGUUUUCUCUUCACCAGCCCUUCUCCUAUCCAACUCUGUUCAAGCACCUGCAUUUUGACGCCCAUGGCU…
pma-miR946n-5p	Known	UGUGGAUAUGGAAGGGUUACUA	22	199	220	+		AGAGUGUAUGGAUGUGGAUAUGGAAGGGUUACUAAACGGUACAAAACCCACUUAAUGGAUAUUCCAUUAGAGGCAUCAUUGUUGGCUGCUCGAGAUCAAGCCACUGUGUUCAAUUUGAUGGCCAUACUCACUAAAUGAGUUUCCCGUUUUCUCUUCACCAGCCCUUCUCCUAUCCAACUCUGUUCAAGCACCUGCAUUUUGACGCCCAUGGCUCUUCUCCUAUCCAACUGCACCUGUAUUUUGACGGCCUUGUUCAUUAAAUGGGUUGGCUGUUUGCUCUUAACUAGACCUUCUCCUAUCCACAAUUGUACUAGUU	187	502	+		isoform_237909	AUGGGGAUGGUGGAUUUGUGGAUGCAUUGUUGGUGAUGGGUGCAUAUUAAUUAUCUUCAGUGCCCCACGCUGACCUUAUCCUCCGAGCCUUAGCUUAUCGUUCUGAACAUUAAGCAAUGGCACCACGGUAGGGGUUUGCGGUGCUUGGGACCUGUUUUGUUGCCAUAUGAAGAAAUUGAUGCGUUCAGAGUGUAUGGAUGUGGAUAUGGAAGGGUUACUAAACGGUACAAAACCCACUUAAUGGAUAUUCCAUUAGAGGCAUCAUUGUUGGCUGCUCGAGAUCAAGCCACUGUGUUCAAUUUGAUGGCCAUACUCACUAAAUGAGUUUCCCGUUUUCUCUUCACCAGCCCUUCUCCUAUCCAACUCUGUUCAAGCACCUGCAUUUUGACGCCCAUGGCU…
pma-miR166i-3p	Known	UCGGACCAGGCUUCAUUCCCC	21	758	778	+		UACGAUUGCGGGGAAUGUUGUCUGGCUCGAGGUCACUCAGAUUUGAUGACGAUGAUUCUUUGAGCUGAGUGACGUCGGACCAGGCUUCAUUCCCCCCAACUGUGA	684	788	+		isoform_238243	AUGGGGUCACUGGUUUCUUAACCUCAAACUCUGAUUGCUUUUUUGUCAUAGGUUUUUAUUGUGUGCUAUCUGAAAUUUUAUCAAUUUCAAUGUUUGAAUGGUACGAAUCUGUUGUUCAUACAUAUUGAUUGCAGAUCGAUUUGUUCUCAGACUUGUAUUCUUCAAAUUGGUCUCAGGCUUGCAUUUUUGAAAUUGGGUACAAGGUUUUCCGGAUCUUGCAGAUCUUUAUGUCAAGUUAUCUAAACAGUUUGUUAUUUUGAUUUUAUUGGCUUAUGUGAUUCAUAAUGCUUUGAUAAAGUUCUUGUUCUUCCUAAUUCAUAUCUGGAUCAGUUUGUGGUUCAUGGUUAUAAUUAUGUUCUGUUUGUGAGCCAAGUUUUAAACUAUUAUAAUGGCAAUGUU…
pma-miR166i-5p	Known	GGAAUGUUGUCUGGCUCGAGG	21	695	715	+		UACGAUUGCGGGGAAUGUUGUCUGGCUCGAGGUCACUCAGAUUUGAUGACGAUGAUUCUUUGAGCUGAGUGACGUCGGACCAGGCUUCAUUCCCCCCAACUGUGA	684	788	+		isoform_238243	AUGGGGUCACUGGUUUCUUAACCUCAAACUCUGAUUGCUUUUUUGUCAUAGGUUUUUAUUGUGUGCUAUCUGAAAUUUUAUCAAUUUCAAUGUUUGAAUGGUACGAAUCUGUUGUUCAUACAUAUUGAUUGCAGAUCGAUUUGUUCUCAGACUUGUAUUCUUCAAAUUGGUCUCAGGCUUGCAUUUUUGAAAUUGGGUACAAGGUUUUCCGGAUCUUGCAGAUCUUUAUGUCAAGUUAUCUAAACAGUUUGUUAUUUUGAUUUUAUUGGCUUAUGUGAUUCAUAAUGCUUUGAUAAAGUUCUUGUUCUUCCUAAUUCAUAUCUGGAUCAGUUUGUGGUUCAUGGUUAUAAUUAUGUUCUGUUUGUGAGCCAAGUUUUAAACUAUUAUAAUGGCAAUGUU…
pma-miR950l-3p	Known	CCAUCGCGGGCCGACGUCACG	21	232	252	+		CGAAGGGGUUCUUGACAUCGGGACCUCGAUGGUUUAUUUACGAUAUAAUCGAUAAACCAUCGCGGGCCGACGUCACGAGCACCUUCU	176	262	+		isoform_238462	AUGGGGACAUAACAAUAUUUUCAACGCGAUUUUUUUUCGCUUCUCUUCGAAACCCUAUUUAUCUGUGAAACCCUAAUAAGAUUUGUGAAACCCUAAUAAGAUUUGCGAACAAGAUCCUAUUUAUAUCUGAACAUCCCAUGGCUUGACGCAGCGAUUAGCGUGGAGGAAGAGAAGGCGAAGGGGUUCUUGACAUCGGGACCUCGAUGGUUUAUUUACGAUAUAAUCGAUAAACCAUCGCGGGCCGACGUCACGAGCACCUUCUCCUUCGUGUACAUGGAUUGACUGCUAGUCACUGUGGACAACCCGGAAUGGCAGAGAACUUGACUUCUCAAUCAGAAGGAACUAUUGCUACAGCCUCUGCCAUUGCCUGUAAUUUUUUAACUCCCGUUUCUUGGUAAC…
pma-miR950l-5p	Known	UGACAUCGGGACCUCGAUGGUU	22	188	209	+		CGAAGGGGUUCUUGACAUCGGGACCUCGAUGGUUUAUUUACGAUAUAAUCGAUAAACCAUCGCGGGCCGACGUCACGAGCACCUUCU	176	262	+		isoform_238462	AUGGGGACAUAACAAUAUUUUCAACGCGAUUUUUUUUCGCUUCUCUUCGAAACCCUAUUUAUCUGUGAAACCCUAAUAAGAUUUGUGAAACCCUAAUAAGAUUUGCGAACAAGAUCCUAUUUAUAUCUGAACAUCCCAUGGCUUGACGCAGCGAUUAGCGUGGAGGAAGAGAAGGCGAAGGGGUUCUUGACAUCGGGACCUCGAUGGUUUAUUUACGAUAUAAUCGAUAAACCAUCGCGGGCCGACGUCACGAGCACCUUCUCCUUCGUGUACAUGGAUUGACUGCUAGUCACUGUGGACAACCCGGAAUGGCAGAGAACUUGACUUCUCAAUCAGAAGGAACUAUUGCUACAGCCUCUGCCAUUGCCUGUAAUUUUUUAACUCCCGUUUCUUGGUAAC…
pma-miRN9c-5p	Novel	UCGGGACCUCGGUGGUUGAUG	21	460	480	+		GUUAUUGUCGUCGGGACCUCGGUGGUUGAUGAUCGCUUUGGCUGUUCAAAACCCCCGGGUUCAGGACAACAAAAAUA	450	526	+		isoform_240539	AUGGGGACGCUGUGGUAGUGUUGGAGGUGGAGGAAGAGAGGAAGUAUAGGGUUUCUCAACGUCUGGUGUGCGAUGGUUCGUUUACCAAUAAACCAUCUGCCUCAGACGAUAACCGCAUCUUCUCUCGUUUGCAUAGAAUGCCCGUCUCUCUGGAGAAGCCGAUAACCGCAUCUUCUCUCGUUUGCAUAGAAUGCCCGUCUCUCUGGAGAAGCCGAAAUCGGAUGAGCGGAAACUUAUUUGAGCAGCUGCCGCUGUUCAUGUGGGUAUUUUCUGUAUAUUUCAGAUGUCGAUUCGAAAUGGCGUGAAGAUGAACUCGACCUCUUCUAUCCCUAAUCAGGAUUAGCUCUUCCAGAAGAUGAUCAAUGAUCUAUUUUUUAUUUUUUAUUUCGUCCUCUUGUU…
pma-miR396d-5p	Known	UUCCACGGCUUUCUUGAACUU	21	128	148	+		CUGUUAUAUUUUUCCACGGCUUUCUUGAACUUCAUGAUGAGUUCUGUGGGCAUCGGCCGGACGCACUGAUAACAGUUCCGAAUGAGAAGUUCAAGAAAGCCGUGGGAAAAUAUAGAGGA	117	235	+		isoform_240919	AUGGGGCAGAAGAAUAAUUGGGAUUCGGGAAAACUUAUUAUUAGUAAUGAUGCGAUCCAGUUAUUAGCAGCAUGUAUACGCAGUUGGAAAAUAAGGACGUACUCUGGCCGAGAAUCCUGUUAUAUUUUUCCACGGCUUUCUUGAACUUCAUGAUGAGUUCUGUGGGCAUCGGCCGGACGCACUGAUAACAGUUCCGAAUGAGAAGUUCAAGAAAGCCGUGGGAAAAUAUAGAGGAAUUCAGAUAUUUCUUCAGUUAUGAGCCCACAGUUAUCCAUAUCGAUAGUGGCACUCUAUUCAACGCACACGGAUGAGAUAUUGGCUUCAGUGACUGGUUAGUUAUCUCUUGUUUUUAAUAAUUUUGACUAUUUGUAUGGUUCUCUGUAAUAUCACUGAUAAUUG…
pma-miR396d-3p	Known	UUCAAGAAAGCCGUGGGAAA	20	206	225	+		CUGUUAUAUUUUUCCACGGCUUUCUUGAACUUCAUGAUGAGUUCUGUGGGCAUCGGCCGGACGCACUGAUAACAGUUCCGAAUGAGAAGUUCAAGAAAGCCGUGGGAAAAUAUAGAGGA	117	235	+		isoform_240919	AUGGGGCAGAAGAAUAAUUGGGAUUCGGGAAAACUUAUUAUUAGUAAUGAUGCGAUCCAGUUAUUAGCAGCAUGUAUACGCAGUUGGAAAAUAAGGACGUACUCUGGCCGAGAAUCCUGUUAUAUUUUUCCACGGCUUUCUUGAACUUCAUGAUGAGUUCUGUGGGCAUCGGCCGGACGCACUGAUAACAGUUCCGAAUGAGAAGUUCAAGAAAGCCGUGGGAAAAUAUAGAGGAAUUCAGAUAUUUCUUCAGUUAUGAGCCCACAGUUAUCCAUAUCGAUAGUGGCACUCUAUUCAACGCACACGGAUGAGAUAUUGGCUUCAGUGACUGGUUAGUUAUCUCUUGUUUUUAAUAAUUUUGACUAUUUGUAUGGUUCUCUGUAAUAUCACUGAUAAUUG…
pma-miRN57-5p	Novel	UCCACCUCUACCAGGCAUUUGU	22	393	414	+		UGCAAUUACUCUCCACCUCUACCAGGCAUUUGUUCUCUUGAAAUAUAUUCCGAAUCUAGAGAAAAAGUGCCUUGUGAUGUGGAGAGUAAAGAGCA	382	476	+		isoform_241216	AUGGGGGAGAUAGAUAUGCCCCGGCUGUCGUUAUUCAUUGGUUUUUGAUUGUAUGGAGGGUUUCUUCGCUUUUGUUUCAUCUUUCCGCUGGUGCAUUGCGGGGACUGCUAUUCUUAUUGCUUCUCCCAUUGGUUUCUCAGCAUUCAAUGAAAUGGGAACAAUAAGCACCAAGCUAAUAAGCACAAGGGCAUUUAAAGCUUUGUAUGAUCCCCGAACCAUGUUUUCUUAGGGUAGCCGUUUCUUAAAUGCACCUGUGAUGCCGUUCUCGUUCUCGGCAGUGGAUGACCUACAUUUCUUCGAUUGCUUUUGUUUCUAAGUUUUAUAUCGGGUUCAACUACGCGAAACGCGAUUUCUACAGCAGCGCAUGUGUCAGGAAGAUUUUGCAAUUACUCUCCACCU…
pma-miRN57-3p	Novel	AAGUGCCUUGUGAUGUGGAGA	21	446	466	+		UGCAAUUACUCUCCACCUCUACCAGGCAUUUGUUCUCUUGAAAUAUAUUCCGAAUCUAGAGAAAAAGUGCCUUGUGAUGUGGAGAGUAAAGAGCA	382	476	+		isoform_241216	AUGGGGGAGAUAGAUAUGCCCCGGCUGUCGUUAUUCAUUGGUUUUUGAUUGUAUGGAGGGUUUCUUCGCUUUUGUUUCAUCUUUCCGCUGGUGCAUUGCGGGGACUGCUAUUCUUAUUGCUUCUCCCAUUGGUUUCUCAGCAUUCAAUGAAAUGGGAACAAUAAGCACCAAGCUAAUAAGCACAAGGGCAUUUAAAGCUUUGUAUGAUCCCCGAACCAUGUUUUCUUAGGGUAGCCGUUUCUUAAAUGCACCUGUGAUGCCGUUCUCGUUCUCGGCAGUGGAUGACCUACAUUUCUUCGAUUGCUUUUGUUUCUAAGUUUUAUAUCGGGUUCAACUACGCGAAACGCGAUUUCUACAGCAGCGCAUGUGUCAGGAAGAUUUUGCAAUUACUCUCCACCU…
pma-miR11425d-3p	Known	UACUGCUAUAUCUUUUCCUUC	21	3121	3141	-		UUGCAAGGAGGAGAAGAUAUAGCAGUGUAAGUUCACUGUUUGGAGAACAUUGAUCACACUUUGACUCCUAUAUCUUUUCCUUCUGGCACUUCUACUGCUAUAUCUUUUCCUUCUGUCAUGCUC	3111	3233	-		isoform_242296	AUGGGGAGGGGUUAACAAAGGAGAUAGGGUUUUGGCCUGGAUUUCCAAUCGCCUUAUCCCAUGAGAUGGAUUCUGGCCGCGGAUUUCUAGACGGUUAGGCCAGGAGAAAGGGUUUUUAGCUGCGGUUUUCUAGACGGUUAGGCCAGGAGAAAGGGUUUUAGCUGCGGAUUUCCGAAGCUUUUCAGCAUGCUAGAAAGAGUUUGGGCGUUGUUAUGCCCUUGGGGGUUCAAGUCGCGGAUUUCCAAGGCGUAUGAGGUGCUCUGCAAGCGUCUAGCGGUUAUGGAGAUAUCUGGGUAGGUAUAGAUCUGCUUGAUUUUGAACAAGUGUAUGAUGAAAUUAAGUGGGAUUUUGUAGGUGCUCUGCUAAGGUCUAGUGGUUAUGGAGAUAGAUCUAGAUUAU…
pma-miR11425e-5p	Known	UUUACUGCUAUAUAUUUUCU	20	3555	3574	+		GCAGUGAGCUUUUACUGCUAUAUAUUUUCUCCUUGCAAUUUUACCAAUGAUCACCAAUCCAAAUAAACACUUGCCCAAUCUUCUGAUUAAACAUGCACUGGUCACUUGGUUUCUGAUAUCUUUUCCUUCUAGCAGUAGAAGCACCAGGAGGAAAAGAUAUAGCAGUCAAAGUGUGCUCAUUGUU	3545	3728	+		isoform_242296	AUGGGGAGGGGUUAACAAAGGAGAUAGGGUUUUGGCCUGGAUUUCCAAUCGCCUUAUCCCAUGAGAUGGAUUCUGGCCGCGGAUUUCUAGACGGUUAGGCCAGGAGAAAGGGUUUUUAGCUGCGGUUUUCUAGACGGUUAGGCCAGGAGAAAGGGUUUUAGCUGCGGAUUUCCGAAGCUUUUCAGCAUGCUAGAAAGAGUUUGGGCGUUGUUAUGCCCUUGGGGGUUCAAGUCGCGGAUUUCCAAGGCGUAUGAGGUGCUCUGCAAGCGUCUAGCGGUUAUGGAGAUAUCUGGGUAGGUAUAGAUCUGCUUGAUUUUGAACAAGUGUAUGAUGAAAUUAAGUGGGAUUUUGUAGGUGCUCUGCUAAGGUCUAGUGGUUAUGGAGAUAGAUCUAGAUUAU…
pma-miR11544b-5p	Known	AGCUGUUGUCACUCCACUCCA	21	4324	4344	+		GGCAGGUUGGAGCUGUUGUCACUCCACUCCAUUUCCUCCCUGUUCUAAUUUGUUCAUGGCGCAUUUGAGUUCACCCAAAGAUAUGGAGUGGGGUGACAACAUCUCCAACUUCCCA	4314	4428	+		isoform_242296	AUGGGGAGGGGUUAACAAAGGAGAUAGGGUUUUGGCCUGGAUUUCCAAUCGCCUUAUCCCAUGAGAUGGAUUCUGGCCGCGGAUUUCUAGACGGUUAGGCCAGGAGAAAGGGUUUUUAGCUGCGGUUUUCUAGACGGUUAGGCCAGGAGAAAGGGUUUUAGCUGCGGAUUUCCGAAGCUUUUCAGCAUGCUAGAAAGAGUUUGGGCGUUGUUAUGCCCUUGGGGGUUCAAGUCGCGGAUUUCCAAGGCGUAUGAGGUGCUCUGCAAGCGUCUAGCGGUUAUGGAGAUAUCUGGGUAGGUAUAGAUCUGCUUGAUUUUGAACAAGUGUAUGAUGAAAUUAAGUGGGAUUUUGUAGGUGCUCUGCUAAGGUCUAGUGGUUAUGGAGAUAGAUCUAGAUUAU…
pma-miR950m-3p	Known	CCAUCGCGGGCCGACGUCACG	21	94	114	+		CGAAGGGGUUCUUGACAUCGGGACCUCGAUGGUUUAUUUACGUUAUAAUCGAUAAACCAUCGCGGGCCGACGUCACGAGCACCUUCU	38	124	+		isoform_242318	AUGGGGGCAGCGAUUAGCGUGGAGGAGGAAGAGAAGGCGAAGGGGUUCUUGACAUCGGGACCUCGAUGGUUUAUUUACGUUAUAAUCGAUAAACCAUCGCGGGCCGACGUCACGAGCACCUUCUCCUUCGUGUACAUGGAUUGACUGCUAGUCACUGUGGACAACCCGGAAUGGCAGAGAACUUGAACUUCUCAAUCAGAAGGAAACUAUUGCUACAGCCUCGCCAUUGCCUGUAAUUUUUUAACUCCCGUUUCUUGGUAACUUUAUGUUCAAAUGGCUAGCAUAGAUCCCUAAUCUAUAUGGAUAGAUGAAGAGCUAUCUGGUAUAAAUCCAUAUUGUCCCGGAUUUAUUGGAUACUCAAGAGUUAUCGUUUUUAACUUUUGUAAUCUUUGAUCUGCG…
pma-miR950m-5p	Known	UGACAUCGGGACCUCGAUGGUU	22	50	71	+		CGAAGGGGUUCUUGACAUCGGGACCUCGAUGGUUUAUUUACGUUAUAAUCGAUAAACCAUCGCGGGCCGACGUCACGAGCACCUUCU	38	124	+		isoform_242318	AUGGGGGCAGCGAUUAGCGUGGAGGAGGAAGAGAAGGCGAAGGGGUUCUUGACAUCGGGACCUCGAUGGUUUAUUUACGUUAUAAUCGAUAAACCAUCGCGGGCCGACGUCACGAGCACCUUCUCCUUCGUGUACAUGGAUUGACUGCUAGUCACUGUGGACAACCCGGAAUGGCAGAGAACUUGAACUUCUCAAUCAGAAGGAAACUAUUGCUACAGCCUCGCCAUUGCCUGUAAUUUUUUAACUCCCGUUUCUUGGUAACUUUAUGUUCAAAUGGCUAGCAUAGAUCCCUAAUCUAUAUGGAUAGAUGAAGAGCUAUCUGGUAUAAAUCCAUAUUGUCCCGGAUUUAUUGGAUACUCAAGAGUUAUCGUUUUUAACUUUUGUAAUCUUUGAUCUGCG…
pma-miR946o-5p	Known	UGUGGAUAUGGAAGGGUUAGU	21	107	127	+		GUGUAAUGGAUGUGGAUAUGGAAGGGUUAGUACGGUACGAAAACCCACUAAAUGGAUAUUCCCAUUAGAGGCAUCUAUUGUUGGCUGCUCGAGAUCAAAGCAACUGUGUUCAAUUUGAUGGCCAUACUCCUACUAAAUGUGGUUUCCCCGUUUUUCUCUUCACCAGCCACUUCUCCUAUCACAAAUCUGUUCAAGCACCUGCAUUUUGACGCCCAUGGCUGCUUCUCCUAUCCAACUGCACCUGGAUUUUUGACGGCCUUGGGUUUCAUUAAAUGGGUUGGGCUGUUUGCUGUUAAGCUAGAACCUUCUCCUAUCCACAUUGUACUA	97	423	+		isoform_242739	AAUGGGGAACAUUAAGCAUGGCACCACGGUAGGGUGUUUGCGGUGGCUUGAUGACCUGUUUUUUGUUGCCAUGAUGAAGAAAUUGAAGCGUUCAGAGUGUAAUGGAUGUGGAUAUGGAAGGGUUAGUACGGUACGAAAACCCACUAAAUGGAUAUUCCCAUUAGAGGCAUCUAUUGUUGGCUGCUCGAGAUCAAAGCAACUGUGUUCAAUUUGAUGGCCAUACUCCUACUAAAUGUGGUUUCCCCGUUUUUCUCUUCACCAGCCACUUCUCCUAUCACAAAUCUGUUCAAGCACCUGCAUUUUGACGCCCAUGGCUGCUUCUCCUAUCCAACUGCACCUGGAUUUUUGACGGCCUUGGGUUUCAUUAAAUGGGUUGGGCUGUUUGCUGUUAAGCUAGAA…
pma-miR946p-3p	Known	UAGACCUUCUCCUAUCCACAAU	22	353	374	+		GAGUGUAUGGAUGUGGAUAUGGAAGGGUUAGUAAACGGUACAAAACCCACUUAAUGGAUAUUCCAUUAGAGGCAUCAUUGUUGGCUGCUCGAGAUCAAGCCACUGUGUUCAAUUUGAUGGCCAUACUCACUAAAUGAGUUUCCCGUUUUCUCUUCACCAGCCCUUCUCCUAUCCAACUCUGUUCAAGCACCUGCAUUUUGACGCCCAUGGCUCUUCUCCUAUCCAACUGCACCUGUAUUUUGACGGCCUUGUUCAUUAAAUGGGUUGGCUGUUUGCUCUUAACUAGACCUUCUCCUAUCCACAAUUGUACUAGUU	70	384	+		isoform_244217	AUGGGGACGGUAGGGGUUUGCGGUGCUUGGGACCUGUUUUCUUGCCAUAUGAAGAAAUUGAUGCGUUCAGAGUGUAUGGAUGUGGAUAUGGAAGGGUUAGUAAACGGUACAAAACCCACUUAAUGGAUAUUCCAUUAGAGGCAUCAUUGUUGGCUGCUCGAGAUCAAGCCACUGUGUUCAAUUUGAUGGCCAUACUCACUAAAUGAGUUUCCCGUUUUCUCUUCACCAGCCCUUCUCCUAUCCAACUCUGUUCAAGCACCUGCAUUUUGACGCCCAUGGCUCUUCUCCUAUCCAACUGCACCUGUAUUUUGACGGCCUUGUUCAUUAAAUGGGUUGGCUGUUUGCUCUUAACUAGACCUUCUCCUAUCCACAAUUGUACUAGUUUGUUCACACCAAUUC…
pma-miR946p-5p	Known	UGUGGAUAUGGAAGGGUUAGU	21	81	101	+		GAGUGUAUGGAUGUGGAUAUGGAAGGGUUAGUAAACGGUACAAAACCCACUUAAUGGAUAUUCCAUUAGAGGCAUCAUUGUUGGCUGCUCGAGAUCAAGCCACUGUGUUCAAUUUGAUGGCCAUACUCACUAAAUGAGUUUCCCGUUUUCUCUUCACCAGCCCUUCUCCUAUCCAACUCUGUUCAAGCACCUGCAUUUUGACGCCCAUGGCUCUUCUCCUAUCCAACUGCACCUGUAUUUUGACGGCCUUGUUCAUUAAAUGGGUUGGCUGUUUGCUCUUAACUAGACCUUCUCCUAUCCACAAUUGUACUAGUU	70	384	+		isoform_244217	AUGGGGACGGUAGGGGUUUGCGGUGCUUGGGACCUGUUUUCUUGCCAUAUGAAGAAAUUGAUGCGUUCAGAGUGUAUGGAUGUGGAUAUGGAAGGGUUAGUAAACGGUACAAAACCCACUUAAUGGAUAUUCCAUUAGAGGCAUCAUUGUUGGCUGCUCGAGAUCAAGCCACUGUGUUCAAUUUGAUGGCCAUACUCACUAAAUGAGUUUCCCGUUUUCUCUUCACCAGCCCUUCUCCUAUCCAACUCUGUUCAAGCACCUGCAUUUUGACGCCCAUGGCUCUUCUCCUAUCCAACUGCACCUGUAUUUUGACGGCCUUGUUCAUUAAAUGGGUUGGCUGUUUGCUCUUAACUAGACCUUCUCCUAUCCACAAUUGUACUAGUUUGUUCACACCAAUUC…
pma-miRN59-5p	Novel	GUGUUUCUUAUGUUGUAAAGA	21	159	179	+		UUCGCGAUUGUGUGUUUCUUAUGUUGUAAAGAGUUUGGGCAAUAAGCGGCCAAACUCGAUGUUAUGGGUUUUGAGAAGUAUUGGGUUGAAUACUUGACAACCAGGUUAGCAGGGUUUUAGAAAAUUAUCUACUUUUUAUCUUGUAGAUCAUUUUUUAAAAUCUUCGCAAUUUGAUUGUGAAGUAUGAUACCAUCCAAUACUUCUUAUAACGUUAUGGCAUGUUAUUUGACCAUUUAUUGUCAAAAUCUUUAUAACCUUUGAAAUACACCCUCUUGGAA	148	425	+		isoform_244461	AUGGGGGAAGAAGGAGAUAGAUCUAUGGGGUCCAAUCGUCCCAGUGUUUGUGUCAAGAUUUCCAAUUCAUGAUAUGGGGAAGAAAAUCAUUUGCUCUUACAUCACAGAUACGAUCUGGUAUUCUGCAUCGGGCAUGGGAGAAGUGGCUUCGCGAUUGUGUGUUUCUUAUGUUGUAAAGAGUUUGGGCAAUAAGCGGCCAAACUCGAUGUUAUGGGUUUUGAGAAGUAUUGGGUUGAAUACUUGACAACCAGGUUAGCAGGGUUUUAGAAAAUUAUCUACUUUUUAUCUUGUAGAUCAUUUUUUAAAAUCUUCGCAAUUUGAUUGUGAAGUAUGAUACCAUCCAAUACUUCUUAUAACGUUAUGGCAUGUUAUUUGACCAUUUAUUGUCAAAAUCUUUAU…
pma-miRN59-3p	Novel	UUUAUAACCUUUGAAAUACAC	21	395	415	+		UUCGCGAUUGUGUGUUUCUUAUGUUGUAAAGAGUUUGGGCAAUAAGCGGCCAAACUCGAUGUUAUGGGUUUUGAGAAGUAUUGGGUUGAAUACUUGACAACCAGGUUAGCAGGGUUUUAGAAAAUUAUCUACUUUUUAUCUUGUAGAUCAUUUUUUAAAAUCUUCGCAAUUUGAUUGUGAAGUAUGAUACCAUCCAAUACUUCUUAUAACGUUAUGGCAUGUUAUUUGACCAUUUAUUGUCAAAAUCUUUAUAACCUUUGAAAUACACCCUCUUGGAA	148	425	+		isoform_244461	AUGGGGGAAGAAGGAGAUAGAUCUAUGGGGUCCAAUCGUCCCAGUGUUUGUGUCAAGAUUUCCAAUUCAUGAUAUGGGGAAGAAAAUCAUUUGCUCUUACAUCACAGAUACGAUCUGGUAUUCUGCAUCGGGCAUGGGAGAAGUGGCUUCGCGAUUGUGUGUUUCUUAUGUUGUAAAGAGUUUGGGCAAUAAGCGGCCAAACUCGAUGUUAUGGGUUUUGAGAAGUAUUGGGUUGAAUACUUGACAACCAGGUUAGCAGGGUUUUAGAAAAUUAUCUACUUUUUAUCUUGUAGAUCAUUUUUUAAAAUCUUCGCAAUUUGAUUGUGAAGUAUGAUACCAUCCAAUACUUCUUAUAACGUUAUGGCAUGUUAUUUGACCAUUUAUUGUCAAAAUCUUUAU…
pma-miR11425f-3p	Known	UUUACUGCUAUAUCUUUUCCU	21	237	257	+		AACUGCAAGAAGCAGAAGAUAUAGCUGUAAGAGUUGUUCAAAAAACAAUGGGAGAACUUUUACUGCUAUAUCUUUUCCUUCUUGCACUU	179	267	+		isoform_246089	AUGGGGAGCAGCGAGGGUUUGAAGGAUGCCAUUCUUGAUCGCCUCAAGGGUAGAAUGGAAGGAUGCCAUUCUUGAUCGCCUCAAGGGAAGUGUUGUUACAGGAUAUUGGAAGCCAAGGAAAGGACGUGUAAUCGGAAGCUUGGGUAUUAAGGGAUCUGUGGAUCGAUGUUCAUGGGUAAACUGCAAGAAGCAGAAGAUAUAGCUGUAAGAGUUGUUCAAAAAACAAUGGGAGAACUUUUACUGCUAUAUCUUUUCCUUCUUGCACUUUUACUGUUAUAUUUGUUCCGCCUGAUCUGCUCUCAUUUCAUCUUCAUUAACAGUUGUUCCACCAGGCAUGACCCUCCCUCUCUCUCAGUGACUUCUAGUUAAUCUUAUUUUUCUUUAUGAUGGGUUCUAGGU…
pma-miR535b-5p	Known	UGACAACGAGAGAGAGCACGCU	22	1443	1464	+		AUUCCAAUGCUGACAACGAGAGAGAGCACGCUGGUAUUCUCUUAUAUGAAUUUUGCAUAUGUGGGCGUCCAUGCGUGCUCUCUGCUUGUAGUCAGCAGACGACU	1433	1536	+		isoform_248247	AUGGGUGCCAAAUGCAUGGUUGUUCAGAUAAUAUACGUUAUACUGCAGAACGCUAUACAGUAAAAUUUCAAAGCUCUCGCUGUCAGAAUUUAUGAGGGAAUCGUGGAGCCUGCGCCAGGCAAUCCUUCAUGGCAUUAAGUUCUUAUCAGCAAGUGUCGGUUAGAAAAGUGAAAGGCCAAAGGGGUUGCCCGUGCCGUCUGGUAUUAUGAAUUGCUCAGCUGAAGCCUACUUCAUUUUUCUUAAUGGGGUUUCUGCGCUGUCCUUGACCGAGUUCUGCGCUGCCACCAUUAUCAGAAGACAGAGAAAGGAUAGAGAUAAGUAGACCAGUGCACCAGAACCAACCCGAGCCCUCGAACGUGCAUCCUCCAUGCACCAAGCCGAUUCACCGGACCACUUCCC…
pma-miR11425g-3p	Known	UUUACUGCUAUAUCUUUUCCU	21	388	408	+		AACUGCAAGAAGCAGAAGAUAUAGCUGUAAGAGUUGUUCAAAAACAAUGGGAGAACUUUUACUGCUAUAUCUUUUCCUUCUUGCACUU	331	418	+		isoform_248449	AUGGGGGCGUCACAUUCGAAUCCACACGCAACAUAUGGAGUGGUGGGUGGACAAGAACAGCUCACCUUUCUCCACUUACUCGGCCUGUGAUGAAUCGGGGUGUUGGACUUUCAUCGCCUCUGCUCUUAAAUCCGUAGAUCUGGGUUUCAAUUUGAGCAGCAGCGAGGGUUUGAAGGAUGCCAUUCUUGAUCGCCUCAAGGGUAGAAUGGAAGGAUGCCAUUCUUGAUCGCCUCAAGGGAAGUGUUUGUUACAGGAUAUUGGAAGCCAAGGAAAGGACGUGUAAUCGGAAGCUUGGGUAUUAAGGGAUCUGUGGAUCGAUGUUCAUGGGUAAACUGCAAGAAGCAGAAGAUAUAGCUGUAAGAGUUGUUCAAAAACAAUGGGAGAACUUUUACUGCUAUA…
pma-miR482g-3p	Known	UCUUCCCUACUCCUCCCAUUCC	22	130	151	+		AAGUCUUGAGGUGUGGAAGGAUAGGGUAAGACUAAAGUUAAGGAGAAACUCUGCUUCAUUAAUUCUCUGCUCCAGUCUUCCCUACUCCUCCCAUUCCUUUUGCCUUC	55	161	+		isoform_248485	AUGGGGGAAAACAGGGAAGCGGAUGGUUGCGAGAAAGGGAGGUGUUAUGGUUAGAAGUCUUGAGGUGUGGAAGGAUAGGGUAAGACUAAAGUUAAGGAGAAACUCUGCUUCAUUAAUUCUCUGCUCCAGUCUUCCCUACUCCUCCCAUUCCUUUUGCCUUCACCACACUUCCCUUUCCAACGCAACACAGCAAUACAGUCUAUGAAGAUGAAUAUGGAGAUUAUGUCCUGUAGGUAUUACAGGGAUGCCGUGUAGCUUCAAGGCCACUGGAUCUGGGAGGGAGAAAAAACAAAUGCAGUCGCUCCUGAUUGCAUCUUAUCUGAUAGCUGGGCAUUGUUACAGGUUUUUUAACUUCACCUGGAUCCUAUUGCCUUCUCUACACAUCCCUAUUUUCUCUGC…
pma-miR482g-5p	Known	UGUGGAAGGAUAGGGUAAGACU	22	66	87	+		AAGUCUUGAGGUGUGGAAGGAUAGGGUAAGACUAAAGUUAAGGAGAAACUCUGCUUCAUUAAUUCUCUGCUCCAGUCUUCCCUACUCCUCCCAUUCCUUUUGCCUUC	55	161	+		isoform_248485	AUGGGGGAAAACAGGGAAGCGGAUGGUUGCGAGAAAGGGAGGUGUUAUGGUUAGAAGUCUUGAGGUGUGGAAGGAUAGGGUAAGACUAAAGUUAAGGAGAAACUCUGCUUCAUUAAUUCUCUGCUCCAGUCUUCCCUACUCCUCCCAUUCCUUUUGCCUUCACCACACUUCCCUUUCCAACGCAACACAGCAAUACAGUCUAUGAAGAUGAAUAUGGAGAUUAUGUCCUGUAGGUAUUACAGGGAUGCCGUGUAGCUUCAAGGCCACUGGAUCUGGGAGGGAGAAAAAACAAAUGCAGUCGCUCCUGAUUGCAUCUUAUCUGAUAGCUGGGCAUUGUUACAGGUUUUUUAACUUCACCUGGAUCCUAUUGCCUUCUCUACACAUCCCUAUUUUCUCUGC…
pma-miR535c-5p	Known	UGACAACGAGAGAGAGCACGCU	22	616	637	+		AACGGUUAUAUGACAACGAGAGAGAGCACGCUUGUCAACGCCCGUGUAUGGUACACGUUUGUAUACAUGCGUGCUCUCUCUCGGAGUCACUCAAUCUCU	606	704	+		isoform_248767	AUGGGGGAGGCCACAGUUAGGAAUGGAUAAGGCCUGCACUGAGACAUAAUGGGUAACGCCUAUAUUGAGGCCACAGUUAGCAUUCUCCAAGCAUAUACUUCUGUACAUGCCAGAUCUUGACAUAUCUACUGCCCUUAGAGUUCUCCCAUAUUAUUCGAGAGCAGCAAGCCGGUAUCUCACAAAAGUAAAAAAAUCUACCUCCCCACUAUGGGAAGGAAUUUAGUUUUGCAAUUUCAGGCCACCUCCAUUUACUUUUCUUUCUCUGGUUAUUAAAUCAGUCUAGUUAUUCUGUUGUUAGAUCAGUUCAAAAUUGAUUUUCUAAAUAUUCCCAAGAUUUUGAUCUUUUCAAGAGAAGUGAUCUCCCCAAAUGAAUUGAUUUUGACAGUUCAACAUUUUUCU…
pma-miR11487h-5p	Known	UGAGAAGGCGAUCAACAUGAC	21	128	148	+		AGAGGCGCACUGAGAAGGCGAUCAACAUGACAGUAAUUCAAUUCUGCUGUGGCUGAAUGAUCUUAUGGUCAUAUUGAUCGCCUUCUCAGUCUGCCCCUU	118	216	+		isoform_248794	AUGGGGGAGCAGGAAAAUAGGAGAGGAGAGGAGUAAGCAGAGGAGCGCAGGAGAAGCAGCAGAGCACUGAGAAGGUAUGCAGCAGGAGGGGUGUGAGCAGAGGAGCGCAGGAGAAGAAGAGGCGCACUGAGAAGGCGAUCAACAUGACAGUAAUUCAAUUCUGCUGUGGCUGAAUGAUCUUAUGGUCAUAUUGAUCGCCUUCUCAGUCUGCCCCUUGUCCUCAUAAAUCCUGAUCUAUGAAAGGUAUGAAAGAUAUCCGCGAGCCAAGAAGAUAACUGUAAUUUAUUGCCCCUAAAUUUGAUAUGCUGCCAAUUCUAACGAGCUGUUAUCUAUUUAAUGUAAAAAGGUCAAUAUCUUAUUUUAUUUUUAUGAGGGUUAAAUUUGAUAAUAUGCCAAUUC…
pma-miR11487h-3p	Known	CAUAUUGAUCGCCUUCUCAGU	21	187	207	+		AGAGGCGCACUGAGAAGGCGAUCAACAUGACAGUAAUUCAAUUCUGCUGUGGCUGAAUGAUCUUAUGGUCAUAUUGAUCGCCUUCUCAGUCUGCCCCUU	118	216	+		isoform_248794	AUGGGGGAGCAGGAAAAUAGGAGAGGAGAGGAGUAAGCAGAGGAGCGCAGGAGAAGCAGCAGAGCACUGAGAAGGUAUGCAGCAGGAGGGGUGUGAGCAGAGGAGCGCAGGAGAAGAAGAGGCGCACUGAGAAGGCGAUCAACAUGACAGUAAUUCAAUUCUGCUGUGGCUGAAUGAUCUUAUGGUCAUAUUGAUCGCCUUCUCAGUCUGCCCCUUGUCCUCAUAAAUCCUGAUCUAUGAAAGGUAUGAAAGAUAUCCGCGAGCCAAGAAGAUAACUGUAAUUUAUUGCCCCUAAAUUUGAUAUGCUGCCAAUUCUAACGAGCUGUUAUCUAUUUAAUGUAAAAAGGUCAAUAUCUUAUUUUAUUUUUAUGAGGGUUAAAUUUGAUAAUAUGCCAAUUC…
pma-miR950n-5p	Known	UGACGUCUGGGCCACGAUGGUU	22	448	469	+		AAAAGCGUUCUUGACGUCUGGGCCACGAUGGUUUAUUGAUCAUUUAUAUGUCUAAACUAUCGUUGCCAGACGCCACGAAUACAUUGG	437	523	+		isoform_248826	AUGGGAGAAGGGACAGCGUUGUCUCUAGCAUCGCUGGCUGGAUGACUUCUAUCGGAAGAUGUAUCUGGAUGAAUGGCCACCAGAAUUAUAAAUACGAGAAAGGUGCGGGCAACGACUUCAUACUAACACAAUGCGAGGUAGGCAGAAACCCUGUUCUUUUUUCUGCUGGACUGCUAGAGCCUCUAGACCAGAAACCCUGUUGUCAUUUGUCUAAUGUUUUCAAUUUCUUCCAUCUGAAGGUGGAGCUUCUAGAAACCCUGUUCUCACUUGUCUAGGGUUUUCAAUUUCUUCCAUCUGAAGGUGGAGCUUCUAGAAACCCUCUUCUCAUUUGUCUGAGGGUUUCAAUUUCUUCCAUCUGAAGGUGGAGCUUUUAGAAACCCUGUUCUUAUUUGUCUGAGG…
pma-miR950n-3p	Known	UAUCGUUGCCAGACGCCACG	20	494	513	+		AAAAGCGUUCUUGACGUCUGGGCCACGAUGGUUUAUUGAUCAUUUAUAUGUCUAAACUAUCGUUGCCAGACGCCACGAAUACAUUGG	437	523	+		isoform_248826	AUGGGAGAAGGGACAGCGUUGUCUCUAGCAUCGCUGGCUGGAUGACUUCUAUCGGAAGAUGUAUCUGGAUGAAUGGCCACCAGAAUUAUAAAUACGAGAAAGGUGCGGGCAACGACUUCAUACUAACACAAUGCGAGGUAGGCAGAAACCCUGUUCUUUUUUCUGCUGGACUGCUAGAGCCUCUAGACCAGAAACCCUGUUGUCAUUUGUCUAAUGUUUUCAAUUUCUUCCAUCUGAAGGUGGAGCUUCUAGAAACCCUGUUCUCACUUGUCUAGGGUUUUCAAUUUCUUCCAUCUGAAGGUGGAGCUUCUAGAAACCCUCUUCUCAUUUGUCUGAGGGUUUCAAUUUCUUCCAUCUGAAGGUGGAGCUUUUAGAAACCCUGUUCUUAUUUGUCUGAGG…
pma-miR11466i-3p	Known	AAGUGUCUUGUGAUGUGGAGA	21	468	488	+		UUACAAUUACUCUCCACCUCUACUAGGCAUUUGGUUCUCACGAAAAUGGCAUUCCGAAUCUAGAGAAGAAGUGUCUUGUGAUGUGGAGAGUAAAAAGCA	400	498	+		isoform_248978	CAUGGGGACUGCAUACAGAUCUGUGCUCGAGCAUACACAUCCGUCCUCGCUAAGGCUGUAUUCCUUGUUUUCUGUUUGCAUCGAGGUUCUUUUUAGUUUUGUUUAGUUCUUCCGCUGGUUGAUUAUGGGGUUCUGCCAUUAUUUUUCCGAAUCCAAGUAAUCUUCGGCACUGUCAAGGAAUUGGGAAUAAUAAGCACCGUGUUACUAAAGGGCAUUUAACGCUUUCUAUAUGGGUACAGAGUCUUAAUUUCACCUUAACCGUCGUUUCUUAAAUCCAUGUGUGAACCGUUGCCGUUCUCUGCGGCAGAUGGCCUAUAUUUCUUUGAUUGGAAUUUGUUCGUUGAGUUCAUAUCAGGCUCAGUACGCGAAUUCUACAACAGCGCACAUGUCAGAGAGAUU…
pma-miRN60-5p	Novel	CUGCUUGGCGCUUCAGAUAUG	21	369	389	+		CCUACACUCUGCUGCUUGGCGCUUCAGAUAUGAUUGCUGCUGUUGAUAAUUUCUAGGCUCAAGCAAUCAUAUAUGGAGCGCCAAGCAACAAAGUUUUGGA	358	457	+		isoform_249966	AUGGGCAGUUUUGGAUGCUGUCGAUCUAUCAUGUAAUAUUAUGCCUUUUUUACAAUGGAGGCACUGGGUUAGAAACCCACACGUUUUUAAUGCUGCCGCUCUUUAUAAUAUUAUGCCAUUUUCUUAAAAUGGAGACACUGGGUUAAAAACCCACACGUUUUGAAUGCUACAACUCUAUGUAAUAUUAUGCCUUCUCUUACAAUGGAGGCACUGGGUUAAAAACCCACAAGGCCUGCUACAAUUUUCCUCCUCUUUUUUUCGUGGACAUAGACCAGGCAGUGCAGGCUAAUAGUUCUGAUGUUGACCUGGUUCGAGUUUUAUUGACAUUCCAAAUCCCGAGGUUGCAAAAUAAUGACUCCUACACUCUGCUGCUUGGCGCUUCAGAUAUGAUUGCUGCUG…
pma-miRN60-3p	Novel	UAUAUGGAGCGCCAAGCAACA	21	427	447	+		CCUACACUCUGCUGCUUGGCGCUUCAGAUAUGAUUGCUGCUGUUGAUAAUUUCUAGGCUCAAGCAAUCAUAUAUGGAGCGCCAAGCAACAAAGUUUUGGA	358	457	+		isoform_249966	AUGGGCAGUUUUGGAUGCUGUCGAUCUAUCAUGUAAUAUUAUGCCUUUUUUACAAUGGAGGCACUGGGUUAGAAACCCACACGUUUUUAAUGCUGCCGCUCUUUAUAAUAUUAUGCCAUUUUCUUAAAAUGGAGACACUGGGUUAAAAACCCACACGUUUUGAAUGCUACAACUCUAUGUAAUAUUAUGCCUUCUCUUACAAUGGAGGCACUGGGUUAAAAACCCACAAGGCCUGCUACAAUUUUCCUCCUCUUUUUUUCGUGGACAUAGACCAGGCAGUGCAGGCUAAUAGUUCUGAUGUUGACCUGGUUCGAGUUUUAUUGACAUUCCAAAUCCCGAGGUUGCAAAAUAAUGACUCCUACACUCUGCUGCUUGGCGCUUCAGAUAUGAUUGCUGCUG…
pma-miRN61-5p	Novel	GAUCUUCCAUGACUUUUCGGA	21	213	233	+		AUGUGCCCCGCGAUCUUCCAUGACUUUUCGGAGGAAUCGUGGCUUCCCAUUGUUUAUUCGUUGAUGCUUUUGGAAAGGUCCGAUUUCUUGAAAAGUCAUAGAUGAACACAGGGCAUUUG	202	320	+		isoform_250459	AUGGGGACAAAAAAUAGGGUUAAGGACUGUCGAAAAUGACGAAGGUAGGUGUAGUGGUGUUGUGAGAAGAUAUAAGGGGUUACGAGGUAAAGGGAGAUUGUCAUCAAUGUUGAAGGAUUCUCAGAGCAGCUGCUAAAUAUGAAGGGGAUUAAGAGUGUUGCAGUGGGGAUUGUGGAUACUCUGCAUACUUCUUUUUUAUGUAUGUGCCCCGCGAUCUUCCAUGACUUUUCGGAGGAAUCGUGGCUUCCCAUUGUUUAUUCGUUGAUGCUUUUGGAAAGGUCCGAUUUCUUGAAAAGUCAUAGAUGAACACAGGGCAUUUGAUUGUAAAUAUAUGGAUGAUCUGUGCAACGUAGAGGUACGGCAAUCUUCUUUCCAUUCCCAUGAAAUUUCAAGCAGUUA…
pma-miRN61-3p	Novel	UUGAAAAGUCAUAGAUGAACAC	22	289	310	+		AUGUGCCCCGCGAUCUUCCAUGACUUUUCGGAGGAAUCGUGGCUUCCCAUUGUUUAUUCGUUGAUGCUUUUGGAAAGGUCCGAUUUCUUGAAAAGUCAUAGAUGAACACAGGGCAUUUG	202	320	+		isoform_250459	AUGGGGACAAAAAAUAGGGUUAAGGACUGUCGAAAAUGACGAAGGUAGGUGUAGUGGUGUUGUGAGAAGAUAUAAGGGGUUACGAGGUAAAGGGAGAUUGUCAUCAAUGUUGAAGGAUUCUCAGAGCAGCUGCUAAAUAUGAAGGGGAUUAAGAGUGUUGCAGUGGGGAUUGUGGAUACUCUGCAUACUUCUUUUUUAUGUAUGUGCCCCGCGAUCUUCCAUGACUUUUCGGAGGAAUCGUGGCUUCCCAUUGUUUAUUCGUUGAUGCUUUUGGAAAGGUCCGAUUUCUUGAAAAGUCAUAGAUGAACACAGGGCAUUUGAUUGUAAAUAUAUGGAUGAUCUGUGCAACGUAGAGGUACGGCAAUCUUCUUUCCAUUCCCAUGAAAUUUCAAGCAGUUA…
pma-miR529a-3p	Known	AGAAGAGAGAGAGCACAGCC	20	1360	1379	-		UGGGGAUACAUUGUUAGUAACUUGUCUUCUGCAAAAAGACCAAAGUUGUGGUUGUACUCCUUGCAUCAAUGGCUGCUUGAGCCAUAAGAGGUUGAUCCUCUAGUAUAAGUUGAUCCAUUGUGGAGACCUGACCGCGUGGGUCAUAUCAAAUGAAGCUGAUCCUGGAGGACCUUUGGGCCCCCGGAUUGAAAUUGACAGAAGAGAGAGAGCACAGCCAGAGUCCCGA	1350	1575	-		isoform_250917	AUGGGGGCGAAGGCAUUCAUCAUUACGGGAGAGAGGGCUAAGAACAACCGGUCCUUUCAGCCCAAACCCGAGCACCGUGGUCAAUGUCAUCUCCAUUCCUUUCGUAUAUUUUAUUGCACAGUAAAGUCCAUUUACUUUAAAAUCUAUUGGCUCGCUGCAAUUGUAUUUCGCAGUGGCUCGAAGCCAAAGAGCCGAGACCAAGGGACUUUAAUUUCUUUAAAUAUGAUUUUUGGUAGUAUGUGGGAUUCGAACUUCGAUACUCGGGCGGGCGUGCGUGGUAUAUACGAGAAAGCGGAGGUGGGUGGGUGGUUAUUUUUAUUUGUGUAUUGCAGGCGGUGAAUGAAUAGAAGACUACAUUGCUCUCCUUUUUAGCUGUAAGCUACCUCGAAGUGGAUCGAG…
pma-miRN62-3p	Novel	UUACUCCAGAUUGUUGUCGCA	21	7	27	-		AAGCCAUAGUGAGAUUCGAUGACUGUAGUGCAUUCAUAAUUCCUUCCCUGCUAUAUACAUGAGCUGAUAGAAACCUUGAACAUGAAAGAAGUUCAAGUUUAUUCAUUAUGCAAGCCUGAAAAUGAUGGAGCCUUCCAUUCUGUCCCGCGAAUGCUAAUUCCCCGCACUUGGGUUACUCCAGAUUGUUGUCGCACACCAU	1	199	-		isoform_251578	AUGGUGUGCGACAACAAUCUGGAGUAACCCAAGUGCGGGGAAUUAGCAUUCGCGGGACAGAAUGGAAGGCUCCAUCAUUUUCAGGCUUGCAUAAUGAAUAAACUUGAACUUCUUUCAUGUUCAAGGUUUCUAUCAGCUCAUGUAUAUAGCAGGGAAGGAAUUAUGAAUGCACUACAGUCAUCGAAUCUCACUAUGGCUUCGCUUAGAUCUGGCCUAGUGUUCGUUCCAUUCCCCUUCACGGAUUCCAUCGCUGAAGUUGACGGUUUUAGAAGUGAACAGCUACAGAUCACUCUCCCUGAUGCAGGGAGGAAUCGCAGAUUUCAUUCGUCUGGAAUGAAGAAUCUCUGCCAGAGCCCUUCGGCAAUGCAAAUCUGCAACCACAUUAACAUGUCGCGCUGU…
pma-miR169a-5p	Known	CAGCCAAGGAUGACUUGCCGG	21	760	780	+		AUAUCUUAUGCAGCCAAGGAUGACUUGCCGGCAGCAUGUUAUGUGUGACUGAAAAUUACCUUUUUUUUUUCUGUUUCAAUGGCACAUAUGUGGGUGUUGGCUAGUUGUCCUUGGCUACAUUUAAUAUU	750	877	+		isoform_25282	UACAUGGGGACGCCCUCCUGCAUUUGUAUGCUUCGUACUCGAUUGUCCACGAAUCAGUGCACACAUGGCUGACCAUUAACAGAUGGGCACUGUCGCGAUGCACUGAUAAAGAAAUUAUGGAAAUAUGGAGUUCUUCCCUAUGAGAGUACGAUAUGGCCUUUUGAUUCGAGCUGUAAAGCUGCAGGCCAAGCAGAAUGGUAGACAGAGAGUAGAGCAACGAGAGCCCCACCUUCCACAUUAGUAAUGGACACGGUCCCCUCAUGGAUACACUUAUAAAUUCUCUCCCCUCCCGCACCCUGCUACCAACUCCACAUCUUGUUACAGAGUCUUCUAUUUAUUAUUCAGAUUGGCUUUUAAUUUCAUGCAAUGUGUUGUUUUCUUUUGUGGUUGCCUCUUCUU…
pma-miRN63a-5p	Novel	UGCAUGGAAUUGGCAAGUAUG	21	2121	2141	+		UGUUGAGGACCUGCAUGGAAUUGGCAAGUAUGCUUCAGAUGCAUAUGCCAUUUUCUGCACAGGCAAAUGGAA	2110	2181	+		isoform_255682	AUGGGGGCAGAACAACUGUCGUUAUUAAUUGAAUGCAGCGAUGUUUAAAUGGCGUAUGAAAAUGGGGGGUUAUUUUCAUUUUCGUUGGGCUUGUCUUCCCGCUAAAGGGGUUACAAUUCUUCACCUGCCCUGCCUUUACUGCACGGGCUUUCAUAGCUCUUUAUUUUUUCAUUUUUCUGUUCCAUCAUUGAAGUUGCGUUUUGACAAGAAUGGAGUUUGGGAGUGCUCUGAUAAACUUCAGGAAGAGGGAAAAAUCGGCUUCAAACAUCUGCCUCUCCGGCUAAUUUGGUGGUCUCGUCCCUUCAACAGCAGCUCCAACUCAAGGUGGAAGCAAAAAGAAUCAGCGGAGGAGAGAUGGGUAUUUGGGGAGUCAUUCUUGAAUCUGAAUUUGGGUCUGAA…
pma-miR162-3p	Known	UCGAUAAACCUCUGCAUCCAG	21	156	176	+		GCUUGGCAGCCUGGAUGCAAAGUGUUUAGCGACCAUGUCCAGGGGCCGCUGGGUGUCGGUCGAUAAACCUCUGCAUCCAGAUUGUUUGGA	97	186	+		isoform_256370	AUGGGAUCGAUCAGUGGGCUGGCGAGGACAUGCAGUCUAUAUAGGUAUCCGAAGUGGGAGCAAACGGAAUCGAUCAAUGGGCUGGCGAUUUCAGACGCUUGGCAGCCUGGAUGCAAAGUGUUUAGCGACCAUGUCCAGGGGCCGCUGGGUGUCGGUCGAUAAACCUCUGCAUCCAGAUUGUUUGGAAUCUGUUGCUUCUCUCCUUUUUAAUAAAUAAAGACACAAUGUUCCGGUUCCAUUCUCGCUGGACAACACUUCCCGUGCAUGCAAGAACUGCAGAUUCUUCUGUUAGGGUUUUGUGCUCGUGCAGCUUUUUGGCUGGUGGCCUUGGGAUCUUCAUUUAUUUGUAUCUUUUUUCCGUCGUCUUCUAAAUUUUAUCUUUUGGGAAAUAGCCAUGAA…
pma-miRN64a-5p	Novel	UCAGCUCUCCAAUGCUUUCAGG	22	62	83	+		ACUGAUUCAUUCAGCUCUCCAAUGCUUUCAGGGACUGAUCCUGUAACAUUUAUUUUGACAAUUUCUCGAAACAAUAGAAUAUUUCUAAGCUCUCAAGAUUUCACAUAAAGUCCAACUCUUAAGAGCUUAUGAUAAUCCUUUUGUUGUGAGAAAUUUGUGAGGAAUGAAUGCUAACAGGAUCAACACUUGAGAGCAUUGAACAGUUGAAUGAUUAGUC	52	268	+		isoform_258302	AUGGGGGAGAUAUGGGUACAGAUUCAAUGGUAAAAUUCUACAAACAUGUUAACUGAUUCAUUCAGCUCUCCAAUGCUUUCAGGGACUGAUCCUGUAACAUUUAUUUUGACAAUUUCUCGAAACAAUAGAAUAUUUCUAAGCUCUCAAGAUUUCACAUAAAGUCCAACUCUUAAGAGCUUAUGAUAAUCCUUUUGUUGUGAGAAAUUUGUGAGGAAUGAAUGCUAACAGGAUCAACACUUGAGAGCAUUGAACAGUUGAAUGAUUAGUCAAUGUGUAAGCUCAGUACAGUUCAGUAUAUUCCUUUACGUAACCCUCUGAAAAGGUAUAGCAAACACACAUGGUGAAUAUAGAAUGUCCCCAUGUUUUGCGUUGUGAAAUUAGUCAUGUUUUAUGGUUGAA…
pma-miRN64a-3p	Novel	UGAGAGCAUUGAACAGUUGAAU	22	239	260	+		ACUGAUUCAUUCAGCUCUCCAAUGCUUUCAGGGACUGAUCCUGUAACAUUUAUUUUGACAAUUUCUCGAAACAAUAGAAUAUUUCUAAGCUCUCAAGAUUUCACAUAAAGUCCAACUCUUAAGAGCUUAUGAUAAUCCUUUUGUUGUGAGAAAUUUGUGAGGAAUGAAUGCUAACAGGAUCAACACUUGAGAGCAUUGAACAGUUGAAUGAUUAGUC	52	268	+		isoform_258302	AUGGGGGAGAUAUGGGUACAGAUUCAAUGGUAAAAUUCUACAAACAUGUUAACUGAUUCAUUCAGCUCUCCAAUGCUUUCAGGGACUGAUCCUGUAACAUUUAUUUUGACAAUUUCUCGAAACAAUAGAAUAUUUCUAAGCUCUCAAGAUUUCACAUAAAGUCCAACUCUUAAGAGCUUAUGAUAAUCCUUUUGUUGUGAGAAAUUUGUGAGGAAUGAAUGCUAACAGGAUCAACACUUGAGAGCAUUGAACAGUUGAAUGAUUAGUCAAUGUGUAAGCUCAGUACAGUUCAGUAUAUUCCUUUACGUAACCCUCUGAAAAGGUAUAGCAAACACACAUGGUGAAUAUAGAAUGUCCCCAUGUUUUGCGUUGUGAAAUUAGUCAUGUUUUAUGGUUGAA…
pma-miRN65a-3p	Novel	UUCCCCGAUUUUCCAUUCAAA	21	493	513	+		CUCUCCUCCUUUUUGAAUGGAAGAAGAGGGAAACUGCCCCUUCCGGUCUUUGAGGUGUUCCAACACCUCUGGUAUUAAUGUAUAAUGUGUUGACCAGCAAUGUCUGGAAGAAAUUUCAAAGCUUGGAGGUUGGAGGGGCAGCAUUGUUGCUGAUCCGAACUCAACUGUCUUAGGGUUUCGAACUCUUCAACGACAUGGAUACGAGGUGUUUCAGGUAUAGAACCACAUCUUAUUAACAAGUCACUACCUGUAGAUAUUGAUUGUUAAUAUUUAAAAUCAGAGGUGUUGGAAUACUUCGAAAACCAGAAGGUGCAGUUUCCCCGAUUUUCCAUUCAAAGAGUUGGGGA	177	523	+		isoform_259768	AUGGGACCGUGCUCCAUAUCAAGCUCCCUCGCACACCUGCUGUAGAAAUUGGACACCAAAAUCAUUUGUACGGCUUUCUUAAAGGAUGUGGUGCAGAAGAUUUCAGCCUCUUCCAUAAUUUCCCCACUUGAAGAGGGAGCCAAAGAGACCAGAAGUAAAUUGAGAAUGCUUCUGAUCUCUCCUCCUUUUUGAAUGGAAGAAGAGGGAAACUGCCCCUUCCGGUCUUUGAGGUGUUCCAACACCUCUGGUAUUAAUGUAUAAUGUGUUGACCAGCAAUGUCUGGAAGAAAUUUCAAAGCUUGGAGGUUGGAGGGGCAGCAUUGUUGCUGAUCCGAACUCAACUGUCUUAGGGUUUCGAACUCUUCAACGACAUGGAUACGAGGUGUUUCAGGUAUAGAAC…
pma-miRN67-3p	Novel	UUCGCUGCUUCAGACCAUCAA	21	398	418	+		AUUGGUGUCUGCGGCAUGGGAGGCGUCGGUAAGACUUCGCUGCUUCAGACCAUCAACAACAGCGAC	363	428	+		isoform_261533	AGCUCGCUCAAGAACAAAAAUGCCCUCAGAUAAUAGUGAAGGCUUGGCUGGACAAGGCCGGACAGGCCAUCGAAAGUUCACGAUCUAUCGAUAACGAGUACCAGCAACAAAGAAAUUGUCUCAGUUGCUGCCCUAACUGCUUCUCCCGCUACACAAUCAGCAAACAUGUUGGGGAUUGGAAAGUGAAAGUUGCUCAACUCCACUCAGAGAAGGAGGCCGAUUUUCCUCCCAAUGGAGAAUACGGUGAGCCUACUCCGCCCACCCAGAUACCGAUCCAGACCCCAAAAUUAUUUGGCACUGGAAUAGAAGCCGCACAGUCGGAGCUGGAGAGGUGGUUAAUUGAAGACAUGAGCAUUCGAGUUAUUGGUGUCUGCGGCAUGGGAGGCGUCGGUAAGACUU…
pma-miR169b-5p	Known	CAGCCAAGGAUGACUUGCCGG	21	740	760	+		AUAUCUUAUGCAGCCAAGGAUGACUUGCCGGCAGCACGUUAUGUGUGACUGAAAAUUACCUUCUUUUUUUUCUGUUUCAAUGCAUAUAUGUGGGUGUUGGCUAGUUGUCCUUGGCUACAUUUAAUAUU	730	857	+		isoform_261853	AUGGGGGACGCCCUCCUGCAUUUGUAUGCUUCGUACUCGAUUGUCCACGAGUCUGCAGACAUGGCUGACCAUAACAGAUGGGCACUGUCGCGAUGCACUGAUAAAGAAAUUAUGGAAAUAUGGAGUUUUUCCCUAUGGGAGACGAUAUGGCCUUUUGAUUCGAGCUGUAAAGCUGCAGGCCAAGCAGAAUGGUAGACAGAGAGUAGAGCAACGAGAGCCCCACCUUCCAUAUCAGUAAUGGACAUGGUCCCCUCAUGUUACACUAUAAAUUCUCCCCUUCCCGCACCCUGCCACCAACUCCACAUCUUGUUACAGAGUCUUCUGUUUAUUAUUCAGAUUGGCUUUUAAUUUCAUGCAAUGUGUUGUUGUUUUCAUUUUGUGGUUCCUCUUCUUGUUCAA…
pma-miRN65b-3p	Novel	UUCCCCGAUUUUCCAUUCAAA	21	450	470	+		CUCUCCUCCUUUUUGAAUGGAAGAACACGGAAACUGCCCCUUCCGGUCUUUGAAGUGUUCCAACACCUCUGGUAUUAAUGUAUAAUGUGUUGACCAGCAAUGUCUGGAAGAAAUUUCAAAGCUUGGAGGUUGGAGGGGCAGCAUUGUUGAUGAUCCGAACUCAACUGUCUUAGGGUUUCGAACUCUUCAACGACAUGGAUACCGGGUGUUUCAGGUAUUAGAACCACAUCUUAUUAACAAGUCACUACCUGUAGAUAUUGAUUGUUAAUAUUUAAUAUCAGAGGUGUUGGAAUACUUCAAAAACCCAGAAGGUGCAGUUUCCCCGAUUUUCCAUUCAAAGUGUUGGGGA	132	480	+		isoform_262214	AUGGGGGGACACCAAAUCAUUUGUACGGCUUUCUUUAGGGAUGUGGUGCAGAAGAUUUCAGCCUCUUCCAUAAUUUCCCCACUUGAAGAGGGAGCCAAAGAGACGAGAAGUAAAUUGAGAAUGCUUCUGAUCUCUCCUCCUUUUUGAAUGGAAGAACACGGAAACUGCCCCUUCCGGUCUUUGAAGUGUUCCAACACCUCUGGUAUUAAUGUAUAAUGUGUUGACCAGCAAUGUCUGGAAGAAAUUUCAAAGCUUGGAGGUUGGAGGGGCAGCAUUGUUGAUGAUCCGAACUCAACUGUCUUAGGGUUUCGAACUCUUCAACGACAUGGAUACCGGGUGUUUCAGGUAUUAGAACCACAUCUUAUUAACAAGUCACUACCUGUAGAUAUUGAUUGUUAA…
pma-miR397b-5p	Known	UAUUGAGUGCAGCGUUGACGG	21	115	135	+		ACAACCACAUUAUUGAGUGCAGCGUUGACGGUAAUCAAAAUUUGCCACAGAAUAUUUGUGCAAGUGGGAAAUGUUAUGCUUAAUCGUUAACUCUGCACUCUAUAAUAUGUUUGC	105	218	+		isoform_263749	AUGGGGGCUCAACAUAUUUACGGCGACAUUUGAAGCUCGGCACUCUAUCUCGGUUCUGUUAUCGGCAGAUUAAAGCAUUCCUGCUAGCCCCAUGUCCAGCCCAGACAACCACAUUAUUGAGUGCAGCGUUGACGGUAAUCAAAAUUUGCCACAGAAUAUUUGUGCAAGUGGGAAAUGUUAUGCUUAAUCGUUAACUCUGCACUCUAUAAUAUGUUUGCCAAUUGGCUCCAUCUUAUUGAAAAGACUAGGGCUUUUGGUUCUCUGUCUGAAACUCUCGCGAUGCCUCUCACUUUUCCUGUGGUAUUUCUGGCAUGAACGUUGUUGAGCAUUUUAAAAGAUGGAGAUGGUGUUGCUUUCAGUGAUGGUUCUUAUGAGGAAAAGGCAUUGUGUAAUGAGUUG…
pma-miR169c-5p	Known	CAGCCAAGGAUGACUUGCCGG	21	270	290	+		AUAUCUUAUGCAGCCAAGGAUGACUUGCCGGCAGCACGUUAUGUGUGACUGAAAAUUACCUUCUUUUUUUUCUGUUUCAAUGCAUAUAUGUGGGUGUUGGCUAGUUGUCCUUGGCUACAUUUAAUAUU	260	387	+		isoform_264360	AUGGGGGCCCAAUAAAAUAUUUUUUUGUUUCGAUCAUAGUUUUUUCUGUGCUUGCCCUCCCCUUGUGGAUAUCAAUCUGCUUCUGCCAGUAUAUACAUAAACUGCUCAUUGAUUAUUAACCUAGUACUCGAAUUAUUUUAGGAGUUUGUUGUUAUAUUAACUUCCUUUCAUUAAACAGAUCGAUCUUUAUUGUUUGGAAGGCGAUUGAUUAAUCCUGGUACCGAUAUUAUUCAUCUGGGACCUUGCAUGUAGGGCCAGAAUAUCUUAUGCAGCCAAGGAUGACUUGCCGGCAGCACGUUAUGUGUGACUGAAAAUUACCUUCUUUUUUUUCUGUUUCAAUGCAUAUAUGUGGGUGUUGGCUAGUUGUCCUUGGCUACAUUUAAUAUUCCGGUUCUUAUG…
pma-miR950p-5p	Known	UGACGUCAGGUCCUCGAUGGUU	22	50	71	+		AAGGGGGUCUUGACGUCAGGUCCUCGAUGGUUUGUUUGCGAUAUAGGCGAUAAACCAUCGUGGACAGACGUCACGAACACCUUCUC	40	125	+		isoform_264908	AUGGGGGCAGCGAUUAUUAUGGAGGAGGAAGAGAAGGCGAAGGGGGUCUUGACGUCAGGUCCUCGAUGGUUUGUUUGCGAUAUAGGCGAUAAACCAUCGUGGACAGACGUCACGAACACCUUCUCCUUCGUGUCGAUGGAUUGAUUGCUAGUCUCUGUGGACAAACCGGAAUGGCGGAAAAAACUUGACUUCUCAAUAAGAAGGAACCAUUGCAACAGCCUCUGUACUCGCCGCUAUUUUUGGUUUUCUUCUAAUUCACGUUUUUUUUGGUAACUUUAUUGAGGUAACUUUAUGUUCAAUAGAUGGAUAAGUAUAUUGGCAUAGAUCCCUAAUUUAUUAUGGAUAGAUGAAGAGGUUUCCUGUCAUAAAUCCACACUAUCCCGGAUUUAUUGGAUACUC…
pma-miR950p-3p	Known	CCAUCGUGGACAGACGUCACG	21	94	114	+		AAGGGGGUCUUGACGUCAGGUCCUCGAUGGUUUGUUUGCGAUAUAGGCGAUAAACCAUCGUGGACAGACGUCACGAACACCUUCUC	40	125	+		isoform_264908	AUGGGGGCAGCGAUUAUUAUGGAGGAGGAAGAGAAGGCGAAGGGGGUCUUGACGUCAGGUCCUCGAUGGUUUGUUUGCGAUAUAGGCGAUAAACCAUCGUGGACAGACGUCACGAACACCUUCUCCUUCGUGUCGAUGGAUUGAUUGCUAGUCUCUGUGGACAAACCGGAAUGGCGGAAAAAACUUGACUUCUCAAUAAGAAGGAACCAUUGCAACAGCCUCUGUACUCGCCGCUAUUUUUGGUUUUCUUCUAAUUCACGUUUUUUUUGGUAACUUUAUUGAGGUAACUUUAUGUUCAAUAGAUGGAUAAGUAUAUUGGCAUAGAUCCCUAAUUUAUUAUGGAUAGAUGAAGAGGUUUCCUGUCAUAAAUCCACACUAUCCCGGAUUUAUUGGAUACUC…
pma-miR169d-5p	Known	CAGCCAAGGAUGACUUGCCGG	21	741	761	+		AUAUCUUAUGCAGCCAAGGAUGACUUGCCGGCAGCACGUUAUGUGUGACUGAAAAUUACCUUCUUUUUUUUCUGUUUCAAUGCAUAUAUGUGGGUGUUGGCUAGUUGUCCUUGGCUACAUUUAAUAUU	731	858	+		isoform_26573	AUUGGGACGCCCUCCUGCAUUUGUAUGCUUCGUACUCGAUUGUCCACGAGUCUGCAGACAUGGCUGACCAUAACAGAUGGGCACUGUCGCGAUGCACUGAUAAAGAAAUUAUGGAAAUAUGGAGUUUUUCCCUAUGGGAGACGAUAUGGCCUUUUGAUUCGAGCUGUAAAGCUGCAGGCCAAGCAGAAUGGUAGACAGAGAGUAGAGCAACGAGAAGCCCCACCUUCCAUAUCAGUAAUGGACAUGGUCCCCUCAUGUUACACUAUAAAUUCUCCCCCUUCCCGCACCCUGCCACCAACUCCACAUCUUGUUACAGAGUCUUCUGUUUAUUAUUCAGAUUGGCUUUUAAUUUCAUGCAAUGUGUUGUUGUUUUCAUUUUGUGGUUCCUCUUCUUGUUCA…
pma-miR482h-3p	Known	UCUUCCCUACUCCUCCCAUUCC	22	258	279	+		AAGUCUUGAGGUGUGGAAGGAUAGGGUAAGACUAAAGUUAAGGAGAAACUCUGCUUCAUUAAUUCUCUGCUCCAGUCUUCCCUACUCCUCCCAUUCCUUUUGCCUUC	183	289	+		isoform_265827	AUGGGGGAAAACAGGGAAGCGGAUGGUUGCGAGAAAGGGAGGGUGUGAUUAGGAAAUUUAGGGUUAGGUUUAGGGUUAGGGGGACACCGACUUCACAUGCGGGUAUAAAUAUAAGGUCUGAUAAGUUCAGGGGUGAAAACAGGGAAGCGGAUGGUUGCGAGAAAGGGAGGUGUUAUGGUUAGAAGUCUUGAGGUGUGGAAGGAUAGGGUAAGACUAAAGUUAAGGAGAAACUCUGCUUCAUUAAUUCUCUGCUCCAGUCUUCCCUACUCCUCCCAUUCCUUUUGCCUUCACCACACUUCCCUUUCCAACGCAACACAGCAAUACAGUCUAUGAAGAUGAAUAUGGAGAUUAUGUCCUGUAGGUAUUACAGGGAUGCCGUGUAGCUUCAAGGCCACUGGA…
pma-miR482h-5p	Known	UGUGGAAGGAUAGGGUAAGACU	22	194	215	+		AAGUCUUGAGGUGUGGAAGGAUAGGGUAAGACUAAAGUUAAGGAGAAACUCUGCUUCAUUAAUUCUCUGCUCCAGUCUUCCCUACUCCUCCCAUUCCUUUUGCCUUC	183	289	+		isoform_265827	AUGGGGGAAAACAGGGAAGCGGAUGGUUGCGAGAAAGGGAGGGUGUGAUUAGGAAAUUUAGGGUUAGGUUUAGGGUUAGGGGGACACCGACUUCACAUGCGGGUAUAAAUAUAAGGUCUGAUAAGUUCAGGGGUGAAAACAGGGAAGCGGAUGGUUGCGAGAAAGGGAGGUGUUAUGGUUAGAAGUCUUGAGGUGUGGAAGGAUAGGGUAAGACUAAAGUUAAGGAGAAACUCUGCUUCAUUAAUUCUCUGCUCCAGUCUUCCCUACUCCUCCCAUUCCUUUUGCCUUCACCACACUUCCCUUUCCAACGCAACACAGCAAUACAGUCUAUGAAGAUGAAUAUGGAGAUUAUGUCCUGUAGGUAUUACAGGGAUGCCGUGUAGCUUCAAGGCCACUGGA…
pma-miRN11c-5p	Novel	UCAGUUGUCCAAUGCUCUCAG	21	645	665	+		ACUGAUUCAUUCAGUUGUCCAAUGCUCUCAGGUACUGACCUUGUAAUAUUUAUUCUGACAAUUUCUGGCAACAAUAGGAUAUUUCUAAGCUCUCAAGAUUUCACAUAAUGGCCAACUCUUAAGAGCUUAUGAUAAUCUUUUGUUGUGAAAAGUUUGUGAGGGAUGAAUGUUAAGAGGAUCAACACUUGAGCACAUUGAACAGUUGAAUGAUUAGUC	635	850	+		isoform_266157	AUGGGGAGGGCCUCUUACAGCGCGCGCAUUUGCAAAUAUUUGCAUUGUGCGAUUUUUCUUUCCAGGCGGCGGAAUGACUUGAUCGGUGCUGGUGCUAAGAUGCAUUCUGGAUUCACUUGAAGAAGAUUAACAAUGUGCUCUAAAUUGAAUUCCCAGAUUCUAUAAUGUAUACGGACAAAGUUGCAUUUGUGGACAAUCCGAGGCGGCUGGUUCAGAUCCUCAUAUGCAGUCGGAUAGAGGUACCUUCAAGACAAUUUUGACCACAUACGGGAAUCAUAUGAGAUGGAUCCAGAUAUGAAGUAAGAAUUUUCCAAACAUGUUAACUAAUGCAUUCAACUGUCCAAUGUUCUUAGGUAACGGUCUUGUAAGAUUUCUUCUGACAAUUUCUGGUAACAAGAG…
pma-miR482i-3p	Known	UCUUUCCUACUCCUCCCAUUCC	22	274	295	+		CGAAGGGAUGUGUUUUGUGGAUGGGAGUCUUGAGGAGUGGGAGCAUAGGAUAAGGCUGCUUCAUAUCACCAGUCUUUCCUACUCCUCCCAUUCCUAUUGCCUUC	202	305	+		isoform_267141	AUGGGGGUGCCGGUGAGUGUUGAUUUUAUCAUAUGGCUUUUAUAAAAAAAUACAAUUUUAUAAAAUCAUCUGAUUUCUAUUGCAGAAUUUAGGGUUAGGGUUUGGUGGGAUGCCGACUUUAUAUGUGAGAGGGCUGUGAAGCCGAAGAUGAGGUGGUGUAUACAGGCGAGAAGGCCUUGUUGUUUUGUUGGUUGUGAGAAGCGAAGGGAUGUGUUUUGUGGAUGGGAGUCUUGAGGAGUGGGAGCAUAGGAUAAGGCUGCUUCAUAUCACCAGUCUUUCCUACUCCUCCCAUUCCUAUUGCCUUCACCACACAUCCCUUCCCAACGCCAUACAAUAUGUGAAGAUGAAUAUGGAGAACCAAUCGUCAUGCUCUAUUCUGUGGGGUUUUACAGGGAUGGC…
pma-miR482i-5p	Known	AGUGGGAGCAUAGGAUAAGGCU	22	237	258	+		CGAAGGGAUGUGUUUUGUGGAUGGGAGUCUUGAGGAGUGGGAGCAUAGGAUAAGGCUGCUUCAUAUCACCAGUCUUUCCUACUCCUCCCAUUCCUAUUGCCUUC	202	305	+		isoform_267141	AUGGGGGUGCCGGUGAGUGUUGAUUUUAUCAUAUGGCUUUUAUAAAAAAAUACAAUUUUAUAAAAUCAUCUGAUUUCUAUUGCAGAAUUUAGGGUUAGGGUUUGGUGGGAUGCCGACUUUAUAUGUGAGAGGGCUGUGAAGCCGAAGAUGAGGUGGUGUAUACAGGCGAGAAGGCCUUGUUGUUUUGUUGGUUGUGAGAAGCGAAGGGAUGUGUUUUGUGGAUGGGAGUCUUGAGGAGUGGGAGCAUAGGAUAAGGCUGCUUCAUAUCACCAGUCUUUCCUACUCCUCCCAUUCCUAUUGCCUUCACCACACAUCCCUUCCCAACGCCAUACAAUAUGUGAAGAUGAAUAUGGAGAACCAAUCGUCAUGCUCUAUUCUGUGGGGUUUUACAGGGAUGGC…
pma-miRN72a-3p	Novel	UUUCCAACCCCGCCGAGACCCA	22	499	520	+		UAAGGCCAUUUGAUCUCGGUAAGUUGGAAAAACUAGGCAGUAAUUCAUGAUCUUAAUCUGAUCUGGCAUGAUAUAUUAACUGUUGCAGUUUUUCCAACCCCGCCGAGACCCAUUGGCCUUCA	409	530	+		isoform_267141	AUGGGGGUGCCGGUGAGUGUUGAUUUUAUCAUAUGGCUUUUAUAAAAAAAUACAAUUUUAUAAAAUCAUCUGAUUUCUAUUGCAGAAUUUAGGGUUAGGGUUUGGUGGGAUGCCGACUUUAUAUGUGAGAGGGCUGUGAAGCCGAAGAUGAGGUGGUGUAUACAGGCGAGAAGGCCUUGUUGUUUUGUUGGUUGUGAGAAGCGAAGGGAUGUGUUUUGUGGAUGGGAGUCUUGAGGAGUGGGAGCAUAGGAUAAGGCUGCUUCAUAUCACCAGUCUUUCCUACUCCUCCCAUUCCUAUUGCCUUCACCACACAUCCCUUCCCAACGCCAUACAAUAUGUGAAGAUGAAUAUGGAGAACCAAUCGUCAUGCUCUAUUCUGUGGGGUUUUACAGGGAUGGC…
pma-miRN72a-5p	Novel	GAUCUCGGUAAGUUGGAAAAA	21	420	440	+		UAAGGCCAUUUGAUCUCGGUAAGUUGGAAAAACUAGGCAGUAAUUCAUGAUCUUAAUCUGAUCUGGCAUGAUAUAUUAACUGUUGCAGUUUUUCCAACCCCGCCGAGACCCAUUGGCCUUCA	409	530	+		isoform_267141	AUGGGGGUGCCGGUGAGUGUUGAUUUUAUCAUAUGGCUUUUAUAAAAAAAUACAAUUUUAUAAAAUCAUCUGAUUUCUAUUGCAGAAUUUAGGGUUAGGGUUUGGUGGGAUGCCGACUUUAUAUGUGAGAGGGCUGUGAAGCCGAAGAUGAGGUGGUGUAUACAGGCGAGAAGGCCUUGUUGUUUUGUUGGUUGUGAGAAGCGAAGGGAUGUGUUUUGUGGAUGGGAGUCUUGAGGAGUGGGAGCAUAGGAUAAGGCUGCUUCAUAUCACCAGUCUUUCCUACUCCUCCCAUUCCUAUUGCCUUCACCACACAUCCCUUCCCAACGCCAUACAAUAUGUGAAGAUGAAUAUGGAGAACCAAUCGUCAUGCUCUAUUCUGUGGGGUUUUACAGGGAUGGC…
pma-miR482j-3p	Known	UUUUUCCAACUCCACCGAGACC	22	760	781	+		UAAGGUCAUCGGGUCUCGGAGAGGGGGAAAAACCUGGCAGUAAUUCACGGUGUCAUCUGAUCCGAUGUGAAUAUGUGAACUGUUACAGUUUUUCCAACUCCACCGAGACCUUUGACUUUC	672	791	+		isoform_267141	AUGGGGGUGCCGGUGAGUGUUGAUUUUAUCAUAUGGCUUUUAUAAAAAAAUACAAUUUUAUAAAAUCAUCUGAUUUCUAUUGCAGAAUUUAGGGUUAGGGUUUGGUGGGAUGCCGACUUUAUAUGUGAGAGGGCUGUGAAGCCGAAGAUGAGGUGGUGUAUACAGGCGAGAAGGCCUUGUUGUUUUGUUGGUUGUGAGAAGCGAAGGGAUGUGUUUUGUGGAUGGGAGUCUUGAGGAGUGGGAGCAUAGGAUAAGGCUGCUUCAUAUCACCAGUCUUUCCUACUCCUCCCAUUCCUAUUGCCUUCACCACACAUCCCUUCCCAACGCCAUACAAUAUGUGAAGAUGAAUAUGGAGAACCAAUCGUCAUGCUCUAUUCUGUGGGGUUUUACAGGGAUGGC…
pma-miRN12c-5p	Novel	UAUGGAUGAUUUGGGAUUAAU	21	1262	1282	-		GGCUACAAUCUAUGGAUGAUUUGGGAUUAAUUUUCGACUGCGAUGUUGGUCGGUGCAUAAAUUAAUCCCAAUGCAUCCAUAAAUUGUAAUUCAGUCG	1196	1292	-		isoform_268963	AUGGGGGAUGAGUAUCUUCCCCAUAUCAUGGACGAAGCCAAAGCGCUGGAGAUUAGAAAGCCGCUACAGAAAGAUUUACAUCAAUCAAUCCAGUUACGAGGACUAUGAAUAUCGAAAGAGGCAGUGGACACCCGUUGUAUUCGAUCAUCCAGCCACUUUCGAUACUCUGGCUCUGGAACCAGAUCUGAAGCAGGAUAUUCUGGAAGACCUCCAAAGAUUCUCGAGGAGAGAGAAGUAUUACAGGCAAGUUGGGCGGGCAUGGAAGAGGGGUUAUUUGCUCUAUGGGCCCCCUGGAACGGGCAAGUCGAGCAUGAUUGCAGCCAUGGGCUAACUUUCUGGAUUACGACAUCUACGACCUGGAGCUAACCCAAGUGAAGAACAACACGGAACUGAGGAAGC…
pma-miR950q-3p	Known	CCAUCGCGGGCCGACGUCACG	21	89	109	+		AAGGGGUUCUUUGACAUCGGGACCUCGAUGGUUUAUUUACGAUAUAAUCGAUAAACCAUCGCGGGCCGACGUCACGAGCACCUUCC	34	119	+		isoform_269357	AUGGGAGCGAUUAGCGUGGAGGAAGAGAAGGCGAAGGGGUUCUUUGACAUCGGGACCUCGAUGGUUUAUUUACGAUAUAAUCGAUAAACCAUCGCGGGCCGACGUCACGAGCACCUUCCUCCUUCGUGUACAUGGAUUGACUGCUAGUCACUGUGGACAACCCGGAAUGGCAGAGAACUUGACUUCUCAAUCAGAAGGAACUAUUGCUACAGCCUCUGCCAUUGCCUUAUACCUUGUUUACAGCGUCACUAUGGAGGGCGCUUUAGGUCCAUUGGUUCGGCUCCUGGAAUCCGGAGCUUGUUGUAAAGAAAAGGCUGCGGCGGCCAUUGGAGGGCUGACGAGCAAUGCAGAAAAUGCUUGGGGAAUUGCAGCUUAGGGUGGGGUUUCAGUUCUGAAUUC…
pma-miR950q-5p	Known	UGACAUCGGGACCUCGAUGGUU	22	45	66	+		AAGGGGUUCUUUGACAUCGGGACCUCGAUGGUUUAUUUACGAUAUAAUCGAUAAACCAUCGCGGGCCGACGUCACGAGCACCUUCC	34	119	+		isoform_269357	AUGGGAGCGAUUAGCGUGGAGGAAGAGAAGGCGAAGGGGUUCUUUGACAUCGGGACCUCGAUGGUUUAUUUACGAUAUAAUCGAUAAACCAUCGCGGGCCGACGUCACGAGCACCUUCCUCCUUCGUGUACAUGGAUUGACUGCUAGUCACUGUGGACAACCCGGAAUGGCAGAGAACUUGACUUCUCAAUCAGAAGGAACUAUUGCUACAGCCUCUGCCAUUGCCUUAUACCUUGUUUACAGCGUCACUAUGGAGGGCGCUUUAGGUCCAUUGGUUCGGCUCCUGGAAUCCGGAGCUUGUUGUAAAGAAAAGGCUGCGGCGGCCAUUGGAGGGCUGACGAGCAAUGCAGAAAAUGCUUGGGGAAUUGCAGCUUAGGGUGGGGUUUCAGUUCUGAAUUC…
pma-miR950r-5p	Known	UCCGGACCUCGGUGGUUUAUGA	22	14	35	+		GGGAUUGUCGUCCGGACCUCGGUGGUUUAUGAUCGCUUUGGCUGUUCAAAAACCUCCGGGUCAGGACAACAAGAAUACCU	4	83	+		isoform_26939	AUGGGGAUUGUCGUCCGGACCUCGGUGGUUUAUGAUCGCUUUGGCUGUUCAAAAACCUCCGGGUCAGGACAACAAGAAUACCUUCGCCUUUGGUUACGCGGAUUUGGGAAAACUCGACUCUCAAACACAAGAAGCUAUUGCAACAGGCUCUGUUUCAUCUGUUUGUUUUGUUUGAUCCUGCUAAGGCUUAAAAAAAAAGAGAGUUUAAACACAGGUGGUUUGAGCGGAAAACUAGGAGAUUUUGGAAAUACAAUAAAAUUGCCGCAACAACACGGCAGGGAAGCCAAGGUUGUGAGCAUUGCGUAUUUUGGUGGGGAUGAGGGAUAACCCUAAAAUAUCUUUUCAACUGCAAGAGAUCAGCCUUGAAGAAGGCAUUGGCGAUGUUCAGAGGUCAUCAAA…
pma-miR11551b-3p	Known	CUUUUCCUCCGCAAUUGAUACU	22	780	801	+		CGGGGCAUGGAAUUUAGGUAUCGAUUGCGAGGCAAAAGCGUAAAAUGUGCUUCCUGCCUAAGAAACUCAAUUGAUCAAGAUUUCAGUAACAGCAUGGGUUUGCAUCACUUUUCCUCCGCAAUUGAUACUUCACAGGACC	673	811	+		isoform_272380	AUGGGGUGACGACCAUUGGUGGUACUUGGCCAUCGGGUCCAGGUGAGGAACUUUGUAUCAGUAGUAUUUACCAUCGGUCGAAAGACAUAGCGUCGCCCUUGCUCCAGAUCGAGUUCGGAAGAAGGGUCAUUCCAUCAGAUAAACUCAUAGAUGUAAGCAUGUUUUUUUUGACAUAAUUGUUGGUAAAAAUGGUAUAGGAGUUGUUUCGAAAUCUUCAGUGGCAUGGCCAUCGAUGAGGUAGAGAACGAAGUUGCUCUCAUGUUGAUCAUUUGCGAGGACCAAAAAUCCCCCCAAAAGUGGUCUGAUCUGAAAAUGGAUCUGGAAAUAAGGCCUUCGGGCCAGAAAUUGAAAAAACCCCGUUUGUUGCCCAUUAAGUAUGUACAGUGCUAUUUUUUGAUC…
pma-miR3693d-3p	Known	CUCCAUCUAUGAUCAGUUUAUG	22	293	314	+		AUAAGGUGGUCAUAACUGCUCAUAGAUGGGAGAUUGCUCACAUAUUGAGGGAUUGCAUUUUAACAAACAGAUAUCAAGUGUCUGAAUAAGACCUUGGAUGAGCAGUCCUCCAUCUAUGAUCAGUUUAUGAGCACCUACA	186	324	+		isoform_272942	AUGGGGAGGGCAUUGUAAUGGGGACAAUUGAUGAGCAUGGGCACAUGUUUUGAAGAUAGCUUCUCUCAUUCUUCCUCUCCUCUCUUAUGUGUUAGUGGCCAUUUGGUGCUGAAGGAUGAGGCUGGCUAAGAAUAUCAAAAGCCACCUGGUUAUCUCACACAUUUUCACCAAUUCAACUCCGCUCCAUAAGGUGGUCAUAACUGCUCAUAGAUGGGAGAUUGCUCACAUAUUGAGGGAUUGCAUUUUAACAAACAGAUAUCAAGUGUCUGAAUAAGACCUUGGAUGAGCAGUCCUCCAUCUAUGAUCAGUUUAUGAGCACCUACACAAAGUGGGGUAGUGUCACUAUCAGUUCUUCAGAAAAUGGGGCAGUGUCACUAUCAGUUCUCCAACCUGAGGUAU…
pma-miR951-5p	Known	UGUUCUUGACGUCUGGACCACG	22	133	154	+		GGAAGCGAUGGUGUUCUUGACGUCUGGACCACGAGGGUUUGCUUUACGUUGGGCAUGAGUAAACAAUCAUCUACCGCGGUUCAGUCAUCAAGAACACCUUUUGCUU	122	227	+		isoform_274155	AUGGGGAUUCUAGUUACCUGUGAGGUAGUUUUCAAGACCAGAAAAGCCUCUCUUCUUCUGUCUUCUUCAUUGGUUUCUUGAUCUUUGUCUGUAAGUGCUGGUUGGAAGAGAAAGAGGAAGAGGAAGCGAUGGUGUUCUUGACGUCUGGACCACGAGGGUUUGCUUUACGUUGGGCAUGAGUAAACAAUCAUCUACCGCGGUUCAGUCAUCAAGAACACCUUUUGCUUUUCAUUUACAUGCCUUUCUGACCAAUUUCAGCCGAAAGAAAUCACAGCAAGGAGCACUUGACGACUCGGAAGAUUUCCUUCCAUCUGGUUUACAUGCCUUUCUGACCAAUUUCAGCCGAAAGAAAUCACAGCAAGGAGCACUUGACGACUCGGAAGAUUUCCUUCCAUCUGG…
pma-miR951-3p	Known	CGGUUCAGUCAUCAAGAACA	20	198	217	+		GGAAGCGAUGGUGUUCUUGACGUCUGGACCACGAGGGUUUGCUUUACGUUGGGCAUGAGUAAACAAUCAUCUACCGCGGUUCAGUCAUCAAGAACACCUUUUGCUU	122	227	+		isoform_274155	AUGGGGAUUCUAGUUACCUGUGAGGUAGUUUUCAAGACCAGAAAAGCCUCUCUUCUUCUGUCUUCUUCAUUGGUUUCUUGAUCUUUGUCUGUAAGUGCUGGUUGGAAGAGAAAGAGGAAGAGGAAGCGAUGGUGUUCUUGACGUCUGGACCACGAGGGUUUGCUUUACGUUGGGCAUGAGUAAACAAUCAUCUACCGCGGUUCAGUCAUCAAGAACACCUUUUGCUUUUCAUUUACAUGCCUUUCUGACCAAUUUCAGCCGAAAGAAAUCACAGCAAGGAGCACUUGACGACUCGGAAGAUUUCCUUCCAUCUGGUUUACAUGCCUUUCUGACCAAUUUCAGCCGAAAGAAAUCACAGCAAGGAGCACUUGACGACUCGGAAGAUUUCCUUCCAUCUGG…
pma-miR156a-5p	Known	UGACAGAAGAGAGUGAGCAC	20	807	826	+		UGUUGAGUGCUGACAGAAGAGAGUGAGCACACAUAGCAGGAGCUCAUGAGAUUAUGAGUUCAGCCAUGCGUGCUCACGUCUCUUCUCUGUCAGCGGCUCCUCGG	797	900	+		isoform_274215	AAUGGGGGCUUAGUAAUGGAAAACAUAAACACGAGAGGGAGGGAGAGGAGGAAUGCUUGAUGCUUAGAAUUAAGUCUAGGUUUUCGGUGUGUGGACAUCUCGCGCAAGCCGCGGCAUCAUGUGAAUCCUGCAUAUGCUUUUACAGGCAAUUAAUGCAAUACCCGCACAUAUACUUUUAGGGGCAAUUAAGGUUCCGUGUUUCUUUCUAAUUUUGUCAAUGUACAGAAGAGAUGCUUCCGGAGAGAGGAGAGGGCAAUAAUAAGUAGAGGCGAAGGGGUUUGUUUUCUUCCUCAUUGCAUUGCAUGGCCACAUUGGAAGAAGAAUUGUGUUAUUCGCGGUACUGCUGCACGGCUCGCGCCAACAGUAUUGAAGAUAAGAGCUGGAGAUCUGGCAUUCAUU…
pma-miR168-5p	Known	UCGCUUGGUGCAGGUCGGGAA	21	184	204	+		GUGGCUCGAAUUCGCUUGGUGCAGGUCGGGAACACUCUUGUCUUACUGCAUACUGUGAUAAUAACCUAGAGCAGAAUGAAAUCUAUGCAUAGCUGGGCAAAGCUGUUCCCCACAUGCAUCAACUGAAUCGGAGCCGCU	173	310	+		isoform_274617	AUGGGGGAAGAUGGCGGUGUGAUUUAGGUUUAUGGCAAGAAAGAGCGCCGGAGCGGUCGCCAAUGGAUUCCUCACAUUUUUGGAGUCGGAUUUGUGUCUUUGGCUUGGAGUUUUAGUCGGCCAUGGCGGAUUUUUUCGAUGUGGAUGCGGCGGUUUCGCAAAAUUGUUAUACGUGGCUCGAAUUCGCUUGGUGCAGGUCGGGAACACUCUUGUCUUACUGCAUACUGUGAUAAUAACCUAGAGCAGAAUGAAAUCUAUGCAUAGCUGGGCAAAGCUGUUCCCCACAUGCAUCAACUGAAUCGGAGCCGCUAGUAAUUGGAUUGGACGAACCUGGAGGGGACGAAUAGAACGGAGAUCGGUUGAAUCUUUUGAAAAUAAUAGAGAUCGGACGGAUCUUUU…
pma-miR168-3p	Known	CCCCACAUGCAUCAACUGAAU	21	280	300	+		GUGGCUCGAAUUCGCUUGGUGCAGGUCGGGAACACUCUUGUCUUACUGCAUACUGUGAUAAUAACCUAGAGCAGAAUGAAAUCUAUGCAUAGCUGGGCAAAGCUGUUCCCCACAUGCAUCAACUGAAUCGGAGCCGCU	173	310	+		isoform_274617	AUGGGGGAAGAUGGCGGUGUGAUUUAGGUUUAUGGCAAGAAAGAGCGCCGGAGCGGUCGCCAAUGGAUUCCUCACAUUUUUGGAGUCGGAUUUGUGUCUUUGGCUUGGAGUUUUAGUCGGCCAUGGCGGAUUUUUUCGAUGUGGAUGCGGCGGUUUCGCAAAAUUGUUAUACGUGGCUCGAAUUCGCUUGGUGCAGGUCGGGAACACUCUUGUCUUACUGCAUACUGUGAUAAUAACCUAGAGCAGAAUGAAAUCUAUGCAUAGCUGGGCAAAGCUGUUCCCCACAUGCAUCAACUGAAUCGGAGCCGCUAGUAAUUGGAUUGGACGAACCUGGAGGGGACGAAUAGAACGGAGAUCGGUUGAAUCUUUUGAAAAUAAUAGAGAUCGGACGGAUCUUUU…
pma-miRN75-3p	Novel	UGUGCAUAAGGCGGGAGUUGU	21	565	585	+		CGACUGCCGAUUUAUGCAUCCUUCUGCCCUGCGAGUGUUCGUUGUUUCCAAGUCCGAAUAGAUUGCAGGUUAGUGGUUUGCCAGAAAGACCGAUUUCAUUGCAGGUUAGUGGUGUGCAUAAGGCGGGAGUUGUAUUGAUAUUU	453	595	+		isoform_275127	AUGGGGCCCUGCCCUCCCUCCAAUCUUUUAUUUACCGCUUCUUUAUCGCGAAGGGUACUUCCUGUGAUAUGAUGCCGUAAGGGCUGGUUGCAGAUCCAUGGACAUUGCGCGGAAUUAUUCAGGGAGUUUUCUUCGCUUGCCGUUUAUGGGUAUAUUGUGCUUGGAGCGUUUGCAUAUCUGGAUUUGGCUUUUGCAAGGCGUUUCUUGUUAUGACAUAUUGGAAUGCUUAUGGCAAGUUUGCGCGCAGUUUUGGCAAUCCGGUUUUGGGAGAGAAUGUUGGAUGAGGGGUGGACCUGCGAUGAUUGAUCAGCUCACCUUUGUUUGCCGAAUAAAAAGCUGUGUUUUUGUUGAAUUAACGCGUGUUUUUUAUGUAUGUUCAAUGGUUUAAAGUGGAAGGUC…
pma-miRN7b-3p	Novel	AUAAUGGGGAGAGAAAAUCGC	21	444	464	+		GCAUCCAUGAGGCGAUUUUCUCUUCCAAUUAUGCCAUUUAUUAUUGAUUCGGAUUUAGAGGGGCUUCCGAUGAACGGGAGCUGUGAUACGGCUUCAACAUCAAUCAAAGUUGGAGCGAGGUAUUUGUUAUUGCAAUGCAAGAUCCUCGUUCCAAUUUUUGACAUAAUGGCACCUCUGAUUUCAUAAUAAAGAACUCCAUUUUGAUUAUGCAUAAUGGGGAGAGAAAAUCGCCACAUAAAUG	234	474	+		isoform_275831	AUGGGGAAAAAUUGAUUUCUUUGAACGGUGGUUCGCGUGCUCCAGCGAGAGGUCCUGAUGGCGAUUCGAAGGUGCCCGUAACGGCAUGACGGGGGCGGUUGCCACAAAACAUUAGGGUUUACAGGAGACAAGUGCUGUGCUUGAAAUCCGCGGCGCCUGAAUCAUGCUAUCGGUUUCAAGAAGGAAACAUUAAAUCGAGGGCAACGCAUGGAAUGAUAUUAGUUGCUCCAACAGCAUCCAUGAGGCGAUUUUCUCUUCCAAUUAUGCCAUUUAUUAUUGAUUCGGAUUUAGAGGGGCUUCCGAUGAACGGGAGCUGUGAUACGGCUUCAACAUCAAUCAAAGUUGGAGCGAGGUAUUUGUUAUUGCAAUGCAAGAUCCUCGUUCCAAUUUUUGACAUAA…
pma-miRN40b-5p	Novel	AAGUGUUAGCCUCUCCCAAGG	21	388	408	+		UGCAGCGAGCAAGUGUUAGCCUCUCCCAAGGAUUUGGUACUGGGGUUACCCCAAAGCCUGCACAACCAUCUAUCUUUGAGAGAGGUCAACUCUUUCUUGCAGCGA	378	482	+		isoform_275897	AUGGGGAUAUUCUCCCCGUGGCAGCAGAAAUCUAUUCACUCUUUUGUUAGGGUUAGGGUUUCUCUGUAUAGGAUUUGUUCUUUUCUGUAGGGCUUCUCUUGCUGCUGCAAACCCUUGUAUUUUUAUUCUGCAGGGUUUCUCUUUCUGCUGCAAACCCUUGUAAUUUUUUUUCUUCCCCUGUAGGGUUUCUCUUUCUGCUGCAAACCCUUGUAAUUUUUUUUUCUUCCCCUGUAGGGUUUCUCUUUCUGCUGCAAACCCUUGUAAUUUUUUUUCUUCCCCUGUAGGGUUUCUCUUUCUGCUGCAAACCCUCAUAUUUGAAGGUUGGAAAUUUAUUGAAUCUGGGCACUGAAGUCCAAAACGGUGGGCAUGCAUUCCAUUGCAGCGAGCAAGUGUUAGCCU…
pma-miRN54b-5p	Novel	GGUCACAGUUUUGUUCGGAAA	21	523	543	+		UGGUCUAACGAGGUCACAGUUUUGUUCGGAAAAUACAGUGGAAAUUUGGAAAUUUUGAUAAGAUUUUAAUUGAAAUUCUACAAAAUCAAUUUGGAUGCUCAGUGAUUUUGUUUGGCUAAUCUAUUUUUUCGACUCUCCAAUCAUUUUGAAAAAUUAGCAAAAUUUCUUUAAAAAAUAUAUUUUCCGGGCAAAAUUGUGGCCUCGGUAGAUAAC	512	724	+		isoform_275945	AUGGGAGUUGUGAUCGUAAUAUACGAGUUUCCUCCAUACCUACACACUUUAAUUAGGGUUUUGCAGUUGUGAUCGUAAUAUACCAGUUUCAUGCUGAUCUGCUAAAUUUGUGGAUUUUAAAAUCAUUUGGCAGCCUCCGUUUUCGGUUUUAGGGAUAAACUUAGGAGCAGUUUAGAACAGCAUCGGAUUUUUUUCAUUAGUUUCGCUCGUACAAGAAAUAUUUUUCAUAUUUCGCAAAGUAAACCUUAGUCUCGACUUUUUAUGGCCGUUGACGCAGCGCAUGCCCACAGUCUGGUUAGAUUACGACCUUUAUAAGUGGACGGUCUGGAAACCCUUAAGUUUUGAUGUUUUCUGCUAGCGGCAUGACCGCCUUCUCCCCCUUUCGAGGAUGGACUUCAG…
pma-miRN54b-3p	Novel	UCCGGGCAAAAUUGUGGCCUC	21	694	714	+		UGGUCUAACGAGGUCACAGUUUUGUUCGGAAAAUACAGUGGAAAUUUGGAAAUUUUGAUAAGAUUUUAAUUGAAAUUCUACAAAAUCAAUUUGGAUGCUCAGUGAUUUUGUUUGGCUAAUCUAUUUUUUCGACUCUCCAAUCAUUUUGAAAAAUUAGCAAAAUUUCUUUAAAAAAUAUAUUUUCCGGGCAAAAUUGUGGCCUCGGUAGAUAAC	512	724	+		isoform_275945	AUGGGAGUUGUGAUCGUAAUAUACGAGUUUCCUCCAUACCUACACACUUUAAUUAGGGUUUUGCAGUUGUGAUCGUAAUAUACCAGUUUCAUGCUGAUCUGCUAAAUUUGUGGAUUUUAAAAUCAUUUGGCAGCCUCCGUUUUCGGUUUUAGGGAUAAACUUAGGAGCAGUUUAGAACAGCAUCGGAUUUUUUUCAUUAGUUUCGCUCGUACAAGAAAUAUUUUUCAUAUUUCGCAAAGUAAACCUUAGUCUCGACUUUUUAUGGCCGUUGACGCAGCGCAUGCCCACAGUCUGGUUAGAUUACGACCUUUAUAAGUGGACGGUCUGGAAACCCUUAAGUUUUGAUGUUUUCUGCUAGCGGCAUGACCGCCUUCUCCCCCUUUCGAGGAUGGACUUCAG…
pma-miR529b-3p	Known	AGAAGAGAGAGAGCACAGCC	20	1200	1219	-		UGGGGAUACAUUGUUAGUAACUUGUCUUCUGCAAAAAGACCAAAGUUGUGUUGUACUCCCUUGCAUCAAUGGUGCUUGAGCCAUAAGAGGUUGAUCCUCUAGUAUAAGUUGAUCCAUUGUGAGACCUGAACCGCGUGGUCAUAUCAAAUGAAGCUGAUCCCUGAGGACCUUGGGCCCCCGGAUUGAAUUGACAGAAGAGAGAGAGCACAGCCAGAGUUCCGA	1190	1411	-		isoform_276929	AUGGGGAUUUCGCAGUGGCUCGAAGCCAAAGAGCCGAGACCAAGGGACUUUAAUUUCUUUAAAUAUUGAUUUUUUGGUAGUAUGUGGGAUUCGAACUUCGAUACUCGGGCGGGCGUGCGUGGUUAGUAUACGAGGAAAGCGGAGGUGGGUGGGUGGUUAUUUUUAUUUGUGUAUUGCAGCGGUGAAUGAAUAAGAAGACUACAUUGCUCUCCUUUUUUAGCUGUAAGCUACCUCGAAGUGGAUCGAGAAGAGAGAGAGAGUGAGAGGCUAAAUAAUAAGAUGAAUAUGAAGAUUCGAACCUCCGACACCAGUACUCCUGAUGAUCAGCAACAGCAUAGCGGCGCCGUGAAAGUGGCGAUUCCGGCCGUGUCGGGGGAUUCGGGGACGAUUGGGUUAAAG…
pma-miRN77-3p	Novel	UUGGAGGCUCGUCAAGCUGCC	21	1150	1170	-		AAGUUUCCACAGGAAUCUGGGAGCCUCUGCAAGUCGGAGCAGCCGGACAAAUCAAUUGGAGGUUUGUGAAGUUGCAAGGGAGUCUGAGAACCUCUGCAAAUCGGAGCAACUGAAGAAGUCAAUCGUGUGGAGGCUCGUUAAGCUGCCAAGUGAGCCUGGAAGUCUCUGCAGAUGAUGGGAGCAGUCGGAUAAGUCGAGCUUGGAGGCUCGUCAAGCUGCCAAGGGAGACU	1140	1369	-		isoform_278251	AUGGGGUAGCCCUGAUUGCAAGAAAACAUUGGCCACCUAGAUCUCGGAUCAUCUUUGCAAACACUGAUUGCGAGCAUUCUUGGACCAGCAGGAAUUGCAAGACGGAGAUCGCUUUAACUUCUCAAAUGGAAGGCGCUAUUGAAACGACUUCCGUCCAGAUUGCAAUUUUCUCUCCACGAUAUGCCGAAUCAAGUUGGUGUUUGGCAAUUUUCUCUCCAAGAUAUGCGGAAUCAAGUUGGUGUUUGAAGGAGAUUGUGUUGAUGGUGGAAUUUAAGACAACUAUCAUUCUGGUAUCCUAACGCAGCGCAAAACCUGGACUGUAUAAUAGAGUCUUGAGCAUGCUCCCGAGAGAUCACUGCAAGCUCUGCUGUAAGAGGGGGCAAAAUGGAGUGUAUGGUG…
pma-miR950s-5p	Known	UCUGGUCCUCGGUGGUUUAUGA	22	370	391	+		CGUUUUUGUCGUCUGGUCCUCGGUGGUUUAUGAUCGCUUAGGCUGUUCAAAACCAGCGGGUCCAAGACAACAAGAAUAC	359	437	+		isoform_278434	AUGGGGGCCCUGGUGGUGGUUGAGGUGGAGUUAAAUAGAGGAAGCAUAGGGUUAACAACAAACCAUGUGGCCUCGCACGAGAGGAGCAUCUUCUCUCUCGUUUGCAUAGAAUGCCCGUCUGUUUUGAGAAGCCGAAAUCGCAGGAGGGGAAACUUAUUUGAGGAGCAGCGGCCGCUGUUCAUGUGGGUAUUUUCUCUAUAUUUCAGAUGUCGAUUCGAAAUGGCGUGAAGAUGAGCUCGACCUACUCUAACCCUAAUCAGGAUCAGCACUUAAAAGAAGAUGAUCAGUGUUCUUUUUUGGUUUGUUCUUCUUAUUUAUCGUGAUGCCGCCUCUUGAUCUGGAGGGGAGGAAGCGAACGCGUUUUUGUCGUCUGGUCCUCGGUGGUUUAUGAUCGCUUAG…
pma-miR950s-3p	Known	AAAACCAGCGGGUCCAAGACA	21	407	427	+		CGUUUUUGUCGUCUGGUCCUCGGUGGUUUAUGAUCGCUUAGGCUGUUCAAAACCAGCGGGUCCAAGACAACAAGAAUAC	359	437	+		isoform_278434	AUGGGGGCCCUGGUGGUGGUUGAGGUGGAGUUAAAUAGAGGAAGCAUAGGGUUAACAACAAACCAUGUGGCCUCGCACGAGAGGAGCAUCUUCUCUCUCGUUUGCAUAGAAUGCCCGUCUGUUUUGAGAAGCCGAAAUCGCAGGAGGGGAAACUUAUUUGAGGAGCAGCGGCCGCUGUUCAUGUGGGUAUUUUCUCUAUAUUUCAGAUGUCGAUUCGAAAUGGCGUGAAGAUGAGCUCGACCUACUCUAACCCUAAUCAGGAUCAGCACUUAAAAGAAGAUGAUCAGUGUUCUUUUUUGGUUUGUUCUUCUUAUUUAUCGUGAUGCCGCCUCUUGAUCUGGAGGGGAGGAAGCGAACGCGUUUUUGUCGUCUGGUCCUCGGUGGUUUAUGAUCGCUUAG…
pma-miRN40c-5p	Novel	AAGUGUUAGCCUCUCCCAAGG	21	329	349	+		UGCAGCGAGCAAGUGUUAGCCUCUCCCAAGGAUUUGGUACUGGGUUACCCCAAAGCCUGCACAACCAUCUAUCUUUGAGAGAGGUCAACUCUUUCUUGCAGCGA	319	422	+		isoform_279391	AUGGGGGUAUAGGAUUUGUUCUUUUUCUGUAGGGCUUCUCUUGCUGCUGCAAACCCUUGUAUUUUUAUUCUGCAGGGUUUCUCUUUCUGCUGCAAACCCUUGUAAUUUUUUUUCUUCCCCUGUAGGGUUUCUCUUUCUGCUGCAAACCCUUGUAAUUUUUUUUCUUCCCCUGUAGGGUUUCUCUUUCUGCUGCAAACCCUUGUAAUUUUUUUUCUUCCCCUGUAGGGUUUCUCUUUCUGCUGCAAACCCUCAUAUUUGAAGGUUGGAAAUUUAUUGAAUCUGGGCACUGAAGUCCAAAACGGUGGGCAUGCAUUCCAUUGCAGCGAGCAAGUGUUAGCCUCUCCCAAGGAUUUGGUACUGGGUUACCCCAAAGCCUGCACAACCAUCUAUCUUUGAGAG…
pma-miR946q-3p	Known	CCAACCCUUCCGCUAUCCACAU	22	456	477	+		ACUGUACAGAUGUGGAUAUCGAAGGGUUCGGUAACGGCCAAUGGCACAUGUAUUGGAGAGGCAUAGGCAUAAAAAGCCUAAACCCUUUCCCUAAAACCUUGCGCUCAACCCUCAUCCUAAGAAGAUAUGUAGGCGUAGAACCAAACCCUCACCAACUGCGUAAAUCUAGAUUGUUGCUAGAAUGCUUCAGAUCUAGCAUUUUGAGGGGUUUUCUUAUUCAAUAACUUGUCUGUUCGCUCUUUACCAACCCUUCCGCUAUCCACAUUCGUGCUAAU	213	487	+		isoform_28014	AUGGGGAACGCAUUCUGUAUUUAGGGAUUCCAGUUUACGGGUCCUAUAACUAUAGCCUCUCGCAAGCUCUCACUCCGGAUCCGCUUCUUGUUGUCUCGACUGGUAGAGGCUGUUCUGCCUACUCUCAAACUGGGGACUACUUCAUUGAAAUAUGAAGAAACUGGCAAGUCCAGGGCUGCUUUCUUAUAUUAUGAAUAAAUUGUUGUGUUCAAACUGUACAGAUGUGGAUAUCGAAGGGUUCGGUAACGGCCAAUGGCACAUGUAUUGGAGAGGCAUAGGCAUAAAAAGCCUAAACCCUUUCCCUAAAACCUUGCGCUCAACCCUCAUCCUAAGAAGAUAUGUAGGCGUAGAACCAAACCCUCACCAACUGCGUAAAUCUAGAUUGUUGCUAGAAUGCUU…
pma-miR946q-5p	Known	GUGGAUAUCGAAGGGUUCGGU	21	224	244	+		ACUGUACAGAUGUGGAUAUCGAAGGGUUCGGUAACGGCCAAUGGCACAUGUAUUGGAGAGGCAUAGGCAUAAAAAGCCUAAACCCUUUCCCUAAAACCUUGCGCUCAACCCUCAUCCUAAGAAGAUAUGUAGGCGUAGAACCAAACCCUCACCAACUGCGUAAAUCUAGAUUGUUGCUAGAAUGCUUCAGAUCUAGCAUUUUGAGGGGUUUUCUUAUUCAAUAACUUGUCUGUUCGCUCUUUACCAACCCUUCCGCUAUCCACAUUCGUGCUAAU	213	487	+		isoform_28014	AUGGGGAACGCAUUCUGUAUUUAGGGAUUCCAGUUUACGGGUCCUAUAACUAUAGCCUCUCGCAAGCUCUCACUCCGGAUCCGCUUCUUGUUGUCUCGACUGGUAGAGGCUGUUCUGCCUACUCUCAAACUGGGGACUACUUCAUUGAAAUAUGAAGAAACUGGCAAGUCCAGGGCUGCUUUCUUAUAUUAUGAAUAAAUUGUUGUGUUCAAACUGUACAGAUGUGGAUAUCGAAGGGUUCGGUAACGGCCAAUGGCACAUGUAUUGGAGAGGCAUAGGCAUAAAAAGCCUAAACCCUUUCCCUAAAACCUUGCGCUCAACCCUCAUCCUAAGAAGAUAUGUAGGCGUAGAACCAAACCCUCACCAACUGCGUAAAUCUAGAUUGUUGCUAGAAUGCUU…
pma-miRN54c-5p	Novel	GGUCACAGUUUUGUUCGGAAA	21	583	603	+		UGGUCUAACGAGGUCACAGUUUUGUUCGGAAAAUACAGUGGAAAUUUGGAAAUUUUGAUAAGAUUUUAAUUGAAAUUCUACAAAAUCAAUUUGGCAUGCUCAGUGAUUUUUGUUUGGCUAAUCUAUUUAUUUCGACUCUCCAAUCAUUUUGAAAAAUUAGCAAAAAUUUCUUUAAAAAAUAUAUUUUCCGGGCAAAAUUGUGGCCUCGGUAGAUAAC	572	788	+		isoform_280608	AGGGGAUCCAACGAGAACCAUCCUAACCUCCAUACCUACACACUUUAAUUAGGGUUUUGCAGUUGUGAUCGUAAUAUACGAGUUUCCCUCCAUACCUACACACUUUAAUUAGGGUUUUGCAGUUGUGAUCGUAAUAUACCAGUUUCAUGCUGAUCUGCUAAAUUUGUGGAUUUUAAAAUCAUUUGGCAGCCUCCGUUUUCUGGUUUUAGGGAUAAACUUAGGAGCAGUUUAGAACAGCAUCGGAUUUUUUUCAUUAGUUUCGCUCGUACAAGAAAUAUUUUUCAUAUUUCGCAAAGUAAACCUUAGUCUCGACUUUUUAUGGCCGUGUGACGCAAGCGCAUGCCCCACAGUCUGGUUAGAUUACGACCUUUAUAAGUGGACGGGUCUGGAACCCUUAAG…
pma-miRN54c-3p	Novel	UCCGGGCAAAAUUGUGGCCUC	21	758	778	+		UGGUCUAACGAGGUCACAGUUUUGUUCGGAAAAUACAGUGGAAAUUUGGAAAUUUUGAUAAGAUUUUAAUUGAAAUUCUACAAAAUCAAUUUGGCAUGCUCAGUGAUUUUUGUUUGGCUAAUCUAUUUAUUUCGACUCUCCAAUCAUUUUGAAAAAUUAGCAAAAAUUUCUUUAAAAAAUAUAUUUUCCGGGCAAAAUUGUGGCCUCGGUAGAUAAC	572	788	+		isoform_280608	AGGGGAUCCAACGAGAACCAUCCUAACCUCCAUACCUACACACUUUAAUUAGGGUUUUGCAGUUGUGAUCGUAAUAUACGAGUUUCCCUCCAUACCUACACACUUUAAUUAGGGUUUUGCAGUUGUGAUCGUAAUAUACCAGUUUCAUGCUGAUCUGCUAAAUUUGUGGAUUUUAAAAUCAUUUGGCAGCCUCCGUUUUCUGGUUUUAGGGAUAAACUUAGGAGCAGUUUAGAACAGCAUCGGAUUUUUUUCAUUAGUUUCGCUCGUACAAGAAAUAUUUUUCAUAUUUCGCAAAGUAAACCUUAGUCUCGACUUUUUAUGGCCGUGUGACGCAAGCGCAUGCCCCACAGUCUGGUUAGAUUACGACCUUUAUAAGUGGACGGGUCUGGAACCCUUAAG…
pma-miRN79-5p	Novel	UCUUUGAUUCCAUGUGACCAG	21	20	40	+		UCAAACAGAUUCUUUGAUUCCAUGUGACCAGCCUCCGAAACUACUGGCUCUGCCUGAAUAACUCCAGAGCCCGGUCACAUGGAAUCAAAGAAUUUAUAUGAA	10	111	+		isoform_283246	AUGGGGAUUUCAAACAGAUUCUUUGAUUCCAUGUGACCAGCCUCCGAAACUACUGGCUCUGCCUGAAUAACUCCAGAGCCCGGUCACAUGGAAUCAAAGAAUUUAUAUGAAAUACCGGCGAUGAUGAGCCCUGCUGCGAUCUCAAAAGAUAUGAAGAGCUCUUACAGAAUGCUGGCGCGGUAGUUUCAUCGGGAUCAGGCGACUUCCCAAGAAGGCGAGAGCGCCCAGAAGUUUUUGGGGAUACACAAAGACUGUGACUCUCUCGGAUCCACGUGACGGCGCACAAGAUGACCACCAGCUUUAGGAUCAAGUGGUGGAGUAAAGGGACGAAAGGAGGAGCUUCCGGAUGUAGAGUUUGUGGUCAUGUGUGGGCGAAGUUGGGAGACAGAUCAAUGUGUA…
pma-miRN7c-3p	Novel	AUAAUGGGGAGAGAAAAUCGC	21	215	235	+		UGGGCAUGAGGCGAUUUUCUCUUCCAAUUAUGCCAUUCAUUAUUGAUUCAGAUUCAGAGAGGCUUCCCGAUGAACGGGAGCUGUGAUACGGCUUCAACAUCAAUCAAAGUUGGAGCGAGGUAUUUGUUAUUGCAAUGCAAGAUCCUCGUUCCAAUUUUGAUUGACAUAAUGGCACCUCUGAUUUCAUAAUAAAGAACUCCAUUUUGAUUAUGCAUAAUGGGGAGAGAAAAUCGCCACAUAAAUG	2	245	+		isoform_283287	AUGGGCAUGAGGCGAUUUUCUCUUCCAAUUAUGCCAUUCAUUAUUGAUUCAGAUUCAGAGAGGCUUCCCGAUGAACGGGAGCUGUGAUACGGCUUCAACAUCAAUCAAAGUUGGAGCGAGGUAUUUGUUAUUGCAAUGCAAGAUCCUCGUUCCAAUUUUGAUUGACAUAAUGGCACCUCUGAUUUCAUAAUAAAGAACUCCAUUUUGAUUAUGCAUAAUGGGGAGAGAAAAUCGCCACAUAAAUGUUGUUCCGGGAUAGUUCCGUUGAAGCCGAAUCUCAGUCAAACGUCACGGGAACAGUAAUGAUCCGAAAGUGAGAGCAUUAUUACAUAGAGUAGGACAGACGGAAAAGUAAAGCGGCUGUAAAAGCUGGGACAUGCAGAAGAUAAAUCUAGGGUU…
pma-miR319-5p	Known	CUUGGACUGAAGGGAGCUCC	20	214	233	+		ACUACCAUUACUUGGACUGAAGGGAGCUCCCUUCCCAAUACUAUUUCACAACAUUAUCAUCAUGAGUUUUCUGAUGAUAAUCCUACUGAGUCCAUGGCCACUUGAAUUCAUAGUAUUGUUAUUCUUGGACUGUAAACUUGGUUUUGAUAUCCAUGGCUACUUGACUCCAUAGUAUUGUUAUUCUUGGACUAUAAACUUGGGUUUGAUAUUCAUGGUGUAAAUAUAAUAUAUUUAUAUGGGAGCUCACUUGAAUUCAUAGUAUUGUUUUU	204	472	+		isoform_283549	AUGGGGAAGGCAUAUUUGAUUUUUAUUGCGUGAGAAGGGAGUUCUCUUCAGUCCACUCAAAGAUGGUCCUUAGCCUGAAGCAGCUGCCGACUCGUUCAUGCACCUGCUGUAUCUCGUACUGCUGAAGAGGAAGAGAAGAGAUCGAGAUGAAGACAGAGAUACCGUAGAUGUGUGAACGAUGCGGGAGAUGAUUUCGCCUGAGGACUACCAUUACUUGGACUGAAGGGAGCUCCCUUCCCAAUACUAUUUCACAACAUUAUCAUCAUGAGUUUUCUGAUGAUAAUCCUACUGAGUCCAUGGCCACUUGAAUUCAUAGUAUUGUUAUUCUUGGACUGUAAACUUGGUUUUGAUAUCCAUGGCUACUUGACUCCAUAGUAUUGUUAUUCUUGGACUAUAAAC…
pma-miR482k-3p	Known	UCUUCCCAACCCCUCCCAUGCC	22	118	139	+		UGGGAACAUUAGGCGUGGGACGAUUGGGAAGACUUGGUCGAUUUGCUCUACUCAGUCUUCCCAACCCCUCCCAUGCCUUUAUUCCUC	63	149	+		isoform_284413	AUGGGACAUUGAAGCAGCAAAUAACAGAACGUUGUGGGUUGUUACAGGGAUGCUCUGCAGUGUGGGAACAUUAGGCGUGGGACGAUUGGGAAGACUUGGUCGAUUUGCUCUACUCAGUCUUCCCAACCCCUCCCAUGCCUUUAUUCCUCACUGCACAUCCCUGUUAUUUCUACCCACCCAUGCCAUUGCCUCCAGAUUUUGUUUGUGGAUUUGCCGGCUUUUGUUGUUUUUGUGGCCGUUUCCUUGUUUGGAUUCUGUCCUCUACGGAAACAAGGUCGAUCUGAGGAAUAGGCAAGUGAAACCCAAGCAAGCUACUCUUUAAUAGGGUACUGUGGGAUAUCUGCAAAGGUGACGACAACUUUGCAAGUCAUUCCUCUACUUGGCACACAAGUUCUCAGG…
pma-miR482k-5p	Known	CGUGGGACGAUUGGGAAGACU	21	76	96	+		UGGGAACAUUAGGCGUGGGACGAUUGGGAAGACUUGGUCGAUUUGCUCUACUCAGUCUUCCCAACCCCUCCCAUGCCUUUAUUCCUC	63	149	+		isoform_284413	AUGGGACAUUGAAGCAGCAAAUAACAGAACGUUGUGGGUUGUUACAGGGAUGCUCUGCAGUGUGGGAACAUUAGGCGUGGGACGAUUGGGAAGACUUGGUCGAUUUGCUCUACUCAGUCUUCCCAACCCCUCCCAUGCCUUUAUUCCUCACUGCACAUCCCUGUUAUUUCUACCCACCCAUGCCAUUGCCUCCAGAUUUUGUUUGUGGAUUUGCCGGCUUUUGUUGUUUUUGUGGCCGUUUCCUUGUUUGGAUUCUGUCCUCUACGGAAACAAGGUCGAUCUGAGGAAUAGGCAAGUGAAACCCAAGCAAGCUACUCUUUAAUAGGGUACUGUGGGAUAUCUGCAAAGGUGACGACAACUUUGCAAGUCAUUCCUCUACUUGGCACACAAGUUCUCAGG…
pma-miR166j-3p	Known	UCGGACCAGGCUUCAUUCCCC	21	314	334	+		UGUUGAUUGAGGGGAAUGUUGUCUGGCUCGACUUCAUCCGGAUUUGGGCUCCAAUGUUCGGAUGCCGUCGGACCAGGCUUCAUUCCCCCCAAUCGGAG	247	344	+		isoform_284467	AUGGGGGCCGUCUAUUCAGUCGCAUACAGCUGUUUUCUGGGAAAAUUUUCCGUGGAUUUUUUGUCCUGUAUAGCCUUCUCUUCCAUUGCAGUGGCCUCAGGCUCCUCCUCCUCCUUCUCCUCCACUUAUAUUUAGUCUGGAUGGAAGGCACCCAUAAUCGAUGGCAGAAUGGCUCCGGAAUGGUUGGCUGUAAGGUGUUUUUGGGGACGAGAAAAUCGGAUUAUUAAUGAAGGAGGAAGACCUCAAUGUUGAUUGAGGGGAAUGUUGUCUGGCUCGACUUCAUCCGGAUUUGGGCUCCAAUGUUCGGAUGCCGUCGGACCAGGCUUCAUUCCCCCCAAUCGGAGAUCUUCCCGGUUGAAGAUAUUGUGUUUUCUCUUGCAAUUUUAUUCCCACCUCCUG…
pma-miR166j-5p	Known	GGAAUGUUGUCUGGCUCGACU	21	259	279	+		UGUUGAUUGAGGGGAAUGUUGUCUGGCUCGACUUCAUCCGGAUUUGGGCUCCAAUGUUCGGAUGCCGUCGGACCAGGCUUCAUUCCCCCCAAUCGGAG	247	344	+		isoform_284467	AUGGGGGCCGUCUAUUCAGUCGCAUACAGCUGUUUUCUGGGAAAAUUUUCCGUGGAUUUUUUGUCCUGUAUAGCCUUCUCUUCCAUUGCAGUGGCCUCAGGCUCCUCCUCCUCCUUCUCCUCCACUUAUAUUUAGUCUGGAUGGAAGGCACCCAUAAUCGAUGGCAGAAUGGCUCCGGAAUGGUUGGCUGUAAGGUGUUUUUGGGGACGAGAAAAUCGGAUUAUUAAUGAAGGAGGAAGACCUCAAUGUUGAUUGAGGGGAAUGUUGUCUGGCUCGACUUCAUCCGGAUUUGGGCUCCAAUGUUCGGAUGCCGUCGGACCAGGCUUCAUUCCCCCCAAUCGGAGAUCUUCCCGGUUGAAGAUAUUGUGUUUUCUCUUGCAAUUUUAUUCCCACCUCCUG…
pma-miR950t-5p	Known	UCACAUCUGGGCCACGAUGGUU	22	74	95	+		GAGGUGAUCUUCACAUCUGGGCCACGAUGGUUUAUUUUUCUUCGUUUAUUUAUGGUAAACCAUGGUUGUCCAGAUGAGAAGAGCACCUUC	64	153	+		isoform_287182	AUGGGGCCUCGUCGGACUGUAAGAAAUGAAGAAGCGGCGAUGUUCAUGGAAGAAGAGGUUUGGGAGGUGAUCUUCACAUCUGGGCCACGAUGGUUUAUUUUUCUUCGUUUAUUUAUGGUAAACCAUGGUUGUCCAGAUGAGAAGAGCACCUUCGCCAUCAUUUAUAGGGAUUGUAGGGUUCUGGAGGAAACGGCAAAUCUUUCUCCUUUAGAUCUUUUUUUUAAUCGAAUGGCGUCGAUGAGCUUCUCCUCCUGUAACUUUGAUCAGAUUUUUAGCCCUUCUGCCAGUUGAUGUGGAGGAGGAAGAGGAAGAUGAAGCGAUAGUGUUAUUGUCGUCGGGGCCCCUGUGGUUUAUGAUCGUUUUUAGGAUGUUCAGAACCACCGUGGCCGAGACAACAAG…
pma-miR950t-3p	Known	CCAUGGUUGUCCAGAUGAGAAG	22	123	144	+		GAGGUGAUCUUCACAUCUGGGCCACGAUGGUUUAUUUUUCUUCGUUUAUUUAUGGUAAACCAUGGUUGUCCAGAUGAGAAGAGCACCUUC	64	153	+		isoform_287182	AUGGGGCCUCGUCGGACUGUAAGAAAUGAAGAAGCGGCGAUGUUCAUGGAAGAAGAGGUUUGGGAGGUGAUCUUCACAUCUGGGCCACGAUGGUUUAUUUUUCUUCGUUUAUUUAUGGUAAACCAUGGUUGUCCAGAUGAGAAGAGCACCUUCGCCAUCAUUUAUAGGGAUUGUAGGGUUCUGGAGGAAACGGCAAAUCUUUCUCCUUUAGAUCUUUUUUUUAAUCGAAUGGCGUCGAUGAGCUUCUCCUCCUGUAACUUUGAUCAGAUUUUUAGCCCUUCUGCCAGUUGAUGUGGAGGAGGAAGAGGAAGAUGAAGCGAUAGUGUUAUUGUCGUCGGGGCCCCUGUGGUUUAUGAUCGUUUUUAGGAUGUUCAGAACCACCGUGGCCGAGACAACAAG…
pma-miR950u-5p	Known	UCGGGGCCCCUGUGGUUUAUGA	22	335	356	+		UGUUAUUGUCGUCGGGGCCCCUGUGGUUUAUGAUCGUUUUUAGGAUGUUCAGAACCACCGUGGCCGAGACAACAAGAAUAC	324	404	+		isoform_287182	AUGGGGCCUCGUCGGACUGUAAGAAAUGAAGAAGCGGCGAUGUUCAUGGAAGAAGAGGUUUGGGAGGUGAUCUUCACAUCUGGGCCACGAUGGUUUAUUUUUCUUCGUUUAUUUAUGGUAAACCAUGGUUGUCCAGAUGAGAAGAGCACCUUCGCCAUCAUUUAUAGGGAUUGUAGGGUUCUGGAGGAAACGGCAAAUCUUUCUCCUUUAGAUCUUUUUUUUAAUCGAAUGGCGUCGAUGAGCUUCUCCUCCUGUAACUUUGAUCAGAUUUUUAGCCCUUCUGCCAGUUGAUGUGGAGGAGGAAGAGGAAGAUGAAGCGAUAGUGUUAUUGUCGUCGGGGCCCCUGUGGUUUAUGAUCGUUUUUAGGAUGUUCAGAACCACCGUGGCCGAGACAACAAG…
pma-miR950u-3p	Known	AGAACCACCGUGGCCGAGACA	21	374	394	+		UGUUAUUGUCGUCGGGGCCCCUGUGGUUUAUGAUCGUUUUUAGGAUGUUCAGAACCACCGUGGCCGAGACAACAAGAAUAC	324	404	+		isoform_287182	AUGGGGCCUCGUCGGACUGUAAGAAAUGAAGAAGCGGCGAUGUUCAUGGAAGAAGAGGUUUGGGAGGUGAUCUUCACAUCUGGGCCACGAUGGUUUAUUUUUCUUCGUUUAUUUAUGGUAAACCAUGGUUGUCCAGAUGAGAAGAGCACCUUCGCCAUCAUUUAUAGGGAUUGUAGGGUUCUGGAGGAAACGGCAAAUCUUUCUCCUUUAGAUCUUUUUUUUAAUCGAAUGGCGUCGAUGAGCUUCUCCUCCUGUAACUUUGAUCAGAUUUUUAGCCCUUCUGCCAGUUGAUGUGGAGGAGGAAGAGGAAGAUGAAGCGAUAGUGUUAUUGUCGUCGGGGCCCCUGUGGUUUAUGAUCGUUUUUAGGAUGUUCAGAACCACCGUGGCCGAGACAACAAG…
pma-miRN48c-3p	Novel	UUGUAGACUAUUUUGAGCAAC	21	744	764	+		UUGGGAAAAUCUUGUUGCUUAAAAUAGUCUACAAUAAGUACAAAGUUAUUGAUGUCUUUCAUGAUGUGAUUUGGUCAGUCUCUCAAGAUUGUUGAGGGAAACAAAAUCAAUUUAGAUUAUGGAACUAUAUAUAGUAAAUUUUUCAUUUUAAGAAAUUGUAAAGCAGAUCACAAUAUCAAGUAUACAACAGUCACUUUGUAGGUGUUGUAGACUAUUUUGAGCAACUAUGUCUUUC	540	774	+		isoform_288384	AUGGGGGACGAAAUGUUCAUCGAUCAAGUAGAGCAACGAUAUCUGGAUUGCCUCUUGGGUAACCCUGAAAUGUCAUAUGACAAGAUUUGAUCGGCUCUCCGGGGGCCUUCACAACGAUUUUUAACGAAAUUGUCUCAUCAUUCUAGUUGCAGGAGACGAUAAUCCUUCUCUCUUUCUCAACCAGUGGCAGUCUAGUUGCAGUGGGGCCAACCUGAAAAAUGAGGGCAAUUGGAUGGAUCAACAGCAGCUGCUGCGAUAGAAGUAGAGCAACGGUAUCUGGAUUGAAAACGUCAUAUGACAAGAUUUGAUCGGCUCUCUGGAAACCUUCACAACGAUUUUUCACGAAAUUGUCUCAUAAGUCGAGUUGCAUGAGACGAUAAUCCUUCACUCCUUCUCAAC…
pma-miRN35b-5p	Novel	UCAGGACCGCGGUGGUUAAUG	21	289	309	+		GUGAUUGUCGUCAGGACCGCGGUGGUUAAUGAUCACUUAUGAUGUUCAUAGCCCCCGGGGCCCAGACAACAAUAAU	279	354	+		isoform_290415	AUGGGGAAGGCGGAUGGGAGGAAGCGAUUGUGUUAUUGGCAAUAGAUUUGUCCAUGUGGGUGAAUGGCUUCUGUCCAUGUGGGUUUUCUGUGCGCCAUGUUCUGAUUCAAAAUGGUGUGAGAGUGACUUUGUCCUUUUGAAAUCUACUGAGGACGAGCGCUUUACCUCUGAUUUCAGAGGGUGAUCAAUAUUAUUUUUUGAUUCGGUCUUCAUAUAUAUAUAUAUAUAUUUAUUUGGAUGCCGCUGGAGGAUCUGGAGUCAGGAGAGGAAGCGAAUGUGUGAUUGUCGUCAGGACCGCGGUGGUUAAUGAUCACUUAUGAUGUUCAUAGCCCCCGGGGCCCAGACAACAAUAAUACCUCGCCUUUGGUUGCACGGAAAUGGGAAUUUUUAUGUCUCAUC…
pma-miR166k-3p	Known	UCGGACCAGGCUUCAUUCCCC	21	166	186	+		UGUUGAUUGAGGGGAAUGUUGUCUGGCUCGACUUCAUCCGGAUUUGGACUCCAAUGUUCGGAUGCCGUCGGACCAGGCUUCAUUCCCCCCAAUCGGAG	99	196	+		isoform_2908	AUGGGGGAUCGAUGGCAGAAUGGCUCCGGAAUGGUUGGCUGUAAGGUGUUUUUGGGGACGAGGAAAAUCGGAUUAUUAAUGAAGGAGGAAGACCUCAAUGUUGAUUGAGGGGAAUGUUGUCUGGCUCGACUUCAUCCGGAUUUGGACUCCAAUGUUCGGAUGCCGUCGGACCAGGCUUCAUUCCCCCCAAUCGGAGAUCUUCCCGGUUGAAGAUAUUGUGUUUUCUCUUGCAAUUUUAUUCCCACCUCCUGCUUUAUUCUGAACCAUAUUUAUUCAUGGGUCGGUUGGGUUCUGAUCUGACCGUGGGAGAGUUUACCACAAGUAGCCCAGGUUUGCCUUCUCAGCUCAUUACCAUAUGGGUGAGUCUGAGUCUUCCAGGUUUGAUCCUCAGCGCAUUUC…
pma-miR166k-5p	Known	GGAAUGUUGUCUGGCUCGACU	21	111	131	+		UGUUGAUUGAGGGGAAUGUUGUCUGGCUCGACUUCAUCCGGAUUUGGACUCCAAUGUUCGGAUGCCGUCGGACCAGGCUUCAUUCCCCCCAAUCGGAG	99	196	+		isoform_2908	AUGGGGGAUCGAUGGCAGAAUGGCUCCGGAAUGGUUGGCUGUAAGGUGUUUUUGGGGACGAGGAAAAUCGGAUUAUUAAUGAAGGAGGAAGACCUCAAUGUUGAUUGAGGGGAAUGUUGUCUGGCUCGACUUCAUCCGGAUUUGGACUCCAAUGUUCGGAUGCCGUCGGACCAGGCUUCAUUCCCCCCAAUCGGAGAUCUUCCCGGUUGAAGAUAUUGUGUUUUCUCUUGCAAUUUUAUUCCCACCUCCUGCUUUAUUCUGAACCAUAUUUAUUCAUGGGUCGGUUGGGUUCUGAUCUGACCGUGGGAGAGUUUACCACAAGUAGCCCAGGUUUGCCUUCUCAGCUCAUUACCAUAUGGGUGAGUCUGAGUCUUCCAGGUUUGAUCCUCAGCGCAUUUC…
pma-miR11482-3p	Known	UAACCAGUCCUUCUGCAAUCCA	22	345	366	+		AUAACAUAUUAAUUGCAAAAGGAUUGGUUAGCACUGAACAAACAUCCUGUAGUCUGUUUUGUCUUAACCAGUCCUUCUGCAAUCCACAUUAUAC	281	374	+		isoform_291681	AUGGGUGGUGCUCAAAAGGAAAACUUGAAUGUGGAGGGAGGUGUGUAUAGGUUUUUUCUGUGCCCCUAGAGCUUAAUGAGGCUUUAUAUUCGAUCCGUUGGUCCGGCCGAAAAACUAUCUAUCUCGCUUCGGCUUCGGUUAGGGCAAAAUAUUAUUUGUCUGCUGAUGGCAUGAUAGCAUUUUCCAAUGAUGUGGCCUGAUUUUCCCAUCAGGGGGCUUACCUGAAGAAGUGGUUGCAAUGUCUUCUGAAAGCAUGAAGCAGACGAUUUGAAAAUCCGGUAUAACAUAUUAAUUGCAAAAGGAUUGGUUAGCACUGAACAAACAUCCUGUAGUCUGUUUUGUCUUAACCAGUCCUUCUGCAAUCCACAUUAUACCAGUUUCGUGCGGUAAAGUUAUCGG…
pma-miR11482-5p	Known	AAUUGCAAAAGGAUUGGUUAGC	22	291	312	+		AUAACAUAUUAAUUGCAAAAGGAUUGGUUAGCACUGAACAAACAUCCUGUAGUCUGUUUUGUCUUAACCAGUCCUUCUGCAAUCCACAUUAUAC	281	374	+		isoform_291681	AUGGGUGGUGCUCAAAAGGAAAACUUGAAUGUGGAGGGAGGUGUGUAUAGGUUUUUUCUGUGCCCCUAGAGCUUAAUGAGGCUUUAUAUUCGAUCCGUUGGUCCGGCCGAAAAACUAUCUAUCUCGCUUCGGCUUCGGUUAGGGCAAAAUAUUAUUUGUCUGCUGAUGGCAUGAUAGCAUUUUCCAAUGAUGUGGCCUGAUUUUCCCAUCAGGGGGCUUACCUGAAGAAGUGGUUGCAAUGUCUUCUGAAAGCAUGAAGCAGACGAUUUGAAAAUCCGGUAUAACAUAUUAAUUGCAAAAGGAUUGGUUAGCACUGAACAAACAUCCUGUAGUCUGUUUUGUCUUAACCAGUCCUUCUGCAAUCCACAUUAUACCAGUUUCGUGCGGUAAAGUUAUCGG…
pma-miR169f-3p	Known	UGGCUCGUUGUCCUUGGCUAC	21	826	846	+		AAUAUCUUAUGCAGCCAAGGAUGACUUGCCGGCAGCACGUUAUGUGUGACUGAAAAUUACCUUUUUUUUUCUGUUUCAAUGCAUAUAUGUGGGUGUUGGCUCGUUGUCCUUGGCUACAUUUAAUAUU	730	856	+		isoform_292507	AUGGGGCCCUCAUGCAUUUGUAUGCUUCGUACUUGAUUGUCCACGAGUCAGUGCAGACAUGGCUGACCAUAACAGAUGGGCACUGUCGCGAUGCACUGAUAAAGAAAUUAUGGAAAUAUGGAGUUUUUCCCUAUGGGAGACGAUAUGGCCUUUUGAUUCGAGCUGUAAAGCUGCAGGCCAAGCAGAAUGGUAGACAGAGAGUAGAGCAACGAGAGCCCCACCUUCCAUAUUAGUAAUGGACAUGGUCCCCUCGCGUUACACUAUAAAUUCUCCCCCUUCCCGCACCCUGGCUACCAACUCCACAUCUUGUUACAGAGUCUUCUGUUUAUUAUUCAGAUUGGUUUUUAAUUUCAUGCAAUGUGUUGUUGUUUUCUUUUUGUGGUUCCUCUUCUUGUUCAA…
pma-miR169f-5p	Known	CAGCCAAGGAUGACUUGCCGG	21	741	761	+		AAUAUCUUAUGCAGCCAAGGAUGACUUGCCGGCAGCACGUUAUGUGUGACUGAAAAUUACCUUUUUUUUUCUGUUUCAAUGCAUAUAUGUGGGUGUUGGCUCGUUGUCCUUGGCUACAUUUAAUAUU	730	856	+		isoform_292507	AUGGGGCCCUCAUGCAUUUGUAUGCUUCGUACUUGAUUGUCCACGAGUCAGUGCAGACAUGGCUGACCAUAACAGAUGGGCACUGUCGCGAUGCACUGAUAAAGAAAUUAUGGAAAUAUGGAGUUUUUCCCUAUGGGAGACGAUAUGGCCUUUUGAUUCGAGCUGUAAAGCUGCAGGCCAAGCAGAAUGGUAGACAGAGAGUAGAGCAACGAGAGCCCCACCUUCCAUAUUAGUAAUGGACAUGGUCCCCUCGCGUUACACUAUAAAUUCUCCCCCUUCCCGCACCCUGGCUACCAACUCCACAUCUUGUUACAGAGUCUUCUGUUUAUUAUUCAGAUUGGUUUUUAAUUUCAUGCAAUGUGUUGUUGUUUUCUUUUUGUGGUUCCUCUUCUUGUUCAA…
pma-miR11532c-5p	Known	UCACGUUGUAAAAGACGGGAAU	22	208	229	+		UCAGAAGGUUUCACGUUGUAAAAGACGGGAAUUGAUAAUAAUGGAACCUCCCACUUUAACACGAGGAGGAGCUAGUUCAUUCAAAAAUGAGGUCUGUAUGAGCUCUCCUCAUAUUGACGUCGGUGUUUCUCAUUAUUUCCCUCUUUUACAGCGUGAGAUCUUCUAG	198	363	+		isoform_293276	AUGGGGAUUCGCUGCUGGACCGCUGGUGUGCCCACACAUCCAUCUGAAUACCCUACCCACAUGAUUAAACGGCUCCCUUUCUGCUUCCUUCCCUCUUUUGCCUCUGCAUAUUCUGGUCCUUUCCGCGACAGAGUCUUUCCAUUUGUUUGAAAUGGGCCGAGCGUUUAAGGAUUCCUUUGGAGAGCACAAUUGGGAGCUCAGAAGGUUUCACGUUGUAAAAGACGGGAAUUGAUAAUAAUGGAACCUCCCACUUUAACACGAGGAGGAGCUAGUUCAUUCAAAAAUGAGGUCUGUAUGAGCUCUCCUCAUAUUGACGUCGGUGUUUCUCAUUAUUUCCCUCUUUUACAGCGUGAGAUCUUCUAGGUUUCGAUGCAGGGCAAAGAUGGAGUGUAUGUUAAC…
pma-miRN70b-3p	Novel	UAACGGCAGUCCAAUUGCAGA	21	419	439	+		UGCCGUGUCUUUCUGCAAUUGGGUUGUCUUUAUCACAGCGCCCGUCAUUCAAUGGACAGACUGAUUGCCCUCGACCUUGCCUCCAUGGAUCUGCAAAUUGAAGGGAUGGGGCGGCGCCCACUGUAACGGCAGCCAUUUAUUCAAGCAUUCUCAGAACCCAUCUCCUUGAAGCCCUCUGAGAGGAGGAGAAAUGAGGUCUUGCAGAUCCAUAGAUGUGAAUUGAGGACGAUCACUUUGUCCAUCGGAUAACGGUUGCCGUGGUAACGGCAGUCCAAUUGCAGAAAGAGGUGGC	158	449	+		isoform_29617	AUGGGGAGAGGAGUUUUCGCUGAGCCCCUUGGGGUUCCCUGCGUCUCCUUUCCUCUGACUCUCUCCCGUGUCGCAAGAUUGAUCAGCCAUUGCUGUUGGAUUCCAGAGCCUCAUUACUGGUAAGAGAUUCUUAAAUGUCCACGGCAGAUCGGAGUCUUGCCGUGUCUUUCUGCAAUUGGGUUGUCUUUAUCACAGCGCCCGUCAUUCAAUGGACAGACUGAUUGCCCUCGACCUUGCCUCCAUGGAUCUGCAAAUUGAAGGGAUGGGGCGGCGCCCACUGUAACGGCAGCCAUUUAUUCAAGCAUUCUCAGAACCCAUCUCCUUGAAGCCCUCUGAGAGGAGGAGAAAUGAGGUCUUGCAGAUCCAUAGAUGUGAAUUGAGGACGAUCACUUUGUCCAU…
pma-miRN70b-5p	Novel	UGCAAUUGGGUUGUCUUUAUC	21	171	191	+		UGCCGUGUCUUUCUGCAAUUGGGUUGUCUUUAUCACAGCGCCCGUCAUUCAAUGGACAGACUGAUUGCCCUCGACCUUGCCUCCAUGGAUCUGCAAAUUGAAGGGAUGGGGCGGCGCCCACUGUAACGGCAGCCAUUUAUUCAAGCAUUCUCAGAACCCAUCUCCUUGAAGCCCUCUGAGAGGAGGAGAAAUGAGGUCUUGCAGAUCCAUAGAUGUGAAUUGAGGACGAUCACUUUGUCCAUCGGAUAACGGUUGCCGUGGUAACGGCAGUCCAAUUGCAGAAAGAGGUGGC	158	449	+		isoform_29617	AUGGGGAGAGGAGUUUUCGCUGAGCCCCUUGGGGUUCCCUGCGUCUCCUUUCCUCUGACUCUCUCCCGUGUCGCAAGAUUGAUCAGCCAUUGCUGUUGGAUUCCAGAGCCUCAUUACUGGUAAGAGAUUCUUAAAUGUCCACGGCAGAUCGGAGUCUUGCCGUGUCUUUCUGCAAUUGGGUUGUCUUUAUCACAGCGCCCGUCAUUCAAUGGACAGACUGAUUGCCCUCGACCUUGCCUCCAUGGAUCUGCAAAUUGAAGGGAUGGGGCGGCGCCCACUGUAACGGCAGCCAUUUAUUCAAGCAUUCUCAGAACCCAUCUCCUUGAAGCCCUCUGAGAGGAGGAGAAAUGAGGUCUUGCAGAUCCAUAGAUGUGAAUUGAGGACGAUCACUUUGUCCAU…
pma-miRN11d-5p	Novel	UCAGUUGUCCAAUGCUCUCAG	21	587	607	+		ACUGAUUCAUUCAGUUGUCCAAUGCUCUCAGGUACUGACCCUGUAAUAUUUAUUCUGACAAUUUCUGGCAACAAUAGGAUAUUUCUAAGCUCUCAAGAUUUCACAUAAUGGCCAACUCUUAAGAGCUUAUGAUAAUCCUUUUGUUGUGAAAAGUUUGUGAGGGAUGAAUGUUAAGAGGAUCAACACUUGAGCACAUUGAACAGUUGAAUGAUUAGUC	577	793	+		isoform_30258	AUGGGGAGGCGGCGGAUUGACUUGAUCGGUGCUGGUGCUAAGAUGCAUCUGGAUUCACUUGAAGAAGAUUAACAAUGUGCUGUAAAUUGAAUUCCCAGAUUCUAUAAUGUAUACGGACAAAGUUGCAUUUGUGGACAAUUCGAGGCGGCCGGUUCAGAUCCUCAUAUGCAAUCGGAUAGAGGUACCUUCAAGACAAUUUUGACCACAUACGGGAAUCAUAUGAGAUGGAUCCAGAUAUGAAGUAAGAAUUCUCCAACCAUGUUAACUAAUGCAUUCAACUGUCCAAUGUUCUUAGGUAACUGUCUUGUAAGAUUUCUUCUGACAAUUUCUGGUAACAAGAGUGUUAUUGUAAUCUCUGAAGAUGUUGUAAGAGCUAGUACUAAGAGCUUAUGAUAAGCC…
pma-miRN82-5p	Novel	GCCUUCUCCAAUGCCGUGGCG	21	330	350	+		GAAGUCAACGGCCUUCUCCAAUGCCGUGGCGAUGUGUCUGAGCACGACUGCCAAAACUGCUCCGCUGCUGCAUCAGAGAUGGCUUUUCAAGACUGU	320	415	+		isoform_31093	AUGGGGGCAUCAACUGAUCUCAAGUACGAAAAACAUCAGUUAAACUGUCUGUGUCUCUCUUCAUUUAUAACCGUGGAAUAUGGAAGGCAUCGUAAAAUGGUGGUGUUGCAUCGCAGUAUUGUUGUUAUUUGGUCUGCUGCUCCUUAACGUAAUGCCAGUCACGGCGGUGGAUGGGAAAUCGGAUCCAUUUAUAUACAAACUCUGCAACGUCAAUAAAUACGCCAAUGACACUCAUUACGAGAGCAACGUCAAGACGGUCUUGAAGCAUCUGGUGAGUGCCGCUGCGCCGAGAGGCGGAUUCGCAACAUAUUCUCAUGGGGAAGUCAACGGCCUUCUCCAAUGCCGUGGCGAUGUGUCUGAGCACGACUGCCAAAACUGCUCCGCUGCUGCAUCAGAGAU…
pma-miRN11e-5p	Novel	UCAGUUGUCCAAUGCUCUCAG	21	668	688	+		ACUGAUUCAUUCAGUUGUCCAAUGCUCUCAGGUACUGACCCUGUAAUAUUUAUUCUGACAAUUUCUGGCAACAAUAGGAUAUUUCUAAGCUCUCAAGAUUUCACAUAAUGGCCAACUCUUAAGAGCUUAUGAUAAUCCUUUUGUUGUGAAAAGUUUGUGAGGGAUGAAUGUUAAGAGGAUCAACACUUGAGCACAUUGAACAGUUGAAUGAUUAGUC	658	874	+		isoform_32479	AUGGGGGGGCCUCUUACGCCGUGCCCCCCUUUUCAGGUAGGCGCCAUUUGCAAAUAGUUUGCAUUGUGCUAUUCUCUUUCCAGGUGAUGGAUUGACUUGAUCGGUGCUGGUGCUAAGAUGCAUCUGGAUUCACUUGAAGAAGAAGAAGAUUAACAAUGUGCUGUAAAUUGAAUUCCCAGAUUCUAUAAUGUAUACGGACAAAGUUGCAUUUGUGGACAAUUCGAGGCGGCCGGUUCAGAUCCUCAUAUGCAAUCGGAUAGAGGUACCUUCAAGACAAUUUUGACCACAUACGGGAAUCAUAUGAGAUGGAUCCAGAUAUGAAGUAAGAAUUCUCCAACCAUGUUAACUAAUGCAUUCAACUGUCCAAUGUUCUUAGGUAACUGUCUUGUAAGAUUUCUU…
pma-miR482m-3p	Known	UCUUCCCUACUCCUCCCAUUCC	22	124	145	+		AAGUCUUGAGGUGUGGAAGGAUAGGGUAAGACUAAAGUUAAGGAGAAACUCUGCUUCAUUAAUUCUCUGCUCCAGUCUUCCCUACUCCUCCCAUUCCUUUUGCCUUC	49	155	+		isoform_33088	AUGGGGAGGGAAGCGGAUGGUUGCGAGAAAGGGAGGUGUUAUGGUUAGAAGUCUUGAGGUGUGGAAGGAUAGGGUAAGACUAAAGUUAAGGAGAAACUCUGCUUCAUUAAUUCUCUGCUCCAGUCUUCCCUACUCCUCCCAUUCCUUUUGCCUUCACCACACUUCCCUUUCCAACGCAACACAGCAAUACAGUCUAUGAAGAUGAAUAUGGAGAUUAUGUCCUGUAGGUAUUACAGGGAUGCCGUGUAGCUUCAAGGCCACUGGAUCUGGGAGGGGAGAAAAAAACAAAUGCAGUCGCUCCUGAUUGCAUCUUAUCUGAUAGCUGGGCAUUGUUACAGGUUUUUUAACUUCACCUGGAUCCUAUUGCCUUCUCUACACAUCCCUAUUUUCUCUGCACUU…
pma-miR482m-5p	Known	UGUGGAAGGAUAGGGUAAGACU	22	60	81	+		AAGUCUUGAGGUGUGGAAGGAUAGGGUAAGACUAAAGUUAAGGAGAAACUCUGCUUCAUUAAUUCUCUGCUCCAGUCUUCCCUACUCCUCCCAUUCCUUUUGCCUUC	49	155	+		isoform_33088	AUGGGGAGGGAAGCGGAUGGUUGCGAGAAAGGGAGGUGUUAUGGUUAGAAGUCUUGAGGUGUGGAAGGAUAGGGUAAGACUAAAGUUAAGGAGAAACUCUGCUUCAUUAAUUCUCUGCUCCAGUCUUCCCUACUCCUCCCAUUCCUUUUGCCUUCACCACACUUCCCUUUCCAACGCAACACAGCAAUACAGUCUAUGAAGAUGAAUAUGGAGAUUAUGUCCUGUAGGUAUUACAGGGAUGCCGUGUAGCUUCAAGGCCACUGGAUCUGGGAGGGGAGAAAAAAACAAAUGCAGUCGCUCCUGAUUGCAUCUUAUCUGAUAGCUGGGCAUUGUUACAGGUUUUUUAACUUCACCUGGAUCCUAUUGCCUUCUCUACACAUCCCUAUUUUCUCUGCACUU…
pma-miRN74b-3p	Novel	UGGGGCCCUCUAUUUGUUUCA	21	126	146	+		CCUCACCCAUCGGAAUGAGUGAGUGACCCCUAAGUCAUAUGGGGCCCUCUAUUUGUUUCAAAUACCUGAG	87	156	+		isoform_34314	AUUGGGGAGCGAAAGCUGCGGGUAAGAUUCUCAGGGUCUAAUCUGACCGGAAAUACCCUCUCCUUAGCAGUCGAGCCCCUGCCGGUCCUCACCCAUCGGAAUGAGUGAGUGACCCCUAAGUCAUAUGGGGCCCUCUAUUUGUUUCAAAUACCUGAGCAGAGCUCAGGGUUGGGUUGACCUGGACGCGGCUCACCCUAACGGCGUACCUUUUGCAUAAUGGGUCAGCGAGUAAAUGGUAACAGCGGCUUAAGCCAUUAGGUGUAGGCGCUUUCCAGCCAGGGAAUCUCCCAGUUGUGACUAUUUGACCCGAAACCGAUCGAUCUAGCCAUGAGCAGGUUGAAGAGAGCUCCAACAGGCCUUGGAGGACCGAACCCACGUAUGUGGCAAAAUACGGGGAUG…
pma-miR947d-3p	Known	CAUCGGAAUCUGUUACUGUUUC	22	162	183	+		UACGCCUAAGGCGCAGCAGCAGAUUCUGAUAGAAGACUCAGGCAAAGCAUUUGUUGUUGGCAGGUUGAAUGCUUUCGGCAGAACCACCAAUAACAAGGGGGGCGCCUGGUGUCUUGCAUCGGAAUCUGUUACUGUUUCCUAGGCAUCA	46	193	+		isoform_36554	UUGGGGAUGGUCGAAGCAGUUAAGCGCAGGCUGCUGCGUGCGUGAUACGCCUAAGGCGCAGCAGCAGAUUCUGAUAGAAGACUCAGGCAAAGCAUUUGUUGUUGGCAGGUUGAAUGCUUUCGGCAGAACCACCAAUAACAAGGGGGGCGCCUGGUGUCUUGCAUCGGAAUCUGUUACUGUUUCCUAGGCAUCAAGCAAAUCUAAAUCUUUCCUCGCAAAAGCUGAAAUGGCUGUGCAAUAUGGUUUGGAAGGUCUGGUGAAUUUGAUCCGAUAAGGCCGUAGUCUGUUCAGUUGUUUAAUUGUCUGGCAGUUCUAGGGUUUUUUAUUUAUUGAUCGUUCUGUCAAUAAGGCCUUAGGUGUUUUAUUUACCAGAAGACUAUUGGGCCAAGUUGUGAUUUC…
pma-miR947d-5p	Known	CGCAGCAGCAGAUUCUGAUAGA	22	57	78	+		UACGCCUAAGGCGCAGCAGCAGAUUCUGAUAGAAGACUCAGGCAAAGCAUUUGUUGUUGGCAGGUUGAAUGCUUUCGGCAGAACCACCAAUAACAAGGGGGGCGCCUGGUGUCUUGCAUCGGAAUCUGUUACUGUUUCCUAGGCAUCA	46	193	+		isoform_36554	UUGGGGAUGGUCGAAGCAGUUAAGCGCAGGCUGCUGCGUGCGUGAUACGCCUAAGGCGCAGCAGCAGAUUCUGAUAGAAGACUCAGGCAAAGCAUUUGUUGUUGGCAGGUUGAAUGCUUUCGGCAGAACCACCAAUAACAAGGGGGGCGCCUGGUGUCUUGCAUCGGAAUCUGUUACUGUUUCCUAGGCAUCAAGCAAAUCUAAAUCUUUCCUCGCAAAAGCUGAAAUGGCUGUGCAAUAUGGUUUGGAAGGUCUGGUGAAUUUGAUCCGAUAAGGCCGUAGUCUGUUCAGUUGUUUAAUUGUCUGGCAGUUCUAGGGUUUUUUAUUUAUUGAUCGUUCUGUCAAUAAGGCCUUAGGUGUUUUAUUUACCAGAAGACUAUUGGGCCAAGUUGUGAUUUC…
pma-miRN12d-5p	Novel	UAUGGAUGAUUUGGGAUUAAU	21	1778	1798	-		GGCUACAAUCUAUGGAUGAUUUGGGAUUAAUUUUCGACUGCGAUGUUGGUCGGUGCAUAAAUUAAUCCCAAUGCAUCCAUAAAUUGUAAUUCAGUCG	1712	1808	-		isoform_42347	AUGGGGAGGCGGAGUUCAUCUGAUUAAGAGGCUCGAGUUGGUUGGCGUUUAAUAUUUCUUUUGGGGGUUUCCUGGUUUCCGGAAAAUGGAGAUCUGGUCGAAUUUGGGGUCGAUCAUGGCUUCUGUGAUAUUCAUACGUACCAUAGCCAAGCAAUACCUGCCUCCAGAGUUCUACGAUAUGUUUUCAAAAUGGAUGCGCAAGGUCAUAGGGAUACUGUCUUCUUACAUCUCAGUGGUGAUAGAGGAAAACGAUGGCAUAAAGGUGAGCGAAGUUUACGAGGCAGUGCAGACUUACCUGAGCGCAAGAUCGUCUUCUGCUGCCAAGAGAUUAAAACUGAAGAAGCCUCAGAAUAAGAAGGAGUUUACGUUCAGCAUGGGUAGUAACGAGCAGAUCGAAGA…
pma-miR11425h-3p	Known	UUUACUGCUAUAUCUUCUCU	20	196	215	+		GAAGCACCAGGAGGAAAAGAUAUAGCAGUCAAAGUGUGCUCAUUGUUCUCCAAACAGUGAGUUUUUACUGCUAUAUCUUCUCUUCCUCGCAAU	133	225	+		isoform_43051	AGCUUUUUACUGCUAUAUAUUUUCCUCCUUGCAAUUUUACCAAUGAUCACCAAUCCAAAUAACACUUGCCCAAUCUUCUGAUUAAACAUGCACUGGUCACUUGGUUUCUGAUAUCUUUUCCUUCUAGCAGUAGAAGCACCAGGAGGAAAAGAUAUAGCAGUCAAAGUGUGCUCAUUGUUCUCCAAACAGUGAGUUUUUACUGCUAUAUCUUCUCUUCCUCGCAAUUUUACCAAUGAUCACCAAUCCAUAGAGCACUUGCCCAGUCUUCUGACUAAACAUGUAUUGGUCACUUGGUUUUUGAUAUCCUCCAACCACUUCUUUUAUUGUGAUCAAGAAUGACAUUCUUACAUUGCUUUCUCUGGCUCAAAUUGAAAUCAAAAUCUACACAAUUGAGCGCGA…
pma-miR11544c-5p	Known	AGCUGUUGUCACUCCACUCCA	21	774	794	+		GGCAGGUUGGAGCUGUUGUCACUCCACUCCAUUUCCUCCCUGUUCUAAUUUGUUCAUGGCGCAUUUGAGUUCACCCAAAGAUAUGGAGUGGGGUGACAACAUCUCCAACUUCCCA	764	878	+		isoform_43051	AGCUUUUUACUGCUAUAUAUUUUCCUCCUUGCAAUUUUACCAAUGAUCACCAAUCCAAAUAACACUUGCCCAAUCUUCUGAUUAAACAUGCACUGGUCACUUGGUUUCUGAUAUCUUUUCCUUCUAGCAGUAGAAGCACCAGGAGGAAAAGAUAUAGCAGUCAAAGUGUGCUCAUUGUUCUCCAAACAGUGAGUUUUUACUGCUAUAUCUUCUCUUCCUCGCAAUUUUACCAAUGAUCACCAAUCCAUAGAGCACUUGCCCAGUCUUCUGACUAAACAUGUAUUGGUCACUUGGUUUUUGAUAUCCUCCAACCACUUCUUUUAUUGUGAUCAAGAAUGACAUUCUUACAUUGCUUUCUCUGGCUCAAAUUGAAAUCAAAAUCUACACAAUUGAGCGCGA…
pma-miRN64b-5p	Novel	UCAGCUCUCCAAUGCUUUCAGG	22	708	729	+		ACUGAUUCAUUCAGCUCUCCAAUGCUUUCAGGUACUGAUCCUGUAACAUUUAUUUUGACAAUUUCUGGAAACAAUAGAAUAUUUCUAAGCUCUCAAGAUUUCACAUAAAGUCCAACUAUUAAGAGCUUAUGAUAAUCCUUUUGUUGUGAGAAAUCUGUGAGGAAUGAAUGCUAACAGGAUCAACACUUGAGAGCAUUGAACAGUUGAAUGAUUAGUC	698	914	+		isoform_47570	AUGGGGAGGUCCGCAGAUAUAUUCUUCUACGAGGGGUUUCAGGAGGGCCUCUUACGCCGCGCCCCCGUUUCAGGUAGGCGCAUUUGCAAAUAUUUGCAUUGUGCUAUUUUUCUUUCCAGGCGGCGGAUGGACUUGAUCGGUGCUGGUGCUGGUGCUAAGAUGCAUCUGGAUCCGCUUGAAGAAGAAGAAGAUUAACACUGUGCUCCAAAUUGAAUUCUCAGAUUCCGUAAUGUAUACGGACAAAGGUGCAUUUGUGGAUAAUCCGAUGCGGCUGGUUCAGAUCCUCAUAUGCAAUCGGAUUGAGGUACCUUCAAGACAAUUUAUACCACAUACGGGAAUCACAUGAGAUGGAUCUAGAUUUGAAGAUAGAAUUCUUCAAACAUGUUAACUAAUGCAUUC…
pma-miRN64b-3p	Novel	UGAGAGCAUUGAACAGUUGAAU	22	885	906	+		ACUGAUUCAUUCAGCUCUCCAAUGCUUUCAGGUACUGAUCCUGUAACAUUUAUUUUGACAAUUUCUGGAAACAAUAGAAUAUUUCUAAGCUCUCAAGAUUUCACAUAAAGUCCAACUAUUAAGAGCUUAUGAUAAUCCUUUUGUUGUGAGAAAUCUGUGAGGAAUGAAUGCUAACAGGAUCAACACUUGAGAGCAUUGAACAGUUGAAUGAUUAGUC	698	914	+		isoform_47570	AUGGGGAGGUCCGCAGAUAUAUUCUUCUACGAGGGGUUUCAGGAGGGCCUCUUACGCCGCGCCCCCGUUUCAGGUAGGCGCAUUUGCAAAUAUUUGCAUUGUGCUAUUUUUCUUUCCAGGCGGCGGAUGGACUUGAUCGGUGCUGGUGCUGGUGCUAAGAUGCAUCUGGAUCCGCUUGAAGAAGAAGAAGAUUAACACUGUGCUCCAAAUUGAAUUCUCAGAUUCCGUAAUGUAUACGGACAAAGGUGCAUUUGUGGAUAAUCCGAUGCGGCUGGUUCAGAUCCUCAUAUGCAAUCGGAUUGAGGUACCUUCAAGACAAUUUAUACCACAUACGGGAAUCACAUGAGAUGGAUCUAGAUUUGAAGAUAGAAUUCUUCAAACAUGUUAACUAAUGCAUUC…
pma-miRN76b-3p	Novel	UCAAAAACCAGAAGGUGCAGU	21	327	347	+		GAACAGGGCAACUGCCUCUUCUGGUCUUUGAAGUGUUCCAACACCUGUGGUAUUAAUGUAUAAUGUAUUGACCAGCAAUGUCCGCACAAAGAUGGCAGUUGGCAGCUGUCUGGAAGAAAUUUCAAAGCUUGGAGUUUGGAGGGGCAGCAUUGUUGCUGAUCCGAACUCAAACUGUCUUAGGGUUUCGAACUCUUCAACGACAUGGAUACCAGGUGUUUUCAGGUAUAGAACCACAUCUUAUUAACAAGUCACUACCUGUAGAUAUUGAUUGUUAAUAUUUAAUAUCGGAGGUGUUGGAAUACUUCAAAAACCAGAAGGUGCAGUUUCCCCCGAU	24	357	+		isoform_47659	AUGGGGCUCCUUUUCGAAUGGAAGAACAGGGCAACUGCCUCUUCUGGUCUUUGAAGUGUUCCAACACCUGUGGUAUUAAUGUAUAAUGUAUUGACCAGCAAUGUCCGCACAAAGAUGGCAGUUGGCAGCUGUCUGGAAGAAAUUUCAAAGCUUGGAGUUUGGAGGGGCAGCAUUGUUGCUGAUCCGAACUCAAACUGUCUUAGGGUUUCGAACUCUUCAACGACAUGGAUACCAGGUGUUUUCAGGUAUAGAACCACAUCUUAUUAACAAGUCACUACCUGUAGAUAUUGAUUGUUAAUAUUUAAUAUCGGAGGUGUUGGAAUACUUCAAAAACCAGAAGGUGCAGUUUCCCCCGAUUUUCCAUUCAAAGAGUUGGGGAGAGUCCCCAAUUUAUUUCGG…
pma-miR946r-3p	Known	CAGCCCUUCUCCUAUCCACAAC	22	317	338	+		AGUGCUAUGGAUGUGGAUAUGGAAGGGUUAGUAAACAGUACAAAACCCAUUUAAUAGAGAUUCCAUUGGAGCAUCAUUGUUGGCUGUUAGACCAAGCAACUGUAUUUUGAUGGCCACACUCAUUGAAUGGGUUGCUUGUUUUGCUCUUAACCAGCCCUUCUCUUAUCCAACUGCCUGUAUUUUGAUGGCCAUGCUCAUUAAAUGGGUUACCUGUUCGCUAUUCACCAGCCCUUCUCCUAUCCACAACUGUACUAGUU	92	348	+		isoform_48175	UAACAUGGGGACAACAAGCGAUGGCACCAUGAAAGGUUUUGCAGUGCACGGGAGCUAGGUUUUUGCGAUAUGAAGAAAUUGAUGCGUUCAGAGUGCUAUGGAUGUGGAUAUGGAAGGGUUAGUAAACAGUACAAAACCCAUUUAAUAGAGAUUCCAUUGGAGCAUCAUUGUUGGCUGUUAGACCAAGCAACUGUAUUUUGAUGGCCACACUCAUUGAAUGGGUUGCUUGUUUUGCUCUUAACCAGCCCUUCUCUUAUCCAACUGCCUGUAUUUUGAUGGCCAUGCUCAUUAAAUGGGUUACCUGUUCGCUAUUCACCAGCCCUUCUCCUAUCCACAACUGUACUAGUUUGUCCACAUCAAUUUCUUUGAUGGCAAUUUGGAGCGGCAAUGAAAAAAUAU…
pma-miR946r-5p	Known	UGUGGAUAUGGAAGGGUUAGU	21	103	123	+		AGUGCUAUGGAUGUGGAUAUGGAAGGGUUAGUAAACAGUACAAAACCCAUUUAAUAGAGAUUCCAUUGGAGCAUCAUUGUUGGCUGUUAGACCAAGCAACUGUAUUUUGAUGGCCACACUCAUUGAAUGGGUUGCUUGUUUUGCUCUUAACCAGCCCUUCUCUUAUCCAACUGCCUGUAUUUUGAUGGCCAUGCUCAUUAAAUGGGUUACCUGUUCGCUAUUCACCAGCCCUUCUCCUAUCCACAACUGUACUAGUU	92	348	+		isoform_48175	UAACAUGGGGACAACAAGCGAUGGCACCAUGAAAGGUUUUGCAGUGCACGGGAGCUAGGUUUUUGCGAUAUGAAGAAAUUGAUGCGUUCAGAGUGCUAUGGAUGUGGAUAUGGAAGGGUUAGUAAACAGUACAAAACCCAUUUAAUAGAGAUUCCAUUGGAGCAUCAUUGUUGGCUGUUAGACCAAGCAACUGUAUUUUGAUGGCCACACUCAUUGAAUGGGUUGCUUGUUUUGCUCUUAACCAGCCCUUCUCUUAUCCAACUGCCUGUAUUUUGAUGGCCAUGCUCAUUAAAUGGGUUACCUGUUCGCUAUUCACCAGCCCUUCUCCUAUCCACAACUGUACUAGUUUGUCCACAUCAAUUUCUUUGAUGGCAAUUUGGAGCGGCAAUGAAAAAAUAU…
pma-miR11425i-3p	Known	UUGACAGCUAUAUCUUUUCCU	21	841	861	-		AAUUGCAAGAAGGAAAAGAUAUAGCAUGAAAAGUUCACAAUUUGGAGAACAAUGAGCACACCUUUGACAGCUAUAUCUUUUCCUUCCGUCAUGC	831	924	-		isoform_48529	CAUGGGGGCGGAUUUCCAGACGGAUAUGCCAGGAAAAAGGGUUUCGACCGUGGAUUUCCAGAGCUUUUCAGCACACUAGAAAGGGUUUGCACGUUGUUCUGCUCGUUGGGGGUUUAUGUCGAGGAUUUCCAAAGUAUAUGAGGUGGUCAGUACAGAAGAUUCUGCAAAGGAAUUUACCUUCAAUACCUGUACCUUCUAGUUCUUUGGGUGCCAUACAAACCUCGAAUUAAAAGAUAUAGGGCUGAGGCCAUCCUCUUUUGCUACAUAAAACCUGCUGCCCUUAACUGGAUGAACUGUUAUGUCAAAAGGAAGUAUCAUUCCAAUUGGUAGUCUUAUUGACCAAGUUAAACAGCGCUGUAAAGACAAUAGGAUACAGAGUCAUUAAACAGCACUGUAAAA…
pma-miR950v-5p	Known	UCACAUCUGGGCCACGAUGGUU	22	217	238	+		GAGGUGAUCUUCACAUCUGGGCCACGAUGGUUUAUUUUUCUUCGUUUAUUUAUGGUAAACCAUGGUUGUCCAGAUGAGAAGAGCACCUUC	207	296	+		isoform_50319	AUGGGGGUUGUACGGGAACGGUAAGAAUGGAUGUGUUCUAACUAUCCAACCCUAACCUUGGUUAGGGUUUCACUCCCAAAGCAUCAAACCCUAAUCAGGGCGGCCCGUAACAAUUUAUAUAUACGAGAUAUCUAGUCAUACACACAUGCCCUCGUCGGACUGUAAGAAAUGAAGAAGCGGCGAUGUUCAUGGAAGAAGAGGUUUGGGAGGUGAUCUUCACAUCUGGGCCACGAUGGUUUAUUUUUCUUCGUUUAUUUAUGGUAAACCAUGGUUGUCCAGAUGAGAAGAGCACCUUCGCCUUCAUUUAUAGGGAUUGUAGGGUUCUGGAGGAAACGGCAAAUCUUUCUCCUUUAGAUCUUUUUUUUAAUCGAAUGGCGUCGAUGAGCUUCUCCUCCUGUA…
pma-miR950v-3p	Known	CCAUGGUUGUCCAGAUGAGAAG	22	266	287	+		GAGGUGAUCUUCACAUCUGGGCCACGAUGGUUUAUUUUUCUUCGUUUAUUUAUGGUAAACCAUGGUUGUCCAGAUGAGAAGAGCACCUUC	207	296	+		isoform_50319	AUGGGGGUUGUACGGGAACGGUAAGAAUGGAUGUGUUCUAACUAUCCAACCCUAACCUUGGUUAGGGUUUCACUCCCAAAGCAUCAAACCCUAAUCAGGGCGGCCCGUAACAAUUUAUAUAUACGAGAUAUCUAGUCAUACACACAUGCCCUCGUCGGACUGUAAGAAAUGAAGAAGCGGCGAUGUUCAUGGAAGAAGAGGUUUGGGAGGUGAUCUUCACAUCUGGGCCACGAUGGUUUAUUUUUCUUCGUUUAUUUAUGGUAAACCAUGGUUGUCCAGAUGAGAAGAGCACCUUCGCCUUCAUUUAUAGGGAUUGUAGGGUUCUGGAGGAAACGGCAAAUCUUUCUCCUUUAGAUCUUUUUUUUAAUCGAAUGGCGUCGAUGAGCUUCUCCUCCUGUA…
pma-miR950w-5p	Known	UCGGGGCCCCUGUGGUUUAUGA	22	478	499	+		UGUUAUUGUCGUCGGGGCCCCUGUGGUUUAUGAUCGUUUUUAGGAUGUUCAGAACCACCGUGGCCGAGACAACAAGAAUAC	467	547	+		isoform_50319	AUGGGGGUUGUACGGGAACGGUAAGAAUGGAUGUGUUCUAACUAUCCAACCCUAACCUUGGUUAGGGUUUCACUCCCAAAGCAUCAAACCCUAAUCAGGGCGGCCCGUAACAAUUUAUAUAUACGAGAUAUCUAGUCAUACACACAUGCCCUCGUCGGACUGUAAGAAAUGAAGAAGCGGCGAUGUUCAUGGAAGAAGAGGUUUGGGAGGUGAUCUUCACAUCUGGGCCACGAUGGUUUAUUUUUCUUCGUUUAUUUAUGGUAAACCAUGGUUGUCCAGAUGAGAAGAGCACCUUCGCCUUCAUUUAUAGGGAUUGUAGGGUUCUGGAGGAAACGGCAAAUCUUUCUCCUUUAGAUCUUUUUUUUAAUCGAAUGGCGUCGAUGAGCUUCUCCUCCUGUA…
pma-miR950w-3p	Known	AGAACCACCGUGGCCGAGACA	21	517	537	+		UGUUAUUGUCGUCGGGGCCCCUGUGGUUUAUGAUCGUUUUUAGGAUGUUCAGAACCACCGUGGCCGAGACAACAAGAAUAC	467	547	+		isoform_50319	AUGGGGGUUGUACGGGAACGGUAAGAAUGGAUGUGUUCUAACUAUCCAACCCUAACCUUGGUUAGGGUUUCACUCCCAAAGCAUCAAACCCUAAUCAGGGCGGCCCGUAACAAUUUAUAUAUACGAGAUAUCUAGUCAUACACACAUGCCCUCGUCGGACUGUAAGAAAUGAAGAAGCGGCGAUGUUCAUGGAAGAAGAGGUUUGGGAGGUGAUCUUCACAUCUGGGCCACGAUGGUUUAUUUUUCUUCGUUUAUUUAUGGUAAACCAUGGUUGUCCAGAUGAGAAGAGCACCUUCGCCUUCAUUUAUAGGGAUUGUAGGGUUCUGGAGGAAACGGCAAAUCUUUCUCCUUUAGAUCUUUUUUUUAAUCGAAUGGCGUCGAUGAGCUUCUCCUCCUGUA…
pma-miR169g-5p	Known	CAGCCAAGGAUGACUUGCCGG	21	739	759	+		AUAUCUUAUGCAGCCAAGGAUGACUUGCCGGCAGCAUGUUAUGUGUGACUGAAAAUUACCUUUUUUUUUUCUGUUUCAAUGCACAUAUGUGGGUGUUGGCUAGUUGUCCUUGGCUACAUUUAAUAUU	729	855	+		isoform_52215	AUGGGGACGCCCUCCUGCAUUUGUAUGCUUCGUACUCGAUUGUCCACGAGUCAGUGCAGACAUGGCUGACCAUAACAGAUGGGCACUGUCGCGAUGCACUGAUAAAGAAAUUAUGGAAAUAUGGUGUUUUUCCCUAUGGGAGACGAUAUGGCCUUUUGAUUCGAGCUGUAAAGCUGCAGGCCAAACAGAAUGGUAGACAGAGAGUAGAGCAACGAGAGCCCCACCUUCCAUAUUAGUAAUGGAAAUGGCCCCGUCAUGUUACACUAUAAAUUCUCCCCCUUCCCGCACCCUGCUACCAACUCCACAUCUUGUUACAGAGUCUUCUGUUUAUUAUUCAGAUUGGUUUUUAAUUUCAUGCAGUGUGUUGUUGUUUUCUUUGUGUGGUUCCUCUUCUUGUUC…
pma-miRN63b-5p	Novel	UGCAUGGAAUUGGCAAGUAUG	21	2110	2130	+		UGUUGAGGACCUGCAUGGAAUUGGCAAGUAUGCUUCAGAUGCAUAUGCCAUUUUCUGCACAGGCAAAUGGAA	2099	2170	+		isoform_52222	AUGGGGAGAACAACUGUCGUUAUUAAUUGAAUGCAGCGAUGUUUAAAUGGCGUAUGAAAAUGGGGGGUUAUUUUCAUUUUCGUUGGGCUUGUCUUCCCGCUAAAGGGGUUACAAUUCUUCACCUGCCCUGCCUUUACUGCACGGGCUUUCAUAGCUCUUUAUUUUUCAUUUUUCUGUUCCAUCAUUGAAGUUGCGUUUUGACAAGAAUGGAGUUUGGGAGUGCUCUGAUAAACUUCAGGAAGAGGGAAAAAUCGGCUUCAAACAUCUGCCUCUCCGGCUAAUUUGGUGGUCUCGUCCCUUCAACAGCAGCUCCAACUCAAGGUGGAAGCAAAAGAAUCAGCGGAGGAGAGAUGGGUAUUUGGGGAGUCAUUCUUGAAUCUGAAUUUGGGUCUGAACAAG…
pma-miR159a-3p	Known	UUGGUUUGAAGGGGGCUCCA	20	2045	2064	-		GACAUGCAACCUUUUGAUUGAAUUGGGCUACCGGGAUUUUCCUUCAGAGAAAGGCCAGGGGACGUUUUACGCCAGCAAUCCUGUCUUCCUCGGUCCAGGGAGGAGUGUUAGAAUAGCUUUGGUUUGAAGGGGGCUCCAAUUGCAUAGU	2035	2182	-		isoform_5363	AUGGGUGAUGGAUACCUAGAUAGAUAAGAUAGAGAUAGAUGGAUGAUCCUAGAGCUUCUUUCUUAUUGAAAAGCAAACAGCCCCCUCUGCUCAACCCCCCAGAGAAUAGGGCCUAGGCAGCAGCUGCUGGUGUUGGUGUUGGCGUUGGUGCUGGUGGAGUCUCAAACGCGGUGAAAAGCAAGAGAAGGAUCCCAAUUAAGCGGAACUUGGACAAGAUUCCUGGUUUUCCAUGCAGAGAUUUGGUGGCGUUUCUCUUCACCAUCAUCAUCUAUAAGUAGCGCAAUGUUGACCUUGCAUUAGUUUCUCCUAGUCCUCCUCCAUGUCUCUCCCCAAUUCAAAUGUUUGUUGAUUGCUGCCUGGGGGUGCUAUGGUUACAUAGAUAUAUAUGUACGCCCCUCU…
pma-miRN83-3p	Novel	UAGCGAACAAGUAACUCAUUU	21	197	217	+		UAGUACAUGAAACGAUGAGGUCCAGCAAUCAUAAUUGAAAAUGAGUUCUUGAUUCGCUAUAAGUGGGAGAUUAGAUCGAUUCCUCAGCCCUCUUAUCUUCCUACCGUAGCGAACAAGUAACUCAUUUUCAAGUACGA	91	227	+		isoform_55734	AUGGGGGGCACAUUUGAUGUUGCAAAAAUUCUUACUACCGCUGCAAAUCAAUAAUUUUCUUACUCCUGCCUAGCAGGUUCAUCACUUGGAUAGUACAUGAAACGAUGAGGUCCAGCAAUCAUAAUUGAAAAUGAGUUCUUGAUUCGCUAUAAGUGGGAGAUUAGAUCGAUUCCUCAGCCCUCUUAUCUUCCUACCGUAGCGAACAAGUAACUCAUUUUCAAGUACGAUGCUCUGAAAGAGGAUUUAUUUCUCAGAGGCGCACUGGCUGGAGGCAUUUGCUGCAGGUGUCAAUUGGUAACUCCUCAUUGUUUGCUGUGCCUGCAGGAGCCUGGCUAUUGAUUUCUUCAUUUUCUCCUGCAAUUUCCUUAAGGACAAUAUUUUAGUUUUAUGAUCUUAGUU…
pma-miR3693e-3p	Known	AUGAGCAACAUCCCAUCUAUG	21	327	347	+		GUACCUGGUCAUAGAUGAGAUUUUGUUCAUUGACGGCCGCUUUGUAUAUUCAACAAACAGAUCUGCUCGCAGAUCUGCUCGAUUCGUUGAAUAAGGACUAUGAUGAUGAGCAACAUCCCAUCUAUGAACCGUUUAU	222	357	+		isoform_59091	AUGGGGGUAUUCUCAUCCACUCGUACAGAUUGUGUAAACUCUUCAGCUCUGUUAUGAGAUUUUUUCAUUUAGGGGCGUCCAUCUGUUACUGAAGGAAGCCACAGAUAUGCUUUCUCCAGCCAGUGGAAAUGAAAGGCAUAUUAUAGGUUGUGGAAGAUGUUAAAAGGGCUACUUUUAUCACACUUUUUUUCACGAAUUCAGCGACUUUCAUGACAUGCUCAGUACCUGGUCAUAGAUGAGAUUUUGUUCAUUGACGGCCGCUUUGUAUAUUCAACAAACAGAUCUGCUCGCAGAUCUGCUCGAUUCGUUGAAUAAGGACUAUGAUGAUGAGCAACAUCCCAUCUAUGAACCGUUUAUGAGCACUUACAGCGUAAGUUCUUGUAAUGGAAAGCUAUGGUA…
pma-miR396e-5p	Known	UUCCACGGCUUUCUUGAACUU	21	129	149	+		CUGUUAUAUUUUUCCACGGCUUUCUUGAACUUCAUGAUGAGUUCUGUGGGCAUCGGCCGGACGCACUGAUAACAGUUCCGAAUGAGAAGUUCAAGAAAGCCGUGGGAAAAUAUAGAGGA	118	236	+		isoform_61087	AUGGGGGCAGAAGAAUAAUUGGGAUUCGGGAAAACUUAUUAUUAGUAAUGAUGCGAUCCAGUUAUUAGCAGCAUGUAUACGCAGUUGGAAAAUAAGGACGUACUCUGGCCGAGAAUCCUGUUAUAUUUUUCCACGGCUUUCUUGAACUUCAUGAUGAGUUCUGUGGGCAUCGGCCGGACGCACUGAUAACAGUUCCGAAUGAGAAGUUCAAGAAAGCCGUGGGAAAAUAUAGAGGAAUUCAGAUAUUUCUUCAGUUAUGAGCCCACAGUUAUCCAUAUCGAUAGUGGCACUCUAUUCAACGCACACGGAUGAGAUAUUGGCUUCAGUGACUGGUUAGUUAUCUCUUGUUUUUAAUAAUUUUGACUAUUUGUAUGGUUCUCUGUAAUAUCACUGAUAAUU…
pma-miR396e-3p	Known	UUCAAGAAAGCCGUGGGAAA	20	207	226	+		CUGUUAUAUUUUUCCACGGCUUUCUUGAACUUCAUGAUGAGUUCUGUGGGCAUCGGCCGGACGCACUGAUAACAGUUCCGAAUGAGAAGUUCAAGAAAGCCGUGGGAAAAUAUAGAGGA	118	236	+		isoform_61087	AUGGGGGCAGAAGAAUAAUUGGGAUUCGGGAAAACUUAUUAUUAGUAAUGAUGCGAUCCAGUUAUUAGCAGCAUGUAUACGCAGUUGGAAAAUAAGGACGUACUCUGGCCGAGAAUCCUGUUAUAUUUUUCCACGGCUUUCUUGAACUUCAUGAUGAGUUCUGUGGGCAUCGGCCGGACGCACUGAUAACAGUUCCGAAUGAGAAGUUCAAGAAAGCCGUGGGAAAAUAUAGAGGAAUUCAGAUAUUUCUUCAGUUAUGAGCCCACAGUUAUCCAUAUCGAUAGUGGCACUCUAUUCAACGCACACGGAUGAGAUAUUGGCUUCAGUGACUGGUUAGUUAUCUCUUGUUUUUAAUAAUUUUGACUAUUUGUAUGGUUCUCUGUAAUAUCACUGAUAAUU…
pma-miR950x-5p	Known	UCUGGUCCUCGGUGGUUUAUGA	22	555	576	+		CGUUUUUGUCGUCUGGUCCUCGGUGGUUUAUGAUCGCUUAGGCUGUUCGAAAAACCACCGGGUCCAAGACAACAAGAAUAC	544	624	+		isoform_61450	AUGGGGACGCGCUUUGUGGCUGAGGUAGAGGAGCUAUGCUUGUCUUUACCAUGAAACCAUAUGCCCAACACGAGAGAAAAACACCUUACCAUGAACCAUCUGCCCAGGAGGAGAAAAAGCACCUUCAAUCUCCUCCGCAUGUAUGUAUCCAUAUUACACAUAAUAGGGCUUGCACUUUCACGCCCCGGUGGUGGUUGAGGUGGAGGAAAAUUAGAGGAAGCAUAGGGUUACAGCAAACCAUCUGCCUCUGCCUCGCCACAAGAGGAGCAUGUUCUCAUCUCGUUGGCAUAGAAAUGCCUGUCUGUUUUGAGAAGCCGAAAUCGCAAGAGGGGAAACUAUUUGAGGAGCAGCGGCCACUGUUCAUGUGGGUAUUUUCUCUAUAUUUCAGAUGCCGAUUAC…
pma-miR950x-3p	Known	AAAACCACCGGGUCCAAGACA	21	594	614	+		CGUUUUUGUCGUCUGGUCCUCGGUGGUUUAUGAUCGCUUAGGCUGUUCGAAAAACCACCGGGUCCAAGACAACAAGAAUAC	544	624	+		isoform_61450	AUGGGGACGCGCUUUGUGGCUGAGGUAGAGGAGCUAUGCUUGUCUUUACCAUGAAACCAUAUGCCCAACACGAGAGAAAAACACCUUACCAUGAACCAUCUGCCCAGGAGGAGAAAAAGCACCUUCAAUCUCCUCCGCAUGUAUGUAUCCAUAUUACACAUAAUAGGGCUUGCACUUUCACGCCCCGGUGGUGGUUGAGGUGGAGGAAAAUUAGAGGAAGCAUAGGGUUACAGCAAACCAUCUGCCUCUGCCUCGCCACAAGAGGAGCAUGUUCUCAUCUCGUUGGCAUAGAAAUGCCUGUCUGUUUUGAGAAGCCGAAAUCGCAAGAGGGGAAACUAUUUGAGGAGCAGCGGCCACUGUUCAUGUGGGUAUUUUCUCUAUAUUUCAGAUGCCGAUUAC…
pma-miR11532d-5p	Known	UCACGUUGUAAAAGACGGGAAU	22	204	225	+		UCAGAAGGUUUCACGUUGUAAAAGACGGGAAUUGAUAAUAAUGGAACCUCCCACUUUAACACGAGGAGGAGCUAGUUCAUUCAAAAAUGAGGUCUGUAUGAGCUCUCCUCAUAUUGACGUCGGUGUUUCUCAUUAUUUCCCUCUUUUACAGCGUGAGAUCUUCUAG	194	359	+		isoform_62179	AUGGGGGCUGCUGGACCGCUGGUGUGCCCACACAUCCAUCUGAAUACCCUACCCAUAUGAUUAAACGGCUCCCUUUCUGCUUCCUUCCCUCUUUUGCCUCUGCAUAUUCUGGUCCUUUCCGCGACAGAGUCUUUCCAUUUGUUUGAAAUGGGCCGAGCGUUUAAGGAUUCCUUUGGAGAGCACAAUUGGGAGCUCAGAAGGUUUCACGUUGUAAAAGACGGGAAUUGAUAAUAAUGGAACCUCCCACUUUAACACGAGGAGGAGCUAGUUCAUUCAAAAAUGAGGUCUGUAUGAGCUCUCCUCAUAUUGACGUCGGUGUUUCUCAUUAUUUCCCUCUUUUACAGCGUGAGAUCUUCUAGGUUUCGAUGCAGGGCAAAGAUGGAGUGUAUGUUAACGAAA…
pma-miRN84-5p	Novel	UCAACUGUCCAAUGUUCUUAGG	22	515	536	+		GCAAAUGCAUUCAACUGUCCAAUGUUCUUAGGUAACGGUCUUGUAAGAUUUCUUCUGACAAUAUCUGGUAACAAGAGUGUUAUCGUAAUCUCUUAAGAUGUUGUAAGAGCUAGUACUAAGAGCUUAUGCUAAGCCUUUUGUUGUCAGAAAUGUGUGAGGAGUGAAUGUUACAGGAUUGCCAUUUAGUAUAUUGAACAGUUGAAUGAUAGUUA	505	716	+		isoform_62560	AUGGGAUCGACAUUGCUUUGAAUCUCUAGGUGCAAUGCUAGUUUUAUAUACUAUGUGCGGUUUCAGGGUCGGCGACGAUGCUUUUAAUCUUUUUAAAAUAUUAUAUCAUAAAAUGGGUUGUUAUAUCUGAUGUAGGGUGAUGUAGGGUUUCAAGAUCCGCAGAUAUAUGUCCUUCUACGAGGGUUUUCAGGAGGGCCUCUUACACUAUUUGCAAAUAUUUGCAUUGUGCGAUUUUUCUUUCCAGGCGGCGGAUUGACUUGAUCGGUGCUGGUGCUAAGAUGCAUCUGGAAAUAUCAACUUGAAGAAGAUUAACAAUGUGCUCUAAAUUGAAUUCCCAGAUUCUAUAAUGUAUACGGACAAAGUUGCAUUUGUGGACAAUCCGAGGCGGCUGGUUCAGAU…
pma-miRN11f-5p	Novel	UCAGUUGUCCAAUGCUCUCAG	21	828	848	+		ACUGAUUCAUUCAGUUGUCCAAUGCUCUCAGGUACUGACCCUGUAAUAUUUAUUCUGACAAUUUCUGGCAACAAUAGGAUAUUUCUAAGCUCUCAAGAUUUCACAUAAUGGCCAACUCUUAAGAGCUUAUGAUAAUCCUUUUGUUUUGAAAAGUUUGUGAGGGAUGAAUGUUAAGAGGAUCAACACUUGAGCACAUUGAACAGUUGAAUGAUUAGUC	818	1034	+		isoform_62560	AUGGGAUCGACAUUGCUUUGAAUCUCUAGGUGCAAUGCUAGUUUUAUAUACUAUGUGCGGUUUCAGGGUCGGCGACGAUGCUUUUAAUCUUUUUAAAAUAUUAUAUCAUAAAAUGGGUUGUUAUAUCUGAUGUAGGGUGAUGUAGGGUUUCAAGAUCCGCAGAUAUAUGUCCUUCUACGAGGGUUUUCAGGAGGGCCUCUUACACUAUUUGCAAAUAUUUGCAUUGUGCGAUUUUUCUUUCCAGGCGGCGGAUUGACUUGAUCGGUGCUGGUGCUAAGAUGCAUCUGGAAAUAUCAACUUGAAGAAGAUUAACAAUGUGCUCUAAAUUGAAUUCCCAGAUUCUAUAAUGUAUACGGACAAAGUUGCAUUUGUGGACAAUCCGAGGCGGCUGGUUCAGAU…
pma-miR166l-3p	Known	UCGGACCAGGCUUCAUUCCUC	21	65	85	+		AUCUUGGUUGAGGGGAAUGCUAUCUGGCUCGAGGUCUGCCUUUCUUCGUCGUCGGACCAGGCUUCAUUCCUCUCUACUUGGA	14	95	+		isoform_63043	AUGGGGGAAGGAGAUCUUGGUUGAGGGGAAUGCUAUCUGGCUCGAGGUCUGCCUUUCUUCGUCGUCGGACCAGGCUUCAUUCCUCUCUACUUGGAUUUCCAAGCUCCCUCAUGUUCUGUAUUCUCUGCCCUUAAAUCUCUCAUAACAUCCUUGAAUUCUUCACUGCAGCACCCAACUUUCCUUACAAAGUUCCAUUGUGUGAACCAGGAAAUUUUAUUUUGGUUUGGUUUUGUCCUUAGUCUUGCAACUCUUUCCCCUUUAUGAGUUUUGACUUCCCUAUAUAUCUUUGCACGCUCAAUUAAAAUCAUGUAGUCUCACCACCAGACAUUUUUUUUCAUUGUGAUCGAGAUCGCUGUCCGUGGUUUUCGCUAAACCAAAUCUAUUUUUCCCAUCCGACCA…
pma-miR11425j-3p	Known	UUCACAGCUAUAUCUUUUCCU	21	280	300	+		AACUGCAAGAAGCAAAAGAUAUGGCUGUAAGAGUUGUUCAUAAAACAAUGAGAGCACUUUCACAGCUAUAUCUUUUCCUUCUUGCACUU	222	310	+		isoform_63351	AUGGGGGGUUUCAAUUUGAGAAGCAGUGAGGGUUUGGAAGGAUGGCAUUCUUGAUCGCCUAAAGGGAAGAAUGGAAGGAUGGCAUUCUUGAUCGCCCUAAAGGGAAGAGUUGUGACAGGAUAUCAGAAGCCAAGGAAAAGGAGGAUAUCAGAAGCCAAGGAAAGGACGUUUAAUCGGAAGUUUGGGGCAUUAAGGGAUCUGUGGAUCGGUGUUCAUGUGUAAACUGCAAGAAGCAAAAGAUAUGGCUGUAAGAGUUGUUCAUAAAACAAUGAGAGCACUUUCACAGCUAUAUCUUUUCCUUCUUGCACUUUUACUGCUAUAUGUGUUUCCUACUGCCUUGAUCUGCUCUCAUUUGAUCUCAUUAACCGUUAUUGUACCAGGCAUGAUCCUUUCUCUCUA…
pma-miR11425j-5p	Known	CAAAAGAUAUGGCUGUAAGAG	21	234	254	+		AACUGCAAGAAGCAAAAGAUAUGGCUGUAAGAGUUGUUCAUAAAACAAUGAGAGCACUUUCACAGCUAUAUCUUUUCCUUCUUGCACUU	222	310	+		isoform_63351	AUGGGGGGUUUCAAUUUGAGAAGCAGUGAGGGUUUGGAAGGAUGGCAUUCUUGAUCGCCUAAAGGGAAGAAUGGAAGGAUGGCAUUCUUGAUCGCCCUAAAGGGAAGAGUUGUGACAGGAUAUCAGAAGCCAAGGAAAAGGAGGAUAUCAGAAGCCAAGGAAAGGACGUUUAAUCGGAAGUUUGGGGCAUUAAGGGAUCUGUGGAUCGGUGUUCAUGUGUAAACUGCAAGAAGCAAAAGAUAUGGCUGUAAGAGUUGUUCAUAAAACAAUGAGAGCACUUUCACAGCUAUAUCUUUUCCUUCUUGCACUUUUACUGCUAUAUGUGUUUCCUACUGCCUUGAUCUGCUCUCAUUUGAUCUCAUUAACCGUUAUUGUACCAGGCAUGAUCCUUUCUCUCUA…
pma-miR3704-3p	Known	UUCCCAACUCCACCGAGACCCA	22	224	245	+		UAAGGACAUCAGGUCUCUGUGGGUUGGAAAUACCUACGCAGUAAUUUAUGAUCUGAUGACAUCUAUGCACUGUAACAGUCUUCCCAACUCCACCGAGACCCAUGACCUUCUU	144	255	+		isoform_63736	AUGGGGAUCUCAUCAGUCUUCCCUAUUCCUCCCAUUCCUAUUGCCUCCCUUCACAAUGUAACACAGCACACAACCUGUUAAAGAAACGAAUAUGGCUAAAUAUCAUUCUGGUUUGUGGGUAUUAUGGGGAUGUCCUGUAGUUUUAAGGACAUCAGGUCUCUGUGGGUUGGAAAUACCUACGCAGUAAUUUAUGAUCUGAUGACAUCUAUGCACUGUAACAGUCUUCCCAACUCCACCGAGACCCAUGACCUUCUUCACUACACAUCCCUUUUGUGCCCGCUCUAUUAACUCUGGCGCUGUUACUCUCCAGAUCUGCAAACAUGGCACAGGGGCAUGGCUGCAACAUACAGUUGAUUGUAAGCCUGUCCCUGCUUUAUGUCGUGAAUUUAUUUAUUUUUG…
pma-miR3704-5p	Known	GGUCUCUGUGGGUUGGAAAUAC	22	155	176	+		UAAGGACAUCAGGUCUCUGUGGGUUGGAAAUACCUACGCAGUAAUUUAUGAUCUGAUGACAUCUAUGCACUGUAACAGUCUUCCCAACUCCACCGAGACCCAUGACCUUCUU	144	255	+		isoform_63736	AUGGGGAUCUCAUCAGUCUUCCCUAUUCCUCCCAUUCCUAUUGCCUCCCUUCACAAUGUAACACAGCACACAACCUGUUAAAGAAACGAAUAUGGCUAAAUAUCAUUCUGGUUUGUGGGUAUUAUGGGGAUGUCCUGUAGUUUUAAGGACAUCAGGUCUCUGUGGGUUGGAAAUACCUACGCAGUAAUUUAUGAUCUGAUGACAUCUAUGCACUGUAACAGUCUUCCCAACUCCACCGAGACCCAUGACCUUCUUCACUACACAUCCCUUUUGUGCCCGCUCUAUUAACUCUGGCGCUGUUACUCUCCAGAUCUGCAAACAUGGCACAGGGGCAUGGCUGCAACAUACAGUUGAUUGUAAGCCUGUCCCUGCUUUAUGUCGUGAAUUUAUUUAUUUUUG…
pma-miRN54d-5p	Novel	GGUCACAGUUUUGUUCGGAAA	21	486	506	+		UAUUCUAACGGGGUCACAGUUUUGUUCGGAAAAUACAGUGGAAAUUUGGAAAUUUUGAUAAAAUUUUAAUUGAAAUUCUACAAAAUCAAUUUGGAUGCUCAGUGAUUUUUGUUUGGCUAAUCUAUUUUUUCGACUCUCCAAUCAUUUUGAAAAAUUAGCAAAAUUUCUUUAAAAAAUAUAUUUUCCGGGCAAAAUUGUGGCCUCGGUAGAUAAC	475	688	+		isoform_64794	AUGGGGACUUUAAUUAGGGUUUUGCAGUUGUGAUCGUAAUAUACCAGUUUCAUGCUGAUCUGCUAAAUUUGUGGAUUUUAAAAUCAUUUGGCAGCCUCCGUUUUCGGUUUUAGGGAUAAACUUAGGAGCAGUUUAGAACAGCAUCGGAUUUUUUUCAUUAGUUUCGCUCGUACAAGAAAUAUUUUUCAUAUUUCGCAAAGUAAACCUUUAAGUCUCGACUUUUUAUGGCCGUUGACGCAGCGCAUGCCCACAGUCUGGUUAGAUUACGACCUUUAUAAGUGGACGGUCUGGAAACCCUUAAGUUUUGAUGUUUUCUGCUAGCGGCAUGACCGCCUUCUCCCCCUUUCGAGGAUGGACUUCAGCGGCAGCGACUCCAACUUUCGAAGCACACGGUCCUCU…
pma-miRN54d-3p	Novel	UCCGGGCAAAAUUGUGGCCUC	21	658	678	+		UAUUCUAACGGGGUCACAGUUUUGUUCGGAAAAUACAGUGGAAAUUUGGAAAUUUUGAUAAAAUUUUAAUUGAAAUUCUACAAAAUCAAUUUGGAUGCUCAGUGAUUUUUGUUUGGCUAAUCUAUUUUUUCGACUCUCCAAUCAUUUUGAAAAAUUAGCAAAAUUUCUUUAAAAAAUAUAUUUUCCGGGCAAAAUUGUGGCCUCGGUAGAUAAC	475	688	+		isoform_64794	AUGGGGACUUUAAUUAGGGUUUUGCAGUUGUGAUCGUAAUAUACCAGUUUCAUGCUGAUCUGCUAAAUUUGUGGAUUUUAAAAUCAUUUGGCAGCCUCCGUUUUCGGUUUUAGGGAUAAACUUAGGAGCAGUUUAGAACAGCAUCGGAUUUUUUUCAUUAGUUUCGCUCGUACAAGAAAUAUUUUUCAUAUUUCGCAAAGUAAACCUUUAAGUCUCGACUUUUUAUGGCCGUUGACGCAGCGCAUGCCCACAGUCUGGUUAGAUUACGACCUUUAUAAGUGGACGGUCUGGAAACCCUUAAGUUUUGAUGUUUUCUGCUAGCGGCAUGACCGCCUUCUCCCCCUUUCGAGGAUGGACUUCAGCGGCAGCGACUCCAACUUUCGAAGCACACGGUCCUCU…
pma-miR950y-5p	Known	UCUGGUCCUCGGUGGUUUAUGA	22	360	381	+		CGUUUUUGUCGUCUGGUCCUCGGUGGUUUAUGAUCGCUUAGGCUGUUCAAAACCACCGGGUCCAAGACAACAAGAAUAC	349	427	+		isoform_65030	AUGGGGGAGGUGGAGGAAAAUAGAGGAAGCAUAGGGUUAACAGCAAACCAUCUGCCUCUGCCUCGCACGAUAGGAGCAUCUUCUCUAUCGUUGGCAUAGAAUGCCUUUCUGUUUUGAGAAGCCGAAAUCGCAGGAGGGGAAACUUAUUUGAGGAGCAGCGGCCACUGUUCAUGCGGGUAUUUUCUCUAUAUUUUAGAUGCCGAUUCGAAAUGGCGUGAAGAUGAGUUCGACCUCUCCUAACCCUAAUCAGGAUCAGCACUUAAAAGAAGAUAAUCAGUGUUCUUUGUUGGUUUGUUCUUCUUAUUUAUCGUGACGCCGCCUCUUGAUCUGGAGGGGAGGAAGCGAACGCGUUUUUGUCGUCUGGUCCUCGGUGGUUUAUGAUCGCUUAGGCUGUUCAAA…
pma-miR950y-3p	Known	AAAACCACCGGGUCCAAGACA	21	397	417	+		CGUUUUUGUCGUCUGGUCCUCGGUGGUUUAUGAUCGCUUAGGCUGUUCAAAACCACCGGGUCCAAGACAACAAGAAUAC	349	427	+		isoform_65030	AUGGGGGAGGUGGAGGAAAAUAGAGGAAGCAUAGGGUUAACAGCAAACCAUCUGCCUCUGCCUCGCACGAUAGGAGCAUCUUCUCUAUCGUUGGCAUAGAAUGCCUUUCUGUUUUGAGAAGCCGAAAUCGCAGGAGGGGAAACUUAUUUGAGGAGCAGCGGCCACUGUUCAUGCGGGUAUUUUCUCUAUAUUUUAGAUGCCGAUUCGAAAUGGCGUGAAGAUGAGUUCGACCUCUCCUAACCCUAAUCAGGAUCAGCACUUAAAAGAAGAUAAUCAGUGUUCUUUGUUGGUUUGUUCUUCUUAUUUAUCGUGACGCCGCCUCUUGAUCUGGAGGGGAGGAAGCGAACGCGUUUUUGUCGUCUGGUCCUCGGUGGUUUAUGAUCGCUUAGGCUGUUCAAA…
pma-miR482n-3p	Known	UCUUCCCAACCCCUCCCAUGCC	22	73	94	+		GUGGGAACAUUAGGCGUGGGAUGAUUGGGAAGACUUGGUCGAUUUGCUCUACUCAGUCUUCCCAACCCCUCCCAUGCCUUAUUCCUCA	17	104	+		isoform_66703	AUGGGGGCUCUGCAGUGUGGGAACAUUAGGCGUGGGAUGAUUGGGAAGACUUGGUCGAUUUGCUCUACUCAGUCUUCCCAACCCCUCCCAUGCCUUAUUCCUCACUGCACAUCCCUGUGUUUCUACCCACCCAUGCCAUUGCCUCCAGAUUUUGUUUGUGGAUUUGCCGGCUUUUGUUGUUUUUGUGGCCGUUUCCUUGUUUUGGAUUCUGUCCUCUACGGAAACAAAGUCGCAUCUGAGAAAUAGGCAAGUGAAACCCAAGCAAGCUACUCUUUAAUAGGGUACUGUGGGAUAUCUGCAAAGGUGACGACAACUUUGCAAGUCAUUCCUCUACUUGCACACAAGUUCUCAGUGGAUUCAAGUGUCAUUUUGUGGAGUGGGGCUGCUCCUGUUCCUCCU…
pma-miR396f-5p	Known	UUCCACAGCUUUCUUGAACUA	21	162	182	+		CGCCAUGCUCUUCCACAGCUUUCUUGAACUAAGAGCCGAUCGGAUCGGGUCAGUUCAGAGCUCAAGAAAGCUGUGGGAAAACAUGGACGG	152	241	+		isoform_68206	AUGGGGGGAGGUCCAGGGGUCGAAUCUUGCGGGCUUCUGAUCAGCUGAAAAUUAGGUUGAGGACGACCUAAUUGAGGUCGAGGGGUCGAAUCCUGCGAGCUUCUGAUCAGCUGAAAAUUAGGUUAAAGAUCCGCUUUUCGGCGAUGAAUCCCGCCAUGCUCUUCCACAGCUUUCUUGAACUAAGAGCCGAUCGGAUCGGGUCAGUUCAGAGCUCAAGAAAGCUGUGGGAAAACAUGGACGGAUUCGAUGAUCUUAGUACCGAUCUUCGUCAGCGAGGACCCGAAUGGCGGAAGAGGGGCCGAAUCAUUUAUAAGUGGCGCUAUUUUUAGCCAGAUUGGUAUCCUGCUAACUCUUUUGCUGCAUGGCUGGAUCGUCGUCGAUCUCGCUUUAUGACACGGC…
pma-miR396f-3p	Known	GCUCAAGAAAGCUGUGGGAAA	21	211	231	+		CGCCAUGCUCUUCCACAGCUUUCUUGAACUAAGAGCCGAUCGGAUCGGGUCAGUUCAGAGCUCAAGAAAGCUGUGGGAAAACAUGGACGG	152	241	+		isoform_68206	AUGGGGGGAGGUCCAGGGGUCGAAUCUUGCGGGCUUCUGAUCAGCUGAAAAUUAGGUUGAGGACGACCUAAUUGAGGUCGAGGGGUCGAAUCCUGCGAGCUUCUGAUCAGCUGAAAAUUAGGUUAAAGAUCCGCUUUUCGGCGAUGAAUCCCGCCAUGCUCUUCCACAGCUUUCUUGAACUAAGAGCCGAUCGGAUCGGGUCAGUUCAGAGCUCAAGAAAGCUGUGGGAAAACAUGGACGGAUUCGAUGAUCUUAGUACCGAUCUUCGUCAGCGAGGACCCGAAUGGCGGAAGAGGGGCCGAAUCAUUUAUAAGUGGCGCUAUUUUUAGCCAGAUUGGUAUCCUGCUAACUCUUUUGCUGCAUGGCUGGAUCGUCGUCGAUCUCGCUUUAUGACACGGC…
pma-miRN11g-5p	Novel	UCAGUUGUCCAAUGCUCUCAG	21	515	535	+		ACUGAUUCAUUCAGUUGUCCAAUGCUCUCAGGUACUGACCCUGUAAUAUUUAUUCUGACAAUUUCUGGCAACAAUAGGAUAUUUCUAAGCUCUCAAGAUUUCACAUAAUGGCCAACUCUUAAGAGCUUAUGAUAAUCCUUUUGUUGUGAAAAGUUUGUGAGGGAUGAAUGUUAAGAGGAUCAACACUUGAGCACAUUGAACAGUUGAAUGAUUAGUC	505	721	+		isoform_68665	AUGGGGGGGCUCUUACACCGCGCCCCCUUUUCAGAUUCUAUAAUGUAUACGGACAAAGUUGCAUUUGUGGACAAUUCGAGGCGGCCGGUUCAGAUCCUCAUAUGCAAUCGGAUAGAGGUACCUUCAAGACAAUUUUGACCACAUACGGGAAUCAUAUGAGAUGGAUCCAGAUAUGAAGUAAGAAUUCUCCAACCAUGUUAACUAAUGCAUUCAACUGUCCAAUGUAACUGUCUUGUAAGAUUUCUUCUGACAAUUUCUGGUAACAAGAGUGUUAUUGUAAUCUCUGAAGAUGUUGUAAGAGCUAGUACUAAGAGCUUAUGAUAAGCCUUUUGUUGUCAGAAAUGUGUGAGGAGUGAAUGUUACAGGAUUGCCAUUUAGUAUAUUGAACAGUUGAAUGAU…
pma-miR11466j-5p	Known	UCCACCUCUACUAGGCAUUUGU	22	528	549	+		UACAAUUACUCUCCACCUCUACUAGGCAUUUGUUCUCACGAAAAUGCAUUCCGAAUCUAGAUGAAGAAGUGUCUUGUGAUGUGGAGAGUAAAAAGCA	517	613	+		isoform_68759	AUGGGGGUUAAUUAGGGUUUUCAGUGUCAUUUUUUUAUCCCCGUUCUGUGUCUCCUAGUGUUUCACUGCAUACAGAUCUGUGCUCGAGGCAUACACAUCCGUCCUCGCUAAGGCUGUAUUCCUGGUUUUCUGUUUGCAUCGAGGUUCUUUUUAGUUUUGUUUAGUUCUUCCGCUGGUUGAUUAUGGGGUUCUGCCAUUUAUUUUUCCGAAUCCAAGUAAUCUUCGGCACUGUCAAGGAAAUGGGAAUAAUAAGCACCGUGUUACUAAAGGGGCAUUUAACGCUUUCUAUAUGGGUACAGAGUCUUAAUUUCCCCUUGACAUACAGAGUAUUAAUUUCCAUUAUGGGGUGCUAUGCUCGCCCCAAUUUCUUAGGGCGGUCAUUUCUUAAAUCCAUGUGUG…
pma-miR11466j-3p	Known	AAGUGUCUUGUGAUGUGGAGA	21	583	603	+		UACAAUUACUCUCCACCUCUACUAGGCAUUUGUUCUCACGAAAAUGCAUUCCGAAUCUAGAUGAAGAAGUGUCUUGUGAUGUGGAGAGUAAAAAGCA	517	613	+		isoform_68759	AUGGGGGUUAAUUAGGGUUUUCAGUGUCAUUUUUUUAUCCCCGUUCUGUGUCUCCUAGUGUUUCACUGCAUACAGAUCUGUGCUCGAGGCAUACACAUCCGUCCUCGCUAAGGCUGUAUUCCUGGUUUUCUGUUUGCAUCGAGGUUCUUUUUAGUUUUGUUUAGUUCUUCCGCUGGUUGAUUAUGGGGUUCUGCCAUUUAUUUUUCCGAAUCCAAGUAAUCUUCGGCACUGUCAAGGAAAUGGGAAUAAUAAGCACCGUGUUACUAAAGGGGCAUUUAACGCUUUCUAUAUGGGUACAGAGUCUUAAUUUCCCCUUGACAUACAGAGUAUUAAUUUCCAUUAUGGGGUGCUAUGCUCGCCCCAAUUUCUUAGGGCGGUCAUUUCUUAAAUCCAUGUGUG…
pma-miR529c-3p	Known	AGAAGAGAGAGAGCACAGCC	20	1819	1838	-		ACUGGGAUACAUUGUUAGUAACUUGUCUUCUGCAAAAAGACCAAAGUUGUGUUGUACUCCUUGCAUCAAUGGUGCUUGAGCCAUAAGAGGUUGAUCCUCUAGUAUAAGUUGAUCCAUUGUGAGACCUGACCGCGUGGUCAUAUCAAAUGAAGCUGAUCCUGAGGACCUUGGGCCCCCGGAUUGAAUUGACAGAAGAGAGAGAGCACAGCCAGAGUCCGAG	1809	2028	-		isoform_71070	AUGGGGGUGCCCCAAAAUAAAGAAAAUUCACUGCGAAAACGGAAAUUUGAAGGCUUUUCAUUAUGAUUCCCUCGAAGUCUGGACCGCUGGCCACCCCGAUCGAAAAUGAGGAACAGAGGGCACGGUACUUAAGAGGAGAGCGACGUCCUGGUGCGGCCUUGACGUUAACCAGCUGGGACUGAACAGGUGUGCUACUUAUUAUUCACUCUCCCAUGGAUUGUCAGGCUCAUGUAUGGUUCAGAUUCGAACCUCCGACGCCAGUACUCCCGCUGAUCAGCAACAGCAGAGUGGCGUCGUGACAGUGGCGGAUCUAUUUGUCAAAGCACAAUGCAAAGAACGGAAUUAUAAGUCGAUUUGACAGAAUGAACGGCAUUUGAUCAAAACACAGUGCAAUGCUGU…
pma-miR947e-3p	Known	CAUCGGAAUCUGUUACUGUUUC	22	164	185	+		UACGCCUAAGGCGCAGCAGCAGAUUCUGAUAGAAGACUCAGGCAAAGCAUUUGUUGUUGGCAGGUUGAAUGCUUUCGGCAGAACCACCAAUAACAAGGGGGGCGCCUGGUGUCUUGCAUCGGAAUCUGUUACUGUUUCCUAGGCAUCA	48	195	+		isoform_71901	AUGGGGCCAUGGUCGAAGCAGUUAAGCGCAGGCUGCUGCGUGCGUGAUACGCCUAAGGCGCAGCAGCAGAUUCUGAUAGAAGACUCAGGCAAAGCAUUUGUUGUUGGCAGGUUGAAUGCUUUCGGCAGAACCACCAAUAACAAGGGGGGCGCCUGGUGUCUUGCAUCGGAAUCUGUUACUGUUUCCUAGGCAUCAAGCAAAUCUAAAUCUUUCCUCGCAAAAGCUGAAAUGGCUGUGCAAUAUGGUUUGGAAGGUCUGGUGAAUUUGAUCCGAUAAGGCCGUAGUCUGUUCAGUUGUUUAAUUGUCUGGCAGUUCUAGGGUUUUUAUUUAUUGAUCGUUCUGUCAAUAAGGCCUUAGGUAUUUUAUUUACCAGAAGACUAUUGGGUCAAGUUGUGAUUU…
pma-miR947e-5p	Known	CGCAGCAGCAGAUUCUGAUAGA	22	59	80	+		UACGCCUAAGGCGCAGCAGCAGAUUCUGAUAGAAGACUCAGGCAAAGCAUUUGUUGUUGGCAGGUUGAAUGCUUUCGGCAGAACCACCAAUAACAAGGGGGGCGCCUGGUGUCUUGCAUCGGAAUCUGUUACUGUUUCCUAGGCAUCA	48	195	+		isoform_71901	AUGGGGCCAUGGUCGAAGCAGUUAAGCGCAGGCUGCUGCGUGCGUGAUACGCCUAAGGCGCAGCAGCAGAUUCUGAUAGAAGACUCAGGCAAAGCAUUUGUUGUUGGCAGGUUGAAUGCUUUCGGCAGAACCACCAAUAACAAGGGGGGCGCCUGGUGUCUUGCAUCGGAAUCUGUUACUGUUUCCUAGGCAUCAAGCAAAUCUAAAUCUUUCCUCGCAAAAGCUGAAAUGGCUGUGCAAUAUGGUUUGGAAGGUCUGGUGAAUUUGAUCCGAUAAGGCCGUAGUCUGUUCAGUUGUUUAAUUGUCUGGCAGUUCUAGGGUUUUUAUUUAUUGAUCGUUCUGUCAAUAAGGCCUUAGGUAUUUUAUUUACCAGAAGACUAUUGGGUCAAGUUGUGAUUU…
pma-miR3693f-3p	Known	AUGAGCAACAUCCCAUCUAUG	21	305	325	+		GUACCUGGUCAUAGAUGGGAUUUUGUUCAUUGAUGGCCGCUUUGUAUAUUCAACAAACAGAUCUGUUCGAUUCGUUGAAUAAGGACUAUGAUGAUGAGCAACAUCCCAUCUAUGAACCGUUUAU	212	335	+		isoform_72195	AUGGGCAUCCACUCGUACAGAUUGUGUAAACUCUUCAGCUCUGUUAUGAGAUUUUUCAUUUAGGGGCGUCCAUCUGUUACUGAAGGAAGCCACAGAUAUGCUUCUCCAGCCAGUGGAAAUGAAAGGCAUAUUUUAGGUUGUGGAAGAUGUUAAAAGGGCUACUUUUAUCACACUUUUUUUCACGAAUUCAGCGACUUUCAUGACAUGCUCAGUACCUGGUCAUAGAUGGGAUUUUGUUCAUUGAUGGCCGCUUUGUAUAUUCAACAAACAGAUCUGUUCGAUUCGUUGAAUAAGGACUAUGAUGAUGAGCAACAUCCCAUCUAUGAACCGUUUAUGAGCACUUGCAGCGUAAGUUCUUGUAAUGGAAAGCUAUGGUAAGUUCUUGUAUUUGAAAGCCAA…
pma-miR950z-3p	Known	CCAUCGCGGGCCGACGUCACG	21	88	108	+		CGAAGGGGUUCUUGACAUCGGGACCUCGAUGGUUUAUUUACGAUAUAAUCGAUAAACCAUCGCGGGCCGACGUCACGAGCACCUUCU	32	118	+		isoform_73775	AUGGGAGCGAUUAGCGUGGAGGAAGAGAAGGCGAAGGGGUUCUUGACAUCGGGACCUCGAUGGUUUAUUUACGAUAUAAUCGAUAAACCAUCGCGGGCCGACGUCACGAGCACCUUCUCCUUCGUGUACAUGGAUUGACUGCUAGUCACUGUGGACAACCCGGAAUGGCAGAGAACUUGACUUCUCAAUCAGAAGGAACUAUUGCUACAGCCUCUGCCAUUGCCUUAUACCUUGUUUACAGCGUCACUAUGGAGGGCGCUUUAGGUCCAUUGGUUCGGCUCCUGGAAUCCGGGAGCUUGUUGUGUAAAGAAAAGGCUGCGGCGGCCAUUGGAGGGCUGACGAGCAAUGCAGAAAAUGCUUGGGGAAUUGCAGCUUAGGGUGGGGUUUCAGUUCUGAAUU…
pma-miR950z-5p	Known	UGACAUCGGGACCUCGAUGGUU	22	44	65	+		CGAAGGGGUUCUUGACAUCGGGACCUCGAUGGUUUAUUUACGAUAUAAUCGAUAAACCAUCGCGGGCCGACGUCACGAGCACCUUCU	32	118	+		isoform_73775	AUGGGAGCGAUUAGCGUGGAGGAAGAGAAGGCGAAGGGGUUCUUGACAUCGGGACCUCGAUGGUUUAUUUACGAUAUAAUCGAUAAACCAUCGCGGGCCGACGUCACGAGCACCUUCUCCUUCGUGUACAUGGAUUGACUGCUAGUCACUGUGGACAACCCGGAAUGGCAGAGAACUUGACUUCUCAAUCAGAAGGAACUAUUGCUACAGCCUCUGCCAUUGCCUUAUACCUUGUUUACAGCGUCACUAUGGAGGGCGCUUUAGGUCCAUUGGUUCGGCUCCUGGAAUCCGGGAGCUUGUUGUGUAAAGAAAAGGCUGCGGCGGCCAUUGGAGGGCUGACGAGCAAUGCAGAAAAUGCUUGGGGAAUUGCAGCUUAGGGUGGGGUUUCAGUUCUGAAUU…
pma-miR482o-3p	Known	UCUUCCCUACUCCUCCCAUUCC	22	255	276	+		AAGUCUUGAGGUGUGGAAGGAUAGGGUAAGACUAAAGUUAAGGAGAAACUCUGCUUCAUUAAUUCUCUGCUCCAGUCUUCCCUACUCCUCCCAUUCCUUUUGCCUUC	180	286	+		isoform_74871	AUGGGGACAGGGAAGCGGAUGGUUGCGAGAAAGGGAGGGUGUGAUUAGGAAAUUUAGGGUUAGGUUUAGGGUUAGGGGGACACCGACUUCACAUGCGGGUUAUAAAUAUAAGGUCUGAUAAGUUCAGGGGUGAAAACAGGGAAGCGGAUGGUUGCGAGAAAGGGAGGGGUUAUGGUUAGAAGUCUUGAGGUGUGGAAGGAUAGGGUAAGACUAAAGUUAAGGAGAAACUCUGCUUCAUUAAUUCUCUGCUCCAGUCUUCCCUACUCCUCCCAUUCCUUUUGCCUUCACCACACUUCCCUUUCCAACGCAACACAGCAAUACAGUCUAUGAAGAUGAAUAUGGAGAUUAUGUCCUGUAGGUAUUACAGGGAUGCCGUGUAGCUUCAAGGCCACUGGAUCU…
pma-miR482o-5p	Known	UGUGGAAGGAUAGGGUAAGACU	22	191	212	+		AAGUCUUGAGGUGUGGAAGGAUAGGGUAAGACUAAAGUUAAGGAGAAACUCUGCUUCAUUAAUUCUCUGCUCCAGUCUUCCCUACUCCUCCCAUUCCUUUUGCCUUC	180	286	+		isoform_74871	AUGGGGACAGGGAAGCGGAUGGUUGCGAGAAAGGGAGGGUGUGAUUAGGAAAUUUAGGGUUAGGUUUAGGGUUAGGGGGACACCGACUUCACAUGCGGGUUAUAAAUAUAAGGUCUGAUAAGUUCAGGGGUGAAAACAGGGAAGCGGAUGGUUGCGAGAAAGGGAGGGGUUAUGGUUAGAAGUCUUGAGGUGUGGAAGGAUAGGGUAAGACUAAAGUUAAGGAGAAACUCUGCUUCAUUAAUUCUCUGCUCCAGUCUUCCCUACUCCUCCCAUUCCUUUUGCCUUCACCACACUUCCCUUUCCAACGCAACACAGCAAUACAGUCUAUGAAGAUGAAUAUGGAGAUUAUGUCCUGUAGGUAUUACAGGGAUGCCGUGUAGCUUCAAGGCCACUGGAUCU…
pma-miRN9d-5p	Novel	UCGGGACCUCGGUGGUUGAUG	21	543	563	+		GUUAUUGUCGUCGGGACCUCGGUGGUUGAUGAUCGCUUUGGCUGUUCAAAACCUCCGGGUUCAGGACAACAAAAAUA	533	609	+		isoform_75544	AUGGGGACCUUUGCUUAUCAAACGUGACUUUACACUUUUAAACCCUACCUUUACAAUUUUAAGAUUCUUAUCGAACCCUAACUUCAAUUAGGUUUACAAUUUUAACAUUCUUAUCGAUUUUAUAUGCAUACAUGAUAGGGCAAACACUUUCAUACCGUGGUAGUGUUGGAGGUGGACGAAGCGAGGAAGAAUAGGGUUUGUCAACGUCUGGUGUGCGAUGGUUCGUUUACCAAUAAACCAUCUGCAUCAGACGAUAACCUCGUCUUCUCUCGUUUGGAUAGAAUGCCCGUCUCUCUGGAGAAGCUGAAGUCGUACGAGCGGAAACUUAUUUGAGCAGCUGCCGCUGUUCAUGUGGGUAUUUUCUCUAUAUUUCAGAUGUCGAUUCGAAAUGGCGUGAAG…
pma-miR156b-5p	Known	UGACAGAAGAGAGUGGGCAC	20	161	180	+		UGUGCUGUGCUGACAGAAGAGAGUGGGCACACAUAUCCCCCUACCCAUGCUGCUUCAUGUGCGAGAGGCGAUGCGUGCCUACCGGCUCAUUCUGUCUGCAUUUUACU	151	257	+		isoform_76011	AUGGGGGUCCACCUGCUUUUCUGUAUAUUUCCGCACCGUCUUCCAUCGCCCGGCUGCUUUUCUGUAUAUUUUCCGCAAGGAGUGCUUUGGGCUCUUUCUAAUUUCGCUAUCCGAGUUGUAGUUUUUCUAAUGAUUUAGGGAUGCCCUGCAUGUGCUGUGCUGACAGAAGAGAGUGGGCACACAUAUCCCCCUACCCAUGCUGCUUCAUGUGCGAGAGGCGAUGCGUGCCUACCGGCUCAUUCUGUCUGCAUUUUACUCAAUGUUCUAAAUUUCCCUUUUUCUUUAUUUAUUUAUUUUAUAAUAGGAAUUACUACAUAUUGUACCCUUUCCCUUUCAUUUUCAUUUCAUCUGUCACAACACAGAAUUACCAUUCUCAAUUUUGUCUGUUUGGGCAGAAUG…
pma-miR950a-5p	Known	UGACGUCUGGGCCACGAUGGUU	22	445	466	+		AAAAGCGUUCUUGACGUCUGGGCCACGAUGGUUUAUUGAUCAUUUAUAUGUCUAAACUAUCGUUGCCAGACGCCACGAAUACAUUGG	434	520	+		isoform_76646	AUGGGGGGGACAGCGUUGUCUCUAGCAUCGCUGGCUGGAUGACUUCUAUCGGAAGAUGUAUCUGGAUGAAUGGCCACCAGAAUUAUAAAUACGAGAAAGGUGCGGGCAACGACUUCAUACUAACACAAUGCGAGGUAGGCAGAAACCCUGUUCUUUUUUCUGCUGGACUGCUAGAGCCUCUAGACCAGAAACCCUGUUGUCAUUUGUCUAAUGUUUUCAAUUUCUUCCAUCUGAAGGUGGAGCUUCUAGAAACCCUGUUCUCACUUGUCUAGGGUUUUCAAUUUCUUCCAUCUGAAGGUGGAGCUUCUAGAAACCCUCUUCUCAUUUGUCUGAGGGUUUCAAUUUCUUCCAUCUGAAGGUGGAGCUUUUAGAAACCCUGUUCUUAUUUGUCUGAGGUUU…
pma-miR950a-3p	Known	UAUCGUUGCCAGACGCCACG	20	491	510	+		AAAAGCGUUCUUGACGUCUGGGCCACGAUGGUUUAUUGAUCAUUUAUAUGUCUAAACUAUCGUUGCCAGACGCCACGAAUACAUUGG	434	520	+		isoform_76646	AUGGGGGGGACAGCGUUGUCUCUAGCAUCGCUGGCUGGAUGACUUCUAUCGGAAGAUGUAUCUGGAUGAAUGGCCACCAGAAUUAUAAAUACGAGAAAGGUGCGGGCAACGACUUCAUACUAACACAAUGCGAGGUAGGCAGAAACCCUGUUCUUUUUUCUGCUGGACUGCUAGAGCCUCUAGACCAGAAACCCUGUUGUCAUUUGUCUAAUGUUUUCAAUUUCUUCCAUCUGAAGGUGGAGCUUCUAGAAACCCUGUUCUCACUUGUCUAGGGUUUUCAAUUUCUUCCAUCUGAAGGUGGAGCUUCUAGAAACCCUCUUCUCAUUUGUCUGAGGGUUUCAAUUUCUUCCAUCUGAAGGUGGAGCUUUUAGAAACCCUGUUCUUAUUUGUCUGAGGUUU…
pma-miR1314b-3p	Known	UCGGCCUCGAAUGUUAGGAGAA	22	91	112	+		AUGAAGAAAUUCUUCAACAUUAGAGGCCGAUGUGGAAUUAUGCUCUUGAUCGGCCUCGAAUGUUAGGAGAAUGUUUUCCUC	42	122	+		isoform_77333	AUGGGGCGGACCGAAGUUCCAACCGAUGUCAUGUUGGUUAGAUGAAGAAAUUCUUCAACAUUAGAGGCCGAUGUGGAAUUAUGCUCUUGAUCGGCCUCGAAUGUUAGGAGAAUGUUUUCCUCUACCUAAGCAUGUCAUCUGAAGGGAAUUAGGAUUUCUUUUCGACGCGUAGGCACAUUAAGCAUGUCAUCUGCAGGGGAAUUAGGAGGUGGAGGUCUUUUCGACUAAGCACAUUAAGCAUGCCAGAUGAAGGGAAUUAGUUGCGCAAGGUUUAAAUUUUUGGUUUUACGUGUGUAUUUUGUAUAUGAAUAUGUAGAUCUCUUUGUACAUAUUCUGUAAUAAGGCAUUUUCAGGUUUGCAUCGAAAGAUGUCUGCAUAGAUUUUGCAAUGUAGUAUAUU…
pma-miR1314b-5p	Known	CUUCAACAUUAGAGGCCGAUG	21	53	73	+		AUGAAGAAAUUCUUCAACAUUAGAGGCCGAUGUGGAAUUAUGCUCUUGAUCGGCCUCGAAUGUUAGGAGAAUGUUUUCCUC	42	122	+		isoform_77333	AUGGGGCGGACCGAAGUUCCAACCGAUGUCAUGUUGGUUAGAUGAAGAAAUUCUUCAACAUUAGAGGCCGAUGUGGAAUUAUGCUCUUGAUCGGCCUCGAAUGUUAGGAGAAUGUUUUCCUCUACCUAAGCAUGUCAUCUGAAGGGAAUUAGGAUUUCUUUUCGACGCGUAGGCACAUUAAGCAUGUCAUCUGCAGGGGAAUUAGGAGGUGGAGGUCUUUUCGACUAAGCACAUUAAGCAUGCCAGAUGAAGGGAAUUAGUUGCGCAAGGUUUAAAUUUUUGGUUUUACGUGUGUAUUUUGUAUAUGAAUAUGUAGAUCUCUUUGUACAUAUUCUGUAAUAAGGCAUUUUCAGGUUUGCAUCGAAAGAUGUCUGCAUAGAUUUUGCAAUGUAGUAUAUU…
pma-miRN86-3p	Novel	AACGGUAAAAGUUCAUGUAUC	21	960	980	+		CAGUGACACCCAUACAUGAACUUUUACAGUUAUCAGAGGCUCCAUAUCCCUUACGAGAAAGAUAGAUUUAUAUUUGCAGCGCAACAUACUUCUUCACUCUUAUGUCAUGUACUUUGAACGGAUUGGAAUUUACAGUCGUAGAGAGCGAUGAUGAUUAGUCUGUGAAAUAGCAGCCAUGGAUGCACAACCCUUGCAGGAUGGAAAAGAUGUAGAGCUUCAAAUAACGGUAAAAGUUCAUGUAUCAAGGGCCACU	738	990	+		isoform_77761	AUGGGGAGUCCACGAGAUUGGAUGCCUUGCUCUCUGUGUCCCGAAAAGGGUUGAAUGCACGCAGUAAUCAGAUUUUGAGGCAGUAUGUUUCAUAGAUUAUUUUUAGUUUCAUGGAUAUUAAUUUUUUAUUUAUUUAUUUUUUUUAAUGGUUUUUUUCUGUUAGAUCCAUAACCUAAAAACUUAUGUAUGCUGGUUCCUAUUUUGGUUAUUUCUAAUAAAGCUGUAACUUUGUUAUUUGCUGUGUGUAGAUUAUUCUAGUUGGUGGUGGUGUUAGCAUGUGGAAUCACAAGAUAAUCCACAGUUUUUAUUGUUUUUGUGAUAACCAUUUCACAUUUAAAUCAAGAUUCAUCUUCAAGAUCAAUUGUUUGUUUGUUUUUUAAAAAUAUUUGCUUUUAUCUA…
pma-miRN40d-5p	Novel	AAGUGUUAGCCUCUCCCAAGG	21	503	523	+		UGCAGCGAGCAAGUGUUAGCCUCUCCCAAGGAUUUGGUACUGGGGUUACCCCAAAGCCUGCACAACCAUCUAUCUUUGAGAGAGGUCAACUCUUUCUUGCAGCGA	493	597	+		isoform_79610	AUGGGACGAUUCACUUCUACGGGAGUGGCAGUGGAGGAUAUAUGAUAAGCCCCCCUCUACCCGUUCUGCCAUAUUCUCCCCGUGGCAGCAGAAAUCUAUUCACUCUUUUGUUAGGGUUAGGGUUUCUCUGUAUAGGAUUUGUUCUUUUUCUGUAGGGCUUCUCUUGCUGCUGCAAACCCUUGUAUUUUUAUUCUGUAGGGUUUCUCUUUCUGCUGCAAACCCUUGUAAUUUUUUUCUUCCCCUGUAGGGUUUCUCUUUCUGCGGCAAACCCUUGUAAUUUUUUUUUAUUCCCCUGUAGGGUUUCUCUUUCUGCUGCAAACCCUUGUAAUUUUUUUUCUUCACUCUGUAGGGUUUCUCUUUCUGCUGCAAACCCUUGUAAUUUUUUUCUUCCCCUGUAGC…
pma-miR946s-3p	Known	UGUGGAUAUGGAAGGGUUAGU	21	79	99	+		UUUGCGGUGCUUGGGACCUGUUUUGUUGCCAUAUGAAGAAAUUGAUGCGUUCAGAGUGUAUGGAUGUGGAUAUGGAAGGGUUAGUAAACGGUACA	15	109	+		isoform_82134	CACCACGGUAGGGGUUUGCGGUGCUUGGGACCUGUUUUGUUGCCAUAUGAAGAAAUUGAUGCGUUCAGAGUGUAUGGAUGUGGAUAUGGAAGGGUUAGUAAACGGUACAAAACCCACUUAAUGGAUAUUCCAUUAGAGGCAUCAUUGUUGGCUGCUCGAGAUCAAGCCACUGUGUUCAAUUUGAUGGCCAUACUCACUAAAUGAGUUUCCCGUUUUCUCUUCACCAGCCCUUCUCCUAUCCAACUCUGUUCAAGCACCUGCAUUUUGACGCCCAUGGCUCUUCUCCUAUCCAACUGCACCUGUAUUUUGACGGCCUUGUUCAUUAAAUGGGUUGGCUGUUUGCUCUUAACUAGACCUUCUCCUAUCCACAAUUGUACUAGUUUGUUCACACCAAUUUCU…
pma-miR482p-5p	Known	UGUGGAAGGAUAGGGUAAGACU	22	83	104	+		AGUCUUGAGGUGUGGAAGGAUAGGGUAAGACUAAAGUUAAGGGAGAAACUCUGCUUCAUUAAUUCUCUGCUCCAGUACUUCCCUACUCCUCCCAUUCCUUUUGCCUU	73	179	+		isoform_82871	AUGCGGGGAAGGGACAGGCAAACGGGGAAGCGGGGAUGGUGUUGCGAGAAAAGGUAGGUGUUUAUGGUUAGAAGUCUUGAGGUGUGGAAGGAUAGGGUAAGACUAAAGUUAAGGGAGAAACUCUGCUUCAUUAAUUCUCUGCUCCAGUACUUCCCUACUCCUCCCAUUCCUUUUGCCUUCACCACACUUCCCUUUCCAACGCAACACAGCAAUACAGUCUAUGAAGAUGAAUAUGGAGAUUAUGUCCUGUAGGUAUUACAGGGGAUGCCGUGUAGCUUCAAUGCCACUGGAUCUGGGAGGGGAGAAAAAACAAAUGCGGUCGCUCCUGAUUGCUAUCUUAUCUGAUAGCUGGGCAUUGUUACAGGUUUUUUAACUUCACCCUGUGGAUCCUAAUUGCCC…
pma-miRN87-3p	Novel	AUGGAAACUGUGGGUGCAUGG	21	163	183	+		AGGAAAGUAAACAUUGUUCCCACAGUUUACAUCAUCUGUGACACUAUACUUUCAGCUGUACACAGAUUAUGGAAACUGUGGGUGCAUGGUUUACUUUGC	95	193	+		isoform_84561	AUGGGGACGCAUUCAUGGAGCCGCUGACAUCAAAUUAAAUCGGAAGAUGAAAGCAGUUUCCAUGAAAGCAGUUUGAUGAUGAUGGCACAGAAUAAGGAAAGUAAACAUUGUUCCCACAGUUUACAUCAUCUGUGACACUAUACUUUCAGCUGUACACAGAUUAUGGAAACUGUGGGUGCAUGGUUUACUUUGCAUAUUAUCGAUCAGGUCGAAGGUCGAACUUCUUUCAACGAGGAAAGGGAUGAGUUGGUGCGCUUUUUCUUCUGCAUGAAUAAACCAACAUGAGAGAGUCACAGAGAAGCGCGUGGGUUGAGGUUCGAAGCAAUUAUCAGUUACGGACCAAUCUCUGUAAAACCCAUUUCUCUAUCCCUGGAAGACGAUACGAUCUGUGAAAUCAAU…
pma-miR1314c-3p	Known	UCGGCCUUGAAUGUUAGGAGAA	22	509	530	+		GAAAGAGAUUCUUCAACAUUAGAGGCCAAUAUAGAAUCAGAUUCUUAUUCUUAAUCGGCCUUGAAUGUUAGGAGAAUGUU	455	534	+		isoform_85295	AUGGGGGGACCGUUUCCCAGUCGUGUGUGGAGUAUCGGUACUGUGUAUUGUCAUGAUUUUAGCUUACGAAAUUCUUCUUGGGAUAAAGUAGUGGGUUAGCUCACGAAAUUCUUGUUAGCUAUCUGAAGAAAUUCUUUUUGGGAUAAGGUACUAGUUAGCUUAUGAAAAUUCUUGUUAGCUAUACGAAGAAAUUCCUCUUGGGAUAACGGUACUGGUUCGCUUAUGAAAUGCUGCAACGGUUAGGUGGAUGAUUGCCCCUACUUCUCUUACUCUUUAGGGUUAUCUGGUGAUGUUUAUACAAAAAAUGUUUAAAGAAGCAGGAGAAAGUUUUUUCUCUACUUUCGUAGGGUUUGAAGGUGAUAGUAAUUGCAUGAUUGGCAUGAUCUGAGGUAGGUUUGC…
pma-miR1314d-3p	Known	UCGGCCUCGAAUGUUAGGAGAA	22	1399	1420	+		GCCGAAGAAAUUCUUCGACAUUAGAGGCCAAUAUAGAGUCAUAUUCUUAUUCUUAAUCGGCCUCGAAUGUUAGGAGAAUGUUUUCCUC	1343	1430	+		isoform_85295	AUGGGGGGACCGUUUCCCAGUCGUGUGUGGAGUAUCGGUACUGUGUAUUGUCAUGAUUUUAGCUUACGAAAUUCUUCUUGGGAUAAAGUAGUGGGUUAGCUCACGAAAUUCUUGUUAGCUAUCUGAAGAAAUUCUUUUUGGGAUAAGGUACUAGUUAGCUUAUGAAAAUUCUUGUUAGCUAUACGAAGAAAUUCCUCUUGGGAUAACGGUACUGGUUCGCUUAUGAAAUGCUGCAACGGUUAGGUGGAUGAUUGCCCCUACUUCUCUUACUCUUUAGGGUUAUCUGGUGAUGUUUAUACAAAAAAUGUUUAAAGAAGCAGGAGAAAGUUUUUUCUCUACUUUCGUAGGGUUUGAAGGUGAUAGUAAUUGCAUGAUUGGCAUGAUCUGAGGUAGGUUUGC…
pma-miR482q-3p	Known	UCUUACCAACCCCUCCCAUGCC	22	119	140	+		GGAAUAUUAGGCAUGGGACGAUUGGGAAGACUUGGUCGAUUUGCUCUGCUCAGUCUUACCAACCCCUCCCAUGCCUUUAUUCCUC	66	150	+		isoform_85950	AUGGGGACAUUGAAGCAGCAAAGAACAGAACGUUGUGGGUUGUUACAGGGAUGCUCUGCAGUGUGGGAAUAUUAGGCAUGGGACGAUUGGGAAGACUUGGUCGAUUUGCUCUGCUCAGUCUUACCAACCCCUCCCAUGCCUUUAUUCCUCACUGCACAUCCCUGUUAUUUCUACCCACUCAUGCCAUUGCCUCCAGAUUUUGUUUGUGGAUUUGCCGGCUUUUGUUGUUUUUGUGGCCGUUUUCUUGUUUGGGUUCUGUUCUCUGCGGAAACAAGGUCGAUCUGAGAAAUAGGCAAGUGAAACCCAAGCAAGCUACCCUUUCAUAGGGUACUGUCACUACAACUUUGCAAGUCAUUCCUCCACUUGGCACACAAGUUCUCAGGGGAUUCAAAUAUCAUU…
pma-miR482q-5p	Known	CAUGGGACGAUUGGGAAGACU	21	77	97	+		GGAAUAUUAGGCAUGGGACGAUUGGGAAGACUUGGUCGAUUUGCUCUGCUCAGUCUUACCAACCCCUCCCAUGCCUUUAUUCCUC	66	150	+		isoform_85950	AUGGGGACAUUGAAGCAGCAAAGAACAGAACGUUGUGGGUUGUUACAGGGAUGCUCUGCAGUGUGGGAAUAUUAGGCAUGGGACGAUUGGGAAGACUUGGUCGAUUUGCUCUGCUCAGUCUUACCAACCCCUCCCAUGCCUUUAUUCCUCACUGCACAUCCCUGUUAUUUCUACCCACUCAUGCCAUUGCCUCCAGAUUUUGUUUGUGGAUUUGCCGGCUUUUGUUGUUUUUGUGGCCGUUUUCUUGUUUGGGUUCUGUUCUCUGCGGAAACAAGGUCGAUCUGAGAAAUAGGCAAGUGAAACCCAAGCAAGCUACCCUUUCAUAGGGUACUGUCACUACAACUUUGCAAGUCAUUCCUCCACUUGGCACACAAGUUCUCAGGGGAUUCAAAUAUCAUU…
pma-miRN7d-3p	Novel	AUAAUGGGGAGAGAAAAUCGC	21	447	467	+		GCAUCCAUGAGGCGAUUUUCUCUUCCAAUUAUGCCAUUCAUUAUUGAUUCAGAUUCAGAGAGGCUUCCCGAUGAACGGGAGCUGUGAUACGGCUUCAACAUCAAUCAAAGUUGGAGCGAGGUAUUUGUUAUUGCAAUGCAAGAUCCUCGUUCCAAUUUUGAUUGACAUAAUGGCACCUCUGAUUUCAUAAUAAAGAACUCCAUUUUGAUUAUGCAUAAUGGGGAGAGAAAAUCGCCACAUAAAUG	233	477	+		isoform_86438	AUGGGGAAACUGAUUUCUUUGAACGGUGGUUCGCGUGCUCCAGCGGGAGGUCCUGAUGGCGAUUCGAAGGUGCCCGUAACGGCCAGACGGGGGCGGUUGCCACAAAACAUUAGGGUUUACAGGAGACAAGUGCUGUGCUUGAAAUCCGCGGCGCCUGGAAUUAUACUAUCGGUUUCAAGAAGGAAACAUUAAAUCGAGGGCAACGCAUGGAAUGCUAUUAGUUGCUCCAACAGCAUCCAUGAGGCGAUUUUCUCUUCCAAUUAUGCCAUUCAUUAUUGAUUCAGAUUCAGAGAGGCUUCCCGAUGAACGGGAGCUGUGAUACGGCUUCAACAUCAAUCAAAGUUGGAGCGAGGUAUUUGUUAUUGCAAUGCAAGAUCCUCGUUCCAAUUUUGAUUGACA…
pma-miR1316c-5p	Known	CAUACACAAACCAUUGGAAUC	21	1579	1599	-		AAAGCUCUUCCAUACACAAACCAUUGGAAUCGAUCAAACGCCCCACUCGCUCUUCAAAUUCCUGGCAUUUGGACUUGACCUUUCCACUAGAUUUGUCCUCAUCUUUUAGGUUAUUAUUAUGCAUUAAGCAUGAAAUUUCUUCGACAUAAGCCCAGAAGCAGGAGUCCUGUGUGAACAUUGUGGGCUGAUCAGUGCCUGUAGUUUGUGGUAUCGAUUGGUUAU	1388	1609	-		isoform_88555	AUGGGCAUCCAGCCUCCGUCCAUCAGGGUGCUCUCAACCAAUUCUGUACAUUUCCAACAACUCAAGUGUUCAAAAAGAGGCCUGUCUGGACUAUGAGAGGGGGAAGAACGUUGUGUUUACUGGUCAUUUCCAUGGGAGCGGCUAUUGCUUUGUUGCUGACGCUGUGGAUGUUGGAUAAGCAGACCCGGCCUGGCCGGCCUAAAUCUGUUUUCUGUAUCACAUUUGGUUUCCCUUUAAUUGGCGAUGAAAUUCUCGCACGAACAGUUCGUCGGAGGAGGUGGGGCGAACAGUUCUGCAAUGUCGUUUUAGGAAGUGAUAUAUUCUCUCGAAUUUUGUUGGUCCCUUGUAAAUAUGUGUGCGAGCCCUUAGAGGCACUGUUACCCUAUUGGAAAAGAUCCA…
pma-miR11571-5p	Known	UUGGAUUUCGCUUCCCUCAUC	21	70	90	+		ACAAUCACUGUUGGAUUUCGCUUCCCUCAUCAUCAUCGGUGAACCCUCCGAGUCCAUGGAGAUUGGAGUGUAACUCUGUCAUUUGGCGCAACUCCAGGAUCUUGCAUCCGACGAAGAGGAAUAGGGAGGCCACUGCUGAUUGUUGGAGAAAGUUAUUCCCAGUUACAUUCAAGAGAUUCGUUGAUAUGACUUUAAAGGAGGACGCAGUUAGAUCACAAUCUGCCAUGGACUCUGUGAGGAUCAACGACGCUGAUGAGGGAUGUGAACGCCAACAGAGGUUGUC	60	342	+		isoform_90706	AUGGGGACAUUGUUCACCUGCUCUUCUUUGUCUCUCGUUUGCUCAUAUCACGAUAUUCAACAAUCACUGUUGGAUUUCGCUUCCCUCAUCAUCAUCGGUGAACCCUCCGAGUCCAUGGAGAUUGGAGUGUAACUCUGUCAUUUGGCGCAACUCCAGGAUCUUGCAUCCGACGAAGAGGAAUAGGGAGGCCACUGCUGAUUGUUGGAGAAAGUUAUUCCCAGUUACAUUCAAGAGAUUCGUUGAUAUGACUUUAAAGGAGGACGCAGUUAGAUCACAAUCUGCCAUGGACUCUGUGAGGAUCAACGACGCUGAUGAGGGAUGUGAACGCCAACAGAGGUUGUCGAUAUAGUGAUAUGAGAUGGCCGGAGGCAAAGAAGAGGAAGAAAAGGGAACACUGGU…
pma-miR11571-3p	Known	UGAGGGAUGUGAACGCCAACA	21	313	333	+		ACAAUCACUGUUGGAUUUCGCUUCCCUCAUCAUCAUCGGUGAACCCUCCGAGUCCAUGGAGAUUGGAGUGUAACUCUGUCAUUUGGCGCAACUCCAGGAUCUUGCAUCCGACGAAGAGGAAUAGGGAGGCCACUGCUGAUUGUUGGAGAAAGUUAUUCCCAGUUACAUUCAAGAGAUUCGUUGAUAUGACUUUAAAGGAGGACGCAGUUAGAUCACAAUCUGCCAUGGACUCUGUGAGGAUCAACGACGCUGAUGAGGGAUGUGAACGCCAACAGAGGUUGUC	60	342	+		isoform_90706	AUGGGGACAUUGUUCACCUGCUCUUCUUUGUCUCUCGUUUGCUCAUAUCACGAUAUUCAACAAUCACUGUUGGAUUUCGCUUCCCUCAUCAUCAUCGGUGAACCCUCCGAGUCCAUGGAGAUUGGAGUGUAACUCUGUCAUUUGGCGCAACUCCAGGAUCUUGCAUCCGACGAAGAGGAAUAGGGAGGCCACUGCUGAUUGUUGGAGAAAGUUAUUCCCAGUUACAUUCAAGAGAUUCGUUGAUAUGACUUUAAAGGAGGACGCAGUUAGAUCACAAUCUGCCAUGGACUCUGUGAGGAUCAACGACGCUGAUGAGGGAUGUGAACGCCAACAGAGGUUGUCGAUAUAGUGAUAUGAGAUGGCCGGAGGCAAAGAAGAGGAAGAAAAGGGAACACUGGU…
pma-miR11524b-5p	Known	UCUCCGGGGGCGUUCUUUGCUG	22	121	142	+		UCUAUCAGGGUCUCCGGGGGCGUUCUUUGCUGAUCUGGUAAUUGAUAUAUAAAAAUGAAGCAAGAGAUCCUUCAUACACCUUAGCUCAGCUAAGCUGGUUAAGCAUCUUGGGCCAUUUGGUAUAGAAUUCUUCCUCCUCCUUGCAAAAUAUUAAUAUUAUUAACAAAUCAUUUAUGUCCAAGAUCAACAAAGAACUCCCCGGAUAUCGAGAUGGAA	111	326	+		isoform_90994	AUGGGGGAACCAGAAAGCUCUUCACAGAAGGAAGGAGAAGCUUCAUUCAGCAUCUUCAUACUCAGAUAGUGCUGUGCUUGGAGUUAUAACCCAAUGCAAUUACAAUUUUUUCUAUCAGGGUCUCCGGGGGCGUUCUUUGCUGAUCUGGUAAUUGAUAUAUAAAAAUGAAGCAAGAGAUCCUUCAUACACCUUAGCUCAGCUAAGCUGGUUAAGCAUCUUGGGCCAUUUGGUAUAGAAUUCUUCCUCCUCCUUGCAAAAUAUUAAUAUUAUUAACAAAUCAUUUAUGUCCAAGAUCAACAAAGAACUCCCCGGAUAUCGAGAUGGAAACAAAUUUUGGGAACUGGUUUAAUACGGAGGCUAGGCUAGGUGCAUAUGGCCACCCUUGGAAAAACCAUCUAC…
pma-miRN88a-3p	Novel	CAUGCAACCACUAGAAGACCUG	22	484	505	+		UGGGUUACCCCAGGCUUCUCGUGGUUGUAAAUAUUUGAGAGAGAUUUGAAACUUUUUCUGCCAACAAAGCCCAGUGCUUCUCCAUUUUGCAAAAUGGAUAAAUUGGCCAAAAAUACAUGCAACCACUAGAAGACCUGAGGUAGCCCC	369	515	+		isoform_92577	AUGGGCCACAAAAAUCCGUGUCGGUUUCGUUUCUGUCCUGCUGUGAUAGGGUUAACACCAAACCCUAUCUCUAGAAGAUCAGAUCAGAUCGACUCCUCGCGACUCUUUGUGGUGCAAGUCGCUUCCAUAUUCUCCGAGCCCGUCAAAUAUCUGCCCCUCCGACCAAGUUCAGAAUCGCUUUGGUUCUGCGGACCUGAUUUCUCGUUUAGGGUUUUCCGAUUUACAGCGUCUCGUCCUUAUGCAGUGUGUACACUCUCAGUUUCUCAUCGCUUGACCUUUUGGAGCACGGAAAAUAUAUUACUUCCUCUCACCAUCGUAACGAAGCAAAGAGGGUUUGUCAGUCUCUUGGCCGAAAUUGCUAGGAACAUUGGGUUACCCCAGGCUUCUCGUGGUUGUAAA…
pma-miRN88a-5p	Novel	GGCUUCUCGUGGUUGUAAAUA	21	381	401	+		UGGGUUACCCCAGGCUUCUCGUGGUUGUAAAUAUUUGAGAGAGAUUUGAAACUUUUUCUGCCAACAAAGCCCAGUGCUUCUCCAUUUUGCAAAAUGGAUAAAUUGGCCAAAAAUACAUGCAACCACUAGAAGACCUGAGGUAGCCCC	369	515	+		isoform_92577	AUGGGCCACAAAAAUCCGUGUCGGUUUCGUUUCUGUCCUGCUGUGAUAGGGUUAACACCAAACCCUAUCUCUAGAAGAUCAGAUCAGAUCGACUCCUCGCGACUCUUUGUGGUGCAAGUCGCUUCCAUAUUCUCCGAGCCCGUCAAAUAUCUGCCCCUCCGACCAAGUUCAGAAUCGCUUUGGUUCUGCGGACCUGAUUUCUCGUUUAGGGUUUUCCGAUUUACAGCGUCUCGUCCUUAUGCAGUGUGUACACUCUCAGUUUCUCAUCGCUUGACCUUUUGGAGCACGGAAAAUAUAUUACUUCCUCUCACCAUCGUAACGAAGCAAAGAGGGUUUGUCAGUCUCUUGGCCGAAAUUGCUAGGAACAUUGGGUUACCCCAGGCUUCUCGUGGUUGUAAA…
pma-miRN89-5p	Novel	CGUCGUCGGGGGGCCCCGGG	20	689	708	+		AAUCCGGAGACGUCGUCGGGGGGCCCCGGGAAGAGUUAUCUUUUCUUUUUAAACAGCUUGCCCACCCUGGAAUCGGUUCACCCGGAGAUAGGGUCCAGCUAGCUGGAAGAGCACCGCCACGUCUUGCGGUGUCCCGGUGCGCCCUCGGCGGCCCUUGAAAAUCUGGAGG	679	847	+		isoform_9276	AUGGGCGAGUUUUAUCGGGUAAAGCAAAUGAUUAGAGGCAUCGGGGGCGUAACGCCCUCGACCUAUUCCUCAAACUUUAAUAUAGGUAAGAGGGUGCGGCUGCUCCAUUGAGCCGCGCCGUGGAAUCGAGAGCUCCAAGUGGGCCAUUUUUGGUAAGCAGAACUGGCGAUGCGGGAUGAACCCGAAAGUCGAGUUACGGUGCCGAAAUUGCGCGCUAAACCUAGAUCCCACCAAAGGGUGUUGGUUGAUUAAGACAGCAGGACGGUGGUCAUGGAAGGUCGAAAUCCGCUAAUGGAGUGUGUAACAACUCACCUGCCGAAUCAACUAGCCCCGAAAAUGGAUGGCGCUGAAUCGCGCAGAACCUAUACUCGACCGUCGGAGCAAUUGCCUGGCUCCGAU…
pma-miRN90-5p	Novel	UCAGCUGCCCAAUGCUCUCAG	21	576	596	+		ACUGAUUCAUUCAGCUGCCCAAUGCUCUCAGGGACUGACUCUGUAAUAUUUAUUCUGACAAUUUCUGGCAACAAUAGGAUAUUUCUAAGCUCUCAAGAUUUCACAUAAAGGCCAACUCUUAAGAGCUUAUGAUAAUCUUUUUGUUGUGAAAAAUUUGUGAGGGAUGAAUGUUAAGAGGAUCAACAUUUGAGCACAUUGAACAGUUGAAUGAUUAGUC	566	782	+		isoform_92980	AUGGGGAGGGUUUCAAGGUCCGCAGAUAUAGAUCCUUCUACGAGGGUUUUCAAGAGGGCCUCUUACGCCGUGCCCCCUUUUCAGAUUCCAUAAUGUAUACGGACAAAGUUGCAUUUGUGGACAAUCCGAUGCGGCUGGUUCAGAUCCUCAUAUGCAAUCGGAUAGAGGUACCUUCAAGACAAUUUUGACCACAUACGGGAAUCAUAUGAGAUGGAUCCAGAUUUGAAGUAAGAAUUCUCCAAACAUGUUAACUAAUGCAUUCAACUGUCCAAUGUUCUGAGGUAAAGGUCUUGUAAGAUUUCUUCUGACAAUUUCUUAUAACAAGAGUGUUAUUGUAAUCUCUUAAGAUGUUGUAAGAGCUAGUACUAAGAGCUUAUGAUAACCCUUUUGUUGUCAGAA…
pma-miR946t-3p	Known	UCAGUCCUUCCCCUAUCCACAU	22	554	575	+		AGUGUACAGAUGUGGAUACAGAAGGGUUGAUUAGUAAACAAUACAAAACCCAUUUAAUAUUGAUUUGAUAAGAGGCAUCUUAGUGUGGAUCGUUGGUUGUUCGAGAACAAGCAACUGUAUUUUGAUGGCUGUACUCAUAUGGGUUGUAUGUUUGCUCUUUGUCAGUCCUUCCCCUAUCCACAUUCGUACUAGU	393	585	+		isoform_93003	AUGGGGACCUUAGAUUCAUCUAAACAAUCAUCUUAACGUGGAACUUGCAGAUUAUUUAUUUUUCAAUCUACUUCAGAGAAAAGUGGAAGCAACUCGCACAUUGGGUUACCAGUUUUUUCCACGCAGAAUUUCCGAUAGCUUUUUCUCUACGCGAAAUCCUAGGGCUUUAAAAAUGUGUCCACCCCAUGUGAAUACAAUAAGGGGUCGAUUUAUGAUAUGCAUUGUUGGUGACGGCUGUAAAUUCAUAAUGUCAUGGCCCCAGUGGAUCCCUACUCUGCCCUUACUCCCAGAGCCCUAUCUUACUGCUCUGAUCGCUAAUCUAUGGAACCAUGACAAGUUUUGCAGGGCUUCGGAGCUAUUUUCUUGCAGUAUGAAGAAAUUUAUGCGUUCAAAGUGUAC…
pma-miR946t-5p	Known	GUGGAUACAGAAGGGUUGAUU	21	404	424	+		AGUGUACAGAUGUGGAUACAGAAGGGUUGAUUAGUAAACAAUACAAAACCCAUUUAAUAUUGAUUUGAUAAGAGGCAUCUUAGUGUGGAUCGUUGGUUGUUCGAGAACAAGCAACUGUAUUUUGAUGGCUGUACUCAUAUGGGUUGUAUGUUUGCUCUUUGUCAGUCCUUCCCCUAUCCACAUUCGUACUAGU	393	585	+		isoform_93003	AUGGGGACCUUAGAUUCAUCUAAACAAUCAUCUUAACGUGGAACUUGCAGAUUAUUUAUUUUUCAAUCUACUUCAGAGAAAAGUGGAAGCAACUCGCACAUUGGGUUACCAGUUUUUUCCACGCAGAAUUUCCGAUAGCUUUUUCUCUACGCGAAAUCCUAGGGCUUUAAAAAUGUGUCCACCCCAUGUGAAUACAAUAAGGGGUCGAUUUAUGAUAUGCAUUGUUGGUGACGGCUGUAAAUUCAUAAUGUCAUGGCCCCAGUGGAUCCCUACUCUGCCCUUACUCCCAGAGCCCUAUCUUACUGCUCUGAUCGCUAAUCUAUGGAACCAUGACAAGUUUUGCAGGGCUUCGGAGCUAUUUUCUUGCAGUAUGAAGAAAUUUAUGCGUUCAAAGUGUAC…
pma-miRN88b-3p	Novel	CAUGCAACCACUAGAAGACCUG	22	394	415	+		UUGGGUUACCCCAGGCUUCUCGUGGUUGUAAAUAUUUGAGAGAGAUUUGAAACUUUUUCUGCCAACAAAGCCCAGUGCUUCUCCAUUUUGCAAAAUGGAUAAAUUGGCCAAAAAUACAUGCAACCACUAGAAGACCUGAGGUAGCCCA	278	425	+		isoform_93709	AUGGGGAUGCGACUCUUUGUGGUGCAAGUCGCUUCCAUAUUCUCCGAGCCCGUCAAAUAUCUGCCCCUCCGACCAAGUUCAGAAUCGCUUUGGUUCCGCGGACCUGAUUUCUCGUUUAGGGUUUUUCGAUUUACAGCGUCUCGUCCUUAUGCAGUGUGUACACUCUCAGUUUCUCAUCGCUUGACCUUUUGGAGCACGGAAAAUAUAUUACUUCCUCUCACCAUCGUAACGAAGCAAAGAGGGUUUGUCAGUCUCUUGGCCGAAAUUGCUAGGAACAUUGGGUUACCCCAGGCUUCUCGUGGUUGUAAAUAUUUGAGAGAGAUUUGAAACUUUUUCUGCCAACAAAGCCCAGUGCUUCUCCAUUUUGCAAAAUGGAUAAAUUGGCCAAAAAUACAUGCA…
pma-miRN88b-5p	Novel	GGCUUCUCGUGGUUGUAAAUA	21	291	311	+		UUGGGUUACCCCAGGCUUCUCGUGGUUGUAAAUAUUUGAGAGAGAUUUGAAACUUUUUCUGCCAACAAAGCCCAGUGCUUCUCCAUUUUGCAAAAUGGAUAAAUUGGCCAAAAAUACAUGCAACCACUAGAAGACCUGAGGUAGCCCA	278	425	+		isoform_93709	AUGGGGAUGCGACUCUUUGUGGUGCAAGUCGCUUCCAUAUUCUCCGAGCCCGUCAAAUAUCUGCCCCUCCGACCAAGUUCAGAAUCGCUUUGGUUCCGCGGACCUGAUUUCUCGUUUAGGGUUUUUCGAUUUACAGCGUCUCGUCCUUAUGCAGUGUGUACACUCUCAGUUUCUCAUCGCUUGACCUUUUGGAGCACGGAAAAUAUAUUACUUCCUCUCACCAUCGUAACGAAGCAAAGAGGGUUUGUCAGUCUCUUGGCCGAAAUUGCUAGGAACAUUGGGUUACCCCAGGCUUCUCGUGGUUGUAAAUAUUUGAGAGAGAUUUGAAACUUUUUCUGCCAACAAAGCCCAGUGCUUCUCCAUUUUGCAAAAUGGAUAAAUUGGCCAAAAAUACAUGCA…
pma-miR482r-3p	Known	UCUUUCCUACUCCUCCCAUUCC	22	131	152	+		CGAAGGGAUGUGUUUUGUGGAUGGGAGUCUUGAGGAGUGGGAGCAUAGGAUAAGGCUGCUUCAUAUCACCAGUCUUUCCUACUCCUCCCAUUCCUAUUGCCUUC	59	162	+		isoform_94662	AUGGGGGAGGUGGUGUAUACAGGCGAGAAGGCCUUCUUGUUUUGUUGGUUGUGAGAAGCGAAGGGAUGUGUUUUGUGGAUGGGAGUCUUGAGGAGUGGGAGCAUAGGAUAAGGCUGCUUCAUAUCACCAGUCUUUCCUACUCCUCCCAUUCCUAUUGCCUUCACCACACAUCCCUUCCCAACGCCAUACAAUAUGUGAAGAUGAAUAUGGAGAACCAAUCGUCAUGCUCUAUUCUGUGGGGUUUUACAGGGAUGGCAUGUGGUUUUAAGGCCAUUUGAUCUCGGUAAGUUGGAAAAACUAGGCAGUAAUUCAUGAUCUUAUCUGAUCCGGCAUGAUAUAUUAACUGUUGCAGUUUUUCCAACCCCGCCGAGACCCAUUGGCCUUCACUACACAUCCCUA…
pma-miR482r-5p	Known	AGUGGGAGCAUAGGAUAAGGCU	22	94	115	+		CGAAGGGAUGUGUUUUGUGGAUGGGAGUCUUGAGGAGUGGGAGCAUAGGAUAAGGCUGCUUCAUAUCACCAGUCUUUCCUACUCCUCCCAUUCCUAUUGCCUUC	59	162	+		isoform_94662	AUGGGGGAGGUGGUGUAUACAGGCGAGAAGGCCUUCUUGUUUUGUUGGUUGUGAGAAGCGAAGGGAUGUGUUUUGUGGAUGGGAGUCUUGAGGAGUGGGAGCAUAGGAUAAGGCUGCUUCAUAUCACCAGUCUUUCCUACUCCUCCCAUUCCUAUUGCCUUCACCACACAUCCCUUCCCAACGCCAUACAAUAUGUGAAGAUGAAUAUGGAGAACCAAUCGUCAUGCUCUAUUCUGUGGGGUUUUACAGGGAUGGCAUGUGGUUUUAAGGCCAUUUGAUCUCGGUAAGUUGGAAAAACUAGGCAGUAAUUCAUGAUCUUAUCUGAUCCGGCAUGAUAUAUUAACUGUUGCAGUUUUUCCAACCCCGCCGAGACCCAUUGGCCUUCACUACACAUCCCUA…
pma-miRN72b-3p	Novel	UUUCCAACCCCGCCGAGACCCA	22	355	376	+		UAAGGCCAUUUGAUCUCGGUAAGUUGGAAAAACUAGGCAGUAAUUCAUGAUCUUAUCUGAUCCGGCAUGAUAUAUUAACUGUUGCAGUUUUUCCAACCCCGCCGAGACCCAUUGGCCUUCA	266	386	+		isoform_94662	AUGGGGGAGGUGGUGUAUACAGGCGAGAAGGCCUUCUUGUUUUGUUGGUUGUGAGAAGCGAAGGGAUGUGUUUUGUGGAUGGGAGUCUUGAGGAGUGGGAGCAUAGGAUAAGGCUGCUUCAUAUCACCAGUCUUUCCUACUCCUCCCAUUCCUAUUGCCUUCACCACACAUCCCUUCCCAACGCCAUACAAUAUGUGAAGAUGAAUAUGGAGAACCAAUCGUCAUGCUCUAUUCUGUGGGGUUUUACAGGGAUGGCAUGUGGUUUUAAGGCCAUUUGAUCUCGGUAAGUUGGAAAAACUAGGCAGUAAUUCAUGAUCUUAUCUGAUCCGGCAUGAUAUAUUAACUGUUGCAGUUUUUCCAACCCCGCCGAGACCCAUUGGCCUUCACUACACAUCCCUA…
pma-miRN72b-5p	Novel	GAUCUCGGUAAGUUGGAAAAA	21	277	297	+		UAAGGCCAUUUGAUCUCGGUAAGUUGGAAAAACUAGGCAGUAAUUCAUGAUCUUAUCUGAUCCGGCAUGAUAUAUUAACUGUUGCAGUUUUUCCAACCCCGCCGAGACCCAUUGGCCUUCA	266	386	+		isoform_94662	AUGGGGGAGGUGGUGUAUACAGGCGAGAAGGCCUUCUUGUUUUGUUGGUUGUGAGAAGCGAAGGGAUGUGUUUUGUGGAUGGGAGUCUUGAGGAGUGGGAGCAUAGGAUAAGGCUGCUUCAUAUCACCAGUCUUUCCUACUCCUCCCAUUCCUAUUGCCUUCACCACACAUCCCUUCCCAACGCCAUACAAUAUGUGAAGAUGAAUAUGGAGAACCAAUCGUCAUGCUCUAUUCUGUGGGGUUUUACAGGGAUGGCAUGUGGUUUUAAGGCCAUUUGAUCUCGGUAAGUUGGAAAAACUAGGCAGUAAUUCAUGAUCUUAUCUGAUCCGGCAUGAUAUAUUAACUGUUGCAGUUUUUCCAACCCCGCCGAGACCCAUUGGCCUUCACUACACAUCCCUA…
pma-miR482s-3p	Known	UUUUUCCAACUCCACCGAGACC	22	616	637	+		UAAGGUCAUCGGGUCUCGGAGAGGGGGAAAAACCUGGCAGUAAUUCACGGUGUCAUCUGAUCCGAUGUGAAUAUGUGAACUGUUACAGUUUUUUCCAACUCCACCGAGACCUUUGACCUUC	527	647	+		isoform_94662	AUGGGGGAGGUGGUGUAUACAGGCGAGAAGGCCUUCUUGUUUUGUUGGUUGUGAGAAGCGAAGGGAUGUGUUUUGUGGAUGGGAGUCUUGAGGAGUGGGAGCAUAGGAUAAGGCUGCUUCAUAUCACCAGUCUUUCCUACUCCUCCCAUUCCUAUUGCCUUCACCACACAUCCCUUCCCAACGCCAUACAAUAUGUGAAGAUGAAUAUGGAGAACCAAUCGUCAUGCUCUAUUCUGUGGGGUUUUACAGGGAUGGCAUGUGGUUUUAAGGCCAUUUGAUCUCGGUAAGUUGGAAAAACUAGGCAGUAAUUCAUGAUCUUAUCUGAUCCGGCAUGAUAUAUUAACUGUUGCAGUUUUUCCAACCCCGCCGAGACCCAUUGGCCUUCACUACACAUCCCUA…
pma-miR159b-3p	Known	UUGGUUUGAAGGGGGCUCCA	20	1076	1095	-		GACAUGCAACCUUUGAUUGAAUUGGGCUACCGGGAUUUUCUUCAGAGAAAGGCCAGGGACGUUUUUACGCCAGCAAUCCUGUCUUCCUCGGUCCAGGGAGGAGUGUUAGAAUAGCUUUGGUUUGAAGGGGGCUCCAAUUGCAUAGU	1066	1211	-		isoform_97621	AUGGGGGAAGUUGGAGGGUAUGUUUCUUCUUUUAUUUCUGUCUAUCUGCACUCCUGUGUGUGUUCCUGACAGCAAUUGUAGUCAAAACAUAGGAAUCCCUCCACCCAAUAAUUGUUUGGAUGUGUUUUCCCUGACACUCAUUCCCACGUUCUGCAUAUGCUUUCAUCUCACAAGCUCUGGUGAGAACCUAACAGACCUCUGCUGGUCUGUUAGAUUUUAGAUGGCAAUGCUGCUGCUGAGAGCAGGCGGUCUAUCUAACACUCAGAAAGUACCCCUGUCAUCGUUGACAUAUACAACAAAGGAAGGCAGCAGCAUGAUACAACAGGACGAGAACCAGCAGCAGCAGCAGCACCAGCGGAGCUCUAGAUCCAGCAGAAAGUCCAAGAAUGGCCAAAAGAA…
