# Supplementary material for: The miRNA-mRNA Regulatory Modules of Pinus massoniana Lamb. in Response to Drought Stress
Source: Int J Mol Sci. 2023 Sep 28;24(19):14655. doi: 10.3390/ijms241914655 (PMC10572226; doi:10.3390/ijms241914655)
Supplement: Supplementary file 1 [file ijms-24-14655-s001.zip › Table S3.xlsx]

## Sheet: Sheet1
Table S3. Upregulated and downregulated differentially expressed miRNAs (DEMs) in D1 versus C1, D2 versus C2 and D3 versus C3 comparisons.
Comparison	Upregulated or downregulated	No.	miRNA ID	Log2 (fold change)	Standard error of log2 (fold change)	Adjusted P value
D1 versus C1	Upregulated	1	pma-miRN62-3p	1.96177	0.348629	0.000190763
		2	pma-miRN60-5p	1.76452	0.233413	6.7e-11
		3	pma-miRN29a-5p	1.29903	0.239066	2.86e-07
		4	pma-miRN29c-5p	1.29903	0.239066	2.86e-07
		5	pma-miR529a-3p	1.23148	0.218395	1.89e-07
		6	pma-miR529b-3p	1.23148	0.218395	1.89e-07
		7	pma-miR529c-3p	1.23148	0.218395	1.89e-07
		8	pma-miRN7a-3p	1.16737	0.230116	2.13e-05
		9	pma-miRN7b-3p	1.16737	0.230116	2.13e-05
		10	pma-miRN7c-3p	1.16737	0.230116	2.13e-05
		11	pma-miRN7d-3p	1.16737	0.230116	2.13e-05
		12	pma-miR3701a-3p	1.03626	0.367753	0.0357113
		13	pma-miR156b-5p	1.03359	0.270576	0.00125992
		14	pma-miR535a-5p	0.991244	0.204341	3.38e-05
		15	pma-miR535b-5p	0.991244	0.204341	3.38e-05
		16	pma-miR535c-5p	0.991244	0.204341	3.38e-05
		17	pma-miR11482-3p	0.960385	0.289846	0.00671009
		18	pma-miRN55-3p	0.953688	0.289856	0.0280798
		19	pma-miR156a-5p	0.875156	0.265755	0.000945927
		20	pma-miR11487a-5p	0.821905	0.168674	5.07e-06
		21	pma-miR11487b-5p	0.821905	0.168674	5.07e-06
		22	pma-miR11487c-5p	0.821905	0.168674	5.07e-06
		23	pma-miR11487d-5p	0.821905	0.168674	5.07e-06
		24	pma-miR11487e-5p	0.821905	0.168674	5.07e-06
		25	pma-miR11487f-5p	0.821905	0.168674	5.07e-06
		26	pma-miR11487g-5p	0.821905	0.168674	5.07e-06
		27	pma-miR11487h-5p	0.821905	0.168674	5.07e-06
		28	pma-miR482f-3p	0.780434	0.223965	0.01111
		29	pma-miR482g-3p	0.780434	0.223965	0.01111
		30	pma-miR482h-3p	0.780434	0.223965	0.01111
		31	pma-miR482m-3p	0.780434	0.223965	0.01111
		32	pma-miR482o-3p	0.780434	0.223965	0.01111
		33	pma-miRN72a-3p	0.666924	0.188679	0.00333134
		34	pma-miRN72b-3p	0.666924	0.188679	0.00333134
		35	pma-miR3701b-3p	0.655785	0.134957	2.83e-05
		36	pma-miR3701c-3p	0.655785	0.134957	2.83e-05
		37	pma-miR3701a-5p	0.653738	0.1592	0.000609485
		38	pma-miR3701b-5p	0.653738	0.1592	0.000609485
		39	pma-miR3701c-5p	0.653738	0.1592	0.000609485
		40	pma-miR946b-5p	0.642652	0.170346	0.000444874
		41	pma-miR946m-5p	0.642652	0.170346	0.000444874
		42	pma-miR946o-5p	0.642652	0.170346	0.000444874
		43	pma-miR946p-5p	0.642652	0.170346	0.000444874
		44	pma-miR946r-5p	0.642652	0.170346	0.000444874
		45	pma-miR946s-3p	0.642652	0.170346	0.000444874
		46	pma-miR482g-5p	0.609165	0.18379	0.00352974
		47	pma-miR482h-5p	0.609165	0.18379	0.00352974
		48	pma-miR482m-5p	0.609165	0.18379	0.00352974
		49	pma-miR482o-5p	0.609165	0.18379	0.00352974
		50	pma-miR482p-5p	0.609165	0.18379	0.00352974
		51	pma-miR482j-3p	0.59458	0.201419	0.014678
		52	pma-miR482s-3p	0.59458	0.201419	0.014678
		53	pma-miRN18-3p	0.576486	0.16628	0.0062911
		54	pma-miRN18-5p	0.557796	0.113805	1.24e-05
		55	pma-miR482i-3p	0.544286	0.169694	0.013273
		56	pma-miR482r-3p	0.544286	0.169694	0.013273
		57	pma-miRN11a-5p	0.441542	0.155369	0.0280798
		58	pma-miRN11b-5p	0.441542	0.155369	0.0280798
		59	pma-miRN11c-5p	0.441542	0.155369	0.0280798
		60	pma-miRN11d-5p	0.441542	0.155369	0.0280798
		61	pma-miRN11e-5p	0.441542	0.155369	0.0280798
		62	pma-miRN11f-5p	0.441542	0.155369	0.0280798
		63	pma-miRN11g-5p	0.441542	0.155369	0.0280798
		64	pma-miRN48a-3p	0.436444	0.157487	0.037577
		65	pma-miRN48b-3p	0.436444	0.157487	0.037577
		66	pma-miRN48c-3p	0.436444	0.157487	0.037577
	Downregulated	1	pma-miR950p-3p	-4.15181	0.341746	1.47e-23
		2	pma-miRN89-5p	-3.20321	0.276835	1.47e-23
		3	pma-miR950a-3p	-3.01629	0.323966	7.58e-16
		4	pma-miR950f-3p	-3.01629	0.323966	7.58e-16
		5	pma-miR950n-3p	-3.01629	0.323966	7.58e-16
		6	pma-miRN77-3p	-2.66654	0.238748	2.36e-22
		7	pma-miRN10-3p	-2.39032	0.237595	1.56e-21
		8	pma-miRN54a-3p	-2.2972	0.439566	0.000583919
		9	pma-miRN54b-3p	-2.2972	0.439566	0.000583919
		10	pma-miRN54c-3p	-2.2972	0.439566	0.000583919
		11	pma-miRN54d-3p	-2.2972	0.439566	0.000583919
		12	pma-miR3710a-3p	-2.19706	0.404057	0.00716184
		13	pma-miR3710b-3p	-2.19706	0.404057	0.00716184
		14	pma-miR3710c-5p	-2.19706	0.404057	0.00716184
		15	pma-miR3710d-5p	-2.19706	0.404057	0.00716184
		16	pma-miR3710e-3p	-2.19706	0.404057	0.00716184
		17	pma-miR3710f-3p	-2.19706	0.404057	0.00716184
		18	pma-miR3710g-3p	-2.19706	0.404057	0.00716184
		19	pma-miR3710h-5p	-2.19706	0.404057	0.00716184
		20	pma-miR3710i-3p	-2.19706	0.404057	0.00716184
		21	pma-miRN60-3p	-1.79052	0.320246	2.12e-06
		22	pma-miR950b-5p	-1.68654	0.372561	0.000578245
		23	pma-miR950c-5p	-1.68654	0.372561	0.000578245
		24	pma-miR950e-5p	-1.68654	0.372561	0.000578245
		25	pma-miR950h-5p	-1.68654	0.372561	0.000578245
		26	pma-miR950l-5p	-1.68654	0.372561	0.000578245
		27	pma-miR950m-5p	-1.68654	0.372561	0.000578245
		28	pma-miR950q-5p	-1.68654	0.372561	0.000578245
		29	pma-miR950z-5p	-1.68654	0.372561	0.000578245
		30	pma-miR8175b-5p	-1.62031	0.496244	0.0163617
		31	pma-miRN27-3p	-1.57643	0.318144	2.79e-05
		32	pma-miR950b-3p	-1.52976	0.276109	4.77e-07
		33	pma-miR950c-3p	-1.52976	0.276109	4.77e-07
		34	pma-miR950e-3p	-1.52976	0.276109	4.77e-07
		35	pma-miR950h-3p	-1.52976	0.276109	4.77e-07
		36	pma-miR950l-3p	-1.52976	0.276109	4.77e-07
		37	pma-miR950m-3p	-1.52976	0.276109	4.77e-07
		38	pma-miR950q-3p	-1.52976	0.276109	4.77e-07
		39	pma-miR950z-3p	-1.52976	0.276109	4.77e-07
		40	pma-miR11487a-3p	-1.11962	0.297455	0.00174639
		41	pma-miR11487b-3p	-1.11962	0.297455	0.00174639
		42	pma-miR11487c-3p	-1.11962	0.297455	0.00174639
		43	pma-miR11487d-3p	-1.11962	0.297455	0.00174639
		44	pma-miR11487e-3p	-1.11962	0.297455	0.00174639
		45	pma-miR11487f-3p	-1.11962	0.297455	0.00174639
		46	pma-miR11487g-3p	-1.11962	0.297455	0.00174639
		47	pma-miR11487h-3p	-1.11962	0.297455	0.00174639
		48	pma-miR950a-5p	-0.973586	0.186187	2.79e-05
		49	pma-miR950i-5p	-0.973586	0.186187	2.79e-05
		50	pma-miR950k-5p	-0.973586	0.186187	2.79e-05
		51	pma-miR11425a-5p	-0.936077	0.278485	0.00911344
		52	pma-miR11425e-5p	-0.936077	0.278485	0.00911344
		53	pma-miR11425h-3p	-0.921701	0.269514	0.00701273
		54	pma-miR950d-3p	-0.822314	0.26836	0.014678
		55	pma-miR950j-3p	-0.822314	0.26836	0.014678
		56	pma-miR950x-3p	-0.822314	0.26836	0.014678
		57	pma-miR950y-3p	-0.822314	0.26836	0.014678
		58	pma-miRN35a-5p	-0.750001	0.188515	0.00251026
		59	pma-miRN35b-5p	-0.750001	0.188515	0.00251026
		60	pma-miR166l-3p	-0.730312	0.156125	5.55e-05
		61	pma-miRN79-5p	-0.695942	0.181779	0.00174531
		62	pma-miR1313b-5p	-0.578565	0.17801	0.0141113
		63	pma-miR1313e-5p	-0.578565	0.17801	0.0141113
		64	pma-miR11476a-3p	-0.56999	0.207962	0.00921311
		65	pma-miR11476b-3p	-0.56999	0.207962	0.00921311
		66	pma-miR11425f-3p	-0.487273	0.146439	0.00539964
		67	pma-miR11425g-3p	-0.487273	0.146439	0.00539964
		68	pma-miRN74b-3p	-0.411054	0.161889	0.0268402
D2 versus C2	Upregulated	1	pma-miR946r-3p	1.37796	0.269406	1.57851e-07
		2	pma-miR947c-5p	1.34737	0.320187	0.0137575
		3	pma-miR947e-5p	1.34737	0.320187	0.0137575
		4	pma-miR947b-5p	1.34737	0.320187	0.0137575
		5	pma-miR947a-5p	1.34737	0.320187	0.0137575
		6	pma-miR947d-5p	1.34737	0.320187	0.0137575
		7	pma-miR482k-5p	1.20176	0.247191	0.00125638
		8	pma-miR482c-5p	1.20176	0.247191	0.00125638
		9	pma-miR482a-5p	1.20176	0.247191	0.00125638
		10	pma-miR396f-3p	1.17452	0.179485	1.35615e-09
		11	pma-miR950v-3p	1.1581	0.181998	9.90646e-09
		12	pma-miR950t-3p	1.1581	0.181998	9.90646e-09
		13	pma-miRN57-5p	1.10429	0.180702	1.13462e-08
		14	pma-miRN55-3p	1.10192	0.273573	9.21367e-06
		15	pma-miRN72b-3p	1.06899	0.185233	6.50123e-08
		16	pma-miRN72a-3p	1.06899	0.185233	6.50123e-08
		17	pma-miRN72b-5p	1.05257	0.240703	0.000713731
		18	pma-miRN72a-5p	1.05257	0.240703	0.000713731
		19	pma-miR11487c-5p	1.05026	0.161002	2.32497e-08
		20	pma-miR11487h-5p	1.05026	0.161002	2.32497e-08
		21	pma-miR11487f-5p	1.05026	0.161002	2.32497e-08
		22	pma-miR11487e-5p	1.05026	0.161002	2.32497e-08
		23	pma-miR11487b-5p	1.05026	0.161002	2.32497e-08
		24	pma-miR11487a-5p	1.05026	0.161002	2.32497e-08
		25	pma-miR11487d-5p	1.05026	0.161002	2.32497e-08
		26	pma-miR11487g-5p	1.05026	0.161002	2.32497e-08
		27	pma-miR3693d-3p	0.966568	0.263374	0.00324604
		28	pma-miR482q-5p	0.916953	0.217799	0.00204173
		29	pma-miR482d-5p	0.916953	0.217799	0.00204173
		30	pma-miR396c-3p	0.89213	0.301052	0.0109196
		31	pma-miR396a-3p	0.89213	0.301052	0.0109196
		32	pma-miR946h-3p	0.855429	0.281977	0.00252576
		33	pma-miR946l-3p	0.855429	0.281977	0.00252576
		34	pma-miR946f-3p	0.855429	0.281977	0.00252576
		35	pma-miR946d-3p	0.855429	0.281977	0.00252576
		36	pma-miR946i-3p	0.855429	0.281977	0.00252576
		37	pma-miRN17c-5p	0.854597	0.230462	0.000598236
		38	pma-miRN17h-5p	0.854597	0.230462	0.000598236
		39	pma-miRN17f-5p	0.854597	0.230462	0.000598236
		40	pma-miRN17e-5p	0.854597	0.230462	0.000598236
		41	pma-miRN17b-5p	0.854597	0.230462	0.000598236
		42	pma-miRN17a-5p	0.854597	0.230462	0.000598236
		43	pma-miRN17d-5p	0.854597	0.230462	0.000598236
		44	pma-miRN17i-5p	0.854597	0.230462	0.000598236
		45	pma-miRN17g-5p	0.854597	0.230462	0.000598236
		46	pma-miR951-3p	0.853904	0.174356	5.00141e-06
		47	pma-miR482r-3p	0.819857	0.167413	4.37631e-06
		48	pma-miR482i-3p	0.819857	0.167413	4.37631e-06
		49	pma-miR11482-5p	0.765065	0.146176	1.29908e-05
		50	pma-miR482h-3p	0.713806	0.218837	0.00206217
		51	pma-miR482o-3p	0.713806	0.218837	0.00206217
		52	pma-miR482g-3p	0.713806	0.218837	0.00206217
		53	pma-miR482f-3p	0.713806	0.218837	0.00206217
		54	pma-miR482m-3p	0.713806	0.218837	0.00206217
		55	pma-miR946k-3p	0.693002	0.25697	0.0202296
		56	pma-miR946c-3p	0.693002	0.25697	0.0202296
		57	pma-miR946a-3p	0.693002	0.25697	0.0202296
		58	pma-miR946t-3p	0.693002	0.25697	0.0202296
		59	pma-miR3704-3p	0.645591	0.235829	0.0247101
		60	pma-miR11466f-5p	0.570154	0.245764	0.0202296
		61	pma-miR11466e-5p	0.570154	0.245764	0.0202296
		62	pma-miR11466d-5p	0.570154	0.245764	0.0202296
		63	pma-miR11476b-3p	0.555607	0.202309	0.0195014
		64	pma-miR11476a-3p	0.555607	0.202309	0.0195014
		65	pma-miR482b-3p	0.475411	0.193789	0.02317
		66	pma-miR482s-3p	0.471008	0.196955	0.0338573
		67	pma-miR482j-3p	0.471008	0.196955	0.0338573
		68	pma-miR396f-5p	0.461561	0.155376	0.0179074
		69	pma-miRN9c-5p	0.442763	0.170863	0.0295562
		70	pma-miRN9b-5p	0.442763	0.170863	0.0295562
		71	pma-miRN9a-5p	0.442763	0.170863	0.0295562
		72	pma-miRN9d-5p	0.442763	0.170863	0.0295562
		73	pma-miR950p-5p	0.42887	0.144248	0.0098541
		74	pma-miR3701c-3p	0.417154	0.135058	0.00329427
		75	pma-miR3701b-3p	0.417154	0.135058	0.00329427
		76	pma-miR397a-5p	0.348648	0.212744	0.02317
	Downregulated	1	pma-miRN89-5p	-4.21064	0.265639	4.19592e-46
		2	pma-miR3710c-5p	-4.1614	0.318291	8.274e-26
		3	pma-miR3710h-5p	-4.1614	0.318291	8.274e-26
		4	pma-miR3710f-3p	-4.1614	0.318291	8.274e-26
		5	pma-miR3710e-3p	-4.1614	0.318291	8.274e-26
		6	pma-miR3710b-3p	-4.1614	0.318291	8.274e-26
		7	pma-miR3710a-3p	-4.1614	0.318291	8.274e-26
		8	pma-miR3710d-5p	-4.1614	0.318291	8.274e-26
		9	pma-miR3710i-3p	-4.1614	0.318291	8.274e-26
		10	pma-miR3710g-3p	-4.1614	0.318291	8.274e-26
		11	pma-miR950p-3p	-3.56858	0.276566	9.87633e-29
		12	pma-miRN54c-3p	-2.79783	0.355156	7.80198e-10
		13	pma-miRN54b-3p	-2.79783	0.355156	7.80198e-10
		14	pma-miRN54a-3p	-2.79783	0.355156	7.80198e-10
		15	pma-miRN54d-3p	-2.79783	0.355156	7.80198e-10
		16	pma-miR950a-3p	-2.66384	0.289499	1.38213e-14
		17	pma-miR950n-3p	-2.66384	0.289499	1.38213e-14
		18	pma-miR950f-3p	-2.66384	0.289499	1.38213e-14
		19	pma-miRN77-3p	-2.37133	0.227785	6.43722e-20
		20	pma-miR8175b-5p	-2.04529	0.401416	4.95306e-06
		21	pma-miRN27-3p	-1.61058	0.283313	2.1552e-06
		22	pma-miRN65b-3p	-1.5248	0.246826	5.15052e-08
		23	pma-miRN65a-3p	-1.5248	0.246826	5.15052e-08
		24	pma-miR946q-5p	-1.50839	0.149955	5.49509e-20
		25	pma-miR946g-5p	-1.50839	0.149955	5.49509e-20
		26	pma-miRN60-5p	-1.27784	0.228443	6.06083e-08
		27	pma-miR950e-5p	-1.23857	0.307994	0.00491659
		28	pma-miR950z-5p	-1.23857	0.307994	0.00491659
		29	pma-miR950m-5p	-1.23857	0.307994	0.00491659
		30	pma-miR950l-5p	-1.23857	0.307994	0.00491659
		31	pma-miR950c-5p	-1.23857	0.307994	0.00491659
		32	pma-miR950b-5p	-1.23857	0.307994	0.00491659
		33	pma-miR950h-5p	-1.23857	0.307994	0.00491659
		34	pma-miR950q-5p	-1.23857	0.307994	0.00491659
		35	pma-miR946n-5p	-1.14872	0.277591	0.00252576
		36	pma-miRN10-3p	-1.06678	0.219791	9.00976e-05
		37	pma-miR398c-3p	-1.0603	0.323017	0.0245006
		38	pma-miR398b-3p	-1.0603	0.323017	0.0245006
		39	pma-miR398a-3p	-1.0603	0.323017	0.0245006
		40	pma-miR11425e-5p	-1.03552	0.246161	0.000301074
		41	pma-miR11425a-5p	-1.03552	0.246161	0.000301074
		42	pma-miR11425h-3p	-1.01804	0.239988	0.000265847
		43	pma-miR159b-3p	-0.961751	0.394436	0.0330857
		44	pma-miR159a-3p	-0.961751	0.394436	0.0330857
		45	pma-miR946o-5p	-0.884938	0.166926	4.14924e-07
		46	pma-miR946s-3p	-0.884938	0.166926	4.14924e-07
		47	pma-miR946r-5p	-0.884938	0.166926	4.14924e-07
		48	pma-miR946m-5p	-0.884938	0.166926	4.14924e-07
		49	pma-miR946b-5p	-0.884938	0.166926	4.14924e-07
		50	pma-miR946p-5p	-0.884938	0.166926	4.14924e-07
		51	pma-miRN79-5p	-0.843224	0.177373	2.77995e-05
		52	pma-miR166l-3p	-0.780279	0.142265	3.38915e-07
		53	pma-miRN87-3p	-0.776492	0.35599	0.0407345
		54	pma-miRN21-3p	-0.767986	0.269795	0.0109112
		55	pma-miR11571-5p	-0.723982	0.166559	0.000713731
		56	pma-miR3701c-5p	-0.717757	0.158723	9.65282e-05
		57	pma-miR3701b-5p	-0.717757	0.158723	9.65282e-05
		58	pma-miR3701a-5p	-0.717757	0.158723	9.65282e-05
		59	pma-miRN70b-5p	-0.706758	0.191844	0.00118128
		60	pma-miRN29c-5p	-0.705633	0.233665	0.00631745
		61	pma-miRN29a-5p	-0.705633	0.233665	0.00631745
		62	pma-miR11425g-3p	-0.620436	0.144659	0.000228512
		63	pma-miR11425f-3p	-0.620436	0.144659	0.000228512
		64	pma-miR535c-5p	-0.604178	0.200195	0.00693343
		65	pma-miR535b-5p	-0.604178	0.200195	0.00693343
		66	pma-miR535a-5p	-0.604178	0.200195	0.00693343
		67	pma-miRN18-3p	-0.581656	0.164133	0.00357259
		68	pma-miRN83-3p	-0.576453	0.214729	0.0351921
		69	pma-miRN34-3p	-0.576453	0.214729	0.0351921
		70	pma-miRN28-3p	-0.50725	0.172205	0.0166477
		71	pma-miR1313e-5p	-0.399055	0.1679	0.0440773
		72	pma-miR1313b-5p	-0.399055	0.1679	0.0440773
		73	pma-miRN11c-5p	-0.394786	0.153739	0.0295562
		74	pma-miRN11f-5p	-0.394786	0.153739	0.0295562
		75	pma-miRN11e-5p	-0.394786	0.153739	0.0295562
		76	pma-miRN11b-5p	-0.394786	0.153739	0.0295562
		77	pma-miRN11a-5p	-0.394786	0.153739	0.0295562
		78	pma-miRN11d-5p	-0.394786	0.153739	0.0295562
		79	pma-miRN11g-5p	-0.394786	0.153739	0.0295562
		80	pma-miRN18-5p	-0.260592	0.112508	0.042751
D3 versus C3	Upregulated	1	pma-miR396e-3p	2.0241	0.392733	0.00465795
		2	pma-miR396d-3p	2.0241	0.392733	0.00465795
		3	pma-miR396b-3p	2.0241	0.392733	0.00465795
		4	pma-miRN86-3p	1.90278	0.397763	0.016063
		5	pma-miR951-3p	1.79099	0.164913	8.34856e-20
		6	pma-miRN7c-3p	1.1251	0.219444	3.40602e-05
		7	pma-miRN7b-3p	1.1251	0.219444	3.40602e-05
		8	pma-miRN7a-3p	1.1251	0.219444	3.40602e-05
		9	pma-miRN7d-3p	1.1251	0.219444	3.40602e-05
		10	pma-miR529c-3p	1.03013	0.214158	0.000205433
		11	pma-miR529b-3p	1.03013	0.214158	0.000205433
		12	pma-miR529a-3p	1.03013	0.214158	0.000205433
		13	pma-miRN90-5p	1.0093	0.241063	0.00252409
		14	pma-miRN28-5p	0.792004	0.20317	0.00156111
		15	pma-miRN72b-3p	0.777548	0.185938	0.00131753
		16	pma-miRN72a-3p	0.777548	0.185938	0.00131753
		17	pma-miR482b-3p	0.774412	0.194258	0.00340152
		18	pma-miR482h-3p	0.702514	0.219901	0.0167413
		19	pma-miR482o-3p	0.702514	0.219901	0.0167413
		20	pma-miR482g-3p	0.702514	0.219901	0.0167413
		21	pma-miR482f-3p	0.702514	0.219901	0.0167413
		22	pma-miR482m-3p	0.702514	0.219901	0.0167413
		23	pma-miR946f-5p	0.695474	0.19007	0.000700635
		24	pma-miR946l-5p	0.695474	0.19007	0.000700635
		25	pma-miR946k-5p	0.695474	0.19007	0.000700635
		26	pma-miR946c-5p	0.695474	0.19007	0.000700635
		27	pma-miR946a-5p	0.695474	0.19007	0.000700635
		28	pma-miR946h-5p	0.695474	0.19007	0.000700635
		29	pma-miR946t-5p	0.695474	0.19007	0.000700635
		30	pma-miRN64b-3p	0.674329	0.203418	0.0167413
		31	pma-miRN64a-3p	0.674329	0.203418	0.0167413
		32	pma-miR1312c-3p	0.6738	0.19142	0.00465795
		33	pma-miR1312b-3p	0.6738	0.19142	0.00465795
		34	pma-miR1314c-3p	0.658091	0.175219	0.00419724
		35	pma-miR482r-3p	0.61559	0.166926	0.00391371
		36	pma-miR482i-3p	0.61559	0.166926	0.00391371
		37	pma-miRN57-5p	0.578278	0.17828	0.0470578
		38	pma-miR396f-3p	0.562888	0.186901	0.00651785
		39	pma-miRN10-5p	0.53408	0.170261	0.0227798
		40	pma-miRN11c-5p	0.374144	0.154412	0.0473215
		41	pma-miRN11f-5p	0.374144	0.154412	0.0473215
		42	pma-miRN11e-5p	0.374144	0.154412	0.0473215
		43	pma-miRN11b-5p	0.374144	0.154412	0.0473215
		44	pma-miRN11a-5p	0.374144	0.154412	0.0473215
		45	pma-miRN11d-5p	0.374144	0.154412	0.0473215
		46	pma-miRN11g-5p	0.374144	0.154412	0.0473215
	Downregulated	1	pma-miR3710c-5p	-1.99208	0.26601	1.08354e-13
		2	pma-miR3710h-5p	-1.99208	0.26601	1.08354e-13
		3	pma-miR3710f-3p	-1.99208	0.26601	1.08354e-13
		4	pma-miR3710e-3p	-1.99208	0.26601	1.08354e-13
		5	pma-miR3710b-3p	-1.99208	0.26601	1.08354e-13
		6	pma-miR3710a-3p	-1.99208	0.26601	1.08354e-13
		7	pma-miR3710d-5p	-1.99208	0.26601	1.08354e-13
		8	pma-miR3710i-3p	-1.99208	0.26601	1.08354e-13
		9	pma-miR3710g-3p	-1.99208	0.26601	1.08354e-13
		10	pma-miR166c-5p	-1.94544	0.285177	1.09751e-08
		11	pma-miR166h-5p	-1.94544	0.285177	1.09751e-08
		12	pma-miR166e-5p	-1.94544	0.285177	1.09751e-08
		13	pma-miR166b-5p	-1.94544	0.285177	1.09751e-08
		14	pma-miR166a-5p	-1.94544	0.285177	1.09751e-08
		15	pma-miR166d-5p	-1.94544	0.285177	1.09751e-08
		16	pma-miR166i-5p	-1.94544	0.285177	1.09751e-08
		17	pma-miRN54c-3p	-1.92985	0.334398	6.55267e-08
		18	pma-miRN54b-3p	-1.92985	0.334398	6.55267e-08
		19	pma-miRN54a-3p	-1.92985	0.334398	6.55267e-08
		20	pma-miRN54d-3p	-1.92985	0.334398	6.55267e-08
		21	pma-miR3704-5p	-1.61071	0.373809	0.00274486
		22	pma-miRN46-5p	-1.43136	0.396527	0.00455145
		23	pma-miRN59-5p	-1.38512	0.230783	9.33117e-06
		24	pma-miRN89-5p	-1.36039	0.262424	2.00292e-06
		25	pma-miR166k-5p	-1.29524	0.367905	0.0167413
		26	pma-miR166j-5p	-1.29524	0.367905	0.0167413
		27	pma-miR166g-5p	-1.29524	0.367905	0.0167413
		28	pma-miR946q-5p	-1.29457	0.137215	3.61988e-19
		29	pma-miR946g-5p	-1.29457	0.137215	3.61988e-19
		30	pma-miRN88b-5p	-1.23703	0.300152	0.000850619
		31	pma-miRN88a-5p	-1.23703	0.300152	0.000850619
		32	pma-miR11512a-5p	-1.14634	0.35445	0.00465795
		33	pma-miR482q-5p	-1.09638	0.282188	0.00558968
		34	pma-miR482d-5p	-1.09638	0.282188	0.00558968
		35	pma-miR11476b-3p	-1.04174	0.206039	5.91635e-05
		36	pma-miR11476a-3p	-1.04174	0.206039	5.91635e-05
		37	pma-miRN61-5p	-0.988803	0.243382	0.0190004
		38	pma-miR950v-3p	-0.917423	0.206677	0.000306788
		39	pma-miR950t-3p	-0.917423	0.206677	0.000306788
		40	pma-miR168-5p	-0.874006	0.231634	0.00259564
		41	pma-miR950p-3p	-0.764016	0.222914	0.000539878
		42	pma-miRN54c-5p	-0.65879	0.188106	0.00259564
		43	pma-miRN54b-5p	-0.65879	0.188106	0.00259564
		44	pma-miRN54a-5p	-0.65879	0.188106	0.00259564
		45	pma-miRN54d-5p	-0.65879	0.188106	0.00259564
		46	pma-miRN31b-5p	-0.657529	0.249091	0.0157684
		47	pma-miRN31a-5p	-0.657529	0.249091	0.0157684
		48	pma-miR166l-3p	-0.547626	0.14724	0.00267945
		49	pma-miR11524b-5p	-0.39448	0.151742	0.0473215
		50	pma-miR11524a-5p	-0.39448	0.151742	0.0473215
