# Supplementary material for: The miRNA-mRNA Regulatory Modules of Pinus massoniana Lamb. in Response to Drought Stress
Source: Int J Mol Sci. 2023 Sep 28;24(19):14655. doi: 10.3390/ijms241914655 (PMC10572226; doi:10.3390/ijms241914655)
Supplement: Supplementary file 1 [file ijms-24-14655-s001.zip › Table S4.xlsx]

## Sheet: Sheet1
Table S4. miRNA expression (log2(fold change)) used in K-means clustering input in each comparison.
Cluster	miRNA family	miRNA ID	D1 versus C1	D2 versus C2	D3 versus C3
Cluster 1 (43 genes)	miR946 (8 genes)	pma-miR946n-5p	-0.25	-1.15	0.77
		pma-miR946f-5p	0.34	0.06	0.7
		pma-miR946l-5p	0.34	0.06	0.7
		pma-miR946k-5p	0.34	0.06	0.7
		pma-miR946c-5p	0.34	0.06	0.7
		pma-miR946a-5p	0.34	0.06	0.7
		pma-miR946h-5p	0.34	0.06	0.7
		pma-miR946t-5p	0.34	0.06	0.7
	miR11425 (5 genes)	pma-miR11425g-3p	-0.49	-0.62	0.29
		pma-miR11425f-3p	-0.49	-0.62	0.29
		pma-miR11425h-3p	-0.92	-1.02	0.1
		pma-miR11425e-5p	-0.94	-1.04	0.01
		pma-miR11425a-5p	-0.94	-1.04	0.01
	miR950 (4 genes)	pma-miR950p-3p	-4.15	-3.57	-0.76
		pma-miR950a-3p	-3.02	-2.66	-0.27
		pma-miR950n-3p	-3.02	-2.66	-0.27
		pma-miR950f-3p	-3.02	-2.66	-0.27
	miRN54 (4 genes)	pma-miRN54c-3p	-2.3	-2.8	-1.93
		pma-miRN54b-3p	-2.3	-2.8	-1.93
		pma-miRN54a-3p	-2.3	-2.8	-1.93
		pma-miRN54d-3p	-2.3	-2.8	-1.93
	miR398 (3 genes)	pma-miR398c-3p	-0.61	-1.06	-0.19
		pma-miR398b-3p	-0.61	-1.06	-0.19
		pma-miR398a-3p	-0.61	-1.06	-0.19
	miR396 (3 genes)	pma-miR396e-3p	-0.16	-0.31	2.02
		pma-miR396d-3p	-0.16	-0.31	2.02
		pma-miR396b-3p	-0.16	-0.31	2.02
	miRN28 (2 genes)	pma-miRN28-3p	-0.24	-0.51	-0.03
		pma-miRN28-5p	0.16	-0.22	0.79
	miRN64 (2 genes)	pma-miRN64b-3p	0.47	0.23	0.67
		pma-miRN64a-3p	0.47	0.23	0.67
	miRN89 (1 gene)	pma-miRN89-5p	-3.2	-4.21	-1.36
	miRN77 (1 gene)	pma-miRN77-3p	-2.67	-2.37	-0.27
	miRN79 (1 gene)	pma-miRN79-5p	-0.7	-0.84	0.31
	miR166 (1 gene)	pma-miR166l-3p	-0.73	-0.78	-0.55
	miRN27 (1 gene)	pma-miRN27-3p	-1.58	-1.61	-0.27
	miR8175 (1 gene)	pma-miR8175b-5p	-1.62	-2.05	-0.81
	miRN83 (1 gene)	pma-miRN83-3p	-0.42	-0.58	-0.18
	miRN34 (1 gene)	pma-miRN34-3p	-0.42	-0.58	-0.18
	miRN21 (1 gene)	pma-miRN21-3p	-0.17	-0.77	0.34
	miR1314 (1 gene)	pma-miR1314c-3p	0.07	-0.05	0.66
	miRN90 (1 gene)	pma-miRN90-5p	0.33	0.14	1.01
	miRN86 (1 gene)	pma-miRN86-3p	0.3	-0.11	1.9
Cluster 2 (41 genes)	miR3710 (9 genes)	pma-miR3710c-5p	-2.2	-4.16	-1.99
		pma-miR3710h-5p	-2.2	-4.16	-1.99
		pma-miR3710f-3p	-2.2	-4.16	-1.99
		pma-miR3710e-3p	-2.2	-4.16	-1.99
		pma-miR3710b-3p	-2.2	-4.16	-1.99
		pma-miR3710a-3p	-2.2	-4.16	-1.99
		pma-miR3710d-5p	-2.2	-4.16	-1.99
		pma-miR3710i-3p	-2.2	-4.16	-1.99
		pma-miR3710g-3p	-2.2	-4.16	-1.99
	miRN11 (7 genes)	pma-miRN11c-5p	0.44	-0.39	0.37
		pma-miRN11f-5p	0.44	-0.39	0.37
		pma-miRN11e-5p	0.44	-0.39	0.37
		pma-miRN11b-5p	0.44	-0.39	0.37
		pma-miRN11a-5p	0.44	-0.39	0.37
		pma-miRN11d-5p	0.44	-0.39	0.37
		pma-miRN11g-5p	0.44	-0.39	0.37
	miR946 (6 genes)	pma-miR946o-5p	0.64	-0.88	0.37
		pma-miR946s-3p	0.64	-0.88	0.37
		pma-miR946r-5p	0.64	-0.88	0.37
		pma-miR946m-5p	0.64	-0.88	0.37
		pma-miR946b-5p	0.64	-0.88	0.37
		pma-miR946p-5p	0.64	-0.88	0.37
	miRN7 (4 genes)	pma-miRN7c-3p	1.17	0.06	1.13
		pma-miRN7b-3p	1.17	0.06	1.13
		pma-miRN7a-3p	1.17	0.06	1.13
		pma-miRN7d-3p	1.17	0.06	1.13
	miR529 (3 genes)	pma-miR529c-3p	1.23	-0.05	1.03
		pma-miR529b-3p	1.23	-0.05	1.03
		pma-miR529a-3p	1.23	-0.05	1.03
	miR3701 (3 genes)	pma-miR3701c-5p	0.65	-0.72	0.04
		pma-miR3701b-5p	0.65	-0.72	0.04
		pma-miR3701a-5p	0.65	-0.72	0.04
	miRN29 (2 genes)	pma-miRN29c-5p	1.3	-0.71	0.32
		pma-miRN29a-5p	1.3	-0.71	0.32
	miRN65 (2 genes)	pma-miRN65b-3p	-0.14	-1.52	-0.35
		pma-miRN65a-3p	-0.14	-1.52	-0.35
	miRN60 (1 gene)	pma-miRN60-5p	1.76	-1.28	0.02
	miR156 (1 gene)	pma-miR156a-5p	0.88	-0.33	0.83
	miRN62 (1 gene)	pma-miRN62-3p	1.96	-1.2	0.52
	miR11571 (1 gene)	pma-miR11571-5p	0.09	-0.72	0.04
	miRN70 (1 gene)	pma-miRN70b-5p	0.47	-0.71	0.07
Cluster 3 (44 genes)	miR950 (23 genes)	pma-miR950e-3p	-1.53	-0.59	-0.48
		pma-miR950z-3p	-1.53	-0.59	-0.48
		pma-miR950m-3p	-1.53	-0.59	-0.48
		pma-miR950l-3p	-1.53	-0.59	-0.48
		pma-miR950c-3p	-1.53	-0.59	-0.48
		pma-miR950b-3p	-1.53	-0.59	-0.48
		pma-miR950h-3p	-1.53	-0.59	-0.48
		pma-miR950q-3p	-1.53	-0.59	-0.48
		pma-miR950k-5p	-0.97	0.18	0.07
		pma-miR950i-5p	-0.97	0.18	0.07
		pma-miR950a-5p	-0.97	0.18	0.07
		pma-miR950x-3p	-0.82	-0.14	0.58
		pma-miR950j-3p	-0.82	-0.14	0.58
		pma-miR950d-3p	-0.82	-0.14	0.58
		pma-miR950y-3p	-0.82	-0.14	0.58
		pma-miR950e-5p	-1.69	-1.24	-0.12
		pma-miR950z-5p	-1.69	-1.24	-0.12
		pma-miR950m-5p	-1.69	-1.24	-0.12
		pma-miR950l-5p	-1.69	-1.24	-0.12
		pma-miR950c-5p	-1.69	-1.24	-0.12
		pma-miR950b-5p	-1.69	-1.24	-0.12
		pma-miR950h-5p	-1.69	-1.24	-0.12
		pma-miR950q-5p	-1.69	-1.24	-0.12
	miRN9 (4 genes)	pma-miRN9c-5p	-0.52	0.44	0.26
		pma-miRN9b-5p	-0.52	0.44	0.26
		pma-miRN9a-5p	-0.52	0.44	0.26
		pma-miRN9d-5p	-0.52	0.44	0.26
	miRN35 (2 genes)	pma-miRN35b-5p	-0.75	-0.05	0.07
	miRN35 (2 genes)	pma-miRN35a-5p	-0.75	-0.05	0.07
	miRN10 (2 genes)	pma-miRN10-3p	-2.39	-1.07	-0.16
		pma-miRN10-5p	-0.15	0.31	0.53
	miR1313 (2 genes)	pma-miR1313e-5p	-0.58	-0.4	-0.33
		pma-miR1313b-5p	-0.58	-0.4	-0.33
	miR396 (2 genes)	pma-miR396c-3p	0.14	0.89	0.63
		pma-miR396a-3p	0.14	0.89	0.63
	miR159 (2 genes)	pma-miR159b-3p	-1.19	-0.96	-0.25
		pma-miR159a-3p	-1.19	-0.96	-0.25
	miR1312 (2 genes)	pma-miR1312c-3p	0.19	0.34	0.67
		pma-miR1312b-3p	0.19	0.34	0.67
	miRN74 (1 gene)	pma-miRN74b-3p	-0.41	-0.21	-0.22
	miRN60 (1 gene)	pma-miRN60-3p	-1.79	-0.65	0.17
	miR482 (1 gene)	pma-miR482b-3p	0.34	0.48	0.77
	miR951 (1 gene)	pma-miR951-3p	-0.32	0.85	1.79
	miR397 (1 gene)	pma-miR397a-5p	-0.11	0.35	0.54
Cluster 4 (32 genes)	miR166 (10 genes)	pma-miR166c-5p	-0.22	-0.49	-1.95
		pma-miR166h-5p	-0.22	-0.49	-1.95
		pma-miR166e-5p	-0.22	-0.49	-1.95
		pma-miR166b-5p	-0.22	-0.49	-1.95
		pma-miR166a-5p	-0.22	-0.49	-1.95
		pma-miR166d-5p	-0.22	-0.49	-1.95
		pma-miR166i-5p	-0.22	-0.49	-1.95
		pma-miR166k-5p	-0.26	0.1	-1.3
		pma-miR166j-5p	-0.26	0.1	-1.3
		pma-miR166g-5p	-0.26	0.1	-1.3
	miR11487 (8 genes)	pma-miR11487c-5p	0.82	1.05	0.06
		pma-miR11487h-5p	0.82	1.05	0.06
		pma-miR11487f-5p	0.82	1.05	0.06
		pma-miR11487e-5p	0.82	1.05	0.06
		pma-miR11487b-5p	0.82	1.05	0.06
		pma-miR11487a-5p	0.82	1.05	0.06
		pma-miR11487d-5p	0.82	1.05	0.06
		pma-miR11487g-5p	0.82	1.05	0.06
	miR946 (5 genes)	pma-miR946h-3p	0.22	0.86	-0.57
		pma-miR946l-3p	0.22	0.86	-0.57
		pma-miR946f-3p	0.22	0.86	-0.57
		pma-miR946d-3p	0.22	0.86	-0.57
		pma-miR946i-3p	0.22	0.86	-0.57
	miR482 (4 genes)	pma-miR482s-3p	0.59	0.47	0.16
		pma-miR482j-3p	0.59	0.47	0.16
		pma-miR482q-5p	-0.08	0.92	-1.1
		pma-miR482d-5p	-0.08	0.92	-1.1
	miRN55 (1 gene)	pma-miRN55-3p	0.95	1.1	0.42
	miR168 (1 gene)	pma-miR168-5p	-0.49	-0.22	-0.87
	miRN59 (1 gene)	pma-miRN59-5p	0.47	0.19	-1.39
	miR11512 (1 gene)	pma-miR11512a-5p	0.28	0.03	-1.15
	miR3704 (1 gene)	pma-miR3704-5p	-0.4	-0.02	-1.61
Cluster 5 (54 genes)	miRN17 (9 genes)	pma-miRN17c-5p	0.25	0.85	-0.01
		pma-miRN17h-5p	0.25	0.85	-0.01
		pma-miRN17f-5p	0.25	0.85	-0.01
		pma-miRN17e-5p	0.25	0.85	-0.01
		pma-miRN17b-5p	0.25	0.85	-0.01
		pma-miRN17a-5p	0.25	0.85	-0.01
		pma-miRN17d-5p	0.25	0.85	-0.01
		pma-miRN17i-5p	0.25	0.85	-0.01
		pma-miRN17g-5p	0.25	0.85	-0.01
	miR11487 (8 genes)	pma-miR11487c-3p	-1.12	0.3	-0.48
		pma-miR11487h-3p	-1.12	0.3	-0.48
		pma-miR11487f-3p	-1.12	0.3	-0.48
		pma-miR11487e-3p	-1.12	0.3	-0.48
		pma-miR11487b-3p	-1.12	0.3	-0.48
		pma-miR11487a-3p	-1.12	0.3	-0.48
		pma-miR11487d-3p	-1.12	0.3	-0.48
		pma-miR11487g-3p	-1.12	0.3	-0.48
	miR482 (5 genes)	pma-miR482r-3p	0.54	0.82	0.62
		pma-miR482i-3p	0.54	0.82	0.62
		pma-miR482k-5p	-0.08	1.2	-0.87
		pma-miR482c-5p	-0.08	1.2	-0.87
		pma-miR482a-5p	-0.08	1.2	-0.87
	miR946 (5 genes)	pma-miR946r-3p	0.03	1.38	-0.38
		pma-miR946k-3p	-0.19	0.69	-0.47
		pma-miR946c-3p	-0.19	0.69	-0.47
		pma-miR946a-3p	-0.19	0.69	-0.47
		pma-miR946t-3p	-0.19	0.69	-0.47
	miR947 (5 genes)	pma-miR947c-5p	-0.14	1.35	-0.19
		pma-miR947e-5p	-0.14	1.35	-0.19
		pma-miR947b-5p	-0.14	1.35	-0.19
		pma-miR947a-5p	-0.14	1.35	-0.19
		pma-miR947d-5p	-0.14	1.35	-0.19
	miRN72 (4 genes)	pma-miRN72b-3p	0.67	1.07	0.78
		pma-miRN72a-3p	0.67	1.07	0.78
		pma-miRN72b-5p	-0.14	1.05	0.08
		pma-miRN72a-5p	-0.14	1.05	0.08
	miR950 (3 genes)	pma-miR950p-5p	0.02	0.43	0.21
		pma-miR950v-3p	-0.1	1.16	-0.92
		pma-miR950t-3p	-0.1	1.16	-0.92
	miR11466 (3 genes)	pma-miR11466f-5p	-0.16	0.57	-0.06
		pma-miR11466e-5p	-0.16	0.57	-0.06
		pma-miR11466d-5p	-0.16	0.57	-0.06
	miR11476 (2 genes)	pma-miR11476b-3p	-0.57	0.56	-1.04
		pma-miR11476a-3p	-0.57	0.56	-1.04
	miR396 (2 genes)	pma-miR396f-5p	0.24	0.46	0.12
		pma-miR396f-3p	0.09	1.17	0.56
	miR11524 (2 genes)	pma-miR11524b-5p	-0.11	0.29	-0.39
		pma-miR11524a-5p	-0.11	0.29	-0.39
	miRN88 (2 genes)	pma-miRN88b-5p	-0.82	0.25	-1.24
		pma-miRN88a-5p	-0.82	0.25	-1.24
	miR11482 (1 gene)	pma-miR11482-5p	0.01	0.77	0.18
	miRN57 (1 gene)	pma-miRN57-5p	0.29	1.1	0.58
	miR3704 (1 gene)	pma-miR3704-3p	0.53	0.65	0.51
	miR3693 (1 gene)	pma-miR3693d-3p	0.34	0.97	-0.02
Cluster 6 (34 genes)	miR482 (10 genes)	pma-miR482h-3p	0.78	0.71	0.7
		pma-miR482o-3p	0.78	0.71	0.7
		pma-miR482g-3p	0.78	0.71	0.7
		pma-miR482f-3p	0.78	0.71	0.7
		pma-miR482m-3p	0.78	0.71	0.7
		pma-miR482m-5p	0.61	0.15	-0.1
		pma-miR482p-5p	0.61	0.15	-0.1
		pma-miR482h-5p	0.61	0.15	-0.1
		pma-miR482g-5p	0.61	0.15	-0.1
		pma-miR482o-5p	0.61	0.15	-0.1
	miRN54 (4 genes)	pma-miRN54c-5p	0.08	-0.41	-0.66
		pma-miRN54b-5p	0.08	-0.41	-0.66
		pma-miRN54a-5p	0.08	-0.41	-0.66
		pma-miRN54d-5p	0.08	-0.41	-0.66
	miR535 (3 genes)	pma-miR535c-5p	0.99	-0.6	-0.1
		pma-miR535b-5p	0.99	-0.6	-0.1
		pma-miR535a-5p	0.99	-0.6	-0.1
	miR3701 (3 genes)	pma-miR3701c-3p	0.66	0.42	0.25
		pma-miR3701b-3p	0.66	0.42	0.25
		pma-miR3701a-3p	1.04	0.4	0.27
	miRN48 (3 genes)	pma-miRN48c-3p	0.44	0.08	0.08
		pma-miRN48b-3p	0.44	0.08	0.08
		pma-miRN48a-3p	0.44	0.08	0.08
	miRN18 (2 genes)	pma-miRN18-3p	0.58	-0.58	-0.27
		pma-miRN18-5p	0.56	-0.26	0
	miR946 (2 genes)	pma-miR946q-5p	-0.12	-1.51	-1.29
		pma-miR946g-5p	-0.12	-1.51	-1.29
	miRN31 (2 genes)	pma-miRN31b-5p	-0.31	-0.53	-0.66
		pma-miRN31a-5p	-0.31	-0.53	-0.66
	miR11482 (1 gene)	pma-miR11482-3p	0.96	0.03	0.2
	miR156 (1 gene)	pma-miR156b-5p	1.03	-0.18	0.21
	miRN87 (1 gene)	pma-miRN87-3p	0.74	-0.78	-0.72
	miRN61 (1 gene)	pma-miRN61-5p	0.08	-0.47	-0.99
	miRN46 (1 gene)	pma-miRN46-5p	-0.34	-0.94	-1.43
