# Supplementary material for: The miRNA-mRNA Regulatory Modules of Pinus massoniana Lamb. in Response to Drought Stress
Source: Int J Mol Sci. 2023 Sep 28;24(19):14655. doi: 10.3390/ijms241914655 (PMC10572226; doi:10.3390/ijms241914655)
Supplement: Supplementary file 1 [file ijms-24-14655-s001.zip › Table S5.xlsx]

## Sheet: Sheet1
Table S5. Summary clean reads of degradome sequencing.
Total reads	Total bases	Q20 bases	Q30 bases	GC content (%)
16697634	784773937	772,399,387 (98.42%)	744,662,460 (94.89%)	43.8
