# Supplementary material for: The miRNA-mRNA Regulatory Modules of Pinus massoniana Lamb. in Response to Drought Stress
Source: Int J Mol Sci. 2023 Sep 28;24(19):14655. doi: 10.3390/ijms241914655 (PMC10572226; doi:10.3390/ijms241914655)
Supplement: Supplementary file 1 [file ijms-24-14655-s001.zip › Table S6.xlsx]

## Sheet: Sheet1
Table S6. Details of the miRNA-mRNA pair identified in Pinus massoniana Lamb. through degradome sequencing based on Cleaveland4 software prediction.
Site ID	Query	Transcript	Description	TStart	TStop	TSlice	TrueTSlice	SliceType	MFEperfect	MFEsite	MFEratio	AllenScore	Paired	Unpaired	Structure	Sequence	Degradome Category	Degradome P value
isoform_100009:pma-miR950a-5p:412	pma-miR950a-5p	isoform_100009	Pentatricopeptide repeat-containing protein At3g53700, chloroplastic OS=Arabidopsis thaliana GN=MEE40 PE=2 SV=1	400	422	412	412	10	-44.8	-31.7	0.707589	5.5	1-6,422-417;7-12,415-410;15-22,407-400	x-x,416-416[BULt];13-14,409-408[SIL]	((((((((..((((((.((((((&))))))-))))))..))))))))	AGCCAUCGAAGCCCAGCAUGUCA&UGACGU-CUGGGCCACGAUGGUU	0	0.0222101
isoform_100009:pma-miR950f-5p:412	pma-miR950f-5p	isoform_100009	Pentatricopeptide repeat-containing protein At3g53700, chloroplastic OS=Arabidopsis thaliana GN=MEE40 PE=2 SV=1	400	422	412	412	10	-44.8	-31.7	0.707589	5.5	1-6,422-417;7-12,415-410;15-22,407-400	x-x,416-416[BULt];13-14,409-408[SIL]	((((((((..((((((.((((((&))))))-))))))..))))))))	AGCCAUCGAAGCCCAGCAUGUCA&UGACGU-CUGGGCCACGAUGGUU	0	0.0222101
isoform_100009:pma-miR950n-5p:412	pma-miR950n-5p	isoform_100009	Pentatricopeptide repeat-containing protein At3g53700, chloroplastic OS=Arabidopsis thaliana GN=MEE40 PE=2 SV=1	400	422	412	412	10	-44.8	-31.7	0.707589	5.5	1-6,422-417;7-12,415-410;15-22,407-400	x-x,416-416[BULt];13-14,409-408[SIL]	((((((((..((((((.((((((&))))))-))))))..))))))))	AGCCAUCGAAGCCCAGCAUGUCA&UGACGU-CUGGGCCACGAUGGUU	0	0.0222101
isoform_100054:pma-miR11425b-3p:1057	pma-miR11425b-3p	isoform_100054	/	1045	1065	1056	1057	9	-31.5	-23.2	0.736508	7	3-11,1063-1055;13-21,1053-1045	1-2,1065-1064[UP5];12-12,1054-1054[SIL]	(((((((((.(((((((((..&..))))))))).)))))))))	AGGGGAAGAUAUAGUUGUGCA&UUCACAGCUAUUUCUUUUCCU	0	0.130772
isoform_100054:pma-miR11425f-3p:1057	pma-miR11425f-3p	isoform_100054	/	1045	1065	1056	1057	9	-29.8	-21.9	0.734899	8	3-5,1063-1061;7-21,1059-1045	1-2,1065-1064[UP5];6-6,1060-1060[SIL]	(((((((((((((((.(((..&..))).)))))))))))))))	AGGGGAAGAUAUAGUUGUGCA&UUUACUGCUAUAUCUUUUCCU	0	0.189383
isoform_100054:pma-miR11425g-3p:1057	pma-miR11425g-3p	isoform_100054	/	1045	1065	1056	1057	9	-29.8	-21.9	0.734899	8	3-5,1063-1061;7-21,1059-1045	1-2,1065-1064[UP5];6-6,1060-1060[SIL]	(((((((((((((((.(((..&..))).)))))))))))))))	AGGGGAAGAUAUAGUUGUGCA&UUUACUGCUAUAUCUUUUCCU	0	0.189383
isoform_100054:pma-miR11425h-3p:1057	pma-miR11425h-3p	isoform_100054	/	1046	1065	1056	1057	9	-29.2	-21.1	0.722603	8	3-5,1063-1061;7-20,1059-1046	1-2,1065-1064[UP5];6-6,1060-1060[SIL]	((((((((((((((.(((..&..))).))))))))))))))	GGGGAAGAUAUAGUUGUGCA&UUUACUGCUAUAUCUUCUCU	0	0.230616
isoform_100054:pma-miR11425i-3p:1057	pma-miR11425i-3p	isoform_100054	/	1045	1066	1056	1057	9	-32.1	-25.7	0.800623	5	2-3,1065-1064;4-21,1062-1045	1-1,1066-1066[UP5];x-x,1063-1063[BULt]	((((((((((((((((((.((.&.))-))))))))))))))))))	AGGGGAAGAUAUAGUUGUGCAG&UUG-ACAGCUAUAUCUUUUCCU	0	0.00981588
isoform_100054:pma-miR11425j-3p:1057	pma-miR11425j-3p	isoform_100054	/	1045	1065	1056	1057	9	-32.1	-27.1	0.844237	5	3-21,1063-1045	1-2,1065-1064[UP5]	(((((((((((((((((((..&..)))))))))))))))))))	AGGGGAAGAUAUAGUUGUGCA&UUCACAGCUAUAUCUUUUCCU	0	0.00325752
isoform_100100:pma-miRN59-3p:608	pma-miRN59-3p	isoform_100100	Receptor-like cytoplasmic kinase 176 OS=Oryza sativa subsp. japonica GN=RLCK176 PE=1 SV=1	597	617	608	608	10	-26.5	-19.1	0.720755	10	5-16,613-602;18-21,600-597	1-4,617-614[UP5];17-17,601-601[SIL]	((((.((((((((((((....&....)))))))))))).))))	GUGUUUUUCAAGGGUUGGAUU&UUUAUAACCUUUGAAAUACAC	1	0.0994833
isoform_10017:pma-miR319-5p:1853	pma-miR319-5p	isoform_10017	Transcription factor TCP4 OS=Arabidopsis thaliana GN=TCP4 PE=1 SV=1	1844	1863	1854	1853	11	-40.8	-31.8	0.779412	4	2-14,1862-1850;16-20,1848-1844	1-1,1863-1863[UP5];15-15,1849-1849[SIL]	(((((.(((((((((((((.&.))))))))))))).)))))	GGGGUACCCUUCAGUCCAGU&CUUGGACUGAAGGGAGCUCC	2	0.0727555
isoform_100244:pma-miR156a-5p:1571	pma-miR156a-5p	isoform_100244	Squamosa promoter-binding-like protein 12 OS=Oryza sativa subsp. indica GN=SPL12 PE=2 SV=1	1561	1580	1571	1571	10	-37.2	-34.7	0.932796	1	1-13,1580-1568;15-20,1566-1561	14-14,1567-1567[SIL]	((((((.(((((((((((((&))))))))))))).))))))	GUGCUCUCUCUCUUCUGUCA&UGACAGAAGAGAGUGAGCAC	0	0.00106175
isoform_100244:pma-miR156b-5p:1571	pma-miR156b-5p	isoform_100244	Squamosa promoter-binding-like protein 12 OS=Oryza sativa subsp. indica GN=SPL12 PE=2 SV=1	1561	1580	1571	1571	10	-39.3	-33.8	0.860051	1.5	1-13,1580-1568;15-20,1566-1561	14-14,1567-1567[SIL]	((((((.(((((((((((((&))))))))))))).))))))	GUGCUCUCUCUCUUCUGUCA&UGACAGAAGAGAGUGGGCAC	0	0.00121334
isoform_100282:pma-miRN40a-5p:368	pma-miRN40a-5p	isoform_100282	/	355	378	368	368	10	-39.9	-29.1	0.729323	9.5	3-6,376-373;7-13,371-365;14-21,362-355	1-2,378-377[UP5];x-x,372-372[BULt];x-x,364-363[BULt]	((((((((..(((((((.((((..&..))))-)))))))--))))))))	CCUUGGGGGCGAGGCUGUACGCCG&AAGUGU-UAGCCUC--UCCCAAGG	2	0.266953
isoform_100282:pma-miRN40b-5p:368	pma-miRN40b-5p	isoform_100282	/	355	378	368	368	10	-39.9	-29.1	0.729323	9.5	3-6,376-373;7-13,371-365;14-21,362-355	1-2,378-377[UP5];x-x,372-372[BULt];x-x,364-363[BULt]	((((((((..(((((((.((((..&..))))-)))))))--))))))))	CCUUGGGGGCGAGGCUGUACGCCG&AAGUGU-UAGCCUC--UCCCAAGG	2	0.266953
isoform_100282:pma-miRN40c-5p:368	pma-miRN40c-5p	isoform_100282	/	355	378	368	368	10	-39.9	-29.1	0.729323	9.5	3-6,376-373;7-13,371-365;14-21,362-355	1-2,378-377[UP5];x-x,372-372[BULt];x-x,364-363[BULt]	((((((((..(((((((.((((..&..))))-)))))))--))))))))	CCUUGGGGGCGAGGCUGUACGCCG&AAGUGU-UAGCCUC--UCCCAAGG	2	0.266953
isoform_100282:pma-miRN40d-5p:368	pma-miRN40d-5p	isoform_100282	/	355	378	368	368	10	-39.9	-29.1	0.729323	9.5	3-6,376-373;7-13,371-365;14-21,362-355	1-2,378-377[UP5];x-x,372-372[BULt];x-x,364-363[BULt]	((((((((..(((((((.((((..&..))))-)))))))--))))))))	CCUUGGGGGCGAGGCUGUACGCCG&AAGUGU-UAGCCUC--UCCCAAGG	2	0.266953
isoform_100282:pma-miRN77-3p:162	pma-miRN77-3p	isoform_100282	/	150	171	162	162	10	-43.9	-29.6	0.67426	5	1-13,171-159;15-19,157-153;20-21,151-150	14-14,158-158[SIL];x-x,152-152[BULt]	((.(((((.(((((((((((((&))))))))))))).)))))-))	GGCCAGUUGGACGAGUUUCCAG&UUGGAGGCUCGUCAAGCUG-CC	2	0.999943
isoform_100300:pma-miRN1-3p:579	pma-miRN1-3p	isoform_100300	Chaperone protein ClpB1 OS=Oryza sativa subsp. japonica GN=CLPB1 PE=2 SV=1	568	588	579	579	10	-37.3	-37.2	0.997319	1	1-21,588-568		(((((((((((((((((((((&)))))))))))))))))))))	GACUGAAGCAAGAAUGUGAGA&UCUCGCAUUCUUGCUUCAGUC	2	0.0116816
isoform_100483:pma-miRN70b-3p:422	pma-miRN70b-3p	isoform_100483	Probable disease resistance protein RPP1 OS=Arabidopsis thaliana GN=RPP1 PE=2 SV=1	412	431	422	422	10	-37.6	-27.1	0.720745	8.5	4-13,428-419;15-20,418-413	1-3,431-429[UP5];14-14,x-x[BULq];21-21,412-412[UP3]	.((((((-((((((((((...&...)))))))))).)))))).	CCUGCGA-UGGAUUGCCGCUG&UAACGGCAGUCCAAUUGCAGA	2	0.318
isoform_100498:pma-miR11425f-3p:1458	pma-miR11425f-3p	isoform_100498	E3 ubiquitin ligase PQT3-like OS=Arabidopsis thaliana GN=At5g47430 PE=1 SV=1	1446	1466	1457	1458	9	-29.8	-21.6	0.724832	10.5	5-10,1462-1457;12-21,1455-1446	1-4,1466-1463[UP5];11-11,1456-1456[SIL]	((((((((((.((((((....&....)))))).))))))))))	AGGAAGGGGUCUAGCAGGAAG&UUUACUGCUAUAUCUUUUCCU	2	0.945381
isoform_100498:pma-miR11425g-3p:1458	pma-miR11425g-3p	isoform_100498	E3 ubiquitin ligase PQT3-like OS=Arabidopsis thaliana GN=At5g47430 PE=1 SV=1	1446	1466	1457	1458	9	-29.8	-21.6	0.724832	10.5	5-10,1462-1457;12-21,1455-1446	1-4,1466-1463[UP5];11-11,1456-1456[SIL]	((((((((((.((((((....&....)))))).))))))))))	AGGAAGGGGUCUAGCAGGAAG&UUUACUGCUAUAUCUUUUCCU	2	0.945381
isoform_100531:pma-miR166a-5p:1060	pma-miR166a-5p	isoform_100531	RING-H2 finger protein ATL3 OS=Arabidopsis thaliana GN=ATL3 PE=2 SV=1	1048	1065	1059	1060	9	-41.1	-27	0.656934	10.5	1-3,1065-1063;7-8,1062-1061;10-21,1059-1048	4-6,x-x[BULq];9-9,1060-1060[SIL]	((((((((((((.((---(((&)))...)).))))))))))))	CCUUGAGCCAGAGGG---UCC&GGAAUGUUGUCUGGCUCGAGG	2	0.811004
isoform_100531:pma-miR166b-5p:1060	pma-miR166b-5p	isoform_100531	RING-H2 finger protein ATL3 OS=Arabidopsis thaliana GN=ATL3 PE=2 SV=1	1048	1065	1059	1060	9	-41.1	-27	0.656934	10.5	1-3,1065-1063;7-8,1062-1061;10-21,1059-1048	4-6,x-x[BULq];9-9,1060-1060[SIL]	((((((((((((.((---(((&)))...)).))))))))))))	CCUUGAGCCAGAGGG---UCC&GGAAUGUUGUCUGGCUCGAGG	2	0.811004
isoform_100531:pma-miR166c-5p:1060	pma-miR166c-5p	isoform_100531	RING-H2 finger protein ATL3 OS=Arabidopsis thaliana GN=ATL3 PE=2 SV=1	1048	1065	1059	1060	9	-41.1	-27	0.656934	10.5	1-3,1065-1063;7-8,1062-1061;10-21,1059-1048	4-6,x-x[BULq];9-9,1060-1060[SIL]	((((((((((((.((---(((&)))...)).))))))))))))	CCUUGAGCCAGAGGG---UCC&GGAAUGUUGUCUGGCUCGAGG	2	0.811004
isoform_100531:pma-miR166d-5p:1060	pma-miR166d-5p	isoform_100531	RING-H2 finger protein ATL3 OS=Arabidopsis thaliana GN=ATL3 PE=2 SV=1	1048	1065	1059	1060	9	-41.1	-27	0.656934	10.5	1-3,1065-1063;7-8,1062-1061;10-21,1059-1048	4-6,x-x[BULq];9-9,1060-1060[SIL]	((((((((((((.((---(((&)))...)).))))))))))))	CCUUGAGCCAGAGGG---UCC&GGAAUGUUGUCUGGCUCGAGG	2	0.811004
isoform_100531:pma-miR166e-5p:1060	pma-miR166e-5p	isoform_100531	RING-H2 finger protein ATL3 OS=Arabidopsis thaliana GN=ATL3 PE=2 SV=1	1048	1065	1059	1060	9	-41.1	-27	0.656934	10.5	1-3,1065-1063;7-8,1062-1061;10-21,1059-1048	4-6,x-x[BULq];9-9,1060-1060[SIL]	((((((((((((.((---(((&)))...)).))))))))))))	CCUUGAGCCAGAGGG---UCC&GGAAUGUUGUCUGGCUCGAGG	2	0.811004
isoform_100531:pma-miR166h-5p:1060	pma-miR166h-5p	isoform_100531	RING-H2 finger protein ATL3 OS=Arabidopsis thaliana GN=ATL3 PE=2 SV=1	1048	1065	1059	1060	9	-41.1	-27	0.656934	10.5	1-3,1065-1063;7-8,1062-1061;10-21,1059-1048	4-6,x-x[BULq];9-9,1060-1060[SIL]	((((((((((((.((---(((&)))...)).))))))))))))	CCUUGAGCCAGAGGG---UCC&GGAAUGUUGUCUGGCUCGAGG	2	0.811004
isoform_100531:pma-miR166i-5p:1060	pma-miR166i-5p	isoform_100531	RING-H2 finger protein ATL3 OS=Arabidopsis thaliana GN=ATL3 PE=2 SV=1	1048	1065	1059	1060	9	-41.1	-27	0.656934	10.5	1-3,1065-1063;7-8,1062-1061;10-21,1059-1048	4-6,x-x[BULq];9-9,1060-1060[SIL]	((((((((((((.((---(((&)))...)).))))))))))))	CCUUGAGCCAGAGGG---UCC&GGAAUGUUGUCUGGCUCGAGG	2	0.811004
isoform_100603:pma-miRN1-3p:499	pma-miRN1-3p	isoform_100603	60S ribosomal protein L7-2 OS=Arabidopsis thaliana GN=RPL7B PE=1 SV=1	488	507	499	499	10	-37.3	-25.4	0.680965	10	5-6,503-502;8-21,501-488	1-4,507-504[UP5];7-7,x-x[BULq]	((((((((((((((-((....&....)).))))))))))))))	GACUGAAGCGAGAA-GCCAAA&UCUCGCAUUCUUGCUUCAGUC	2	0.794284
isoform_100752:pma-miRN46-3p:1991	pma-miRN46-3p	isoform_100752	Serine/arginine-rich splicing factor RS41 OS=Arabidopsis thaliana GN=RS41 PE=1 SV=2	1970	1999	1990	1991	9	-34.9	-23.9	0.684814	14	2-15,1998-1985;16-20,1975-1971	1-1,1999-1999[UP5];x-x,1984-1976[BULt];21-21,1970-1970[UP3]	.(((((.........((((((((((((((.&.))))))))))))))---------))))).	GAGUAGCAUAUGCUCAACGCGAGGAUGGUG&AACCGUCUUCGUGUU---------CUACUA	2	0.834754
isoform_10081:pma-miR946b-3p:807	pma-miR946b-3p	isoform_10081	Probable disease resistance protein At4g27220 OS=Arabidopsis thaliana GN=At4g27220 PE=2 SV=1	795	816	807	807	10	-38	-34.2	0.9	2.5	1-14,816-803;16-22,801-795	15-15,802-802[SIL]	(((((((.((((((((((((((&)))))))))))))).)))))))	GUUGUGGCUGGGAGAAGGUCUG&UAGACCUUCUCCUAUCCACAAU	0	0.00128913
isoform_10081:pma-miR946m-3p:807	pma-miR946m-3p	isoform_10081	Probable disease resistance protein At4g27220 OS=Arabidopsis thaliana GN=At4g27220 PE=2 SV=1	795	816	807	807	10	-38	-34.2	0.9	2.5	1-14,816-803;16-22,801-795	15-15,802-802[SIL]	(((((((.((((((((((((((&)))))))))))))).)))))))	GUUGUGGCUGGGAGAAGGUCUG&UAGACCUUCUCCUAUCCACAAU	0	0.00128913
isoform_10081:pma-miR946n-3p:807	pma-miR946n-3p	isoform_10081	Probable disease resistance protein At4g27220 OS=Arabidopsis thaliana GN=At4g27220 PE=2 SV=1	795	816	807	807	10	-38	-34.2	0.9	2.5	1-14,816-803;16-22,801-795	15-15,802-802[SIL]	(((((((.((((((((((((((&)))))))))))))).)))))))	GUUGUGGCUGGGAGAAGGUCUG&UAGACCUUCUCCUAUCCACAAU	0	0.00128913
isoform_10081:pma-miR946p-3p:807	pma-miR946p-3p	isoform_10081	Probable disease resistance protein At4g27220 OS=Arabidopsis thaliana GN=At4g27220 PE=2 SV=1	795	816	807	807	10	-38	-34.2	0.9	2.5	1-14,816-803;16-22,801-795	15-15,802-802[SIL]	(((((((.((((((((((((((&)))))))))))))).)))))))	GUUGUGGCUGGGAGAAGGUCUG&UAGACCUUCUCCUAUCCACAAU	0	0.00128913
isoform_10081:pma-miR946r-3p:807	pma-miR946r-3p	isoform_10081	Probable disease resistance protein At4g27220 OS=Arabidopsis thaliana GN=At4g27220 PE=2 SV=1	795	816	807	807	10	-43	-32.4	0.753488	3.5	1-3,816-814;5-14,812-803;16-22,801-795	4-4,813-813[SIL];15-15,802-802[SIL]	(((((((.((((((((((.(((&))).)))))))))).)))))))	GUUGUGGCUGGGAGAAGGUCUG&CAGCCCUUCUCCUAUCCACAAC	0	0.00823679
isoform_100844:pma-miRN49-3p:512	pma-miRN49-3p	isoform_100844	Pentatricopeptide repeat-containing protein At1g62910 OS=Arabidopsis thaliana GN=At1g62910 PE=2 SV=1	501	521	512	512	10	-36.1	-26.9	0.745152	4.5	2-14,520-508;16-21,506-501	1-1,521-521[UP5];15-15,507-507[SIL]	((((((.(((((((((((((.&.))))))))))))).))))))	UGUCACAUACAGUGCGCUUAU&UUAAGUGCAUUGUAGGUGGCA	0	0.0552491
isoform_100844:pma-miRN49-3p:827	pma-miRN49-3p	isoform_100844	Pentatricopeptide repeat-containing protein At1g62910 OS=Arabidopsis thaliana GN=At1g62910 PE=2 SV=1	816	836	827	827	10	-36.1	-24.3	0.67313	4.5	2-14,835-823;16-21,821-816	1-1,836-836[UP5];15-15,822-822[SIL]	((((((.(((((((((((((.&.))))))))))))).))))))	UGUCACAUACAAUGUGCUUAU&UUAAGUGCAUUGUAGGUGGCA	2	0.96443
isoform_100854:pma-miR162-3p:1330	pma-miR162-3p	isoform_100854	/	1314	1341	1331	1330	11	-37.5	-24.8	0.661333	13	1-5,1341-1337;6-6,1335-1335;9-13,1332-1328;14-21,1321-1314	x-x,1336-1336[BULt];7-8,1334-1333[SIL];x-x,1327-1322[BULt]	((((((((......(((((..(.(((((&)))))-)..)))))------))))))))	CUGGAUGCAAGAAGAGAGGGGUAGUCGA&UCGAU-AAACCUCU------GCAUCCAG	2	0.733376
isoform_100975:pma-miR159a-3p:450	pma-miR159a-3p	isoform_100975	Extensin OS=Sorghum bicolor GN=HRGP PE=3 SV=1	437	458	449	450	9	-39.3	-28.2	0.717557	8.5	4-14,455-445;15-20,442-437	1-3,458-456[UP5];x-x,444-443[BULt]	((((((..(((((((((((...&...)))))))))))--))))))	UGGAGUCUCCCCUUCAAGCGUA&UUGGUUUGAAGGGG--GCUCCA	1	0.176919
isoform_100975:pma-miR159b-3p:450	pma-miR159b-3p	isoform_100975	Extensin OS=Sorghum bicolor GN=HRGP PE=3 SV=1	437	458	449	450	9	-39.3	-28.2	0.717557	8.5	4-14,455-445;15-20,442-437	1-3,458-456[UP5];x-x,444-443[BULt]	((((((..(((((((((((...&...)))))))))))--))))))	UGGAGUCUCCCCUUCAAGCGUA&UUGGUUUGAAGGGG--GCUCCA	1	0.176919
isoform_101011:pma-miRN1-3p:309	pma-miRN1-3p	isoform_101011	Chaperone protein ClpB1 OS=Oryza sativa subsp. japonica GN=CLPB1 PE=2 SV=1	298	318	309	309	10	-37.3	-31.5	0.844504	3	1-3,318-316;5-21,314-298	4-4,315-315[SIL]	(((((((((((((((((.(((&))).)))))))))))))))))	GACUGAAGCAAGAAUGUCAGA&UCUCGCAUUCUUGCUUCAGUC	0	0.00401356
isoform_101011:pma-miRN16a-5p:789	pma-miRN16a-5p	isoform_101011	Chaperone protein ClpB1 OS=Oryza sativa subsp. japonica GN=CLPB1 PE=2 SV=1	778	799	789	789	10	-35.7	-23.6	0.661064	7	2-4,798-796;5-13,794-786;15-20,784-779	1-1,799-799[UP5];x-x,795-795[BULt];14-14,785-785[SIL];21-21,778-778[UP3]	.((((((.(((((((((.(((.&.)))-))))))))).)))))).	AACAUUCGGUUCCAAGGCUCAU&UUGA-UCUUGGAAUGGAGUGUG	2	0.87536
isoform_101011:pma-miRN16b-5p:789	pma-miRN16b-5p	isoform_101011	Chaperone protein ClpB1 OS=Oryza sativa subsp. japonica GN=CLPB1 PE=2 SV=1	778	799	789	789	10	-35.7	-23.6	0.661064	7	2-4,798-796;5-13,794-786;15-20,784-779	1-1,799-799[UP5];x-x,795-795[BULt];14-14,785-785[SIL];21-21,778-778[UP3]	.((((((.(((((((((.(((.&.)))-))))))))).)))))).	AACAUUCGGUUCCAAGGCUCAU&UUGA-UCUUGGAAUGGAGUGUG	2	0.87536
isoform_101011:pma-miRN16c-5p:789	pma-miRN16c-5p	isoform_101011	Chaperone protein ClpB1 OS=Oryza sativa subsp. japonica GN=CLPB1 PE=2 SV=1	778	799	789	789	10	-35.7	-23.6	0.661064	7	2-4,798-796;5-13,794-786;15-20,784-779	1-1,799-799[UP5];x-x,795-795[BULt];14-14,785-785[SIL];21-21,778-778[UP3]	.((((((.(((((((((.(((.&.)))-))))))))).)))))).	AACAUUCGGUUCCAAGGCUCAU&UUGA-UCUUGGAAUGGAGUGUG	2	0.87536
isoform_101013:pma-miRN38-5p:1613	pma-miRN38-5p	isoform_101013	Ethylene-responsive transcription factor RAP2-13 OS=Arabidopsis thaliana GN=RAP2-13 PE=1 SV=1	1603	1622	1613	1613	10	-33.9	-23.1	0.681416	8	1-11,1622-1612;15-20,1609-1604	12-14,1611-1610[AILq];21-21,1603-1603[UP3]	.((((((..-(((((((((((&)))))))))))...)))))).	UGUUCUUUC-GCCACCGGGUA&UACUUGGUGGUCUUAAGAACU	2	0.486452
isoform_101094:pma-miRN11a-5p:760	pma-miRN11a-5p	isoform_101094	Luminal-binding protein OS=Solanum lycopersicum PE=2 SV=1	750	771	761	760	11	-37.9	-27.4	0.722955	6.5	1-6,771-766;7-18,764-753	x-x,765-765[BULt];19-21,752-750[UP3]	...((((((((((((.((((((&))))))-))))))))))))...	AACAGAGCGUUGGGCAAACUGA&UCAGUU-GUCCAAUGCUCUCAG	2	0.36815
isoform_101094:pma-miRN11b-5p:760	pma-miRN11b-5p	isoform_101094	Luminal-binding protein OS=Solanum lycopersicum PE=2 SV=1	750	771	761	760	11	-37.9	-27.4	0.722955	6.5	1-6,771-766;7-18,764-753	x-x,765-765[BULt];19-21,752-750[UP3]	...((((((((((((.((((((&))))))-))))))))))))...	AACAGAGCGUUGGGCAAACUGA&UCAGUU-GUCCAAUGCUCUCAG	2	0.36815
isoform_101094:pma-miRN11c-5p:760	pma-miRN11c-5p	isoform_101094	Luminal-binding protein OS=Solanum lycopersicum PE=2 SV=1	750	771	761	760	11	-37.9	-27.4	0.722955	6.5	1-6,771-766;7-18,764-753	x-x,765-765[BULt];19-21,752-750[UP3]	...((((((((((((.((((((&))))))-))))))))))))...	AACAGAGCGUUGGGCAAACUGA&UCAGUU-GUCCAAUGCUCUCAG	2	0.36815
isoform_101094:pma-miRN11d-5p:760	pma-miRN11d-5p	isoform_101094	Luminal-binding protein OS=Solanum lycopersicum PE=2 SV=1	750	771	761	760	11	-37.9	-27.4	0.722955	6.5	1-6,771-766;7-18,764-753	x-x,765-765[BULt];19-21,752-750[UP3]	...((((((((((((.((((((&))))))-))))))))))))...	AACAGAGCGUUGGGCAAACUGA&UCAGUU-GUCCAAUGCUCUCAG	2	0.36815
isoform_101094:pma-miRN11e-5p:760	pma-miRN11e-5p	isoform_101094	Luminal-binding protein OS=Solanum lycopersicum PE=2 SV=1	750	771	761	760	11	-37.9	-27.4	0.722955	6.5	1-6,771-766;7-18,764-753	x-x,765-765[BULt];19-21,752-750[UP3]	...((((((((((((.((((((&))))))-))))))))))))...	AACAGAGCGUUGGGCAAACUGA&UCAGUU-GUCCAAUGCUCUCAG	2	0.36815
isoform_101094:pma-miRN11f-5p:760	pma-miRN11f-5p	isoform_101094	Luminal-binding protein OS=Solanum lycopersicum PE=2 SV=1	750	771	761	760	11	-37.9	-27.4	0.722955	6.5	1-6,771-766;7-18,764-753	x-x,765-765[BULt];19-21,752-750[UP3]	...((((((((((((.((((((&))))))-))))))))))))...	AACAGAGCGUUGGGCAAACUGA&UCAGUU-GUCCAAUGCUCUCAG	2	0.36815
isoform_101094:pma-miRN11g-5p:760	pma-miRN11g-5p	isoform_101094	Luminal-binding protein OS=Solanum lycopersicum PE=2 SV=1	750	771	761	760	11	-37.9	-27.4	0.722955	6.5	1-6,771-766;7-18,764-753	x-x,765-765[BULt];19-21,752-750[UP3]	...((((((((((((.((((((&))))))-))))))))))))...	AACAGAGCGUUGGGCAAACUGA&UCAGUU-GUCCAAUGCUCUCAG	2	0.36815
isoform_101094:pma-miRN90-5p:760	pma-miRN90-5p	isoform_101094	Luminal-binding protein OS=Solanum lycopersicum PE=2 SV=1	750	771	761	760	11	-42.4	-27.8	0.65566	7.5	1-4,771-768;6-18,765-753	5-5,767-766[AILt];19-21,752-750[UP3]	...(((((((((((((..((((&))))-.)))))))))))))...	AACAGAGCGUUGGGCAAACUGA&UCAG-CUGCCCAAUGCUCUCAG	2	0.965315
isoform_101142:pma-miRN87-3p:980	pma-miRN87-3p	isoform_101142	ACT domain-containing protein ACR4 OS=Arabidopsis thaliana GN=ACR4 PE=2 SV=1	968	989	979	980	9	-39.7	-26.6	0.670025	7	2-3,988-987;4-6,985-983;8-21,981-968	1-1,989-989[UP5];x-x,986-986[BULt];7-7,982-982[SIL]	((((((((((((((.(((.((.&.))-))).))))))))))))))	UCAUGCAUCCGCAGAUUCGCAA&AUG-GAAACUGUGGGUGCAUGG	2	0.599086
isoform_101148:pma-miR482f-3p:491	pma-miR482f-3p	isoform_101148	DEAD-box ATP-dependent RNA helicase 30 OS=Oryza sativa subsp. japonica GN=Os01g0911100 PE=2 SV=2	478	507	490	491	9	-44.1	-30.54	0.692517	22	1-8,507-500;10-17,490-483;20-22,480-478	9-9,499-491[AILt];18-19,482-481[SIL]	(((..((((((((.........((((((((&))))))))--------.))))))))..)))	GGAUGGGGAGGAGCUGGCGGGCGGGGAGGA&UCUUCCCU--------ACUCCUCCCAUUCC	1	0.450062
isoform_101148:pma-miR482g-3p:491	pma-miR482g-3p	isoform_101148	DEAD-box ATP-dependent RNA helicase 30 OS=Oryza sativa subsp. japonica GN=Os01g0911100 PE=2 SV=2	478	507	490	491	9	-44.1	-30.54	0.692517	22	1-8,507-500;10-17,490-483;20-22,480-478	9-9,499-491[AILt];18-19,482-481[SIL]	(((..((((((((.........((((((((&))))))))--------.))))))))..)))	GGAUGGGGAGGAGCUGGCGGGCGGGGAGGA&UCUUCCCU--------ACUCCUCCCAUUCC	1	0.450062
isoform_101148:pma-miR482h-3p:491	pma-miR482h-3p	isoform_101148	DEAD-box ATP-dependent RNA helicase 30 OS=Oryza sativa subsp. japonica GN=Os01g0911100 PE=2 SV=2	478	507	490	491	9	-44.1	-30.54	0.692517	22	1-8,507-500;10-17,490-483;20-22,480-478	9-9,499-491[AILt];18-19,482-481[SIL]	(((..((((((((.........((((((((&))))))))--------.))))))))..)))	GGAUGGGGAGGAGCUGGCGGGCGGGGAGGA&UCUUCCCU--------ACUCCUCCCAUUCC	1	0.450062
isoform_101148:pma-miR482i-3p:491	pma-miR482i-3p	isoform_101148	DEAD-box ATP-dependent RNA helicase 30 OS=Oryza sativa subsp. japonica GN=Os01g0911100 PE=2 SV=2	478	507	490	491	9	-41.7	-27.64	0.66283	23	1-8,507-500;10-17,490-483;20-22,480-478	9-9,499-491[AILt];18-19,482-481[SIL]	(((..((((((((.........((((((((&))))))))--------.))))))))..)))	GGAUGGGGAGGAGCUGGCGGGCGGGGAGGA&UCUUUCCU--------ACUCCUCCCAUUCC	1	0.667868
isoform_101148:pma-miR482m-3p:491	pma-miR482m-3p	isoform_101148	DEAD-box ATP-dependent RNA helicase 30 OS=Oryza sativa subsp. japonica GN=Os01g0911100 PE=2 SV=2	478	507	490	491	9	-44.1	-30.54	0.692517	22	1-8,507-500;10-17,490-483;20-22,480-478	9-9,499-491[AILt];18-19,482-481[SIL]	(((..((((((((.........((((((((&))))))))--------.))))))))..)))	GGAUGGGGAGGAGCUGGCGGGCGGGGAGGA&UCUUCCCU--------ACUCCUCCCAUUCC	1	0.450062
isoform_101148:pma-miR482o-3p:491	pma-miR482o-3p	isoform_101148	DEAD-box ATP-dependent RNA helicase 30 OS=Oryza sativa subsp. japonica GN=Os01g0911100 PE=2 SV=2	478	507	490	491	9	-44.1	-30.54	0.692517	22	1-8,507-500;10-17,490-483;20-22,480-478	9-9,499-491[AILt];18-19,482-481[SIL]	(((..((((((((.........((((((((&))))))))--------.))))))))..)))	GGAUGGGGAGGAGCUGGCGGGCGGGGAGGA&UCUUCCCU--------ACUCCUCCCAUUCC	1	0.450062
isoform_101148:pma-miR482r-3p:491	pma-miR482r-3p	isoform_101148	DEAD-box ATP-dependent RNA helicase 30 OS=Oryza sativa subsp. japonica GN=Os01g0911100 PE=2 SV=2	478	507	490	491	9	-41.7	-27.64	0.66283	23	1-8,507-500;10-17,490-483;20-22,480-478	9-9,499-491[AILt];18-19,482-481[SIL]	(((..((((((((.........((((((((&))))))))--------.))))))))..)))	GGAUGGGGAGGAGCUGGCGGGCGGGGAGGA&UCUUUCCU--------ACUCCUCCCAUUCC	1	0.667868
isoform_101261:pma-miR168-5p:1183	pma-miR168-5p	isoform_101261	Uncharacterized protein ORF91 OS=Phalaenopsis aphrodite subsp. formosana PE=4 SV=1	1172	1194	1183	1183	10	-43.7	-28.8	0.659039	10.5	2-5,1193-1190;6-6,1187-1187;8-20,1185-1173	1-1,1194-1194[UP5];x-x,1189-1188[BULt];7-7,1186-1186[SIL];21-21,1172-1172[UP3]	.(((((((((((((.(..((((.&.))))--).))))))))))))).	GUUCCGACCUGCACGAAUGGUGU&UCGCU--UGGUGCAGGUCGGGAA	2	0.743688
isoform_101286:pma-miRN77-3p:1153	pma-miRN77-3p	isoform_101286	Disease resistance protein TAO1 OS=Arabidopsis thaliana GN=TAO1 PE=4 SV=1	1142	1162	1153	1153	10	-43.9	-38.7	0.881549	2	1-7,1162-1156;9-21,1154-1142	8-8,1155-1155[SIL]	(((((((((((((.(((((((&))))))).)))))))))))))	GGCAGCUUGACGAACCUCCAA&UUGGAGGCUCGUCAAGCUGCC	2	0.949482
isoform_101286:pma-miRN77-3p:1511	pma-miRN77-3p	isoform_101286	Disease resistance protein TAO1 OS=Arabidopsis thaliana GN=TAO1 PE=4 SV=1	1500	1520	1511	1511	10	-43.9	-34.8	0.792711	3	1-7,1520-1514;9-14,1512-1507;16-21,1505-1500	8-8,1513-1513[SIL];15-15,1506-1506[SIL]	((((((.((((((.(((((((&))))))).)))))).))))))	GGCAGCCUGACGAACCUCCAA&UUGGAGGCUCGUCAAGCUGCC	2	0.995777
isoform_101320:pma-miRN72a-5p:1654	pma-miRN72a-5p	isoform_101320	Serine carboxypeptidase 1 OS=Oryza sativa subsp. japonica GN=CBP1 PE=2 SV=1	1643	1665	1654	1654	10	-32.6	-21.4	0.656442	12	1-5,1665-1661;6-9,1659-1656;12-18,1652-1646	x-x,1660-1660[BULt];10-11,1655-1653[AILt];19-21,1645-1643[UP3]	...(((((((...((((.(((((&)))))-))))-..)))))))...	AUGUUCCAACCUGGCCGAAGAUC&GAUCU-CGGU-AAGUUGGAAAAA	1	0.394402
isoform_101320:pma-miRN72b-5p:1654	pma-miRN72b-5p	isoform_101320	Serine carboxypeptidase 1 OS=Oryza sativa subsp. japonica GN=CBP1 PE=2 SV=1	1643	1665	1654	1654	10	-32.6	-21.4	0.656442	12	1-5,1665-1661;6-9,1659-1656;12-18,1652-1646	x-x,1660-1660[BULt];10-11,1655-1653[AILt];19-21,1645-1643[UP3]	...(((((((...((((.(((((&)))))-))))-..)))))))...	AUGUUCCAACCUGGCCGAAGAUC&GAUCU-CGGU-AAGUUGGAAAAA	1	0.394402
isoform_101365:pma-miR159a-3p:311	pma-miR159a-3p	isoform_101365	/	300	319	310	311	9	-39.3	-28.8	0.732824	6.5	1-10,319-310;12-18,308-302	11-11,309-309[SIL];19-20,301-300[UP3]	..(((((((.((((((((((&)))))))))).)))))))..	UCGAGCCUCGUUCAGGCCAA&UUGGUUUGAAGGGGGCUCCA	2	0.432987
isoform_101365:pma-miR159b-3p:311	pma-miR159b-3p	isoform_101365	/	300	319	310	311	9	-39.3	-28.8	0.732824	6.5	1-10,319-310;12-18,308-302	11-11,309-309[SIL];19-20,301-300[UP3]	..(((((((.((((((((((&)))))))))).)))))))..	UCGAGCCUCGUUCAGGCCAA&UUGGUUUGAAGGGGGCUCCA	2	0.432987
isoform_101423:pma-miRN77-3p:772	pma-miRN77-3p	isoform_101423	Disease resistance protein TAO1 OS=Arabidopsis thaliana GN=TAO1 PE=4 SV=1	761	781	772	772	10	-43.9	-37.3	0.849658	3.5	2-7,780-775;9-21,773-761	1-1,781-781[UP5];8-8,774-774[SIL]	(((((((((((((.((((((.&.)))))).)))))))))))))	GGCGGCUUGACGAACCUCCAC&UUGGAGGCUCGUCAAGCUGCC	2	0.977844
isoform_101423:pma-miRN77-3p:845	pma-miRN77-3p	isoform_101423	Disease resistance protein TAO1 OS=Arabidopsis thaliana GN=TAO1 PE=4 SV=1	833	853	844	845	9	-43.9	-34	0.774487	5	2-7,852-847;9-11,845-843;13-21,841-833	1-1,853-853[UP5];8-8,846-846[SIL];12-12,842-842[SIL]	(((((((((.(((.((((((.&.)))))).))).)))))))))	GGCAGCUUGUCGAACCUCCAC&UUGGAGGCUCGUCAAGCUGCC	2	0.998019
isoform_101423:pma-miRN77-3p:988	pma-miRN77-3p	isoform_101423	Disease resistance protein TAO1 OS=Arabidopsis thaliana GN=TAO1 PE=4 SV=1	977	997	988	988	10	-43.9	-35	0.797267	4	1-7,997-991;9-11,989-987;13-21,985-977	8-8,990-990[SIL];12-12,986-986[SIL]	(((((((((.(((.(((((((&))))))).))).)))))))))	GGCAGCUUGUCGAACCUCCAA&UUGGAGGCUCGUCAAGCUGCC	2	0.994378
isoform_101431:pma-miR482f-3p:528	pma-miR482f-3p	isoform_101431	Protein SUPPRESSOR OF GENE SILENCING 3 homolog OS=Oryza sativa subsp. japonica GN=SGS3 PE=3 SV=1	516	538	528	528	10	-44.1	-30.4	0.689342	6.5	3-8,536-531;9-14,529-524;16-22,522-516	1-2,538-537[UP5];x-x,530-530[BULt];15-15,523-523[SIL]	(((((((.((((((.((((((..&..))))))-)))))).)))))))	GGGAUGGAAGGAGUCAGGGAAAC&UCUUCCCU-ACUCCUCCCAUUCC	2	0.956784
isoform_101431:pma-miR482g-3p:528	pma-miR482g-3p	isoform_101431	Protein SUPPRESSOR OF GENE SILENCING 3 homolog OS=Oryza sativa subsp. japonica GN=SGS3 PE=3 SV=1	516	538	528	528	10	-44.1	-30.4	0.689342	6.5	3-8,536-531;9-14,529-524;16-22,522-516	1-2,538-537[UP5];x-x,530-530[BULt];15-15,523-523[SIL]	(((((((.((((((.((((((..&..))))))-)))))).)))))))	GGGAUGGAAGGAGUCAGGGAAAC&UCUUCCCU-ACUCCUCCCAUUCC	2	0.956784
isoform_101431:pma-miR482h-3p:528	pma-miR482h-3p	isoform_101431	Protein SUPPRESSOR OF GENE SILENCING 3 homolog OS=Oryza sativa subsp. japonica GN=SGS3 PE=3 SV=1	516	538	528	528	10	-44.1	-30.4	0.689342	6.5	3-8,536-531;9-14,529-524;16-22,522-516	1-2,538-537[UP5];x-x,530-530[BULt];15-15,523-523[SIL]	(((((((.((((((.((((((..&..))))))-)))))).)))))))	GGGAUGGAAGGAGUCAGGGAAAC&UCUUCCCU-ACUCCUCCCAUUCC	2	0.956784
isoform_101431:pma-miR482i-3p:528	pma-miR482i-3p	isoform_101431	Protein SUPPRESSOR OF GENE SILENCING 3 homolog OS=Oryza sativa subsp. japonica GN=SGS3 PE=3 SV=1	516	538	528	528	10	-41.7	-27.5	0.659472	7.5	3-8,536-531;9-14,529-524;16-22,522-516	1-2,538-537[UP5];x-x,530-530[BULt];15-15,523-523[SIL]	(((((((.((((((.((((((..&..))))))-)))))).)))))))	GGGAUGGAAGGAGUCAGGGAAAC&UCUUUCCU-ACUCCUCCCAUUCC	2	0.997296
isoform_101431:pma-miR482m-3p:528	pma-miR482m-3p	isoform_101431	Protein SUPPRESSOR OF GENE SILENCING 3 homolog OS=Oryza sativa subsp. japonica GN=SGS3 PE=3 SV=1	516	538	528	528	10	-44.1	-30.4	0.689342	6.5	3-8,536-531;9-14,529-524;16-22,522-516	1-2,538-537[UP5];x-x,530-530[BULt];15-15,523-523[SIL]	(((((((.((((((.((((((..&..))))))-)))))).)))))))	GGGAUGGAAGGAGUCAGGGAAAC&UCUUCCCU-ACUCCUCCCAUUCC	2	0.956784
isoform_101431:pma-miR482o-3p:528	pma-miR482o-3p	isoform_101431	Protein SUPPRESSOR OF GENE SILENCING 3 homolog OS=Oryza sativa subsp. japonica GN=SGS3 PE=3 SV=1	516	538	528	528	10	-44.1	-30.4	0.689342	6.5	3-8,536-531;9-14,529-524;16-22,522-516	1-2,538-537[UP5];x-x,530-530[BULt];15-15,523-523[SIL]	(((((((.((((((.((((((..&..))))))-)))))).)))))))	GGGAUGGAAGGAGUCAGGGAAAC&UCUUCCCU-ACUCCUCCCAUUCC	2	0.956784
isoform_101431:pma-miR482r-3p:528	pma-miR482r-3p	isoform_101431	Protein SUPPRESSOR OF GENE SILENCING 3 homolog OS=Oryza sativa subsp. japonica GN=SGS3 PE=3 SV=1	516	538	528	528	10	-41.7	-27.5	0.659472	7.5	3-8,536-531;9-14,529-524;16-22,522-516	1-2,538-537[UP5];x-x,530-530[BULt];15-15,523-523[SIL]	(((((((.((((((.((((((..&..))))))-)))))).)))))))	GGGAUGGAAGGAGUCAGGGAAAC&UCUUUCCU-ACUCCUCCCAUUCC	2	0.997296
isoform_10143:pma-miR482f-3p:925	pma-miR482f-3p	isoform_10143	Eukaryotic translation initiation factor 4B1 OS=Arabidopsis thaliana GN=EIF4B1 PE=1 SV=1	913	933	925	925	10	-44.1	-32.4	0.734694	5	1-8,933-926;10-14,925-921;16-22,919-913	9-9,x-x[BULq];15-15,920-920[SIL]	(((((((.(((((-((((((((&)))))))).))))).)))))))	GGGGUGGUAGGAG-AGGGGAGA&UCUUCCCUACUCCUCCCAUUCC	1	0.2206
isoform_10143:pma-miR482g-3p:925	pma-miR482g-3p	isoform_10143	Eukaryotic translation initiation factor 4B1 OS=Arabidopsis thaliana GN=EIF4B1 PE=1 SV=1	913	933	925	925	10	-44.1	-32.4	0.734694	5	1-8,933-926;10-14,925-921;16-22,919-913	9-9,x-x[BULq];15-15,920-920[SIL]	(((((((.(((((-((((((((&)))))))).))))).)))))))	GGGGUGGUAGGAG-AGGGGAGA&UCUUCCCUACUCCUCCCAUUCC	1	0.2206
isoform_10143:pma-miR482h-3p:925	pma-miR482h-3p	isoform_10143	Eukaryotic translation initiation factor 4B1 OS=Arabidopsis thaliana GN=EIF4B1 PE=1 SV=1	913	933	925	925	10	-44.1	-32.4	0.734694	5	1-8,933-926;10-14,925-921;16-22,919-913	9-9,x-x[BULq];15-15,920-920[SIL]	(((((((.(((((-((((((((&)))))))).))))).)))))))	GGGGUGGUAGGAG-AGGGGAGA&UCUUCCCUACUCCUCCCAUUCC	1	0.2206
isoform_10143:pma-miR482i-3p:925	pma-miR482i-3p	isoform_10143	Eukaryotic translation initiation factor 4B1 OS=Arabidopsis thaliana GN=EIF4B1 PE=1 SV=1	913	933	925	925	10	-41.7	-29.6	0.709832	6	1-8,933-926;10-14,925-921;16-22,919-913	9-9,x-x[BULq];15-15,920-920[SIL]	(((((((.(((((-((((((((&)))))))).))))).)))))))	GGGGUGGUAGGAG-AGGGGAGA&UCUUUCCUACUCCUCCCAUUCC	1	0.326004
isoform_10143:pma-miR482m-3p:925	pma-miR482m-3p	isoform_10143	Eukaryotic translation initiation factor 4B1 OS=Arabidopsis thaliana GN=EIF4B1 PE=1 SV=1	913	933	925	925	10	-44.1	-32.4	0.734694	5	1-8,933-926;10-14,925-921;16-22,919-913	9-9,x-x[BULq];15-15,920-920[SIL]	(((((((.(((((-((((((((&)))))))).))))).)))))))	GGGGUGGUAGGAG-AGGGGAGA&UCUUCCCUACUCCUCCCAUUCC	1	0.2206
isoform_10143:pma-miR482o-3p:925	pma-miR482o-3p	isoform_10143	Eukaryotic translation initiation factor 4B1 OS=Arabidopsis thaliana GN=EIF4B1 PE=1 SV=1	913	933	925	925	10	-44.1	-32.4	0.734694	5	1-8,933-926;10-14,925-921;16-22,919-913	9-9,x-x[BULq];15-15,920-920[SIL]	(((((((.(((((-((((((((&)))))))).))))).)))))))	GGGGUGGUAGGAG-AGGGGAGA&UCUUCCCUACUCCUCCCAUUCC	1	0.2206
isoform_10143:pma-miR482r-3p:925	pma-miR482r-3p	isoform_10143	Eukaryotic translation initiation factor 4B1 OS=Arabidopsis thaliana GN=EIF4B1 PE=1 SV=1	913	933	925	925	10	-41.7	-29.6	0.709832	6	1-8,933-926;10-14,925-921;16-22,919-913	9-9,x-x[BULq];15-15,920-920[SIL]	(((((((.(((((-((((((((&)))))))).))))).)))))))	GGGGUGGUAGGAG-AGGGGAGA&UCUUUCCUACUCCUCCCAUUCC	1	0.326004
isoform_10143:pma-miR946r-3p:925	pma-miR946r-3p	isoform_10143	Eukaryotic translation initiation factor 4B1 OS=Arabidopsis thaliana GN=EIF4B1 PE=1 SV=1	913	933	924	925	9	-43	-28.5	0.662791	9	4-14,930-920;16-19,919-916;22-22,913-913	1-3,933-931[UP5];15-15,x-x[BULq];20-21,915-914[SIL]	(..((((-(((((((((((...&...))))))))))).))))..)	GGGGUGG-UAGGAGAGGGGAGA&CAGCCCUUCUCCUAUCCACAAC	1	0.290174
isoform_101592:pma-miRN49-3p:1430	pma-miRN49-3p	isoform_101592	Fructose-bisphosphate aldolase 8, cytosolic OS=Arabidopsis thaliana GN=FBA8 PE=1 SV=1	1418	1438	1429	1430	9	-36.1	-28.4	0.786704	10.5	5-5,1434-1434;7-21,1432-1418	1-4,1438-1435[UP5];6-6,1433-1433[SIL]	(((((((((((((((.(....&....).)))))))))))))))	UGCCACCUGCAGUGCCCGGCA&UUAAGUGCAUUGUAGGUGGCA	2	0.35421
isoform_10161:pma-miR950s-3p:2027	pma-miR950s-3p	isoform_10161	Signal recognition particle 54 kDa protein 1 OS=Solanum lycopersicum PE=3 SV=1	2016	2037	2028	2027	11	-39.4	-26.6	0.675127	11	5-11,2033-2027;13-19,2025-2019;20-21,2017-2016	1-4,2037-2034[UP5];12-12,2026-2026[SIL];x-x,2018-2018[BULt]	((.(((((((.(((((((....&....))))))).)))))))-))	UGCUCUUGGAGCUGCUGGAGAG&AAAACCAGCGGGUCCAAGA-CA	2	0.532528
isoform_101721:pma-miRN31a-5p:646	pma-miRN31a-5p	isoform_101721	Probable E3 ubiquitin-protein ligase ARI2 OS=Arabidopsis thaliana GN=ARI2 PE=2 SV=1	634	655	645	646	9	-32.3	-22.1	0.684211	8	1-6,655-650;7-20,648-635	x-x,649-649[BULt];21-21,634-634[UP3]	.((((((((((((((.((((((&))))))-)))))))))))))).	AGGAUGUGACUAUGAUGGAUUG&CAGUUU-UCAUGGUCACAUUUC	1	0.423396
isoform_101721:pma-miRN31b-5p:646	pma-miRN31b-5p	isoform_101721	Probable E3 ubiquitin-protein ligase ARI2 OS=Arabidopsis thaliana GN=ARI2 PE=2 SV=1	634	655	645	646	9	-32.3	-22.1	0.684211	8	1-6,655-650;7-20,648-635	x-x,649-649[BULt];21-21,634-634[UP3]	.((((((((((((((.((((((&))))))-)))))))))))))).	AGGAUGUGACUAUGAUGGAUUG&CAGUUU-UCAUGGUCACAUUUC	1	0.423396
isoform_101854:pma-miR482i-3p:70	pma-miR482i-3p	isoform_101854	60S ribosomal protein L17 OS=Zea mays GN=RPL17 PE=2 SV=1	57	78	70	70	10	-41.7	-30.8	0.738609	5.5	1-8,78-71;10-15,70-65;16-17,63-62;19-22,60-57	9-9,x-x[BULq];x-x,64-64[BULt];18-18,61-61[SIL]	((((.((.((((((-((((((((&)))))))).))))))-)).))))	GGAGAGGAGAGGAG-AGGAGAGA&UCUUUCCUACUCCUC-CCAUUCC	2	0.62919
isoform_101854:pma-miR482r-3p:70	pma-miR482r-3p	isoform_101854	60S ribosomal protein L17 OS=Zea mays GN=RPL17 PE=2 SV=1	57	78	70	70	10	-41.7	-30.8	0.738609	5.5	1-8,78-71;10-15,70-65;16-17,63-62;19-22,60-57	9-9,x-x[BULq];x-x,64-64[BULt];18-18,61-61[SIL]	((((.((.((((((-((((((((&)))))))).))))))-)).))))	GGAGAGGAGAGGAG-AGGAGAGA&UCUUUCCUACUCCUC-CCAUUCC	2	0.62919
isoform_101929:pma-miR3701a-5p:112	pma-miR3701a-5p	isoform_101929	ATP-dependent zinc metalloprotease FTSH 12, chloroplastic OS=Arabidopsis thaliana GN=FTSH12 PE=2 SV=2	97	126	112	112	10	-38.8	-25.34	0.653093	16	1-6,126-121;7-13,115-109;15-22,104-97	x-x,120-116[BULt];14-14,108-105[AILt]	((((((((....(((((((.....((((((&))))))-----)))))))---.))))))))	GCCAAGCAUUUUCUCCAGCAAUGGCCUUCA&UGAAGG-----GUUGGAG---UUGUUUGGU	1	0.550441
isoform_101929:pma-miR3701b-5p:112	pma-miR3701b-5p	isoform_101929	ATP-dependent zinc metalloprotease FTSH 12, chloroplastic OS=Arabidopsis thaliana GN=FTSH12 PE=2 SV=2	97	126	112	112	10	-38.8	-25.34	0.653093	16	1-6,126-121;7-13,115-109;15-22,104-97	x-x,120-116[BULt];14-14,108-105[AILt]	((((((((....(((((((.....((((((&))))))-----)))))))---.))))))))	GCCAAGCAUUUUCUCCAGCAAUGGCCUUCA&UGAAGG-----GUUGGAG---UUGUUUGGU	1	0.550441
isoform_101929:pma-miR3701c-5p:112	pma-miR3701c-5p	isoform_101929	ATP-dependent zinc metalloprotease FTSH 12, chloroplastic OS=Arabidopsis thaliana GN=FTSH12 PE=2 SV=2	97	126	112	112	10	-38.8	-25.34	0.653093	16	1-6,126-121;7-13,115-109;15-22,104-97	x-x,120-116[BULt];14-14,108-105[AILt]	((((((((....(((((((.....((((((&))))))-----)))))))---.))))))))	GCCAAGCAUUUUCUCCAGCAAUGGCCUUCA&UGAAGG-----GUUGGAG---UUGUUUGGU	1	0.550441
isoform_101999:pma-miR11544a-5p:856	pma-miR11544a-5p	isoform_101999	/	845	865	856	856	10	-40.7	-34.2	0.840295	2.5	1-2,865-864;4-21,862-845	3-3,863-863[SIL]	((((((((((((((((((.((&)).))))))))))))))))))	UGGAGUGGGGUGACAACAUCU&AGCUGUUGUCACUCCACUCCA	2	0.0265005
isoform_101999:pma-miR11544b-5p:856	pma-miR11544b-5p	isoform_101999	/	845	865	856	856	10	-40.7	-34.2	0.840295	2.5	1-2,865-864;4-21,862-845	3-3,863-863[SIL]	((((((((((((((((((.((&)).))))))))))))))))))	UGGAGUGGGGUGACAACAUCU&AGCUGUUGUCACUCCACUCCA	2	0.0265005
isoform_101999:pma-miR11544c-5p:856	pma-miR11544c-5p	isoform_101999	/	845	865	856	856	10	-40.7	-34.2	0.840295	2.5	1-2,865-864;4-21,862-845	3-3,863-863[SIL]	((((((((((((((((((.((&)).))))))))))))))))))	UGGAGUGGGGUGACAACAUCU&AGCUGUUGUCACUCCACUCCA	2	0.0265005
isoform_10203:pma-miR159a-3p:1138	pma-miR159a-3p	isoform_10203	Transcription factor GAMYB OS=Oryza sativa subsp. japonica GN=GAMYB PE=1 SV=1	1128	1147	1138	1138	10	-39.3	-37.5	0.954198	1.5	1-20,1147-1128		((((((((((((((((((((&))))))))))))))))))))	UGGAGCUCCCUUCAAGCCAA&UUGGUUUGAAGGGGGCUCCA	2	0.0256831
isoform_10203:pma-miR159b-3p:1138	pma-miR159b-3p	isoform_10203	Transcription factor GAMYB OS=Oryza sativa subsp. japonica GN=GAMYB PE=1 SV=1	1128	1147	1138	1138	10	-39.3	-37.5	0.954198	1.5	1-20,1147-1128		((((((((((((((((((((&))))))))))))))))))))	UGGAGCUCCCUUCAAGCCAA&UUGGUUUGAAGGGGGCUCCA	2	0.0256831
isoform_10203:pma-miR319-5p:1139	pma-miR319-5p	isoform_10203	Transcription factor GAMYB OS=Oryza sativa subsp. japonica GN=GAMYB PE=1 SV=1	1129	1148	1139	1139	10	-40.8	-32.5	0.796569	5	2-5,1147-1144;8-20,1141-1129	1-1,1148-1148[UP5];6-7,1143-1142[SIL]	(((((((((((((..((((.&.))))..)))))))))))))	GGAGCUCCCUUCAAGCCAAU&CUUGGACUGAAGGGAGCUCC	0	0.0018952
isoform_102076:pma-miR950a-5p:237	pma-miR950a-5p	isoform_102076	Disease resistance protein TAO1 OS=Arabidopsis thaliana GN=TAO1 PE=4 SV=1	226	246	237	237	10	-43.1	-34.7	0.805104	3	1-8,246-239;10-21,237-226	9-9,238-238[SIL]	((((((((((((.((((((((&)))))))).))))))))))))	CAUAAACCAUCGAGGUCCCGA&UCGGGACCCCGGUGGUUUAUG	2	0.0322032
isoform_102076:pma-miR950d-5p:237	pma-miR950d-5p	isoform_102076	Disease resistance protein TAO1 OS=Arabidopsis thaliana GN=TAO1 PE=4 SV=1	225	246	237	237	10	-41.4	-31.4	0.758454	5	1-2,246-245;4-5,243-242;7-22,240-225	3-3,244-244[SIL];6-6,241-241[SIL]	((((((((((((((((.((.((&)).)).))))))))))))))))	UCAUAAACCAUCGAGGUCCCGA&UCUGGUCCUCGGUGGUUUAUGA	2	0.0980852
isoform_102076:pma-miR950i-5p:237	pma-miR950i-5p	isoform_102076	Disease resistance protein TAO1 OS=Arabidopsis thaliana GN=TAO1 PE=4 SV=1	226	246	237	237	10	-43.1	-34.7	0.805104	3	1-8,246-239;10-21,237-226	9-9,238-238[SIL]	((((((((((((.((((((((&)))))))).))))))))))))	CAUAAACCAUCGAGGUCCCGA&UCGGGACCCCGGUGGUUUAUG	2	0.0322032
isoform_102076:pma-miR950j-5p:237	pma-miR950j-5p	isoform_102076	Disease resistance protein TAO1 OS=Arabidopsis thaliana GN=TAO1 PE=4 SV=1	225	246	237	237	10	-41.4	-31.4	0.758454	5	1-2,246-245;4-5,243-242;7-22,240-225	3-3,244-244[SIL];6-6,241-241[SIL]	((((((((((((((((.((.((&)).)).))))))))))))))))	UCAUAAACCAUCGAGGUCCCGA&UCUGGUCCUCGGUGGUUUAUGA	2	0.0980852
isoform_102076:pma-miR950k-5p:237	pma-miR950k-5p	isoform_102076	Disease resistance protein TAO1 OS=Arabidopsis thaliana GN=TAO1 PE=4 SV=1	226	246	237	237	10	-43.1	-34.7	0.805104	3	1-8,246-239;10-21,237-226	9-9,238-238[SIL]	((((((((((((.((((((((&)))))))).))))))))))))	CAUAAACCAUCGAGGUCCCGA&UCGGGACCCCGGUGGUUUAUG	2	0.0322032
isoform_102076:pma-miR950r-5p:237	pma-miR950r-5p	isoform_102076	Disease resistance protein TAO1 OS=Arabidopsis thaliana GN=TAO1 PE=4 SV=1	225	246	237	237	10	-42.9	-35.4	0.825175	3	1-2,246-245;4-22,243-225	3-3,244-244[SIL]	(((((((((((((((((((.((&)).)))))))))))))))))))	UCAUAAACCAUCGAGGUCCCGA&UCCGGACCUCGGUGGUUUAUGA	2	0.0182954
isoform_102076:pma-miR950s-5p:237	pma-miR950s-5p	isoform_102076	Disease resistance protein TAO1 OS=Arabidopsis thaliana GN=TAO1 PE=4 SV=1	225	246	237	237	10	-41.4	-31.4	0.758454	5	1-2,246-245;4-5,243-242;7-22,240-225	3-3,244-244[SIL];6-6,241-241[SIL]	((((((((((((((((.((.((&)).)).))))))))))))))))	UCAUAAACCAUCGAGGUCCCGA&UCUGGUCCUCGGUGGUUUAUGA	2	0.0980852
isoform_102076:pma-miR950u-5p:237	pma-miR950u-5p	isoform_102076	Disease resistance protein TAO1 OS=Arabidopsis thaliana GN=TAO1 PE=4 SV=1	225	246	237	237	10	-45.6	-31.1	0.682018	6	1-8,246-239;10-10,237-237;12-22,235-225	9-9,238-238[SIL];11-11,236-236[SIL]	(((((((((((.(.((((((((&)))))))).).)))))))))))	UCAUAAACCAUCGAGGUCCCGA&UCGGGGCCCCUGUGGUUUAUGA	2	0.510442
isoform_102076:pma-miR950w-5p:237	pma-miR950w-5p	isoform_102076	Disease resistance protein TAO1 OS=Arabidopsis thaliana GN=TAO1 PE=4 SV=1	225	246	237	237	10	-45.6	-31.1	0.682018	6	1-8,246-239;10-10,237-237;12-22,235-225	9-9,238-238[SIL];11-11,236-236[SIL]	(((((((((((.(.((((((((&)))))))).).)))))))))))	UCAUAAACCAUCGAGGUCCCGA&UCGGGGCCCCUGUGGUUUAUGA	2	0.510442
isoform_102076:pma-miR950x-5p:237	pma-miR950x-5p	isoform_102076	Disease resistance protein TAO1 OS=Arabidopsis thaliana GN=TAO1 PE=4 SV=1	225	246	237	237	10	-41.4	-31.4	0.758454	5	1-2,246-245;4-5,243-242;7-22,240-225	3-3,244-244[SIL];6-6,241-241[SIL]	((((((((((((((((.((.((&)).)).))))))))))))))))	UCAUAAACCAUCGAGGUCCCGA&UCUGGUCCUCGGUGGUUUAUGA	2	0.0980852
isoform_102076:pma-miR950y-5p:237	pma-miR950y-5p	isoform_102076	Disease resistance protein TAO1 OS=Arabidopsis thaliana GN=TAO1 PE=4 SV=1	225	246	237	237	10	-41.4	-31.4	0.758454	5	1-2,246-245;4-5,243-242;7-22,240-225	3-3,244-244[SIL];6-6,241-241[SIL]	((((((((((((((((.((.((&)).)).))))))))))))))))	UCAUAAACCAUCGAGGUCCCGA&UCUGGUCCUCGGUGGUUUAUGA	2	0.0980852
isoform_102076:pma-miRN9a-5p:237	pma-miRN9a-5p	isoform_102076	Disease resistance protein TAO1 OS=Arabidopsis thaliana GN=TAO1 PE=4 SV=1	226	246	237	237	10	-43.3	-35.4	0.817552	2	1-17,246-230;19-21,228-226	18-18,229-229[SIL]	(((.(((((((((((((((((&))))))))))))))))).)))	CAUAAACCAUCGAGGUCCCGA&UCGGGACCUCGGUGGUUGAUG	2	0.0322032
isoform_102076:pma-miRN9b-5p:237	pma-miRN9b-5p	isoform_102076	Disease resistance protein TAO1 OS=Arabidopsis thaliana GN=TAO1 PE=4 SV=1	226	246	237	237	10	-43.3	-35.4	0.817552	2	1-17,246-230;19-21,228-226	18-18,229-229[SIL]	(((.(((((((((((((((((&))))))))))))))))).)))	CAUAAACCAUCGAGGUCCCGA&UCGGGACCUCGGUGGUUGAUG	2	0.0322032
isoform_102076:pma-miRN9c-5p:237	pma-miRN9c-5p	isoform_102076	Disease resistance protein TAO1 OS=Arabidopsis thaliana GN=TAO1 PE=4 SV=1	226	246	237	237	10	-43.3	-35.4	0.817552	2	1-17,246-230;19-21,228-226	18-18,229-229[SIL]	(((.(((((((((((((((((&))))))))))))))))).)))	CAUAAACCAUCGAGGUCCCGA&UCGGGACCUCGGUGGUUGAUG	2	0.0322032
isoform_102076:pma-miRN9d-5p:237	pma-miRN9d-5p	isoform_102076	Disease resistance protein TAO1 OS=Arabidopsis thaliana GN=TAO1 PE=4 SV=1	226	246	237	237	10	-43.3	-35.4	0.817552	2	1-17,246-230;19-21,228-226	18-18,229-229[SIL]	(((.(((((((((((((((((&))))))))))))))))).)))	CAUAAACCAUCGAGGUCCCGA&UCGGGACCUCGGUGGUUGAUG	2	0.0322032
isoform_102121:pma-miR396f-5p:930	pma-miR396f-5p	isoform_102121	Hypersensitive-induced response protein 2 OS=Arabidopsis thaliana GN=HIR2 PE=1 SV=1	919	939	930	930	10	-33.8	-22.7	0.671598	8	2-15,938-925	1-1,939-939[UP5];16-21,924-919[UP3]	......((((((((((((((.&.))))))))))))))......	AUUUUAGGGAAAGCUGUGGAU&UUCCACAGCUUUCUUGAACUA	2	0.98384
isoform_102185:pma-miRN11a-5p:1890	pma-miRN11a-5p	isoform_102185	ETO1-like protein 1 OS=Arabidopsis thaliana GN=EOL1 PE=1 SV=1	1879	1899	1890	1890	10	-37.9	-29.9	0.788918	4.5	2-18,1898-1882	1-1,1899-1899[UP5];19-21,1881-1879[UP3]	...(((((((((((((((((.&.)))))))))))))))))...	CGUGGAGCAUUGGACAACUGC&UCAGUUGUCCAAUGCUCUCAG	1	0.0115567
isoform_102185:pma-miRN11b-5p:1890	pma-miRN11b-5p	isoform_102185	ETO1-like protein 1 OS=Arabidopsis thaliana GN=EOL1 PE=1 SV=1	1879	1899	1890	1890	10	-37.9	-29.9	0.788918	4.5	2-18,1898-1882	1-1,1899-1899[UP5];19-21,1881-1879[UP3]	...(((((((((((((((((.&.)))))))))))))))))...	CGUGGAGCAUUGGACAACUGC&UCAGUUGUCCAAUGCUCUCAG	1	0.0115567
isoform_102185:pma-miRN11c-5p:1890	pma-miRN11c-5p	isoform_102185	ETO1-like protein 1 OS=Arabidopsis thaliana GN=EOL1 PE=1 SV=1	1879	1899	1890	1890	10	-37.9	-29.9	0.788918	4.5	2-18,1898-1882	1-1,1899-1899[UP5];19-21,1881-1879[UP3]	...(((((((((((((((((.&.)))))))))))))))))...	CGUGGAGCAUUGGACAACUGC&UCAGUUGUCCAAUGCUCUCAG	1	0.0115567
isoform_102185:pma-miRN11d-5p:1890	pma-miRN11d-5p	isoform_102185	ETO1-like protein 1 OS=Arabidopsis thaliana GN=EOL1 PE=1 SV=1	1879	1899	1890	1890	10	-37.9	-29.9	0.788918	4.5	2-18,1898-1882	1-1,1899-1899[UP5];19-21,1881-1879[UP3]	...(((((((((((((((((.&.)))))))))))))))))...	CGUGGAGCAUUGGACAACUGC&UCAGUUGUCCAAUGCUCUCAG	1	0.0115567
isoform_102185:pma-miRN11e-5p:1890	pma-miRN11e-5p	isoform_102185	ETO1-like protein 1 OS=Arabidopsis thaliana GN=EOL1 PE=1 SV=1	1879	1899	1890	1890	10	-37.9	-29.9	0.788918	4.5	2-18,1898-1882	1-1,1899-1899[UP5];19-21,1881-1879[UP3]	...(((((((((((((((((.&.)))))))))))))))))...	CGUGGAGCAUUGGACAACUGC&UCAGUUGUCCAAUGCUCUCAG	1	0.0115567
isoform_102185:pma-miRN11f-5p:1890	pma-miRN11f-5p	isoform_102185	ETO1-like protein 1 OS=Arabidopsis thaliana GN=EOL1 PE=1 SV=1	1879	1899	1890	1890	10	-37.9	-29.9	0.788918	4.5	2-18,1898-1882	1-1,1899-1899[UP5];19-21,1881-1879[UP3]	...(((((((((((((((((.&.)))))))))))))))))...	CGUGGAGCAUUGGACAACUGC&UCAGUUGUCCAAUGCUCUCAG	1	0.0115567
isoform_102185:pma-miRN11g-5p:1890	pma-miRN11g-5p	isoform_102185	ETO1-like protein 1 OS=Arabidopsis thaliana GN=EOL1 PE=1 SV=1	1879	1899	1890	1890	10	-37.9	-29.9	0.788918	4.5	2-18,1898-1882	1-1,1899-1899[UP5];19-21,1881-1879[UP3]	...(((((((((((((((((.&.)))))))))))))))))...	CGUGGAGCAUUGGACAACUGC&UCAGUUGUCCAAUGCUCUCAG	1	0.0115567
isoform_102327:pma-miRN36-3p:1022	pma-miRN36-3p	isoform_102327	Enolase 1 OS=Hevea brasiliensis GN=ENO1 PE=1 SV=1	1011	1033	1022	1022	10	-36.1	-24.1	0.66759	10	3-7,1031-1027;8-10,1024-1022;12-21,1020-1011	1-2,1033-1032[UP5];x-x,1026-1025[BULt];11-11,1021-1021[SIL]	((((((((((.(((..(((((..&..)))))--))).))))))))))	GGAGGAGAAUAAUAAUGGUAGCC&AACUGCC--UAUAAUUCUCCUCC	2	0.999013
isoform_102455:pma-miR8175b-5p:238	pma-miR8175b-5p	isoform_102455	Glycine-rich cell wall structural protein OS=Arabidopsis thaliana GN=At3g17050 PE=3 SV=2	228	247	238	238	10	-47.8	-31.08	0.650209	8.5	2-11,246-237;15-19,233-229	1-1,247-247[UP5];12-14,236-234[SIL];20-20,228-228[UP3]	.(((((...((((((((((.&.))))))))))...))))).	CGGCGUAGGUGUCGGGGGCA&GGUCCCCGGCAACGGCGCCA	2	0.877949
isoform_102455:pma-miR8175b-5p:364	pma-miR8175b-5p	isoform_102455	Glycine-rich cell wall structural protein OS=Arabidopsis thaliana GN=At3g17050 PE=3 SV=2	354	372	364	364	10	-47.8	-32.6	0.682008	9.5	1-9,372-364;13-19,361-355	10-12,363-362[AILq];20-20,354-354[UP3]	.(((((((..-(((((((((&)))))))))...))))))).	AGGCGCUGCU-UCGGGGGCC&GGUCCCCGGCAACGGCGCCA	2	0.643233
isoform_102547:pma-miR950s-3p:876	pma-miR950s-3p	isoform_102547	Disease resistance protein TAO1 OS=Arabidopsis thaliana GN=TAO1 PE=4 SV=1	866	887	877	876	11	-39.4	-25.7	0.652284	13	5-8,883-880;9-18,878-869	1-4,887-884[UP5];x-x,879-879[BULt];19-21,868-866[UP3]	...((((((((((.((((....&....))))-))))))))))...	CAGCUUGGACCUGUCUGGGUGC&AAAACCAG-CGGGUCCAAGACA	2	0.801576
isoform_102547:pma-miRN77-3p:425	pma-miRN77-3p	isoform_102547	Disease resistance protein TAO1 OS=Arabidopsis thaliana GN=TAO1 PE=4 SV=1	414	434	425	425	10	-43.9	-34	0.774487	5	2-7,433-428;9-11,426-424;13-21,422-414	1-1,434-434[UP5];8-8,427-427[SIL];12-12,423-423[SIL]	(((((((((.(((.((((((.&.)))))).))).)))))))))	GGCAGCUUGUCGAACCUCCAC&UUGGAGGCUCGUCAAGCUGCC	2	0.998194
isoform_102547:pma-miRN77-3p:497	pma-miRN77-3p	isoform_102547	Disease resistance protein TAO1 OS=Arabidopsis thaliana GN=TAO1 PE=4 SV=1	486	506	497	497	10	-43.9	-34	0.774487	5	2-7,505-500;9-11,498-496;13-21,494-486	1-1,506-506[UP5];8-8,499-499[SIL];12-12,495-495[SIL]	(((((((((.(((.((((((.&.)))))).))).)))))))))	GGCAGCUUGUCGAACCUCCAC&UUGGAGGCUCGUCAAGCUGCC	2	0.997642
isoform_102547:pma-miRN77-3p:568	pma-miRN77-3p	isoform_102547	Disease resistance protein TAO1 OS=Arabidopsis thaliana GN=TAO1 PE=4 SV=1	558	578	569	568	11	-43.9	-29.3	0.667426	6	2-7,577-572;9-11,570-568;13-17,566-562;19-21,560-558	1-1,578-578[UP5];8-8,571-571[SIL];12-12,567-567[SIL];18-18,561-561[SIL]	(((.(((((.(((.((((((.&.)))))).))).))))).)))	GGCCGCUUGUCGAACCUCCAC&UUGGAGGCUCGUCAAGCUGCC	2	0.999965
isoform_102547:pma-miRN77-3p:640	pma-miRN77-3p	isoform_102547	Disease resistance protein TAO1 OS=Arabidopsis thaliana GN=TAO1 PE=4 SV=1	630	650	641	640	11	-43.9	-34	0.774487	5	2-7,649-644;9-11,642-640;13-21,638-630	1-1,650-650[UP5];8-8,643-643[SIL];12-12,639-639[SIL]	(((((((((.(((.((((((.&.)))))).))).)))))))))	GGCAGCUUGUCGAACCUCCAC&UUGGAGGCUCGUCAAGCUGCC	2	0.998196
isoform_102547:pma-miRN77-3p:712	pma-miRN77-3p	isoform_102547	Disease resistance protein TAO1 OS=Arabidopsis thaliana GN=TAO1 PE=4 SV=1	702	722	713	712	11	-43.9	-34	0.774487	5	2-7,721-716;9-11,714-712;13-21,710-702	1-1,722-722[UP5];8-8,715-715[SIL];12-12,711-711[SIL]	(((((((((.(((.((((((.&.)))))).))).)))))))))	GGCAGCUUGUCGAACCUCCAC&UUGGAGGCUCGUCAAGCUGCC	2	0.99852
isoform_102547:pma-miRN77-3p:857	pma-miRN77-3p	isoform_102547	Disease resistance protein TAO1 OS=Arabidopsis thaliana GN=TAO1 PE=4 SV=1	846	866	857	857	10	-43.9	-34	0.774487	5	2-7,865-860;9-11,858-856;13-21,854-846	1-1,866-866[UP5];8-8,859-859[SIL];12-12,855-855[SIL]	(((((((((.(((.((((((.&.)))))).))).)))))))))	GGCAGCUUGUCGAACCUCCAC&UUGGAGGCUCGUCAAGCUGCC	2	0.998104
isoform_102656:pma-miRN77-3p:1153	pma-miRN77-3p	isoform_102656	Disease resistance protein TAO1 OS=Arabidopsis thaliana GN=TAO1 PE=4 SV=1	1142	1162	1153	1153	10	-43.9	-31.8	0.724374	3	1-7,1162-1156;9-16,1154-1147;18-21,1145-1142	8-8,1155-1155[SIL];17-17,1146-1146[SIL]	((((.((((((((.(((((((&))))))).)))))))).))))	GGCAACUUGACGAACCUCCAA&UUGGAGGCUCGUCAAGCUGCC	2	0.999608
isoform_102706:pma-miR396a-5p:155	pma-miR396a-5p	isoform_102706	/	144	165	156	155	11	-34.9	-22.7	0.65043	8	1-6,165-160;9-12,157-154;13-20,152-145	7-8,159-158[SIL];x-x,153-153[BULt];21-21,144-144[UP3]	.((((((((.((((..((((((&))))))..))))-)))))))).	UAGUUCAAGAAGAGAAGUGGAA&UUCCACGGCUUU-CUUGAACUU	2	0.999457
isoform_102706:pma-miR396b-5p:155	pma-miR396b-5p	isoform_102706	/	144	165	156	155	11	-34.9	-22.7	0.65043	8	1-6,165-160;9-12,157-154;13-20,152-145	7-8,159-158[SIL];x-x,153-153[BULt];21-21,144-144[UP3]	.((((((((.((((..((((((&))))))..))))-)))))))).	UAGUUCAAGAAGAGAAGUGGAA&UUCCACGGCUUU-CUUGAACUU	2	0.999457
isoform_102706:pma-miR396c-5p:155	pma-miR396c-5p	isoform_102706	/	144	165	156	155	11	-34.9	-22.7	0.65043	8	1-6,165-160;9-12,157-154;13-20,152-145	7-8,159-158[SIL];x-x,153-153[BULt];21-21,144-144[UP3]	.((((((((.((((..((((((&))))))..))))-)))))))).	UAGUUCAAGAAGAGAAGUGGAA&UUCCACGGCUUU-CUUGAACUU	2	0.999457
isoform_102706:pma-miR396d-5p:155	pma-miR396d-5p	isoform_102706	/	144	165	156	155	11	-34.9	-22.7	0.65043	8	1-6,165-160;9-12,157-154;13-20,152-145	7-8,159-158[SIL];x-x,153-153[BULt];21-21,144-144[UP3]	.((((((((.((((..((((((&))))))..))))-)))))))).	UAGUUCAAGAAGAGAAGUGGAA&UUCCACGGCUUU-CUUGAACUU	2	0.999457
isoform_102706:pma-miR396e-5p:155	pma-miR396e-5p	isoform_102706	/	144	165	156	155	11	-34.9	-22.7	0.65043	8	1-6,165-160;9-12,157-154;13-20,152-145	7-8,159-158[SIL];x-x,153-153[BULt];21-21,144-144[UP3]	.((((((((.((((..((((((&))))))..))))-)))))))).	UAGUUCAAGAAGAGAAGUGGAA&UUCCACGGCUUU-CUUGAACUU	2	0.999457
isoform_102706:pma-miR396f-5p:155	pma-miR396f-5p	isoform_102706	/	144	165	156	155	11	-33.8	-23.2	0.686391	7	1-6,165-160;9-12,157-154;13-21,152-144	7-8,159-158[SIL];x-x,153-153[BULt]	(((((((((.((((..((((((&))))))..))))-)))))))))	UAGUUCAAGAAGAGAAGUGGAA&UUCCACAGCUUU-CUUGAACUA	2	0.940399
isoform_102818:pma-miRN70b-5p:1285	pma-miRN70b-5p	isoform_102818	Threonine dehydratase biosynthetic, chloroplastic OS=Arabidopsis thaliana GN=OMR1 PE=1 SV=1	1275	1295	1286	1285	11	-33.1	-22.3	0.673716	7.5	2-21,1294-1275	1-1,1295-1295[UP5]	((((((((((((((((((((.&.))))))))))))))))))))	GGUGGGGGCGGUCUAAUUGCC&UGCAAUUGGGUUGUCUUUAUC	1	0.539867
isoform_10292:pma-miR11482-3p:898	pma-miR11482-3p	isoform_10292	Probable disease resistance protein At4g27220 OS=Arabidopsis thaliana GN=At4g27220 PE=2 SV=1	886	907	898	898	10	-39.6	-30	0.757576	6.5	3-7,905-901;9-16,899-892;18-22,890-886	1-2,907-906[UP5];8-8,900-900[SIL];17-17,891-891[SIL]	(((((.((((((((.(((((..&..))))).)))))))).)))))	UGGGUGGCAGAAGGUCUGGUCA&UAACCAGUCCUUCUGCAAUCCA	2	0.0743106
isoform_102971:pma-miRN70b-5p:515	pma-miRN70b-5p	isoform_102971	RGG repeats nuclear RNA binding protein A OS=Arabidopsis thaliana GN=RGGA PE=1 SV=1	505	525	516	515	11	-33.1	-22.68	0.685196	9.5	1-3,525-523;7-15,519-511;17-21,509-505	4-6,522-520[SIL];16-16,510-510[SIL]	(((((.(((((((((...(((&)))...))))))))).)))))	GAUAAUGGCGACCCGUCGGCA&UGCAAUUGGGUUGUCUUUAUC	2	0.92789
isoform_102975:pma-miR1312b-3p:435	pma-miR1312b-3p	isoform_102975	Beta-galactosidase 15 OS=Oryza sativa subsp. japonica GN=Os12g0429200 PE=2 SV=1	421	444	435	435	10	-37	-24.1	0.651351	8	3-9,442-436;11-14,434-431;15-22,428-421	1-2,444-443[UP5];10-10,435-435[SIL];x-x,430-429[BULt]	((((((((..((((.(((((((..&..))))))).))))--))))))))	AUGUGGCCGCAUUUGCUUUCCAUG&UUUGGAGAGAAAAU--GGCCACAU	2	0.900467
isoform_102975:pma-miR1312c-3p:435	pma-miR1312c-3p	isoform_102975	Beta-galactosidase 15 OS=Oryza sativa subsp. japonica GN=Os12g0429200 PE=2 SV=1	421	444	435	435	10	-37	-24.1	0.651351	8	3-9,442-436;11-14,434-431;15-22,428-421	1-2,444-443[UP5];10-10,435-435[SIL];x-x,430-429[BULt]	((((((((..((((.(((((((..&..))))))).))))--))))))))	AUGUGGCCGCAUUUGCUUUCCAUG&UUUGGAGAGAAAAU--GGCCACAU	2	0.900467
isoform_103131:pma-miRN1-3p:127	pma-miRN1-3p	isoform_103131	60S ribosomal protein L7-2 OS=Arabidopsis thaliana GN=RPL7B PE=1 SV=1	116	135	127	127	10	-37.3	-25.4	0.680965	10	5-6,131-130;8-21,129-116	1-4,135-132[UP5];7-7,x-x[BULq]	((((((((((((((-((....&....)).))))))))))))))	GACUGAAGCGAGAA-GCCAAA&UCUCGCAUUCUUGCUUCAGUC	2	0.819682
isoform_103298:pma-miR1313i-5p:1248	pma-miR1313i-5p	isoform_103298	Receptor protein-tyrosine kinase CEPR2 OS=Arabidopsis thaliana GN=CEPR2 PE=1 SV=1	1237	1257	1248	1248	10	-31.7	-21.8	0.687697	7	3-9,1255-1249;11-19,1247-1239	1-2,1257-1256[UP5];10-10,1248-1248[SIL];20-21,1238-1237[UP3]	..(((((((((.(((((((..&..))))))).)))))))))..	AUAACAAUAAUCUCAGCGGGA&UACCGCUGAAAUUAUUGUUCG	1	0.186571
isoform_103389:pma-miR950p-5p:579	pma-miR950p-5p	isoform_103389	TMV resistance protein N OS=Nicotiana glutinosa GN=N PE=1 SV=1	567	588	579	579	10	-42.9	-32	0.745921	4	1-15,588-574;18-22,571-567	16-17,573-572[SIL]	(((((..(((((((((((((((&)))))))))))))))..)))))	AAUCACAGGGGACCUGACGUUA&UGACGUCAGGUCCUCGAUGGUU	0	0.0152109
isoform_103389:pma-miR950u-5p:574	pma-miR950u-5p	isoform_103389	TMV resistance protein N OS=Nicotiana glutinosa GN=N PE=1 SV=1	562	583	574	574	10	-45.6	-32.7	0.717105	4	1-5,583-579;7-22,577-562	6-6,578-578[SIL]	((((((((((((((((.(((((&))))).))))))))))))))))	UUAUAAAUCACAGGGGACCUGA&UCGGGGCCCCUGUGGUUUAUGA	2	0.2252
isoform_103389:pma-miR950w-5p:574	pma-miR950w-5p	isoform_103389	TMV resistance protein N OS=Nicotiana glutinosa GN=N PE=1 SV=1	562	583	574	574	10	-45.6	-32.7	0.717105	4	1-5,583-579;7-22,577-562	6-6,578-578[SIL]	((((((((((((((((.(((((&))))).))))))))))))))))	UUAUAAAUCACAGGGGACCUGA&UCGGGGCCCCUGUGGUUUAUGA	2	0.2252
isoform_103652:pma-miR950b-5p:83	pma-miR950b-5p	isoform_103652	Myrosinase-binding protein 2 OS=Arabidopsis thaliana GN=MBP2 PE=2 SV=1	71	92	83	83	10	-43	-30.7	0.713953	4.5	1-15,92-78;18-22,75-71	16-17,77-76[SIL]	(((((..(((((((((((((((&)))))))))))))))..)))))	AAUCACAGAGGUCCUGAUGUUA&UGACAUCGGGACCUCGAUGGUU	2	0.160187
isoform_103652:pma-miR950c-5p:83	pma-miR950c-5p	isoform_103652	Myrosinase-binding protein 2 OS=Arabidopsis thaliana GN=MBP2 PE=2 SV=1	71	92	83	83	10	-43	-30.7	0.713953	4.5	1-15,92-78;18-22,75-71	16-17,77-76[SIL]	(((((..(((((((((((((((&)))))))))))))))..)))))	AAUCACAGAGGUCCUGAUGUUA&UGACAUCGGGACCUCGAUGGUU	2	0.160187
isoform_103652:pma-miR950e-5p:83	pma-miR950e-5p	isoform_103652	Myrosinase-binding protein 2 OS=Arabidopsis thaliana GN=MBP2 PE=2 SV=1	71	92	83	83	10	-43	-30.7	0.713953	4.5	1-15,92-78;18-22,75-71	16-17,77-76[SIL]	(((((..(((((((((((((((&)))))))))))))))..)))))	AAUCACAGAGGUCCUGAUGUUA&UGACAUCGGGACCUCGAUGGUU	2	0.160187
isoform_103652:pma-miR950h-5p:83	pma-miR950h-5p	isoform_103652	Myrosinase-binding protein 2 OS=Arabidopsis thaliana GN=MBP2 PE=2 SV=1	71	92	83	83	10	-43	-30.7	0.713953	4.5	1-15,92-78;18-22,75-71	16-17,77-76[SIL]	(((((..(((((((((((((((&)))))))))))))))..)))))	AAUCACAGAGGUCCUGAUGUUA&UGACAUCGGGACCUCGAUGGUU	2	0.160187
isoform_103652:pma-miR950l-5p:83	pma-miR950l-5p	isoform_103652	Myrosinase-binding protein 2 OS=Arabidopsis thaliana GN=MBP2 PE=2 SV=1	71	92	83	83	10	-43	-30.7	0.713953	4.5	1-15,92-78;18-22,75-71	16-17,77-76[SIL]	(((((..(((((((((((((((&)))))))))))))))..)))))	AAUCACAGAGGUCCUGAUGUUA&UGACAUCGGGACCUCGAUGGUU	2	0.160187
isoform_103652:pma-miR950m-5p:83	pma-miR950m-5p	isoform_103652	Myrosinase-binding protein 2 OS=Arabidopsis thaliana GN=MBP2 PE=2 SV=1	71	92	83	83	10	-43	-30.7	0.713953	4.5	1-15,92-78;18-22,75-71	16-17,77-76[SIL]	(((((..(((((((((((((((&)))))))))))))))..)))))	AAUCACAGAGGUCCUGAUGUUA&UGACAUCGGGACCUCGAUGGUU	2	0.160187
isoform_103652:pma-miR950q-5p:83	pma-miR950q-5p	isoform_103652	Myrosinase-binding protein 2 OS=Arabidopsis thaliana GN=MBP2 PE=2 SV=1	71	92	83	83	10	-43	-30.7	0.713953	4.5	1-15,92-78;18-22,75-71	16-17,77-76[SIL]	(((((..(((((((((((((((&)))))))))))))))..)))))	AAUCACAGAGGUCCUGAUGUUA&UGACAUCGGGACCUCGAUGGUU	2	0.160187
isoform_103652:pma-miR950z-5p:83	pma-miR950z-5p	isoform_103652	Myrosinase-binding protein 2 OS=Arabidopsis thaliana GN=MBP2 PE=2 SV=1	71	92	83	83	10	-43	-30.7	0.713953	4.5	1-15,92-78;18-22,75-71	16-17,77-76[SIL]	(((((..(((((((((((((((&)))))))))))))))..)))))	AAUCACAGAGGUCCUGAUGUUA&UGACAUCGGGACCUCGAUGGUU	2	0.160187
isoform_103652:pma-miRN9a-5p:78	pma-miRN9a-5p	isoform_103652	Myrosinase-binding protein 2 OS=Arabidopsis thaliana GN=MBP2 PE=2 SV=1	67	87	78	78	10	-43.3	-33.4	0.771363	3.5	1-10,87-78;12-21,76-67	11-11,77-77[SIL]	((((((((((.((((((((((&)))))))))).))))))))))	CAUCAAUCACAGAGGUCCUGA&UCGGGACCUCGGUGGUUGAUG	0	0.00996614
isoform_103652:pma-miRN9b-5p:78	pma-miRN9b-5p	isoform_103652	Myrosinase-binding protein 2 OS=Arabidopsis thaliana GN=MBP2 PE=2 SV=1	67	87	78	78	10	-43.3	-33.4	0.771363	3.5	1-10,87-78;12-21,76-67	11-11,77-77[SIL]	((((((((((.((((((((((&)))))))))).))))))))))	CAUCAAUCACAGAGGUCCUGA&UCGGGACCUCGGUGGUUGAUG	0	0.00996614
isoform_103652:pma-miRN9c-5p:78	pma-miRN9c-5p	isoform_103652	Myrosinase-binding protein 2 OS=Arabidopsis thaliana GN=MBP2 PE=2 SV=1	67	87	78	78	10	-43.3	-33.4	0.771363	3.5	1-10,87-78;12-21,76-67	11-11,77-77[SIL]	((((((((((.((((((((((&)))))))))).))))))))))	CAUCAAUCACAGAGGUCCUGA&UCGGGACCUCGGUGGUUGAUG	0	0.00996614
isoform_103652:pma-miRN9d-5p:78	pma-miRN9d-5p	isoform_103652	Myrosinase-binding protein 2 OS=Arabidopsis thaliana GN=MBP2 PE=2 SV=1	67	87	78	78	10	-43.3	-33.4	0.771363	3.5	1-10,87-78;12-21,76-67	11-11,77-77[SIL]	((((((((((.((((((((((&)))))))))).))))))))))	CAUCAAUCACAGAGGUCCUGA&UCGGGACCUCGGUGGUUGAUG	0	0.00996614
isoform_103817:pma-miRN31a-5p:1937	pma-miRN31a-5p	isoform_103817	Disease resistance protein TAO1 OS=Arabidopsis thaliana GN=TAO1 PE=4 SV=1	1925	1945	1936	1937	9	-32.3	-21.14	0.654489	11	1-5,1945-1941;11-21,1935-1925	6-10,1940-1936[SIL]	(((((((((((.....(((((&))))).....)))))))))))	GAAGUGUGGCCCUCGCAACUG&CAGUUUUCAUGGUCACAUUUC	2	0.993249
isoform_103817:pma-miRN31b-5p:1937	pma-miRN31b-5p	isoform_103817	Disease resistance protein TAO1 OS=Arabidopsis thaliana GN=TAO1 PE=4 SV=1	1925	1945	1936	1937	9	-32.3	-21.14	0.654489	11	1-5,1945-1941;11-21,1935-1925	6-10,1940-1936[SIL]	(((((((((((.....(((((&))))).....)))))))))))	GAAGUGUGGCCCUCGCAACUG&CAGUUUUCAUGGUCACAUUUC	2	0.993249
isoform_103817:pma-miRN77-3p:1308	pma-miRN77-3p	isoform_103817	Disease resistance protein TAO1 OS=Arabidopsis thaliana GN=TAO1 PE=4 SV=1	1298	1318	1309	1308	11	-43.9	-34	0.774487	5	2-7,1317-1312;9-11,1310-1308;13-21,1306-1298	1-1,1318-1318[UP5];8-8,1311-1311[SIL];12-12,1307-1307[SIL]	(((((((((.(((.((((((.&.)))))).))).)))))))))	GGCAGCUUGUCGAACCUCCAC&UUGGAGGCUCGUCAAGCUGCC	2	0.998541
isoform_103827:pma-miR396a-5p:1250	pma-miR396a-5p	isoform_103827	Galactinol synthase 4 OS=Arabidopsis thaliana GN=GOLS4 PE=2 SV=1	1236	1260	1251	1250	11	-34.9	-23	0.659026	13	1-10,1260-1251;11-16,1246-1241;18-19,1239-1238	x-x,1250-1247[BULt];17-17,1240-1240[SIL];20-21,1237-1236[UP3]	..((.((((((....((((((((((&))))))))))----)))))).))..	AUGUGCAGGGAUCGAAGCCGUGGAG&UUCCACGGCU----UUCUUGAACUU	2	0.997079
isoform_103827:pma-miR396b-5p:1250	pma-miR396b-5p	isoform_103827	Galactinol synthase 4 OS=Arabidopsis thaliana GN=GOLS4 PE=2 SV=1	1236	1260	1251	1250	11	-34.9	-23	0.659026	13	1-10,1260-1251;11-16,1246-1241;18-19,1239-1238	x-x,1250-1247[BULt];17-17,1240-1240[SIL];20-21,1237-1236[UP3]	..((.((((((....((((((((((&))))))))))----)))))).))..	AUGUGCAGGGAUCGAAGCCGUGGAG&UUCCACGGCU----UUCUUGAACUU	2	0.997079
isoform_103827:pma-miR396c-5p:1250	pma-miR396c-5p	isoform_103827	Galactinol synthase 4 OS=Arabidopsis thaliana GN=GOLS4 PE=2 SV=1	1236	1260	1251	1250	11	-34.9	-23	0.659026	13	1-10,1260-1251;11-16,1246-1241;18-19,1239-1238	x-x,1250-1247[BULt];17-17,1240-1240[SIL];20-21,1237-1236[UP3]	..((.((((((....((((((((((&))))))))))----)))))).))..	AUGUGCAGGGAUCGAAGCCGUGGAG&UUCCACGGCU----UUCUUGAACUU	2	0.997079
isoform_103827:pma-miR396d-5p:1250	pma-miR396d-5p	isoform_103827	Galactinol synthase 4 OS=Arabidopsis thaliana GN=GOLS4 PE=2 SV=1	1236	1260	1251	1250	11	-34.9	-23	0.659026	13	1-10,1260-1251;11-16,1246-1241;18-19,1239-1238	x-x,1250-1247[BULt];17-17,1240-1240[SIL];20-21,1237-1236[UP3]	..((.((((((....((((((((((&))))))))))----)))))).))..	AUGUGCAGGGAUCGAAGCCGUGGAG&UUCCACGGCU----UUCUUGAACUU	2	0.997079
isoform_103827:pma-miR396e-5p:1250	pma-miR396e-5p	isoform_103827	Galactinol synthase 4 OS=Arabidopsis thaliana GN=GOLS4 PE=2 SV=1	1236	1260	1251	1250	11	-34.9	-23	0.659026	13	1-10,1260-1251;11-16,1246-1241;18-19,1239-1238	x-x,1250-1247[BULt];17-17,1240-1240[SIL];20-21,1237-1236[UP3]	..((.((((((....((((((((((&))))))))))----)))))).))..	AUGUGCAGGGAUCGAAGCCGUGGAG&UUCCACGGCU----UUCUUGAACUU	2	0.997079
isoform_103901:pma-miRN59-5p:558	pma-miRN59-5p	isoform_103901	Subtilisin-like protease SBT1.8 OS=Arabidopsis thaliana GN=SBT1.8 PE=1 SV=1	547	568	559	558	11	-28.6	-19.8	0.692308	10	1-11,568-558;12-16,556-552;19-20,549-548	x-x,557-557[BULt];17-18,551-550[SIL];21-21,547-547[UP3]	.((..(((((.(((((((((((&)))))))))))-)))))..)).	ACUGAGCGACGAUAGGAGGCGC&GUGUUUCUUAU-GUUGUAAAGA	2	0.905988
isoform_104047:pma-miR168-5p:1981	pma-miR168-5p	isoform_104047	Uncharacterized protein ORF91 OS=Phalaenopsis aphrodite subsp. formosana PE=4 SV=1	1970	1992	1981	1981	10	-43.7	-28.8	0.659039	10.5	2-5,1991-1988;6-6,1985-1985;8-20,1983-1971	1-1,1992-1992[UP5];x-x,1987-1986[BULt];7-7,1984-1984[SIL];21-21,1970-1970[UP3]	.(((((((((((((.(..((((.&.))))--).))))))))))))).	GUUCCGACCUGCACGAAUGGUGU&UCGCU--UGGUGCAGGUCGGGAA	2	0.741311
isoform_104052:pma-miR11425f-3p:543	pma-miR11425f-3p	isoform_104052	/	531	553	542	543	9	-29.8	-19.76	0.663087	13.5	1-9,553-545;13-21,539-531	10-12,544-540[AILt]	(((((((((.....(((((((((&)))))))))--...)))))))))	AGGAGAGGAAACAAAGCGGUAGG&UUUACUGCU--AUAUCUUUUCCU	2	0.999998
isoform_104052:pma-miR11425g-3p:543	pma-miR11425g-3p	isoform_104052	/	531	553	542	543	9	-29.8	-19.76	0.663087	13.5	1-9,553-545;13-21,539-531	10-12,544-540[AILt]	(((((((((.....(((((((((&)))))))))--...)))))))))	AGGAGAGGAAACAAAGCGGUAGG&UUUACUGCU--AUAUCUUUUCCU	2	0.999998
isoform_104302:pma-miRN82-5p:336	pma-miRN82-5p	isoform_104302	Protein EDS1 OS=Arabidopsis thaliana GN=EDS1 PE=1 SV=1	325	345	337	336	11	-44.5	-29.5	0.662921	5.5	1-4,345-342;6-12,341-335;14-14,333-333;15-20,331-326	5-5,x-x[BULq];13-13,334-334[SIL];x-x,332-332[BULt];21-21,325-325[UP3]	.((((((.(.(((((((-((((&)))).))))))).)-)))))).	GGCCGCGAGAAUUGGAG-AGGC&GCCUUCUCCAAUGC-CGUGGCG	2	0.953588
isoform_104311:pma-miRN32a-5p:502	pma-miRN32a-5p	isoform_104311	Polyubiquitin 10 OS=Arabidopsis thaliana GN=UBQ10 PE=2 SV=2	489	512	503	502	11	-40.6	-28.3	0.697044	8	1-10,512-503;11-17,500-494;19-21,492-490	x-x,502-501[BULt];18-18,493-493[SIL];22-22,489-489[UP3]	.(((.(((((((..((((((((((&))))))))))--))))))).))).	GAAGGAAUUCCACCGGACCAGCAG&UUGCUGGUCU--UGGAGUUGCUUG	1	0.203903
isoform_104311:pma-miRN32b-5p:502	pma-miRN32b-5p	isoform_104311	Polyubiquitin 10 OS=Arabidopsis thaliana GN=UBQ10 PE=2 SV=2	489	512	503	502	11	-40.6	-28.3	0.697044	8	1-10,512-503;11-17,500-494;19-21,492-490	x-x,502-501[BULt];18-18,493-493[SIL];22-22,489-489[UP3]	.(((.(((((((..((((((((((&))))))))))--))))))).))).	GAAGGAAUUCCACCGGACCAGCAG&UUGCUGGUCU--UGGAGUUGCUUG	1	0.203903
isoform_104314:pma-miR11438a-3p:868	pma-miR11438a-3p	isoform_104314	E3 ubiquitin-protein ligase RING1 OS=Gossypium hirsutum GN=RING1 PE=1 SV=1	856	877	867	868	9	-30.6	-21.5	0.702614	6	1-5,877-873;6-16,871-861;19-21,858-856	x-x,872-872[BULt];17-18,860-859[SIL]	(((..(((((((((((.(((((&)))))-)))))))))))..)))	CACCAUGGGUGCAUAAUGCCAU&AUGGU-UUAUGCAUUCAAAGUG	2	0.421935
isoform_104314:pma-miR11438b-3p:868	pma-miR11438b-3p	isoform_104314	E3 ubiquitin-protein ligase RING1 OS=Gossypium hirsutum GN=RING1 PE=1 SV=1	856	877	867	868	9	-30.6	-21.5	0.702614	6	1-5,877-873;6-16,871-861;19-21,858-856	x-x,872-872[BULt];17-18,860-859[SIL]	(((..(((((((((((.(((((&)))))-)))))))))))..)))	CACCAUGGGUGCAUAAUGCCAU&AUGGU-UUAUGCAUUCAAAGUG	2	0.421935
isoform_104314:pma-miR11438c-3p:868	pma-miR11438c-3p	isoform_104314	E3 ubiquitin-protein ligase RING1 OS=Gossypium hirsutum GN=RING1 PE=1 SV=1	856	877	867	868	9	-30.6	-21.5	0.702614	6	1-5,877-873;6-16,871-861;19-21,858-856	x-x,872-872[BULt];17-18,860-859[SIL]	(((..(((((((((((.(((((&)))))-)))))))))))..)))	CACCAUGGGUGCAUAAUGCCAU&AUGGU-UUAUGCAUUCAAAGUG	2	0.421935
isoform_104314:pma-miR1313b-5p:396	pma-miR1313b-5p	isoform_104314	E3 ubiquitin-protein ligase RING1 OS=Gossypium hirsutum GN=RING1 PE=1 SV=1	381	405	396	396	10	-32.1	-22.4	0.697819	9.5	1-13,405-393;14-21,388-381	x-x,392-389[BULt]	((((((((....(((((((((((((&)))))))))))))----))))))))	CGGACGGCCUAGGGUUUUGGUGGUG&UACCACUGAAAUU----GUUGUUCG	2	0.794802
isoform_104314:pma-miR1313e-5p:396	pma-miR1313e-5p	isoform_104314	E3 ubiquitin-protein ligase RING1 OS=Gossypium hirsutum GN=RING1 PE=1 SV=1	381	405	396	396	10	-32.1	-22.4	0.697819	9.5	1-13,405-393;14-21,388-381	x-x,392-389[BULt]	((((((((....(((((((((((((&)))))))))))))----))))))))	CGGACGGCCUAGGGUUUUGGUGGUG&UACCACUGAAAUU----GUUGUUCG	2	0.794802
isoform_104314:pma-miR3704-3p:349	pma-miR3704-3p	isoform_104314	E3 ubiquitin-protein ligase RING1 OS=Gossypium hirsutum GN=RING1 PE=1 SV=1	336	355	348	349	9	-45.7	-31	0.678337	8	1-5,355-351;8-11,350-347;13-14,345-344;16-21,342-337	6-7,x-x[BULq];12-12,346-346[SIL];15-15,343-343[SIL];22-22,336-336[UP3]	.((((((.((.((((--(((((&)))))..)))).)).)))))).	CGGGUCUGGGCGGAG--GGGAA&UUCCCAACUCCACCGAGACCCA	2	0.537601
isoform_104314:pma-miR396a-5p:721	pma-miR396a-5p	isoform_104314	E3 ubiquitin-protein ligase RING1 OS=Gossypium hirsutum GN=RING1 PE=1 SV=1	709	729	720	721	9	-34.9	-22.8	0.653295	9.5	1-9,729-721;12-16,718-714	10-11,720-719[SIL];17-21,713-709[UP3]	.....(((((..(((((((((&)))))))))..))))).....	GCUUCCAAGACCGCCGUGGAG&UUCCACGGCUUUCUUGAACUU	2	0.999114
isoform_104314:pma-miR396b-5p:721	pma-miR396b-5p	isoform_104314	E3 ubiquitin-protein ligase RING1 OS=Gossypium hirsutum GN=RING1 PE=1 SV=1	709	729	720	721	9	-34.9	-22.8	0.653295	9.5	1-9,729-721;12-16,718-714	10-11,720-719[SIL];17-21,713-709[UP3]	.....(((((..(((((((((&)))))))))..))))).....	GCUUCCAAGACCGCCGUGGAG&UUCCACGGCUUUCUUGAACUU	2	0.999114
isoform_104314:pma-miR396c-5p:721	pma-miR396c-5p	isoform_104314	E3 ubiquitin-protein ligase RING1 OS=Gossypium hirsutum GN=RING1 PE=1 SV=1	709	729	720	721	9	-34.9	-22.8	0.653295	9.5	1-9,729-721;12-16,718-714	10-11,720-719[SIL];17-21,713-709[UP3]	.....(((((..(((((((((&)))))))))..))))).....	GCUUCCAAGACCGCCGUGGAG&UUCCACGGCUUUCUUGAACUU	2	0.999114
isoform_104314:pma-miR396d-5p:721	pma-miR396d-5p	isoform_104314	E3 ubiquitin-protein ligase RING1 OS=Gossypium hirsutum GN=RING1 PE=1 SV=1	709	729	720	721	9	-34.9	-22.8	0.653295	9.5	1-9,729-721;12-16,718-714	10-11,720-719[SIL];17-21,713-709[UP3]	.....(((((..(((((((((&)))))))))..))))).....	GCUUCCAAGACCGCCGUGGAG&UUCCACGGCUUUCUUGAACUU	2	0.999114
isoform_104314:pma-miR396e-5p:721	pma-miR396e-5p	isoform_104314	E3 ubiquitin-protein ligase RING1 OS=Gossypium hirsutum GN=RING1 PE=1 SV=1	709	729	720	721	9	-34.9	-22.8	0.653295	9.5	1-9,729-721;12-16,718-714	10-11,720-719[SIL];17-21,713-709[UP3]	.....(((((..(((((((((&)))))))))..))))).....	GCUUCCAAGACCGCCGUGGAG&UUCCACGGCUUUCUUGAACUU	2	0.999114
isoform_104314:pma-miR482f-3p:604	pma-miR482f-3p	isoform_104314	E3 ubiquitin-protein ligase RING1 OS=Gossypium hirsutum GN=RING1 PE=1 SV=1	591	616	604	604	10	-44.1	-30.12	0.682993	14.5	1-7,616-610;10-20,604-594;21-22,592-591	8-9,609-605[AILt];x-x,593-593[BULt]	((.(((((((((((.....(((((((&)))))))---..)))))))))))-))	GGCGGUGGGGGGAGGCAGCGGGGGGA&UCUUCCC---UACUCCUCCCAUU-CC	2	0.969082
isoform_104314:pma-miR482g-3p:604	pma-miR482g-3p	isoform_104314	E3 ubiquitin-protein ligase RING1 OS=Gossypium hirsutum GN=RING1 PE=1 SV=1	591	616	604	604	10	-44.1	-30.12	0.682993	14.5	1-7,616-610;10-20,604-594;21-22,592-591	8-9,609-605[AILt];x-x,593-593[BULt]	((.(((((((((((.....(((((((&)))))))---..)))))))))))-))	GGCGGUGGGGGGAGGCAGCGGGGGGA&UCUUCCC---UACUCCUCCCAUU-CC	2	0.969082
isoform_104314:pma-miR482h-3p:604	pma-miR482h-3p	isoform_104314	E3 ubiquitin-protein ligase RING1 OS=Gossypium hirsutum GN=RING1 PE=1 SV=1	591	616	604	604	10	-44.1	-30.12	0.682993	14.5	1-7,616-610;10-20,604-594;21-22,592-591	8-9,609-605[AILt];x-x,593-593[BULt]	((.(((((((((((.....(((((((&)))))))---..)))))))))))-))	GGCGGUGGGGGGAGGCAGCGGGGGGA&UCUUCCC---UACUCCUCCCAUU-CC	2	0.969082
isoform_104314:pma-miR482i-3p:604	pma-miR482i-3p	isoform_104314	E3 ubiquitin-protein ligase RING1 OS=Gossypium hirsutum GN=RING1 PE=1 SV=1	591	616	604	604	10	-41.7	-27.32	0.655156	15.5	1-7,616-610;10-20,604-594;21-22,592-591	8-9,609-605[AILt];x-x,593-593[BULt]	((.(((((((((((.....(((((((&)))))))---..)))))))))))-))	GGCGGUGGGGGGAGGCAGCGGGGGGA&UCUUUCC---UACUCCUCCCAUU-CC	2	0.998488
isoform_104314:pma-miR482m-3p:604	pma-miR482m-3p	isoform_104314	E3 ubiquitin-protein ligase RING1 OS=Gossypium hirsutum GN=RING1 PE=1 SV=1	591	616	604	604	10	-44.1	-30.12	0.682993	14.5	1-7,616-610;10-20,604-594;21-22,592-591	8-9,609-605[AILt];x-x,593-593[BULt]	((.(((((((((((.....(((((((&)))))))---..)))))))))))-))	GGCGGUGGGGGGAGGCAGCGGGGGGA&UCUUCCC---UACUCCUCCCAUU-CC	2	0.969082
isoform_104314:pma-miR482o-3p:604	pma-miR482o-3p	isoform_104314	E3 ubiquitin-protein ligase RING1 OS=Gossypium hirsutum GN=RING1 PE=1 SV=1	591	616	604	604	10	-44.1	-30.12	0.682993	14.5	1-7,616-610;10-20,604-594;21-22,592-591	8-9,609-605[AILt];x-x,593-593[BULt]	((.(((((((((((.....(((((((&)))))))---..)))))))))))-))	GGCGGUGGGGGGAGGCAGCGGGGGGA&UCUUCCC---UACUCCUCCCAUU-CC	2	0.969082
isoform_104314:pma-miR482r-3p:604	pma-miR482r-3p	isoform_104314	E3 ubiquitin-protein ligase RING1 OS=Gossypium hirsutum GN=RING1 PE=1 SV=1	591	616	604	604	10	-41.7	-27.32	0.655156	15.5	1-7,616-610;10-20,604-594;21-22,592-591	8-9,609-605[AILt];x-x,593-593[BULt]	((.(((((((((((.....(((((((&)))))))---..)))))))))))-))	GGCGGUGGGGGGAGGCAGCGGGGGGA&UCUUUCC---UACUCCUCCCAUU-CC	2	0.998488
isoform_104314:pma-miRN72a-3p:349	pma-miRN72a-3p	isoform_104314	E3 ubiquitin-protein ligase RING1 OS=Gossypium hirsutum GN=RING1 PE=1 SV=1	336	356	348	349	9	-46.9	-31.6	0.673774	9	2-5,355-352;8-9,351-350;10-14,348-344;16-21,342-337	1-1,356-356[UP5];6-7,x-x[BULq];x-x,349-349[BULt];15-15,343-343[SIL];22-22,336-336[UP3]	.((((((.(((((.((--((((.&.))))..))-))))).)))))).	CGGGUCUGGGCGGAGG--GGAAG&UUUCCAACC-CCGCCGAGACCCA	2	0.583305
isoform_104314:pma-miRN72b-3p:349	pma-miRN72b-3p	isoform_104314	E3 ubiquitin-protein ligase RING1 OS=Gossypium hirsutum GN=RING1 PE=1 SV=1	336	356	348	349	9	-46.9	-31.6	0.673774	9	2-5,355-352;8-9,351-350;10-14,348-344;16-21,342-337	1-1,356-356[UP5];6-7,x-x[BULq];x-x,349-349[BULt];15-15,343-343[SIL];22-22,336-336[UP3]	.((((((.(((((.((--((((.&.))))..))-))))).)))))).	CGGGUCUGGGCGGAGG--GGAAG&UUUCCAACC-CCGCCGAGACCCA	2	0.583305
isoform_104314:pma-miRN82-5p:595	pma-miRN82-5p	isoform_104314	E3 ubiquitin-protein ligase RING1 OS=Gossypium hirsutum GN=RING1 PE=1 SV=1	585	606	596	595	11	-44.5	-30.2	0.678652	11.5	1-9,606-598;12-17,594-589;20-21,586-585	10-11,597-595[AILt];18-19,588-587[SIL]	((..((((((...(((((((((&)))))))))-..))))))..))	CGGAGCGGCGGUGGGGGGAGGC&GCCUUCUCC-AAUGCCGUGGCG	2	0.84958
isoform_104375:pma-miRN61-5p:829	pma-miRN61-5p	isoform_104375	/	818	839	829	829	10	-35.2	-25	0.710227	5.5	1-2,839-838;3-8,836-831;10-15,829-824;17-21,822-818	x-x,837-837[BULt];9-9,830-830[SIL];16-16,823-823[SIL]	(((((.((((((.((((((.((&))-)))))).)))))).)))))	UCCGACAGGUCAGGGAAGAGUC&GA-UCUUCCAUGACUUUUCGGA	1	0.15828
isoform_10440:pma-miR11532b-3p:1250	pma-miR11532b-3p	isoform_10440	FACT complex subunit SSRP1 OS=Vicia faba GN=SSRP1 PE=2 SV=1	1238	1258	1249	1250	9	-30.7	-20.8	0.677524	6	1-10,1258-1249;12-14,1247-1245;17-21,1242-1238	11-11,1248-1248[SIL];15-16,1244-1243[SIL]	(((((..(((.((((((((((&)))))))))).)))..)))))	CUUGAGUUUGAGAGACAUGGA&UCCAUGUUUUACAAUGUCAAG	2	0.818009
isoform_104456:pma-miRN36-3p:675	pma-miRN36-3p	isoform_104456	Vicilin-like seed storage protein At2g18540 OS=Arabidopsis thaliana GN=At2g18540 PE=3 SV=1	663	682	674	675	9	-36.1	-24	0.66482	10.5	4-8,679-675;11-21,673-663	1-3,682-680[UP5];9-10,674-674[AILq]	(((((((((((.-(((((...&...)))))..)))))))))))	GGAGGAGGAUUC-AGGCGCUG&AACUGCCUAUAAUUCUCCUCC	1	0.763437
isoform_10466:pma-miR482j-3p:101	pma-miR482j-3p	isoform_10466	F-box/kelch-repeat protein At5g60570 OS=Arabidopsis thaliana GN=At5g60570 PE=2 SV=1	76	109	100	101	9	-40.2	-26.7	0.664179	16	2-14,108-96;15-17,83-81;19-22,79-76	1-1,109-109[UP5];x-x,95-84[BULt];18-18,80-80[SIL]	((((.(((............(((((((((((((.&.)))))))))))))------------))).))))	GGUCGCGGGUUCGAGAUUGAUGGAGUUGGAGGAC&UUUUUCCAACUCCA------------CCGAGACC	2	0.834198
isoform_10466:pma-miR482s-3p:101	pma-miR482s-3p	isoform_10466	F-box/kelch-repeat protein At5g60570 OS=Arabidopsis thaliana GN=At5g60570 PE=2 SV=1	76	109	100	101	9	-40.2	-26.7	0.664179	16	2-14,108-96;15-17,83-81;19-22,79-76	1-1,109-109[UP5];x-x,95-84[BULt];18-18,80-80[SIL]	((((.(((............(((((((((((((.&.)))))))))))))------------))).))))	GGUCGCGGGUUCGAGAUUGAUGGAGUUGGAGGAC&UUUUUCCAACUCCA------------CCGAGACC	2	0.834198
isoform_104693:pma-miR11544a-5p:740	pma-miR11544a-5p	isoform_104693	OBERON-like protein OS=Nicotiana benthamiana GN=PVIP PE=1 SV=1	726	748	739	740	9	-40.7	-27.2	0.668305	11	3-12,746-737;13-19,734-728	1-2,748-747[UP5];x-x,736-735[BULt];20-21,727-726[UP3]	..(((((((..((((((((((..&..))))))))))--)))))))..	ACGAGUGGAGGGUGGCAGCAGAG&AGCUGUUGUCAC--UCCACUCCA	1	0.403036
isoform_104693:pma-miR11544b-5p:740	pma-miR11544b-5p	isoform_104693	OBERON-like protein OS=Nicotiana benthamiana GN=PVIP PE=1 SV=1	726	748	739	740	9	-40.7	-27.2	0.668305	11	3-12,746-737;13-19,734-728	1-2,748-747[UP5];x-x,736-735[BULt];20-21,727-726[UP3]	..(((((((..((((((((((..&..))))))))))--)))))))..	ACGAGUGGAGGGUGGCAGCAGAG&AGCUGUUGUCAC--UCCACUCCA	1	0.403036
isoform_104693:pma-miR11544c-5p:740	pma-miR11544c-5p	isoform_104693	OBERON-like protein OS=Nicotiana benthamiana GN=PVIP PE=1 SV=1	726	748	739	740	9	-40.7	-27.2	0.668305	11	3-12,746-737;13-19,734-728	1-2,748-747[UP5];x-x,736-735[BULt];20-21,727-726[UP3]	..(((((((..((((((((((..&..))))))))))--)))))))..	ACGAGUGGAGGGUGGCAGCAGAG&AGCUGUUGUCAC--UCCACUCCA	1	0.403036
isoform_104757:pma-miR482i-3p:487	pma-miR482i-3p	isoform_104757	/	468	497	488	487	11	-41.7	-27.54	0.660432	21	1-10,497-488;12-17,478-473;19-22,471-468	11-11,487-479[AILt];18-18,472-472[SIL]	((((.((((((.........((((((((((&))))))))))--------.)))))).))))	GGGGCGGGAGGUUUUUGUGCGUAGGAGAGA&UCUUUCCUAC--------UCCUCCCAUUCC	2	0.996873
isoform_104757:pma-miR482r-3p:487	pma-miR482r-3p	isoform_104757	/	468	497	488	487	11	-41.7	-27.54	0.660432	21	1-10,497-488;12-17,478-473;19-22,471-468	11-11,487-479[AILt];18-18,472-472[SIL]	((((.((((((.........((((((((((&))))))))))--------.)))))).))))	GGGGCGGGAGGUUUUUGUGCGUAGGAGAGA&UCUUUCCUAC--------UCCUCCCAUUCC	2	0.996873
isoform_10477:pma-miR535a-5p:1679	pma-miR535a-5p	isoform_10477	Squamosa promoter-binding-like protein 12 OS=Oryza sativa subsp. indica GN=SPL12 PE=2 SV=1	1667	1689	1679	1679	10	-42.8	-33.4	0.780374	7	1-5,1689-1685;8-22,1681-1667	6-7,1684-1682[AILt]	(((((((((((((((...(((((&)))))-..)))))))))))))))	GGUGUGCUCUCUCUCUUCUGUCA&UGACA-ACGAGAGAGAGCACGCU	0	0.00204666
isoform_10477:pma-miR535b-5p:1679	pma-miR535b-5p	isoform_10477	Squamosa promoter-binding-like protein 12 OS=Oryza sativa subsp. indica GN=SPL12 PE=2 SV=1	1667	1689	1679	1679	10	-42.8	-33.4	0.780374	7	1-5,1689-1685;8-22,1681-1667	6-7,1684-1682[AILt]	(((((((((((((((...(((((&)))))-..)))))))))))))))	GGUGUGCUCUCUCUCUUCUGUCA&UGACA-ACGAGAGAGAGCACGCU	0	0.00204666
isoform_10477:pma-miR535c-5p:1679	pma-miR535c-5p	isoform_10477	Squamosa promoter-binding-like protein 12 OS=Oryza sativa subsp. indica GN=SPL12 PE=2 SV=1	1667	1689	1679	1679	10	-42.8	-33.4	0.780374	7	1-5,1689-1685;8-22,1681-1667	6-7,1684-1682[AILt]	(((((((((((((((...(((((&)))))-..)))))))))))))))	GGUGUGCUCUCUCUCUUCUGUCA&UGACA-ACGAGAGAGAGCACGCU	0	0.00204666
isoform_104801:pma-miR11512a-5p:363	pma-miR11512a-5p	isoform_104801	Glycine-rich cell wall structural protein OS=Arabidopsis thaliana GN=At3g17050 PE=3 SV=2	352	374	363	363	10	-31.7	-20.9	0.659306	10	2-4,373-371;5-14,368-359;16-21,357-352	1-1,374-374[UP5];x-x,370-369[BULt];15-15,358-358[SIL]	((((((.((((((((((..(((.&.)))--)))))))))).))))))	GGUGCUGGGUCUUAUGCUGGCUC&AAGU--GCAUAAGAUUGGGUAUU	2	0.954514
isoform_104801:pma-miRN72a-3p:220	pma-miRN72a-3p	isoform_104801	Glycine-rich cell wall structural protein OS=Arabidopsis thaliana GN=At3g17050 PE=3 SV=2	206	230	220	220	10	-46.9	-34.6	0.73774	11	4-8,227-223;9-10,221-220;11-22,217-206	1-3,230-228[UP5];x-x,222-222[BULt];x-x,219-218[BULt]	((((((((((((..((.(((((...&...)))))-))--))))))))))))	UGGGUCUCGGCGUCGGCGUUGGUGC&UUUCCAAC-CC--CGCCGAGACCCA	2	0.318
isoform_104801:pma-miRN72b-3p:220	pma-miRN72b-3p	isoform_104801	Glycine-rich cell wall structural protein OS=Arabidopsis thaliana GN=At3g17050 PE=3 SV=2	206	230	220	220	10	-46.9	-34.6	0.73774	11	4-8,227-223;9-10,221-220;11-22,217-206	1-3,230-228[UP5];x-x,222-222[BULt];x-x,219-218[BULt]	((((((((((((..((.(((((...&...)))))-))--))))))))))))	UGGGUCUCGGCGUCGGCGUUGGUGC&UUUCCAAC-CC--CGCCGAGACCCA	2	0.318
isoform_104809:pma-miRN59-5p:500	pma-miRN59-5p	isoform_104809	Abscisic stress-ripening protein 2 OS=Solanum lycopersicum GN=ASR2 PE=4 SV=1	490	510	501	500	11	-28.6	-22.4	0.783217	7	1-9,510-502;11-19,500-492	10-10,501-501[SIL];20-21,491-490[UP3]	..(((((((((.(((((((((&))))))))).)))))))))..	AAUUUGCAGCACGAGAAGCAC&GUGUUUCUUAUGUUGUAAAGA	2	0.179005
isoform_104809:pma-miRN88a-5p:500	pma-miRN88a-5p	isoform_104809	Abscisic stress-ripening protein 2 OS=Solanum lycopersicum GN=ASR2 PE=4 SV=1	490	509	500	500	10	-34.9	-25.6	0.733524	5	2-11,508-499;13-20,498-491	1-1,509-509[UP5];12-12,x-x[BULq];21-21,490-490[UP3]	.((((((((-((((((((((.&.)))))))))).)))))))).	AAUUUGCAG-CACGAGAAGCA&GGCUUCUCGUGGUUGUAAAUA	2	0.549854
isoform_104809:pma-miRN88b-5p:500	pma-miRN88b-5p	isoform_104809	Abscisic stress-ripening protein 2 OS=Solanum lycopersicum GN=ASR2 PE=4 SV=1	490	509	500	500	10	-34.9	-25.6	0.733524	5	2-11,508-499;13-20,498-491	1-1,509-509[UP5];12-12,x-x[BULq];21-21,490-490[UP3]	.((((((((-((((((((((.&.)))))))))).)))))))).	AAUUUGCAG-CACGAGAAGCA&GGCUUCUCGUGGUUGUAAAUA	2	0.549854
isoform_104816:pma-miR156a-5p:946	pma-miR156a-5p	isoform_104816	Squamosa promoter-binding-like protein 7 OS=Oryza sativa subsp. japonica GN=SPL7 PE=2 SV=2	936	955	946	946	10	-37.2	-34.7	0.932796	1	1-13,955-943;15-20,941-936	14-14,942-942[SIL]	((((((.(((((((((((((&))))))))))))).))))))	GUGCUCUCUCUCUUCUGUCA&UGACAGAAGAGAGUGAGCAC	0	0.000606854
isoform_104816:pma-miR156b-5p:946	pma-miR156b-5p	isoform_104816	Squamosa promoter-binding-like protein 7 OS=Oryza sativa subsp. japonica GN=SPL7 PE=2 SV=2	936	955	946	946	10	-39.3	-33.8	0.860051	1.5	1-13,955-943;15-20,941-936	14-14,942-942[SIL]	((((((.(((((((((((((&))))))))))))).))))))	GUGCUCUCUCUCUUCUGUCA&UGACAGAAGAGAGUGGGCAC	0	0.000758511
isoform_10488:pma-miRN36-3p:1263	pma-miRN36-3p	isoform_10488	Citrate synthase 3, peroxisomal OS=Arabidopsis thaliana GN=CSY3 PE=2 SV=1	1251	1271	1262	1263	9	-36.1	-24.42	0.676454	11.5	1-8,1271-1264;15-21,1257-1251	9-14,1263-1258[SIL]	(((((((......((((((((&))))))))......)))))))	GGAGGGGCAAAUGAGGCGGUU&AACUGCCUAUAAUUCUCCUCC	1	0.662373
isoform_105003:pma-miR3710a-3p:2756	pma-miR3710a-3p	isoform_105003	Disease resistance protein TAO1 OS=Arabidopsis thaliana GN=TAO1 PE=4 SV=1	2744	2765	2756	2756	10	-44.7	-37.9	0.847875	4	1-11,2765-2755;13-18,2753-2748;19-21,2746-2744	12-12,2754-2754[SIL];x-x,2747-2747[BULt]	(((.((((((.(((((((((((&))))))))))).))))))-)))	GGGAAACCUGUCGGGCCUCCAA&UUGGAGGCCUGUCAGGUU-CCC	2	0.688066
isoform_105003:pma-miR3710b-3p:2756	pma-miR3710b-3p	isoform_105003	Disease resistance protein TAO1 OS=Arabidopsis thaliana GN=TAO1 PE=4 SV=1	2744	2765	2756	2756	10	-44.7	-37.9	0.847875	4	1-11,2765-2755;13-18,2753-2748;19-21,2746-2744	12-12,2754-2754[SIL];x-x,2747-2747[BULt]	(((.((((((.(((((((((((&))))))))))).))))))-)))	GGGAAACCUGUCGGGCCUCCAA&UUGGAGGCCUGUCAGGUU-CCC	2	0.688066
isoform_105003:pma-miR3710c-5p:2756	pma-miR3710c-5p	isoform_105003	Disease resistance protein TAO1 OS=Arabidopsis thaliana GN=TAO1 PE=4 SV=1	2744	2765	2756	2756	10	-44.7	-37.9	0.847875	4	1-11,2765-2755;13-18,2753-2748;19-21,2746-2744	12-12,2754-2754[SIL];x-x,2747-2747[BULt]	(((.((((((.(((((((((((&))))))))))).))))))-)))	GGGAAACCUGUCGGGCCUCCAA&UUGGAGGCCUGUCAGGUU-CCC	2	0.688066
isoform_105003:pma-miR3710d-5p:2756	pma-miR3710d-5p	isoform_105003	Disease resistance protein TAO1 OS=Arabidopsis thaliana GN=TAO1 PE=4 SV=1	2744	2765	2756	2756	10	-44.7	-37.9	0.847875	4	1-11,2765-2755;13-18,2753-2748;19-21,2746-2744	12-12,2754-2754[SIL];x-x,2747-2747[BULt]	(((.((((((.(((((((((((&))))))))))).))))))-)))	GGGAAACCUGUCGGGCCUCCAA&UUGGAGGCCUGUCAGGUU-CCC	2	0.688066
isoform_105003:pma-miR3710e-3p:2756	pma-miR3710e-3p	isoform_105003	Disease resistance protein TAO1 OS=Arabidopsis thaliana GN=TAO1 PE=4 SV=1	2744	2765	2756	2756	10	-44.7	-37.9	0.847875	4	1-11,2765-2755;13-18,2753-2748;19-21,2746-2744	12-12,2754-2754[SIL];x-x,2747-2747[BULt]	(((.((((((.(((((((((((&))))))))))).))))))-)))	GGGAAACCUGUCGGGCCUCCAA&UUGGAGGCCUGUCAGGUU-CCC	2	0.688066
isoform_105003:pma-miR3710f-3p:2756	pma-miR3710f-3p	isoform_105003	Disease resistance protein TAO1 OS=Arabidopsis thaliana GN=TAO1 PE=4 SV=1	2744	2765	2756	2756	10	-44.7	-37.9	0.847875	4	1-11,2765-2755;13-18,2753-2748;19-21,2746-2744	12-12,2754-2754[SIL];x-x,2747-2747[BULt]	(((.((((((.(((((((((((&))))))))))).))))))-)))	GGGAAACCUGUCGGGCCUCCAA&UUGGAGGCCUGUCAGGUU-CCC	2	0.688066
isoform_105003:pma-miR3710g-3p:2756	pma-miR3710g-3p	isoform_105003	Disease resistance protein TAO1 OS=Arabidopsis thaliana GN=TAO1 PE=4 SV=1	2744	2765	2756	2756	10	-44.7	-37.9	0.847875	4	1-11,2765-2755;13-18,2753-2748;19-21,2746-2744	12-12,2754-2754[SIL];x-x,2747-2747[BULt]	(((.((((((.(((((((((((&))))))))))).))))))-)))	GGGAAACCUGUCGGGCCUCCAA&UUGGAGGCCUGUCAGGUU-CCC	2	0.688066
isoform_105003:pma-miR3710h-5p:2756	pma-miR3710h-5p	isoform_105003	Disease resistance protein TAO1 OS=Arabidopsis thaliana GN=TAO1 PE=4 SV=1	2744	2765	2756	2756	10	-44.7	-37.9	0.847875	4	1-11,2765-2755;13-18,2753-2748;19-21,2746-2744	12-12,2754-2754[SIL];x-x,2747-2747[BULt]	(((.((((((.(((((((((((&))))))))))).))))))-)))	GGGAAACCUGUCGGGCCUCCAA&UUGGAGGCCUGUCAGGUU-CCC	2	0.688066
isoform_105003:pma-miR3710i-3p:2756	pma-miR3710i-3p	isoform_105003	Disease resistance protein TAO1 OS=Arabidopsis thaliana GN=TAO1 PE=4 SV=1	2744	2765	2756	2756	10	-44.7	-37.9	0.847875	4	1-11,2765-2755;13-18,2753-2748;19-21,2746-2744	12-12,2754-2754[SIL];x-x,2747-2747[BULt]	(((.((((((.(((((((((((&))))))))))).))))))-)))	GGGAAACCUGUCGGGCCUCCAA&UUGGAGGCCUGUCAGGUU-CCC	2	0.688066
isoform_105059:pma-miR11425a-5p:1178	pma-miR11425a-5p	isoform_105059	Enolase 1 OS=Hevea brasiliensis GN=ENO1 PE=1 SV=1	1167	1187	1177	1178	9	-24.4	-17.3	0.709016	7.5	1-9,1187-1179;12-19,1175-1168	10-11,1178-1176[AILt];20-20,1167-1167[UP3]	.((((((((...(((((((((&)))))))))-..)))))))).	UGAAAGUAUUGAAGCAGUAAA&UUUACUGCU-AUAUAUUUUCU	2	0.993277
isoform_105059:pma-miR11425e-5p:1178	pma-miR11425e-5p	isoform_105059	Enolase 1 OS=Hevea brasiliensis GN=ENO1 PE=1 SV=1	1167	1187	1177	1178	9	-24.4	-17.3	0.709016	7.5	1-9,1187-1179;12-19,1175-1168	10-11,1178-1176[AILt];20-20,1167-1167[UP3]	.((((((((...(((((((((&)))))))))-..)))))))).	UGAAAGUAUUGAAGCAGUAAA&UUUACUGCU-AUAUAUUUUCU	2	0.993277
isoform_105157:pma-miR1312b-3p:708	pma-miR1312b-3p	isoform_105157	Disease resistance protein TAO1 OS=Arabidopsis thaliana GN=TAO1 PE=4 SV=1	696	717	708	708	10	-37	-38.3	1	0	1-22,717-696		((((((((((((((((((((((&))))))))))))))))))))))	AUGUGGCCAUUUUCUCUCCAAA&UUUGGAGAGAAAAUGGCCACAU	0	0.000985951
isoform_105157:pma-miR1312c-3p:708	pma-miR1312c-3p	isoform_105157	Disease resistance protein TAO1 OS=Arabidopsis thaliana GN=TAO1 PE=4 SV=1	696	717	708	708	10	-37	-38.3	1	0	1-22,717-696		((((((((((((((((((((((&))))))))))))))))))))))	AUGUGGCCAUUUUCUCUCCAAA&UUUGGAGAGAAAAUGGCCACAU	0	0.000985951
isoform_105229:pma-miR3693a-5p:788	pma-miR3693a-5p	isoform_105229	ATP synthase subunit beta, mitochondrial OS=Hevea brasiliensis GN=ATPB PE=2 SV=1	778	797	788	788	10	-37.4	-24.7	0.660428	12.5	4-5,794-793;8-18,790-780	1-3,797-795[UP5];6-7,792-791[SIL];19-20,779-778[UP3]	..(((((((((((..((...&...))..)))))))))))..	UCCCUGUGGGCAGGGCCACU&UCAGGAACUGCUCAUAGGUC	1	0.298497
isoform_105381:pma-miR11425a-5p:152	pma-miR11425a-5p	isoform_105381	Vacuolar-sorting protein BRO1 OS=Arabidopsis thaliana GN=BRO1 PE=1 SV=1	143	163	153	152	11	-24.4	-16.4	0.672131	10	3-9,161-155;12-20,151-143	1-2,163-162[UP5];10-11,154-152[AILt]	(((((((((...(((((((..&..)))))))-..)))))))))	GGAAGAUAUUGAAGCAGUACA&UUUACUGCU-AUAUAUUUUCU	2	0.999996
isoform_105381:pma-miR11425e-5p:152	pma-miR11425e-5p	isoform_105381	Vacuolar-sorting protein BRO1 OS=Arabidopsis thaliana GN=BRO1 PE=1 SV=1	143	163	153	152	11	-24.4	-16.4	0.672131	10	3-9,161-155;12-20,151-143	1-2,163-162[UP5];10-11,154-152[AILt]	(((((((((...(((((((..&..)))))))-..)))))))))	GGAAGAUAUUGAAGCAGUACA&UUUACUGCU-AUAUAUUUUCU	2	0.999996
isoform_105573:pma-miR166l-3p:516	pma-miR166l-3p	isoform_105573	S-adenosylmethionine synthase 2 OS=Pinus contorta GN=SAMS2 PE=2 SV=1	502	526	515	516	9	-42	-28.6	0.680952	10	3-4,524-523;5-15,520-510;16-21,507-502	1-2,526-525[UP5];x-x,522-521[BULt];x-x,509-508[BULt]	((((((..(((((((((((..((..&..))--)))))))))))--))))))	GAGGAGAUUGGAGCCUGGUGACCAG&UCGG--ACCAGGCUUCA--UUCCUC	2	0.416574
isoform_10558:pma-miRN41-5p:1351	pma-miRN41-5p	isoform_10558	S-adenosylmethionine decarboxylase proenzyme OS=Daucus carota GN=SAMDC PE=2 SV=1	1332	1360	1351	1351	10	-31.2	-20.42	0.654487	23	2-10,1359-1351;13-21,1340-1332	1-1,1360-1360[UP5];11-12,1350-1341[AILt]	(((((((((..........(((((((((.&.)))))))))--------..)))))))))	GAGCAGCUAUUUCCACUAUUCAUGUAACG&UGUUGCAUGA--------UUUAGCUGUUU	2	0.999918
isoform_105631:pma-miR950p-5p:403	pma-miR950p-5p	isoform_105631	TMV resistance protein N OS=Nicotiana glutinosa GN=N PE=1 SV=1	391	412	403	403	10	-42.9	-32.4	0.755245	5.5	3-13,410-400;15-22,398-391	1-2,412-411[UP5];14-14,399-399[SIL]	((((((((.(((((((((((..&..))))))))))).))))))))	AAUCAUCGCGGGCCUGACGUAA&UGACGUCAGGUCCUCGAUGGUU	2	0.124929
isoform_105677:pma-miR168-3p:1450	pma-miR168-3p	isoform_105677	UDP-glycosyltransferase 74E1 OS=Arabidopsis thaliana GN=UGT74E1 PE=3 SV=1	1439	1471	1450	1450	10	-37.7	-24.7	0.655172	28	2-7,1470-1465;8-19,1452-1441	1-1,1471-1471[UP5];x-x,1464-1453[BULt];20-21,1440-1439[UP3]	..((((((((((((............((((((.&.))))))------------))))))))))))..	CGUCAGUUGGUGCAUUUAUGACGCAUUGUGGGU&CCCCACA------------UGCAUCAACUGAAU	2	0.766685
isoform_105709:pma-miRN88a-5p:949	pma-miRN88a-5p	isoform_105709	Pre-mRNA-splicing factor SLU7 OS=Oryza sativa subsp. japonica GN=Os08g0127700 PE=2 SV=1	938	958	949	949	10	-34.9	-22.7	0.65043	9	1-11,958-948;14-17,945-942	12-13,947-946[SIL];18-21,941-938[UP3]	....((((..(((((((((((&)))))))))))..))))....	AACAUACAUGCAUGGGAAGCC&GGCUUCUCGUGGUUGUAAAUA	2	0.999792
isoform_105709:pma-miRN88b-5p:949	pma-miRN88b-5p	isoform_105709	Pre-mRNA-splicing factor SLU7 OS=Oryza sativa subsp. japonica GN=Os08g0127700 PE=2 SV=1	938	958	949	949	10	-34.9	-22.7	0.65043	9	1-11,958-948;14-17,945-942	12-13,947-946[SIL];18-21,941-938[UP3]	....((((..(((((((((((&)))))))))))..))))....	AACAUACAUGCAUGGGAAGCC&GGCUUCUCGUGGUUGUAAAUA	2	0.999792
isoform_105729:pma-miR11482-3p:756	pma-miR11482-3p	isoform_105729	/	738	765	756	756	10	-39.6	-27.6	0.69697	11	4-14,762-752;15-19,746-742;20-22,740-738	1-3,765-763[UP5];x-x,751-747[BULt];x-x,741-741[BULt]	(((.(((((.....(((((((((((...&...)))))))))))-----)))))-)))	UGGUAUUGCCAGUGAGAAGGACUGGGGC&UAACCAGUCCUUCU-----GCAAU-CCA	1	0.137451
isoform_105742:pma-miRN34-5p:570	pma-miRN34-5p	isoform_105742	/	552	579	570	570	10	-34.8	-22.8	0.655172	21	4-11,576-569;12-22,562-552	1-3,579-577[UP5];x-x,568-563[BULt]	(((((((((((......((((((((...&...))))))))------)))))))))))	ACUGUAGCGGAGGAAAAUCGGGAGCAUU&UGAGUUCUUGA------UUCGCUAUAGU	2	0.752566
isoform_105748:pma-miR1313b-5p:18	pma-miR1313b-5p	isoform_105748	E3 ubiquitin-protein ligase BRE1-like 2 OS=Oryza sativa subsp. indica GN=BRE1B PE=3 SV=2	8	27	19	18	11	-32.1	-21	0.654206	10.5	3-9,25-19;12-16,17-13;18-21,11-8	1-2,27-26[UP5];10-11,18-18[AILq];17-17,12-12[SIL]	((((.(((((.-(((((((..&..)))))))..))))).))))	CGGGGGACAGG-UCAGUGGAU&UACCACUGAAAUUGUUGUUCG	2	0.977862
isoform_105748:pma-miR1313e-5p:18	pma-miR1313e-5p	isoform_105748	E3 ubiquitin-protein ligase BRE1-like 2 OS=Oryza sativa subsp. indica GN=BRE1B PE=3 SV=2	8	27	19	18	11	-32.1	-21	0.654206	10.5	3-9,25-19;12-16,17-13;18-21,11-8	1-2,27-26[UP5];10-11,18-18[AILq];17-17,12-12[SIL]	((((.(((((.-(((((((..&..)))))))..))))).))))	CGGGGGACAGG-UCAGUGGAU&UACCACUGAAAUUGUUGUUCG	2	0.977862
isoform_105911:pma-miR11425b-3p:483	pma-miR11425b-3p	isoform_105911	2-hydroxyacyl-CoA lyase OS=Oryza sativa subsp. japonica GN=Os01g0505400 PE=3 SV=3	468	492	483	483	10	-31.5	-21.58	0.685079	15.5	1-12,492-481;14-20,475-469	13-13,480-476[AILt];21-21,468-468[UP3]	.(((((((.....((((((((((((&))))))))))))----.))))))).	CGGGGAGGCUUGUGGUGGCUGUGGA&UUCACAGCUAUU----UCUUUUCCU	2	0.998128
isoform_105911:pma-miR11425j-3p:483	pma-miR11425j-3p	isoform_105911	2-hydroxyacyl-CoA lyase OS=Oryza sativa subsp. japonica GN=Os01g0505400 PE=3 SV=3	468	492	483	483	10	-32.1	-21.96	0.684112	16.5	1-11,492-482;14-20,475-469	12-13,481-476[AILt];21-21,468-468[UP3]	.(((((((......(((((((((((&)))))))))))----..))))))).	CGGGGAGGCUUGUGGUGGCUGUGGA&UUCACAGCUAU----AUCUUUUCCU	2	0.962373
isoform_106043:pma-miRN59-3p:460	pma-miRN59-3p	isoform_106043	Protein SUPPRESSOR OF GENE SILENCING 3 homolog OS=Oryza sativa subsp. indica GN=SGS3 PE=3 SV=1	449	469	460	460	10	-26.5	-20.1	0.758491	4	1-6,469-464;8-19,462-451	7-7,463-463[SIL];20-21,450-449[UP3]	..((((((((((((.((((((&)))))).))))))))))))..	GAGUAUUUCAAAGGAUAUAAA&UUUAUAACCUUUGAAAUACAC	0	0.0219132
isoform_10604:pma-miRN41-5p:964	pma-miRN41-5p	isoform_10604	Putative clathrin assembly protein At5g35200 OS=Arabidopsis thaliana GN=At5g35200 PE=1 SV=1	948	973	964	964	10	-31.2	-21.3	0.682692	14.5	1-12,973-962;13-21,956-948	x-x,961-957[BULt]	(((((((((.....((((((((((((&))))))))))))-----)))))))))	GGGCAGCUAUAUCCAAUCAUGUGAUA&UGUUGCAUGAUU-----UAGCUGUUU	1	0.634815
isoform_106050:pma-miR11425j-3p:370	pma-miR11425j-3p	isoform_106050	Polyneuridine-aldehyde esterase OS=Rauvolfia serpentina GN=PNAE PE=1 SV=1	356	381	371	370	11	-32.1	-21.2	0.660436	12	1-7,381-375;8-10,373-371;11-21,366-356	x-x,374-374[BULt];x-x,370-367[BULt]	(((((((((((....(((.(((((((&)))))))-)))----)))))))))))	AGGAAAAGAUAAACAUGGAUUGUGAA&UUCACAG-CUA----UAUCUUUUCCU	1	0.696065
isoform_10614:pma-miRN48a-3p:537	pma-miRN48a-3p	isoform_10614	/	523	545	536	537	9	-31.1	-20.9	0.672026	13	3-10,543-536;11-18,533-526	1-2,545-544[UP5];x-x,535-534[BULt];19-21,525-523[UP3]	...((((((((..((((((((..&..))))))))--))))))))...	ACCGCUCAAGAGCUGGUCUGCUG&UUGUAGACUA--UUUUGAGCAAC	2	0.785468
isoform_10614:pma-miRN48b-3p:537	pma-miRN48b-3p	isoform_10614	/	523	545	536	537	9	-31.1	-20.9	0.672026	13	3-10,543-536;11-18,533-526	1-2,545-544[UP5];x-x,535-534[BULt];19-21,525-523[UP3]	...((((((((..((((((((..&..))))))))--))))))))...	ACCGCUCAAGAGCUGGUCUGCUG&UUGUAGACUA--UUUUGAGCAAC	2	0.785468
isoform_10614:pma-miRN48c-3p:537	pma-miRN48c-3p	isoform_10614	/	523	545	536	537	9	-31.1	-20.9	0.672026	13	3-10,543-536;11-18,533-526	1-2,545-544[UP5];x-x,535-534[BULt];19-21,525-523[UP3]	...((((((((..((((((((..&..))))))))--))))))))...	ACCGCUCAAGAGCUGGUCUGCUG&UUGUAGACUA--UUUUGAGCAAC	2	0.785468
isoform_106180:pma-miR11425d-3p:705	pma-miR11425d-3p	isoform_106180	Glycine-rich RNA-binding protein 3, mitochondrial OS=Arabidopsis thaliana GN=RBG3 PE=1 SV=1	695	715	706	705	11	-31.7	-21	0.662461	8.5	3-10,713-706;12-14,704-702;16-21,700-695	1-2,715-714[UP5];11-11,705-705[SIL];15-15,701-701[SIL]	((((((.(((.((((((((..&..)))))))).))).))))))	GAGGGGCAGGUUAUGGCAGCA&UACUGCUAUAUCUUUUCCUUC	2	0.999996
isoform_106232:pma-miR11425a-5p:55	pma-miR11425a-5p	isoform_106232	Chitinase 4 OS=Oryza sativa subsp. japonica GN=Cht4 PE=2 SV=2	46	64	55	55	10	-24.4	-17.7	0.72541	7	2-11,63-54;13-20,53-46	1-1,64-64[UP5];12-12,x-x[BULq]	((((((((-((((((((((.&.)))))))))).))))))))	GGGGAGUA-GUAGCGGUAAC&UUUACUGCUAUAUAUUUUCU	2	0.971356
isoform_106232:pma-miR11425e-5p:55	pma-miR11425e-5p	isoform_106232	Chitinase 4 OS=Oryza sativa subsp. japonica GN=Cht4 PE=2 SV=2	46	64	55	55	10	-24.4	-17.7	0.72541	7	2-11,63-54;13-20,53-46	1-1,64-64[UP5];12-12,x-x[BULq]	((((((((-((((((((((.&.)))))))))).))))))))	GGGGAGUA-GUAGCGGUAAC&UUUACUGCUAUAUAUUUUCU	2	0.971356
isoform_106232:pma-miR11425h-3p:55	pma-miR11425h-3p	isoform_106232	Chitinase 4 OS=Oryza sativa subsp. japonica GN=Cht4 PE=2 SV=2	45	64	55	55	10	-29.2	-20.5	0.702055	8	2-11,63-54;14-19,51-46	1-1,64-64[UP5];12-13,53-52[SIL];20-20,45-45[UP3]	.((((((..((((((((((.&.))))))))))..)))))).	UGGGGAGUAGUAGCGGUAAC&UUUACUGCUAUAUCUUCUCU	2	0.994912
isoform_106247:pma-miRN77-3p:1194	pma-miRN77-3p	isoform_106247	Disease resistance protein TAO1 OS=Arabidopsis thaliana GN=TAO1 PE=4 SV=1	1183	1203	1194	1194	10	-43.9	-30.2	0.687927	4	1-7,1203-1197;9-15,1195-1189;17-21,1187-1183	8-8,1196-1196[SIL];16-16,1188-1188[SIL]	(((((.(((((((.(((((((&))))))).))))))).)))))	GGCAGAUUGAUGAACCUCCAA&UUGGAGGCUCGUCAAGCUGCC	2	0.999898
isoform_106247:pma-miRN77-3p:1256	pma-miRN77-3p	isoform_106247	Disease resistance protein TAO1 OS=Arabidopsis thaliana GN=TAO1 PE=4 SV=1	1245	1265	1256	1256	10	-43.9	-38	0.865604	2.5	1-7,1265-1259;9-21,1257-1245	8-8,1258-1258[SIL]	(((((((((((((.(((((((&))))))).)))))))))))))	GGCGGCUUGACGAACCUCCAA&UUGGAGGCUCGUCAAGCUGCC	2	0.963092
isoform_106247:pma-miRN77-3p:1404	pma-miRN77-3p	isoform_106247	Disease resistance protein TAO1 OS=Arabidopsis thaliana GN=TAO1 PE=4 SV=1	1393	1413	1404	1404	10	-43.9	-31.3	0.712984	3.5	1-7,1413-1407;9-16,1405-1398;18-21,1396-1393	8-8,1406-1406[SIL];17-17,1397-1397[SIL]	((((.((((((((.(((((((&))))))).)))))))).))))	GGCGACUUGACGAACCUCCAA&UUGGAGGCUCGUCAAGCUGCC	0	0.528634
isoform_106247:pma-miRN77-3p:1476	pma-miRN77-3p	isoform_106247	Disease resistance protein TAO1 OS=Arabidopsis thaliana GN=TAO1 PE=4 SV=1	1465	1485	1476	1476	10	-43.9	-38.3	0.872437	2	1-3,1485-1483;5-21,1481-1465	4-4,1482-1482[SIL]	(((((((((((((((((.(((&))).)))))))))))))))))	GGCAGCUUGACGAGCCUACAA&UUGGAGGCUCGUCAAGCUGCC	2	0.958975
isoform_10630:pma-miR11571-5p:281	pma-miR11571-5p	isoform_10630	ABC transporter F family member 1 OS=Arabidopsis thaliana GN=ABCF1 PE=2 SV=1	269	289	280	281	9	-37.4	-25.1	0.671123	8.5	2-10,288-280;12-18,278-272	1-1,289-289[UP5];11-11,279-279[SIL];19-21,271-269[UP3]	...(((((((.(((((((((.&.))))))))).)))))))...	AAAGAGGGGAUCGAAGUCCGC&UUGGAUUUCGCUUCCCUCAUC	2	0.940649
isoform_10631:pma-miRN59-5p:1809	pma-miRN59-5p	isoform_10631	Heat shock cognate 70 kDa protein OS=Petunia hybrida GN=HSP70 PE=2 SV=1	1798	1818	1809	1809	10	-28.6	-21.6	0.755245	7	1-17,1818-1802	18-21,1801-1798[UP3]	....(((((((((((((((((&)))))))))))))))))....	UGCAUACAACAUGAGGAAUAC&GUGUUUCUUAUGUUGUAAAGA	2	0.468473
isoform_106429:pma-miR951-5p:342	pma-miR951-5p	isoform_106429	/	330	351	342	342	10	-41.8	-38.1	0.911483	2	1-22,351-330		((((((((((((((((((((((&))))))))))))))))))))))	CGUGGUCUGGAUGUCAAGAACA&UGUUCUUGACGUCUGGACCACG	2	0.00669199
isoform_106429:pma-miR951-5p:416	pma-miR951-5p	isoform_106429	/	404	425	416	416	10	-41.8	-38.4	0.91866	3	1-10,425-416;12-21,414-405	11-11,415-415[SIL];22-22,404-404[UP3]	.((((((((((.((((((((((&)))))))))).)))))))))).	GGUGGUCCAGAGGUCAAGAACA&UGUUCUUGACGUCUGGACCACG	0	0.000303473
isoform_106448:pma-miR11524a-5p:129	pma-miR11524a-5p	isoform_106448	Transcription factor MYB4 OS=Oryza sativa subsp. japonica GN=MYB4 PE=2 SV=2	116	138	129	129	10	-46.1	-32.7	0.709328	8.5	3-11,136-128;13-22,125-116	1-2,138-137[UP5];12-12,127-126[AILt]	((((((((((..(((((((((..&..)))))))))-.))))))))))	CAGUAAAGAAAGGCCCCUGGACU&UCUCCGGGGGC-GUUCUUUGCUG	2	0.425322
isoform_106448:pma-miR11524b-5p:129	pma-miR11524b-5p	isoform_106448	Transcription factor MYB4 OS=Oryza sativa subsp. japonica GN=MYB4 PE=2 SV=2	116	138	129	129	10	-46.1	-32.7	0.709328	8.5	3-11,136-128;13-22,125-116	1-2,138-137[UP5];12-12,127-126[AILt]	((((((((((..(((((((((..&..)))))))))-.))))))))))	CAGUAAAGAAAGGCCCCUGGACU&UCUCCGGGGGC-GUUCUUUGCUG	2	0.425322
isoform_106527:pma-miR1312b-3p:302	pma-miR1312b-3p	isoform_106527	/	289	310	301	302	9	-37	-24.5	0.662162	11	3-3,308-308;5-18,306-293	1-2,310-309[UP5];4-4,307-307[SIL];19-22,292-289[UP3]	....((((((((((((((.(..&..).))))))))))))))....	GAUAGGCCAUUUUCUCUUGGCG&UUUGGAGAGAAAAUGGCCACAU	2	0.827092
isoform_106527:pma-miR1312c-3p:302	pma-miR1312c-3p	isoform_106527	/	289	310	301	302	9	-37	-24.5	0.662162	11	3-3,308-308;5-18,306-293	1-2,310-309[UP5];4-4,307-307[SIL];19-22,292-289[UP3]	....((((((((((((((.(..&..).))))))))))))))....	GAUAGGCCAUUUUCUCUUGGCG&UUUGGAGAGAAAAUGGCCACAU	2	0.827092
isoform_10652:pma-miRN46-5p:1130	pma-miRN46-5p	isoform_10652	ATP synthase subunit beta, mitochondrial OS=Nicotiana plumbaginifolia GN=ATPB PE=1 SV=1	1119	1139	1129	1130	9	-35.1	-24	0.683761	10.5	1-3,1139-1137;4-10,1135-1129;13-20,1127-1120	x-x,1136-1136[BULt];11-12,1128-1128[AILq];21-21,1119-1119[UP3]	.((((((((.-(((((((.(((&)))-)))))))..)))))))).	UGAACCACCG-GGUGCUCGUGC&GUA-GAGCAUUAAGGUGGUUUC	2	0.769023
isoform_106626:pma-miR3701a-5p:200	pma-miR3701a-5p	isoform_106626	Dehydrin Rab16B OS=Oryza sativa subsp. indica GN=RAB16B PE=2 SV=2	188	209	200	200	10	-38.8	-25.6	0.659794	9.5	2-16,208-194	1-1,209-209[UP5];17-22,193-188[UP3]	......(((((((((((((((.&.)))))))))))))))......	CAGUUCCAGCUCCAGCUCUUCG&UGAAGGGUUGGAGUUGUUUGGU	2	0.963123
isoform_106626:pma-miR3701b-5p:200	pma-miR3701b-5p	isoform_106626	Dehydrin Rab16B OS=Oryza sativa subsp. indica GN=RAB16B PE=2 SV=2	188	209	200	200	10	-38.8	-25.6	0.659794	9.5	2-16,208-194	1-1,209-209[UP5];17-22,193-188[UP3]	......(((((((((((((((.&.)))))))))))))))......	CAGUUCCAGCUCCAGCUCUUCG&UGAAGGGUUGGAGUUGUUUGGU	2	0.963123
isoform_106626:pma-miR3701c-5p:200	pma-miR3701c-5p	isoform_106626	Dehydrin Rab16B OS=Oryza sativa subsp. indica GN=RAB16B PE=2 SV=2	188	209	200	200	10	-38.8	-25.6	0.659794	9.5	2-16,208-194	1-1,209-209[UP5];17-22,193-188[UP3]	......(((((((((((((((.&.)))))))))))))))......	CAGUUCCAGCUCCAGCUCUUCG&UGAAGGGUUGGAGUUGUUUGGU	2	0.963123
isoform_10665:pma-miRN20-3p:585	pma-miRN20-3p	isoform_10665	Probable disease resistance protein At4g27220 OS=Arabidopsis thaliana GN=At4g27220 PE=2 SV=1	573	594	585	585	10	-33.7	-23.8	0.706231	5	1-8,594-587;10-16,585-579;19-22,576-573	9-9,586-586[SIL];17-18,578-577[SIL]	((((..(((((((.((((((((&)))))))).)))))))..))))	AGGAACUGGAAGACAUUGCCAG&UUGGCAAUAUCUUCUAUAUCCU	2	0.578734
isoform_106704:pma-miR3701a-3p:1064	pma-miR3701a-3p	isoform_106704	Disease resistance protein RPS5 OS=Arabidopsis thaliana GN=RPS5 PE=1 SV=2	1052	1073	1064	1064	10	-40.3	-36.1	0.895782	3	1-10,1073-1064;12-22,1062-1052	11-11,1063-1063[SIL]	(((((((((((.((((((((((&)))))))))).)))))))))))	GAUGAAGGGUGGGCAUUGUUUA&UGAACAAUGCGCACCCUUCAUC	0	0.000455175
isoform_106704:pma-miR3701b-3p:1064	pma-miR3701b-3p	isoform_106704	Disease resistance protein RPS5 OS=Arabidopsis thaliana GN=RPS5 PE=1 SV=2	1052	1073	1064	1064	10	-41.1	-40.5	0.985401	1	1-22,1073-1052		((((((((((((((((((((((&))))))))))))))))))))))	GAUGAAGGGUGGGCAUUGUUUA&UGAACAAUGCCCACCCUUCAUC	0	0.000455175
isoform_106704:pma-miR3701c-3p:1064	pma-miR3701c-3p	isoform_106704	Disease resistance protein RPS5 OS=Arabidopsis thaliana GN=RPS5 PE=1 SV=2	1052	1073	1064	1064	10	-41.1	-40.5	0.985401	1	1-22,1073-1052		((((((((((((((((((((((&))))))))))))))))))))))	GAUGAAGGGUGGGCAUUGUUUA&UGAACAAUGCCCACCCUUCAUC	0	0.000455175
isoform_106704:pma-miR482i-3p:683	pma-miR482i-3p	isoform_106704	Disease resistance protein RPS5 OS=Arabidopsis thaliana GN=RPS5 PE=1 SV=2	671	692	683	683	10	-41.7	-31	0.743405	4	1-7,692-686;9-16,684-677;18-22,675-671	8-8,685-685[SIL];17-17,676-676[SIL]	(((((.((((((((.(((((((&))))))).)))))))).)))))	GGAAUAGGAGGGGUCGGAAAGA&UCUUUCCUACUCCUCCCAUUCC	2	0.597738
isoform_106704:pma-miR482r-3p:683	pma-miR482r-3p	isoform_106704	Disease resistance protein RPS5 OS=Arabidopsis thaliana GN=RPS5 PE=1 SV=2	671	692	683	683	10	-41.7	-31	0.743405	4	1-7,692-686;9-16,684-677;18-22,675-671	8-8,685-685[SIL];17-17,676-676[SIL]	(((((.((((((((.(((((((&))))))).)))))))).)))))	GGAAUAGGAGGGGUCGGAAAGA&UCUUUCCUACUCCUCCCAUUCC	2	0.597738
isoform_106822:pma-miRN65a-3p:466	pma-miRN65a-3p	isoform_106822	Bidirectional sugar transporter SWEET3 OS=Arabidopsis thaliana GN=SWEET3 PE=1 SV=1	455	475	466	466	10	-33	-23.8	0.721212	9.5	2-8,474-468;11-15,465-461;17-19,459-457	1-1,475-475[UP5];9-10,467-466[SIL];16-16,460-460[SIL];20-21,456-455[UP3]	..(((.(((((..(((((((.&.)))))))..))))).)))..	GCUGGUUGGGAUUUCGGGGAU&UUCCCCGAUUUUCCAUUCAAA	2	0.858401
isoform_106822:pma-miRN65b-3p:466	pma-miRN65b-3p	isoform_106822	Bidirectional sugar transporter SWEET3 OS=Arabidopsis thaliana GN=SWEET3 PE=1 SV=1	455	475	466	466	10	-33	-23.8	0.721212	9.5	2-8,474-468;11-15,465-461;17-19,459-457	1-1,475-475[UP5];9-10,467-466[SIL];16-16,460-460[SIL];20-21,456-455[UP3]	..(((.(((((..(((((((.&.)))))))..))))).)))..	GCUGGUUGGGAUUUCGGGGAU&UUCCCCGAUUUUCCAUUCAAA	2	0.858401
isoform_106860:pma-miRN57-3p:537	pma-miRN57-3p	isoform_106860	U-box domain-containing protein 4 OS=Arabidopsis thaliana GN=PUB4 PE=1 SV=3	524	545	536	537	9	-38.4	-25.2	0.65625	6	1-8,545-538;10-11,536-535;12-13,533-532;15-21,530-524	9-9,537-537[SIL];x-x,534-534[BULt];14-14,531-531[SIL]	(((((((.((.((.((((((((&)))))))).))-)).)))))))	UCUCCACCUCUACUAGGCAUUU&AAGUGCCUUGU-GAUGUGGAGA	1	0.508482
isoform_106915:pma-miRN20-3p:29	pma-miRN20-3p	isoform_106915	Disease resistance protein RPS2 OS=Arabidopsis thaliana GN=RPS2 PE=1 SV=1	17	38	29	29	10	-33.7	-29.6	0.878338	5	2-5,37-34;7-22,32-17	1-1,38-38[UP5];6-6,33-33[SIL]	((((((((((((((((.((((.&.)))).))))))))))))))))	AGGAUAUAGAGGAUGUGGCCAC&UUGGCAAUAUCUUCUAUAUCCU	0	0.000227614
isoform_106962:pma-miRN88a-5p:104	pma-miRN88a-5p	isoform_106962	40S ribosomal protein S6 OS=Asparagus officinalis GN=rps6 PE=2 SV=1	88	114	105	104	11	-34.9	-22.8	0.653295	12.5	1-3,114-112;5-13,110-102;14-18,95-91	4-4,111-111[SIL];x-x,101-96[BULt];19-21,90-88[UP3]	...(((((......(((((((((.(((&))).)))))))))------)))))...	AUAUUGCAAAUCCCACCACGGGAUGCC&GGCUUCUCGUGGU------UGUAAAUA	2	0.999485
isoform_106962:pma-miRN88b-5p:104	pma-miRN88b-5p	isoform_106962	40S ribosomal protein S6 OS=Asparagus officinalis GN=rps6 PE=2 SV=1	88	114	105	104	11	-34.9	-22.8	0.653295	12.5	1-3,114-112;5-13,110-102;14-18,95-91	4-4,111-111[SIL];x-x,101-96[BULt];19-21,90-88[UP3]	...(((((......(((((((((.(((&))).)))))))))------)))))...	AUAUUGCAAAUCCCACCACGGGAUGCC&GGCUUCUCGUGGU------UGUAAAUA	2	0.999485
isoform_106968:pma-miRN49-3p:638	pma-miRN49-3p	isoform_106968	Pentatricopeptide repeat-containing protein At3g22470, mitochondrial OS=Arabidopsis thaliana GN=At3g22470 PE=1 SV=1	627	647	638	638	10	-36.1	-26.9	0.745152	4.5	2-14,646-634;16-21,632-627	1-1,647-647[UP5];15-15,633-633[SIL]	((((((.(((((((((((((.&.))))))))))))).))))))	UGUCACAUACAGUGCGCUUAU&UUAAGUGCAUUGUAGGUGGCA	0	0.0548906
isoform_106985:pma-miR159a-3p:645	pma-miR159a-3p	isoform_106985	Probable indole-3-pyruvate monooxygenase YUCCA5 OS=Arabidopsis thaliana GN=YUC5 PE=2 SV=1	634	657	644	645	9	-39.3	-27.4	0.697201	11	1-5,657-653;6-12,648-642;14-19,640-635	x-x,652-649[BULt];13-13,641-641[SIL];20-20,634-634[UP3]	.((((((.(((((((....(((((&)))))----))))))).)))))).	CGGAGCCACCUUCAAAGACGCCAA&UUGGU----UUGAAGGGGGCUCCA	2	0.850587
isoform_106985:pma-miR159b-3p:645	pma-miR159b-3p	isoform_106985	Probable indole-3-pyruvate monooxygenase YUCCA5 OS=Arabidopsis thaliana GN=YUC5 PE=2 SV=1	634	657	644	645	9	-39.3	-27.4	0.697201	11	1-5,657-653;6-12,648-642;14-19,640-635	x-x,652-649[BULt];13-13,641-641[SIL];20-20,634-634[UP3]	.((((((.(((((((....(((((&)))))----))))))).)))))).	CGGAGCCACCUUCAAAGACGCCAA&UUGGU----UUGAAGGGGGCUCCA	2	0.850587
isoform_107135:pma-miRN77-3p:3092	pma-miRN77-3p	isoform_107135	/	3081	3102	3093	3092	11	-43.9	-34.2	0.779043	5	2-7,3101-3096;9-11,3094-3092;12-21,3090-3081	1-1,3102-3102[UP5];8-8,3095-3095[SIL];x-x,3091-3091[BULt]	((((((((((.(((.((((((.&.)))))).)))-))))))))))	GGCAGCUUGAGCGAACCUCCAC&UUGGAGGCUCG-UCAAGCUGCC	1	0.683066
isoform_107169:pma-miR950b-5p:120	pma-miR950b-5p	isoform_107169	CLP protease regulatory subunit CLPX1, mitochondrial OS=Arabidopsis thaliana GN=CLPX1 PE=2 SV=1	108	130	121	120	11	-43	-28.3	0.65814	9	2-7,129-124;9-15,122-116;16-20,114-110	1-1,130-130[UP5];8-8,123-123[SIL];x-x,115-115[BULt];21-22,109-108[UP3]	..(((((.(((((((.((((((.&.)))))).)))))))-)))))..	CUUCGUCAGAGGUCUGGGUGUCG&UGACAUCGGGACCUC-GAUGGUU	2	0.519802
isoform_107169:pma-miR950c-5p:120	pma-miR950c-5p	isoform_107169	CLP protease regulatory subunit CLPX1, mitochondrial OS=Arabidopsis thaliana GN=CLPX1 PE=2 SV=1	108	130	121	120	11	-43	-28.3	0.65814	9	2-7,129-124;9-15,122-116;16-20,114-110	1-1,130-130[UP5];8-8,123-123[SIL];x-x,115-115[BULt];21-22,109-108[UP3]	..(((((.(((((((.((((((.&.)))))).)))))))-)))))..	CUUCGUCAGAGGUCUGGGUGUCG&UGACAUCGGGACCUC-GAUGGUU	2	0.519802
isoform_107169:pma-miR950e-5p:120	pma-miR950e-5p	isoform_107169	CLP protease regulatory subunit CLPX1, mitochondrial OS=Arabidopsis thaliana GN=CLPX1 PE=2 SV=1	108	130	121	120	11	-43	-28.3	0.65814	9	2-7,129-124;9-15,122-116;16-20,114-110	1-1,130-130[UP5];8-8,123-123[SIL];x-x,115-115[BULt];21-22,109-108[UP3]	..(((((.(((((((.((((((.&.)))))).)))))))-)))))..	CUUCGUCAGAGGUCUGGGUGUCG&UGACAUCGGGACCUC-GAUGGUU	2	0.519802
isoform_107169:pma-miR950h-5p:120	pma-miR950h-5p	isoform_107169	CLP protease regulatory subunit CLPX1, mitochondrial OS=Arabidopsis thaliana GN=CLPX1 PE=2 SV=1	108	130	121	120	11	-43	-28.3	0.65814	9	2-7,129-124;9-15,122-116;16-20,114-110	1-1,130-130[UP5];8-8,123-123[SIL];x-x,115-115[BULt];21-22,109-108[UP3]	..(((((.(((((((.((((((.&.)))))).)))))))-)))))..	CUUCGUCAGAGGUCUGGGUGUCG&UGACAUCGGGACCUC-GAUGGUU	2	0.519802
isoform_107169:pma-miR950l-5p:120	pma-miR950l-5p	isoform_107169	CLP protease regulatory subunit CLPX1, mitochondrial OS=Arabidopsis thaliana GN=CLPX1 PE=2 SV=1	108	130	121	120	11	-43	-28.3	0.65814	9	2-7,129-124;9-15,122-116;16-20,114-110	1-1,130-130[UP5];8-8,123-123[SIL];x-x,115-115[BULt];21-22,109-108[UP3]	..(((((.(((((((.((((((.&.)))))).)))))))-)))))..	CUUCGUCAGAGGUCUGGGUGUCG&UGACAUCGGGACCUC-GAUGGUU	2	0.519802
isoform_107169:pma-miR950m-5p:120	pma-miR950m-5p	isoform_107169	CLP protease regulatory subunit CLPX1, mitochondrial OS=Arabidopsis thaliana GN=CLPX1 PE=2 SV=1	108	130	121	120	11	-43	-28.3	0.65814	9	2-7,129-124;9-15,122-116;16-20,114-110	1-1,130-130[UP5];8-8,123-123[SIL];x-x,115-115[BULt];21-22,109-108[UP3]	..(((((.(((((((.((((((.&.)))))).)))))))-)))))..	CUUCGUCAGAGGUCUGGGUGUCG&UGACAUCGGGACCUC-GAUGGUU	2	0.519802
isoform_107169:pma-miR950q-5p:120	pma-miR950q-5p	isoform_107169	CLP protease regulatory subunit CLPX1, mitochondrial OS=Arabidopsis thaliana GN=CLPX1 PE=2 SV=1	108	130	121	120	11	-43	-28.3	0.65814	9	2-7,129-124;9-15,122-116;16-20,114-110	1-1,130-130[UP5];8-8,123-123[SIL];x-x,115-115[BULt];21-22,109-108[UP3]	..(((((.(((((((.((((((.&.)))))).)))))))-)))))..	CUUCGUCAGAGGUCUGGGUGUCG&UGACAUCGGGACCUC-GAUGGUU	2	0.519802
isoform_107169:pma-miR950z-5p:120	pma-miR950z-5p	isoform_107169	CLP protease regulatory subunit CLPX1, mitochondrial OS=Arabidopsis thaliana GN=CLPX1 PE=2 SV=1	108	130	121	120	11	-43	-28.3	0.65814	9	2-7,129-124;9-15,122-116;16-20,114-110	1-1,130-130[UP5];8-8,123-123[SIL];x-x,115-115[BULt];21-22,109-108[UP3]	..(((((.(((((((.((((((.&.)))))).)))))))-)))))..	CUUCGUCAGAGGUCUGGGUGUCG&UGACAUCGGGACCUC-GAUGGUU	2	0.519802
isoform_107299:pma-miR396a-5p:758	pma-miR396a-5p	isoform_107299	Xylose isomerase OS=Hordeum vulgare GN=XYLA PE=1 SV=1	748	767	758	758	10	-34.9	-23.3	0.667622	4.5	1-5,767-763;7-17,761-751;19-21,750-748	6-6,762-762[SIL];18-18,x-x[BULq]	(((-(((((((((((.(((((&))))).))))))))))).)))	AAG-UCAAGAAAGCUAUGGAG&UUCCACGGCUUUCUUGAACUU	0	0.3392
isoform_107299:pma-miR396b-5p:758	pma-miR396b-5p	isoform_107299	Xylose isomerase OS=Hordeum vulgare GN=XYLA PE=1 SV=1	748	767	758	758	10	-34.9	-23.3	0.667622	4.5	1-5,767-763;7-17,761-751;19-21,750-748	6-6,762-762[SIL];18-18,x-x[BULq]	(((-(((((((((((.(((((&))))).))))))))))).)))	AAG-UCAAGAAAGCUAUGGAG&UUCCACGGCUUUCUUGAACUU	0	0.3392
isoform_107299:pma-miR396c-5p:758	pma-miR396c-5p	isoform_107299	Xylose isomerase OS=Hordeum vulgare GN=XYLA PE=1 SV=1	748	767	758	758	10	-34.9	-23.3	0.667622	4.5	1-5,767-763;7-17,761-751;19-21,750-748	6-6,762-762[SIL];18-18,x-x[BULq]	(((-(((((((((((.(((((&))))).))))))))))).)))	AAG-UCAAGAAAGCUAUGGAG&UUCCACGGCUUUCUUGAACUU	0	0.3392
isoform_107299:pma-miR396d-5p:758	pma-miR396d-5p	isoform_107299	Xylose isomerase OS=Hordeum vulgare GN=XYLA PE=1 SV=1	748	767	758	758	10	-34.9	-23.3	0.667622	4.5	1-5,767-763;7-17,761-751;19-21,750-748	6-6,762-762[SIL];18-18,x-x[BULq]	(((-(((((((((((.(((((&))))).))))))))))).)))	AAG-UCAAGAAAGCUAUGGAG&UUCCACGGCUUUCUUGAACUU	0	0.3392
isoform_107299:pma-miR396e-5p:758	pma-miR396e-5p	isoform_107299	Xylose isomerase OS=Hordeum vulgare GN=XYLA PE=1 SV=1	748	767	758	758	10	-34.9	-23.3	0.667622	4.5	1-5,767-763;7-17,761-751;19-21,750-748	6-6,762-762[SIL];18-18,x-x[BULq]	(((-(((((((((((.(((((&))))).))))))))))).)))	AAG-UCAAGAAAGCUAUGGAG&UUCCACGGCUUUCUUGAACUU	0	0.3392
isoform_107299:pma-miR396f-5p:758	pma-miR396f-5p	isoform_107299	Xylose isomerase OS=Hordeum vulgare GN=XYLA PE=1 SV=1	748	767	758	758	10	-33.8	-22.8	0.674556	4.5	1-5,767-763;7-17,761-751;19-20,750-749	6-6,762-762[SIL];18-18,x-x[BULq];21-21,748-748[UP3]	.((-(((((((((((.(((((&))))).))))))))))).)).	AAG-UCAAGAAAGCUAUGGAG&UUCCACAGCUUUCUUGAACUA	0	0.293837
isoform_107317:pma-miR482j-3p:948	pma-miR482j-3p	isoform_107317	tRNA wybutosine-synthesizing protein 2/3/4 OS=Oryza sativa subsp. japonica GN=Os07g0515000 PE=2 SV=1	935	956	947	948	9	-40.2	-26.5	0.659204	9.5	3-18,954-939	1-2,956-955[UP5];19-22,938-935[UP3]	....((((((((((((((((..&..))))))))))))))))....	AUUAUUGGUGGGGUUGGAGAUC&UUUUUCCAACUCCACCGAGACC	1	0.331168
isoform_107317:pma-miR482s-3p:948	pma-miR482s-3p	isoform_107317	tRNA wybutosine-synthesizing protein 2/3/4 OS=Oryza sativa subsp. japonica GN=Os07g0515000 PE=2 SV=1	935	956	947	948	9	-40.2	-26.5	0.659204	9.5	3-18,954-939	1-2,956-955[UP5];19-22,938-935[UP3]	....((((((((((((((((..&..))))))))))))))))....	AUUAUUGGUGGGGUUGGAGAUC&UUUUUCCAACUCCACCGAGACC	1	0.331168
isoform_107434:pma-miR11425f-3p:513	pma-miR11425f-3p	isoform_107434	E3 ubiquitin ligase PQT3-like OS=Arabidopsis thaliana GN=At5g47430 PE=1 SV=1	501	521	512	513	9	-29.8	-21.6	0.724832	10.5	5-10,517-512;12-21,510-501	1-4,521-518[UP5];11-11,511-511[SIL]	((((((((((.((((((....&....)))))).))))))))))	AGGAAGGGGUCUAGCAGGAAG&UUUACUGCUAUAUCUUUUCCU	2	0.943469
isoform_107434:pma-miR11425g-3p:513	pma-miR11425g-3p	isoform_107434	E3 ubiquitin ligase PQT3-like OS=Arabidopsis thaliana GN=At5g47430 PE=1 SV=1	501	521	512	513	9	-29.8	-21.6	0.724832	10.5	5-10,517-512;12-21,510-501	1-4,521-518[UP5];11-11,511-511[SIL]	((((((((((.((((((....&....)))))).))))))))))	AGGAAGGGGUCUAGCAGGAAG&UUUACUGCUAUAUCUUUUCCU	2	0.943469
isoform_107522:pma-miRN32a-5p:526	pma-miRN32a-5p	isoform_107522	/	513	535	526	526	10	-40.6	-26.4	0.650246	5	2-13,534-523;15-18,521-518;20-22,515-513	1-1,535-535[UP5];14-14,522-522[SIL];19-19,517-516[AILt]	(((..((((.((((((((((((.&.)))))))))))).))))-.)))	CAAACCAACACCAAGACCGGCAC&UUGCUGGUCUUGGAGUUG-CUUG	2	0.995784
isoform_107522:pma-miRN32b-5p:526	pma-miRN32b-5p	isoform_107522	/	513	535	526	526	10	-40.6	-26.4	0.650246	5	2-13,534-523;15-18,521-518;20-22,515-513	1-1,535-535[UP5];14-14,522-522[SIL];19-19,517-516[AILt]	(((..((((.((((((((((((.&.)))))))))))).))))-.)))	CAAACCAACACCAAGACCGGCAC&UUGCUGGUCUUGGAGUUG-CUUG	2	0.995784
isoform_107565:pma-miRN59-3p:588	pma-miRN59-3p	isoform_107565	Autophagy-related protein 18a OS=Arabidopsis thaliana GN=ATG18A PE=1 SV=1	575	596	587	588	9	-26.5	-17.3	0.65283	10	1-14,596-583;17-21,579-575	15-16,582-580[AILt]	(((((...((((((((((((((&))))))))))))))-..)))))	GUGUGGUAUUGGGGGUUGUGGA&UUUAUAACCUUUGA-AAUACAC	2	0.904557
isoform_107568:pma-miR482b-3p:33	pma-miR482b-3p	isoform_107568	/	21	42	33	33	10	-44.2	-36.3	0.821267	4	1-11,42-32;13-20,30-23	12-12,31-31[SIL];21-22,22-21[UP3]	..((((((((.(((((((((((&))))))))))).))))))))..	UUGGCUUGGGCGGAGUAGGAAA&UUUCCUACUCCUCCCAAGCCCA	2	0.0297633
isoform_107584:pma-miR11425f-3p:335	pma-miR11425f-3p	isoform_107584	Pirin-like protein OS=Solanum lycopersicum PE=2 SV=1	324	348	335	335	10	-29.8	-19.58	0.657047	14	1-5,348-344;7-20,338-325	6-6,343-339[AILt];21-21,324-324[UP3]	.((((((((((((((.....(((((&)))))----.)))))))))))))).	UGGAAGAGGUAUAGUCCAUUGUGAA&UUUAC----UGCUAUAUCUUUUCCU	1	0.951082
isoform_107584:pma-miR11425g-3p:335	pma-miR11425g-3p	isoform_107584	Pirin-like protein OS=Solanum lycopersicum PE=2 SV=1	324	348	335	335	10	-29.8	-19.58	0.657047	14	1-5,348-344;7-20,338-325	6-6,343-339[AILt];21-21,324-324[UP3]	.((((((((((((((.....(((((&)))))----.)))))))))))))).	UGGAAGAGGUAUAGUCCAUUGUGAA&UUUAC----UGCUAUAUCUUUUCCU	1	0.951082
isoform_107584:pma-miR11425j-3p:335	pma-miR11425j-3p	isoform_107584	Pirin-like protein OS=Solanum lycopersicum PE=2 SV=1	324	348	335	335	10	-32.1	-24.3	0.757009	11	1-6,348-343;7-20,338-325	x-x,342-339[BULt];21-21,324-324[UP3]	.((((((((((((((....((((((&))))))----)))))))))))))).	UGGAAGAGGUAUAGUCCAUUGUGAA&UUCACA----GCUAUAUCUUUUCCU	1	0.0705502
isoform_107621:pma-miRN7a-3p:324	pma-miRN7a-3p	isoform_107621	TMV resistance protein N OS=Nicotiana glutinosa GN=N PE=1 SV=1	314	334	325	324	11	-35.2	-23.2	0.659091	6	1-3,334-332;5-5,330-330;7-18,328-317;20-21,315-314	4-4,331-331[SIL];6-6,329-329[SIL];19-19,316-316[SIL]	((.((((((((((((.(.(((&))).).)))))))))))).))	GCUAUUUUCUCUCCCGGAUAU&AUAAUGGGGAGAGAAAAUCGC	2	0.710518
isoform_107621:pma-miRN7b-3p:324	pma-miRN7b-3p	isoform_107621	TMV resistance protein N OS=Nicotiana glutinosa GN=N PE=1 SV=1	314	334	325	324	11	-35.2	-23.2	0.659091	6	1-3,334-332;5-5,330-330;7-18,328-317;20-21,315-314	4-4,331-331[SIL];6-6,329-329[SIL];19-19,316-316[SIL]	((.((((((((((((.(.(((&))).).)))))))))))).))	GCUAUUUUCUCUCCCGGAUAU&AUAAUGGGGAGAGAAAAUCGC	2	0.710518
isoform_107621:pma-miRN7c-3p:324	pma-miRN7c-3p	isoform_107621	TMV resistance protein N OS=Nicotiana glutinosa GN=N PE=1 SV=1	314	334	325	324	11	-35.2	-23.2	0.659091	6	1-3,334-332;5-5,330-330;7-18,328-317;20-21,315-314	4-4,331-331[SIL];6-6,329-329[SIL];19-19,316-316[SIL]	((.((((((((((((.(.(((&))).).)))))))))))).))	GCUAUUUUCUCUCCCGGAUAU&AUAAUGGGGAGAGAAAAUCGC	2	0.710518
isoform_107621:pma-miRN7d-3p:324	pma-miRN7d-3p	isoform_107621	TMV resistance protein N OS=Nicotiana glutinosa GN=N PE=1 SV=1	314	334	325	324	11	-35.2	-23.2	0.659091	6	1-3,334-332;5-5,330-330;7-18,328-317;20-21,315-314	4-4,331-331[SIL];6-6,329-329[SIL];19-19,316-316[SIL]	((.((((((((((((.(.(((&))).).)))))))))))).))	GCUAUUUUCUCUCCCGGAUAU&AUAAUGGGGAGAGAAAAUCGC	2	0.710518
isoform_10764:pma-miR11532b-3p:1136	pma-miR11532b-3p	isoform_10764	Histidine--tRNA ligase, cytoplasmic OS=Oryza sativa subsp. japonica GN=Os05g0150900 PE=2 SV=2	1123	1145	1137	1136	11	-30.7	-20.04	0.652769	8	1-4,1145-1142;6-13,1141-1134;15-21,1129-1123	5-5,x-x[BULq];14-14,1133-1130[AILt]	(((((((....((((((((-((((&)))).))))))))---.)))))))	CUUGACAAUGAUGUGAAGC-UGGA&UCCAUGUUUUACA---AUGUCAAG	1	0.442871
isoform_107665:pma-miR11425d-3p:281	pma-miR11425d-3p	isoform_107665	/	269	296	280	281	9	-31.7	-21.28	0.671293	22	1-9,296-288;12-21,278-269	10-11,287-279[AILt]	((((((((((.........(((((((((&)))))))))-------..))))))))))	GGAGGAGGAGGGUUCGGGGGUAGCGGUG&UACUGCUAU-------AUCUUUUCCUUC	2	0.999972
isoform_107665:pma-miRN82-5p:268	pma-miRN82-5p	isoform_107665	/	257	277	268	268	10	-44.5	-32.2	0.723596	8.5	2-9,276-269;12-17,266-261;19-20,259-258	1-1,277-277[UP5];10-11,268-267[SIL];18-18,260-260[SIL];21-21,257-257[UP3]	.((.((((((..((((((((.&.))))))))..)))))).)).	GGCGGCGGCAGCGGAGGAGGA&GCCUUCUCCAAUGCCGUGGCG	2	0.495848
isoform_108027:pma-miRN88a-5p:408	pma-miRN88a-5p	isoform_108027	Protein LIGHT-DEPENDENT SHORT HYPOCOTYLS 4 OS=Arabidopsis thaliana GN=LSH4 PE=1 SV=1	397	418	409	408	11	-34.9	-24.6	0.704871	10	2-10,417-409;11-16,407-402	1-1,418-418[UP5];x-x,408-408[BULt];17-21,401-397[UP3]	.....((((((.(((((((((.&.)))))))))-)))))).....	UCCGGGCAGCCUACGAGGAGCA&GGCUUCUCGU-GGUUGUAAAUA	1	0.292839
isoform_108027:pma-miRN88b-5p:408	pma-miRN88b-5p	isoform_108027	Protein LIGHT-DEPENDENT SHORT HYPOCOTYLS 4 OS=Arabidopsis thaliana GN=LSH4 PE=1 SV=1	397	418	409	408	11	-34.9	-24.6	0.704871	10	2-10,417-409;11-16,407-402	1-1,418-418[UP5];x-x,408-408[BULt];17-21,401-397[UP3]	.....((((((.(((((((((.&.)))))))))-)))))).....	UCCGGGCAGCCUACGAGGAGCA&GGCUUCUCGU-GGUUGUAAAUA	1	0.292839
isoform_108131:pma-miR11425f-3p:1410	pma-miR11425f-3p	isoform_108131	/	1399	1419	1410	1410	10	-29.8	-23.5	0.788591	7.5	4-15,1416-1405;17-21,1403-1399	1-3,1419-1417[UP5];16-16,1404-1404[SIL]	(((((.((((((((((((...&...)))))))))))).)))))	AGGAGCAGAUAUGGCAGUCAA&UUUACUGCUAUAUCUUUUCCU	0	0.0509381
isoform_108131:pma-miR11425g-3p:1410	pma-miR11425g-3p	isoform_108131	/	1399	1419	1410	1410	10	-29.8	-23.5	0.788591	7.5	4-15,1416-1405;17-21,1403-1399	1-3,1419-1417[UP5];16-16,1404-1404[SIL]	(((((.((((((((((((...&...)))))))))))).)))))	AGGAGCAGAUAUGGCAGUCAA&UUUACUGCUAUAUCUUUUCCU	0	0.0509381
isoform_108131:pma-miR11425h-3p:1410	pma-miR11425h-3p	isoform_108131	/	1400	1419	1410	1410	10	-29.2	-22.2	0.760274	7.5	4-15,1416-1405;17-20,1403-1400	1-3,1419-1417[UP5];16-16,1404-1404[SIL]	((((.((((((((((((...&...)))))))))))).))))	GGAGCAGAUAUGGCAGUCAA&UUUACUGCUAUAUCUUCUCU	0	0.0701136
isoform_108131:pma-miR11425i-3p:1410	pma-miR11425i-3p	isoform_108131	/	1399	1419	1410	1410	10	-32.1	-24.1	0.750779	4.5	1-5,1419-1415;7-15,1413-1405;17-21,1403-1399	6-6,1414-1414[SIL];16-16,1404-1404[SIL]	(((((.(((((((((.(((((&))))).))))))))).)))))	AGGAGCAGAUAUGGCAGUCAA&UUGACAGCUAUAUCUUUUCCU	0	0.0354011
isoform_108144:pma-miR951-5p:421	pma-miR951-5p	isoform_108144	Mitochondrial uncoupling protein 4 OS=Arabidopsis thaliana GN=PUMP4 PE=2 SV=1	410	431	422	421	11	-41.8	-29.1	0.696172	11.5	3-7,429-425;10-22,422-410	1-2,431-430[UP5];8-9,424-423[SIL]	(((((((((((((..(((((..&..)))))..)))))))))))))	CGUGGUUCAGACGGAGGGGGUG&UGUUCUUGACGUCUGGACCACG	2	0.237458
isoform_108168:pma-miR11425b-3p:837	pma-miR11425b-3p	isoform_108168	G-type lectin S-receptor-like serine/threonine-protein kinase SD1-13 OS=Arabidopsis thaliana GN=SD113 PE=1 SV=2	826	846	837	837	10	-31.5	-32	1	1	1-20,846-827	21-21,826-826[UP3]	.((((((((((((((((((((&)))))))))))))))))))).	CGGAAAAGAAAUAGCUGUGAA&UUCACAGCUAUUUCUUUUCCU	0	0.000758511
isoform_108168:pma-miR11425f-3p:837	pma-miR11425f-3p	isoform_108168	G-type lectin S-receptor-like serine/threonine-protein kinase SD1-13 OS=Arabidopsis thaliana GN=SD113 PE=1 SV=2	826	846	837	837	10	-29.8	-21.5	0.721477	6	1-5,846-842;7-11,840-836;13-20,834-827	6-6,841-841[SIL];12-12,835-835[SIL];21-21,826-826[UP3]	.((((((((.(((((.(((((&))))).))))).)))))))).	CGGAAAAGAAAUAGCUGUGAA&UUUACUGCUAUAUCUUUUCCU	0	0.253164
isoform_108168:pma-miR11425g-3p:837	pma-miR11425g-3p	isoform_108168	G-type lectin S-receptor-like serine/threonine-protein kinase SD1-13 OS=Arabidopsis thaliana GN=SD113 PE=1 SV=2	826	846	837	837	10	-29.8	-21.5	0.721477	6	1-5,846-842;7-11,840-836;13-20,834-827	6-6,841-841[SIL];12-12,835-835[SIL];21-21,826-826[UP3]	.((((((((.(((((.(((((&))))).))))).)))))))).	CGGAAAAGAAAUAGCUGUGAA&UUUACUGCUAUAUCUUUUCCU	0	0.253164
isoform_108168:pma-miR11425i-3p:837	pma-miR11425i-3p	isoform_108168	G-type lectin S-receptor-like serine/threonine-protein kinase SD1-13 OS=Arabidopsis thaliana GN=SD113 PE=1 SV=2	826	846	837	837	10	-32.1	-24.5	0.76324	5	1-2,846-845;4-11,843-836;13-20,834-827	3-3,844-844[SIL];12-12,835-835[SIL];21-21,826-826[UP3]	.((((((((.((((((((.((&)).)))))))).)))))))).	CGGAAAAGAAAUAGCUGUGAA&UUGACAGCUAUAUCUUUUCCU	0	0.0260606
isoform_108168:pma-miR11425j-3p:837	pma-miR11425j-3p	isoform_108168	G-type lectin S-receptor-like serine/threonine-protein kinase SD1-13 OS=Arabidopsis thaliana GN=SD113 PE=1 SV=2	826	846	837	837	10	-32.1	-28.3	0.88162	3	1-11,846-836;13-20,834-827	12-12,835-835[SIL];21-21,826-826[UP3]	.((((((((.(((((((((((&))))))))))).)))))))).	CGGAAAAGAAAUAGCUGUGAA&UUCACAGCUAUAUCUUUUCCU	0	0.000606854
isoform_108177:pma-miR397b-5p:813	pma-miR397b-5p	isoform_108177	Laccase-3 OS=Oryza sativa subsp. japonica GN=LAC3 PE=2 SV=1	802	822	813	813	10	-38.5	-29.2	0.758442	4.5	1-7,822-816;9-19,814-804	8-8,815-815[SIL];20-21,803-802[UP3]	..(((((((((((.(((((((&))))))).)))))))))))..	UGGUCAAUGCUGCUCUCAAUA&UAUUGAGUGCAGCGUUGACGG	0	0.00340877
isoform_10818:pma-miRN50-5p:362	pma-miRN50-5p	isoform_10818	Phenylalanine ammonia-lyase OS=Pinus taeda GN=PAL PE=3 SV=1	350	371	361	362	9	-40.2	-26.7	0.664179	8.5	2-8,370-364;9-20,362-351	1-1,371-371[UP5];x-x,363-363[BULt];21-21,350-350[UP3]	.((((((((((((.(((((((.&.)))))))-)))))))))))).	CUUGAUGCAGGGCUACUCAGGC&UUCUGGGU-GCUCUGCGUUAGA	2	0.896288
isoform_108219:pma-miRN1-3p:309	pma-miRN1-3p	isoform_108219	60S ribosomal protein L7-4 OS=Arabidopsis thaliana GN=RPL7D PE=2 SV=1	298	317	309	309	10	-37.3	-25.4	0.680965	10	5-6,313-312;8-21,311-298	1-4,317-314[UP5];7-7,x-x[BULq]	((((((((((((((-((....&....)).))))))))))))))	GACUGAAGCGAGAA-GCCAAA&UCUCGCAUUCUUGCUUCAGUC	2	0.801743
isoform_108250:pma-miRN59-5p:231	pma-miRN59-5p	isoform_108250	Pre-mRNA-processing protein 40A OS=Arabidopsis thaliana GN=PRP40A PE=1 SV=1	219	239	230	231	9	-28.6	-20	0.699301	8.5	2-18,238-222	1-1,239-239[UP5];19-21,221-219[UP3]	...(((((((((((((((((.&.)))))))))))))))))...	CAAUUACGACGUAAGGAGCGU&GUGUUUCUUAUGUUGUAAAGA	2	0.850084
isoform_108303:pma-miRN28-5p:840	pma-miRN28-5p	isoform_108303	Serine/threonine-protein kinase SAPK10 OS=Oryza sativa subsp. japonica GN=SAPK10 PE=2 SV=1	830	849	840	840	10	-38.2	-24.9	0.651832	9.5	4-7,846-843;9-15,841-835;17-21,834-830	1-3,849-847[UP5];8-8,842-842[SIL];16-16,x-x[BULq]	(((((-(((((((.((((...&...)))).))))))).)))))	GGACC-AGAGAGCUGGUGGCA&AGACACUUGCUCUCUAGGUUC	2	0.888619
isoform_108319:pma-miR950r-5p:173	pma-miR950r-5p	isoform_108319	Catalase isozyme 2 OS=Ricinus communis GN=CAT2 PE=2 SV=1	160	181	172	173	9	-42.9	-29.3	0.682984	7	2-11,180-171;13-19,170-164;20-21,162-161	1-1,181-181[UP5];12-12,x-x[BULq];x-x,163-163[BULt];22-22,160-160[UP3]	.((.(((((((-((((((((((.&.)))))))))).)))))))-)).	CCGUUGGACCG-CGAGGUCCGGU&UCCGGACCUCGGUGGUUUA-UGA	2	0.332161
isoform_108349:pma-miRN20-3p:422	pma-miRN20-3p	isoform_108349	Heterogeneous nuclear ribonucleoprotein Q OS=Arabidopsis thaliana GN=LIF2 PE=1 SV=1	410	431	422	422	10	-33.7	-22.2	0.658754	8.5	1-2,431-430;5-15,427-417;17-22,415-410	3-4,429-428[SIL];16-16,416-416[SIL]	((((((.(((((((((((..((&))..))))))))))).))))))	AGGAUGAGGGAGAUGUUGAAGA&UUGGCAAUAUCUUCUAUAUCCU	2	0.984452
isoform_10834:pma-miRN54a-5p:381	pma-miRN54a-5p	isoform_10834	Glycerol-3-phosphate 2-O-acyltransferase 6 OS=Arabidopsis thaliana GN=GPAT6 PE=1 SV=1	360	391	382	381	11	-34.3	-23	0.670554	16.5	1-14,391-378;15-19,366-362	x-x,377-367[BULt];20-21,361-360[UP3]	..(((((...........((((((((((((((&))))))))))))))-----------)))))..	CCUCUGACUCUUUUAUUCACAGGACUGUGGCC&GGUCACAGUUUUGU-----------UCGGAAA	1	0.379628
isoform_10834:pma-miRN54b-5p:381	pma-miRN54b-5p	isoform_10834	Glycerol-3-phosphate 2-O-acyltransferase 6 OS=Arabidopsis thaliana GN=GPAT6 PE=1 SV=1	360	391	382	381	11	-34.3	-23	0.670554	16.5	1-14,391-378;15-19,366-362	x-x,377-367[BULt];20-21,361-360[UP3]	..(((((...........((((((((((((((&))))))))))))))-----------)))))..	CCUCUGACUCUUUUAUUCACAGGACUGUGGCC&GGUCACAGUUUUGU-----------UCGGAAA	1	0.379628
isoform_10834:pma-miRN54c-5p:381	pma-miRN54c-5p	isoform_10834	Glycerol-3-phosphate 2-O-acyltransferase 6 OS=Arabidopsis thaliana GN=GPAT6 PE=1 SV=1	360	391	382	381	11	-34.3	-23	0.670554	16.5	1-14,391-378;15-19,366-362	x-x,377-367[BULt];20-21,361-360[UP3]	..(((((...........((((((((((((((&))))))))))))))-----------)))))..	CCUCUGACUCUUUUAUUCACAGGACUGUGGCC&GGUCACAGUUUUGU-----------UCGGAAA	1	0.379628
isoform_10834:pma-miRN54d-5p:381	pma-miRN54d-5p	isoform_10834	Glycerol-3-phosphate 2-O-acyltransferase 6 OS=Arabidopsis thaliana GN=GPAT6 PE=1 SV=1	360	391	382	381	11	-34.3	-23	0.670554	16.5	1-14,391-378;15-19,366-362	x-x,377-367[BULt];20-21,361-360[UP3]	..(((((...........((((((((((((((&))))))))))))))-----------)))))..	CCUCUGACUCUUUUAUUCACAGGACUGUGGCC&GGUCACAGUUUUGU-----------UCGGAAA	1	0.379628
isoform_108366:pma-miRN74b-3p:39	pma-miRN74b-3p	isoform_108366	Mitochondrial import receptor subunit TOM9-2 OS=Arabidopsis thaliana GN=TOM9-2 PE=1 SV=3	29	48	39	39	10	-38.3	-26.9	0.70235	8	3-11,46-38;13-20,37-30	1-2,48-47[UP5];12-12,x-x[BULq];21-21,29-29[UP3]	.((((((((-(((((((((..&..))))))))).)))))))).	AGGGAUAGA-AGAGGGCCCGU&UGGGGCCCUCUAUUUGUUUCA	2	0.858282
isoform_108382:pma-miRN57-5p:483	pma-miRN57-5p	isoform_108382	60S acidic ribosomal protein P1 OS=Zea mays GN=RPP1A PE=1 SV=1	469	492	483	483	10	-41.8	-27.4	0.655502	8	2-3,491-490;5-14,488-479;15-17,476-474;19-22,472-469	1-1,492-492[UP5];4-4,489-489[SIL];x-x,478-477[BULt];18-18,473-473[SIL]	((((.(((..((((((((((.((.&.)).))))))))))--))).))))	GCAGUUGCUCCUGGUGGAGGCGGC&UCCACCUCUACCAG--GCAUUUGU	2	0.839672
isoform_10847:pma-miR11425a-5p:1139	pma-miR11425a-5p	isoform_10847	Probable LRR receptor-like serine/threonine-protein kinase At5g48740 OS=Arabidopsis thaliana GN=At5g48740 PE=2 SV=1	1127	1147	1138	1139	9	-24.4	-16.1	0.659836	5	1-5,1147-1143;7-13,1141-1135;15-20,1132-1127	6-6,1142-1142[SIL];14-14,1134-1133[AILt]	((((((..(((((((.(((((&))))).)))))))-.))))))	AGAAAAAGAUAUAGCCGUGAA&UUUACUGCUAUAU-AUUUUCU	0	0.733696
isoform_10847:pma-miR11425e-5p:1139	pma-miR11425e-5p	isoform_10847	Probable LRR receptor-like serine/threonine-protein kinase At5g48740 OS=Arabidopsis thaliana GN=At5g48740 PE=2 SV=1	1127	1147	1138	1139	9	-24.4	-16.1	0.659836	5	1-5,1147-1143;7-13,1141-1135;15-20,1132-1127	6-6,1142-1142[SIL];14-14,1134-1133[AILt]	((((((..(((((((.(((((&))))).)))))))-.))))))	AGAAAAAGAUAUAGCCGUGAA&UUUACUGCUAUAU-AUUUUCU	0	0.733696
isoform_10847:pma-miR11425f-3p:1139	pma-miR11425f-3p	isoform_10847	Probable LRR receptor-like serine/threonine-protein kinase At5g48740 OS=Arabidopsis thaliana GN=At5g48740 PE=2 SV=1	1127	1147	1138	1139	9	-29.8	-19.6	0.657718	4	1-5,1147-1143;7-18,1141-1130;20-21,1128-1127	6-6,1142-1142[SIL];19-19,1129-1129[SIL]	((.((((((((((((.(((((&))))).)))))))))))).))	AGAAAAAGAUAUAGCCGUGAA&UUUACUGCUAUAUCUUUUCCU	0	0.716729
isoform_10847:pma-miR11425g-3p:1139	pma-miR11425g-3p	isoform_10847	Probable LRR receptor-like serine/threonine-protein kinase At5g48740 OS=Arabidopsis thaliana GN=At5g48740 PE=2 SV=1	1127	1147	1138	1139	9	-29.8	-19.6	0.657718	4	1-5,1147-1143;7-18,1141-1130;20-21,1128-1127	6-6,1142-1142[SIL];19-19,1129-1129[SIL]	((.((((((((((((.(((((&))))).)))))))))))).))	AGAAAAAGAUAUAGCCGUGAA&UUUACUGCUAUAUCUUUUCCU	0	0.716729
isoform_10847:pma-miR11425j-3p:1139	pma-miR11425j-3p	isoform_10847	Probable LRR receptor-like serine/threonine-protein kinase At5g48740 OS=Arabidopsis thaliana GN=At5g48740 PE=2 SV=1	1127	1147	1138	1139	9	-32.1	-21.8	0.679128	3	1-5,1147-1143;7-18,1141-1130;20-21,1128-1127	6-6,1142-1142[SIL];19-19,1129-1129[SIL]	((.((((((((((((.(((((&))))).)))))))))))).))	AGAAAAAGAUAUAGCCGUGAA&UUCACAGCUAUAUCUUUUCCU	0	0.278125
isoform_108502:pma-miR1313b-5p:1502	pma-miR1313b-5p	isoform_108502	Alpha-amylase 3, chloroplastic OS=Arabidopsis thaliana GN=AMY3 PE=1 SV=1	1492	1512	1503	1502	11	-32.1	-20.88	0.650467	10.5	1-8,1512-1505;12-20,1501-1493	9-11,1504-1502[SIL];21-21,1492-1492[UP3]	.(((((((((...((((((((&))))))))...))))))))).	GGGGCAACAGAAGUAGUGGUG&UACCACUGAAAUUGUUGUUCG	1	0.585218
isoform_108502:pma-miR1313e-5p:1502	pma-miR1313e-5p	isoform_108502	Alpha-amylase 3, chloroplastic OS=Arabidopsis thaliana GN=AMY3 PE=1 SV=1	1492	1512	1503	1502	11	-32.1	-20.88	0.650467	10.5	1-8,1512-1505;12-20,1501-1493	9-11,1504-1502[SIL];21-21,1492-1492[UP3]	.(((((((((...((((((((&))))))))...))))))))).	GGGGCAACAGAAGUAGUGGUG&UACCACUGAAAUUGUUGUUCG	1	0.585218
isoform_108589:pma-miR11466a-5p:32	pma-miR11466a-5p	isoform_108589	Disease resistance protein TAO1 OS=Arabidopsis thaliana GN=TAO1 PE=4 SV=1	20	41	32	32	10	-39.8	-28.5	0.71608	7	4-11,38-31;13-22,29-20	1-3,41-39[UP5];12-12,30-30[SIL]	((((((((((.((((((((...&...)))))))).))))))))))	ACAAAUGCCUUGUAGAGGUUAA&UCCACCUCUACUAGGCAUUUGU	0	0.0461732
isoform_108589:pma-miR11466b-5p:32	pma-miR11466b-5p	isoform_108589	Disease resistance protein TAO1 OS=Arabidopsis thaliana GN=TAO1 PE=4 SV=1	20	41	32	32	10	-39.8	-28.5	0.71608	7	4-11,38-31;13-22,29-20	1-3,41-39[UP5];12-12,30-30[SIL]	((((((((((.((((((((...&...)))))))).))))))))))	ACAAAUGCCUUGUAGAGGUUAA&UCCACCUCUACUAGGCAUUUGU	0	0.0461732
isoform_108589:pma-miR11466d-5p:32	pma-miR11466d-5p	isoform_108589	Disease resistance protein TAO1 OS=Arabidopsis thaliana GN=TAO1 PE=4 SV=1	20	41	32	32	10	-37	-33.8	0.913514	3	3-22,39-20	1-2,41-40[UP5]	((((((((((((((((((((..&..))))))))))))))))))))	ACAAAUGCCUUGUAGAGGUUAA&UCAACCUCUACAAGGCAUUUGU	0	0.0046935
isoform_108589:pma-miR11466e-5p:32	pma-miR11466e-5p	isoform_108589	Disease resistance protein TAO1 OS=Arabidopsis thaliana GN=TAO1 PE=4 SV=1	20	41	32	32	10	-37	-33.8	0.913514	3	3-22,39-20	1-2,41-40[UP5]	((((((((((((((((((((..&..))))))))))))))))))))	ACAAAUGCCUUGUAGAGGUUAA&UCAACCUCUACAAGGCAUUUGU	0	0.0046935
isoform_108589:pma-miR11466f-5p:32	pma-miR11466f-5p	isoform_108589	Disease resistance protein TAO1 OS=Arabidopsis thaliana GN=TAO1 PE=4 SV=1	20	41	32	32	10	-37	-33.8	0.913514	3	3-22,39-20	1-2,41-40[UP5]	((((((((((((((((((((..&..))))))))))))))))))))	ACAAAUGCCUUGUAGAGGUUAA&UCAACCUCUACAAGGCAUUUGU	0	0.0046935
isoform_108589:pma-miR11466g-5p:32	pma-miR11466g-5p	isoform_108589	Disease resistance protein TAO1 OS=Arabidopsis thaliana GN=TAO1 PE=4 SV=1	20	41	32	32	10	-39.8	-28.5	0.71608	7	4-11,38-31;13-22,29-20	1-3,41-39[UP5];12-12,30-30[SIL]	((((((((((.((((((((...&...)))))))).))))))))))	ACAAAUGCCUUGUAGAGGUUAA&UCCACCUCUACUAGGCAUUUGU	0	0.0461732
isoform_108589:pma-miR11466h-5p:32	pma-miR11466h-5p	isoform_108589	Disease resistance protein TAO1 OS=Arabidopsis thaliana GN=TAO1 PE=4 SV=1	20	41	32	32	10	-39.8	-28.5	0.71608	7	4-11,38-31;13-22,29-20	1-3,41-39[UP5];12-12,30-30[SIL]	((((((((((.((((((((...&...)))))))).))))))))))	ACAAAUGCCUUGUAGAGGUUAA&UCCACCUCUACUAGGCAUUUGU	0	0.0461732
isoform_108589:pma-miR11466j-5p:32	pma-miR11466j-5p	isoform_108589	Disease resistance protein TAO1 OS=Arabidopsis thaliana GN=TAO1 PE=4 SV=1	20	41	32	32	10	-39.8	-28.5	0.71608	7	4-11,38-31;13-22,29-20	1-3,41-39[UP5];12-12,30-30[SIL]	((((((((((.((((((((...&...)))))))).))))))))))	ACAAAUGCCUUGUAGAGGUUAA&UCCACCUCUACUAGGCAUUUGU	0	0.0461732
isoform_108589:pma-miRN57-5p:32	pma-miRN57-5p	isoform_108589	Disease resistance protein TAO1 OS=Arabidopsis thaliana GN=TAO1 PE=4 SV=1	20	41	32	32	10	-41.8	-28.5	0.681818	7	4-11,38-31;13-22,29-20	1-3,41-39[UP5];12-12,30-30[SIL]	((((((((((.((((((((...&...)))))))).))))))))))	ACAAAUGCCUUGUAGAGGUUAA&UCCACCUCUACCAGGCAUUUGU	0	0.073424
isoform_108589:pma-miRN8a-5p:32	pma-miRN8a-5p	isoform_108589	Disease resistance protein TAO1 OS=Arabidopsis thaliana GN=TAO1 PE=4 SV=1	20	41	32	32	10	-39.8	-28.5	0.71608	7	4-11,38-31;13-22,29-20	1-3,41-39[UP5];12-12,30-30[SIL]	((((((((((.((((((((...&...)))))))).))))))))))	ACAAAUGCCUUGUAGAGGUUAA&UCCACCUCUACUAGGCAUUUGU	0	0.0461732
isoform_108589:pma-miRN8b-5p:32	pma-miRN8b-5p	isoform_108589	Disease resistance protein TAO1 OS=Arabidopsis thaliana GN=TAO1 PE=4 SV=1	20	41	32	32	10	-39.8	-28.5	0.71608	7	4-11,38-31;13-22,29-20	1-3,41-39[UP5];12-12,30-30[SIL]	((((((((((.((((((((...&...)))))))).))))))))))	ACAAAUGCCUUGUAGAGGUUAA&UCCACCUCUACUAGGCAUUUGU	0	0.0461732
isoform_108589:pma-miRN8c-5p:32	pma-miRN8c-5p	isoform_108589	Disease resistance protein TAO1 OS=Arabidopsis thaliana GN=TAO1 PE=4 SV=1	20	41	32	32	10	-39.8	-28.5	0.71608	7	4-11,38-31;13-22,29-20	1-3,41-39[UP5];12-12,30-30[SIL]	((((((((((.((((((((...&...)))))))).))))))))))	ACAAAUGCCUUGUAGAGGUUAA&UCCACCUCUACUAGGCAUUUGU	0	0.0461732
isoform_108684:pma-miRN49-3p:179	pma-miRN49-3p	isoform_108684	Pentatricopeptide repeat-containing protein At1g05670, mitochondrial OS=Arabidopsis thaliana GN=At1g05670 PE=2 SV=1	167	188	179	179	10	-36.1	-27.3	0.756233	3	2-19,187-170;20-21,168-167	1-1,188-188[UP5];x-x,169-169[BULt]	((.((((((((((((((((((.&.))))))))))))))))))-))	UGAUCACUUACAAUGCACUUAU&UUAAGUGCAUUGUAGGUGG-CA	0	0.0470413
isoform_108764:pma-miR398a-3p:878	pma-miR398a-3p	isoform_108764	Blue copper protein OS=Arabidopsis thaliana GN=BCB PE=1 SV=2	867	887	878	878	10	-46.7	-35.9	0.768737	4.5	2-15,886-873;17-20,871-868	1-1,887-887[UP5];16-16,872-872[SIL];21-21,867-867[UP3]	.((((.((((((((((((((.&.)))))))))))))).)))).	UUGGGUCGGCCUGGGGACACA&CGUGUUCCCAGGUCGCCCCAG	2	0.0256831
isoform_108764:pma-miR398b-3p:878	pma-miR398b-3p	isoform_108764	Blue copper protein OS=Arabidopsis thaliana GN=BCB PE=1 SV=2	867	887	878	878	10	-46.7	-35.9	0.768737	4.5	2-15,886-873;17-20,871-868	1-1,887-887[UP5];16-16,872-872[SIL];21-21,867-867[UP3]	.((((.((((((((((((((.&.)))))))))))))).)))).	UUGGGUCGGCCUGGGGACACA&CGUGUUCCCAGGUCGCCCCAG	2	0.0256831
isoform_108764:pma-miR398c-3p:878	pma-miR398c-3p	isoform_108764	Blue copper protein OS=Arabidopsis thaliana GN=BCB PE=1 SV=2	867	887	878	878	10	-46.7	-35.9	0.768737	4.5	2-15,886-873;17-20,871-868	1-1,887-887[UP5];16-16,872-872[SIL];21-21,867-867[UP3]	.((((.((((((((((((((.&.)))))))))))))).)))).	UUGGGUCGGCCUGGGGACACA&CGUGUUCCCAGGUCGCCCCAG	2	0.0256831
isoform_108886:pma-miR1313d-5p:455	pma-miR1313d-5p	isoform_108886	/	444	464	455	455	10	-29.4	-19.3	0.656463	6	3-13,462-452;15-19,450-446	1-2,464-463[UP5];14-14,451-451[SIL];20-21,445-444[UP3]	..(((((.(((((((((((..&..))))))))))).)))))..	CCAACAAAAAUUUCAGUGGAA&UACCACUGAAAUUAUUGUUCU	2	0.98703
isoform_108906:pma-miR482j-3p:677	pma-miR482j-3p	isoform_108906	NADP-dependent malic enzyme OS=Vitis vinifera PE=2 SV=1	664	688	676	677	9	-40.2	-26.62	0.662189	13	1-8,688-681;11-21,675-665	9-10,680-676[AILt];22-22,664-664[UP3]	.(((((((((((.....((((((((&))))))))---..))))))))))).	AGUCUUGGUGGAUAAUGUGGAAGAG&UUUUUCCA---ACUCCACCGAGACC	2	0.839268
isoform_108906:pma-miR482s-3p:677	pma-miR482s-3p	isoform_108906	NADP-dependent malic enzyme OS=Vitis vinifera PE=2 SV=1	664	688	676	677	9	-40.2	-26.62	0.662189	13	1-8,688-681;11-21,675-665	9-10,680-676[AILt];22-22,664-664[UP3]	.(((((((((((.....((((((((&))))))))---..))))))))))).	AGUCUUGGUGGAUAAUGUGGAAGAG&UUUUUCCA---ACUCCACCGAGACC	2	0.839268
isoform_108922:pma-miR11425b-3p:599	pma-miR11425b-3p	isoform_108922	Adenine DNA glycosylase OS=Arabidopsis thaliana GN=MYH PE=3 SV=1	587	608	598	599	9	-31.5	-24.1	0.765079	6	1-7,608-602;8-8,600-600;10-21,598-587	x-x,601-601[BULt];9-9,599-599[SIL]	((((((((((((.(.(((((((&)))))))-).))))))))))))	AGGAAGAGGAGUCGCCUGUGAA&UUCACAG-CUAUUUCUUUUCCU	2	0.594688
isoform_108951:pma-miR3701a-3p:1160	pma-miR3701a-3p	isoform_108951	Probable disease resistance protein At5g43740 OS=Arabidopsis thaliana GN=At5g43740 PE=2 SV=1	1148	1169	1160	1160	10	-40.3	-36.1	0.895782	3	1-10,1169-1160;12-22,1158-1148	11-11,1159-1159[SIL]	(((((((((((.((((((((((&)))))))))).)))))))))))	GAUGAAGGGUGGGCAUUGUUUA&UGAACAAUGCGCACCCUUCAUC	0	0.000379327
isoform_108951:pma-miR3701b-3p:1160	pma-miR3701b-3p	isoform_108951	Probable disease resistance protein At5g43740 OS=Arabidopsis thaliana GN=At5g43740 PE=2 SV=1	1148	1169	1160	1160	10	-41.1	-40.5	0.985401	1	1-22,1169-1148		((((((((((((((((((((((&))))))))))))))))))))))	GAUGAAGGGUGGGCAUUGUUUA&UGAACAAUGCCCACCCUUCAUC	0	0.000303473
isoform_108951:pma-miR3701c-3p:1160	pma-miR3701c-3p	isoform_108951	Probable disease resistance protein At5g43740 OS=Arabidopsis thaliana GN=At5g43740 PE=2 SV=1	1148	1169	1160	1160	10	-41.1	-40.5	0.985401	1	1-22,1169-1148		((((((((((((((((((((((&))))))))))))))))))))))	GAUGAAGGGUGGGCAUUGUUUA&UGAACAAUGCCCACCCUUCAUC	0	0.000303473
isoform_108971:pma-miR11425b-3p:1775	pma-miR11425b-3p	isoform_108971	Pyruvate decarboxylase 2 (Fragment) OS=Pisum sativum GN=PDC2 PE=2 SV=1	1765	1783	1776	1775	11	-31.5	-21.3	0.67619	6.5	2-3,1782-1781;5-8,1780-1777;10-21,1776-1765	1-1,1783-1783[UP5];4-4,x-x[BULq];9-9,x-x[BULq]	((((((((((((-((((-((.&.)).)))).))))))))))))	GGGAAGGGAAAU-GCUG-GAC&UUCACAGCUAUUUCUUUUCCU	2	0.999644
isoform_109007:pma-miR11425f-3p:1579	pma-miR11425f-3p	isoform_109007	RNA-dependent RNA polymerase 6 OS=Arabidopsis thaliana GN=RDR6 PE=1 SV=1	1568	1588	1579	1579	10	-29.8	-21	0.704698	7.5	3-7,1586-1582;10-21,1579-1568	1-2,1588-1587[UP5];8-9,1581-1580[SIL]	((((((((((((..(((((..&..)))))..))))))))))))	AGGGAAAGAUAUUACAGUACA&UUUACUGCUAUAUCUUUUCCU	0	0.376892
isoform_109007:pma-miR11425g-3p:1579	pma-miR11425g-3p	isoform_109007	RNA-dependent RNA polymerase 6 OS=Arabidopsis thaliana GN=RDR6 PE=1 SV=1	1568	1588	1579	1579	10	-29.8	-21	0.704698	7.5	3-7,1586-1582;10-21,1579-1568	1-2,1588-1587[UP5];8-9,1581-1580[SIL]	((((((((((((..(((((..&..)))))..))))))))))))	AGGGAAAGAUAUUACAGUACA&UUUACUGCUAUAUCUUUUCCU	0	0.376892
isoform_109018:pma-miRN59-3p:333	pma-miRN59-3p	isoform_109018	Protein SUPPRESSOR OF GENE SILENCING 3 OS=Arabidopsis thaliana GN=SGS3 PE=1 SV=1	322	342	333	333	10	-26.5	-20.1	0.758491	4	1-6,342-337;8-19,335-324	7-7,336-336[SIL];20-21,323-322[UP3]	..((((((((((((.((((((&)))))).))))))))))))..	GAGUAUUUCAAAGGAUAUAAA&UUUAUAACCUUUGAAAUACAC	0	0.0193122
isoform_109035:pma-miRN41-5p:289	pma-miRN41-5p	isoform_109035	/	278	297	289	289	10	-31.2	-21.2	0.679487	5	1-8,297-290;10-13,289-286;15-21,284-278	9-9,x-x[BULq];14-14,285-285[SIL]	(((((((.((((-((((((((&)))))))).)))).)))))))	GAGCAGCAAAAU-GUGCAACA&UGUUGCAUGAUUUAGCUGUUU	2	0.996507
isoform_109049:pma-miR11425b-3p:510	pma-miR11425b-3p	isoform_109049	Transcription initiation factor TFIID subunit 5 OS=Arabidopsis thaliana GN=TAF5 PE=1 SV=1	491	518	509	510	9	-31.5	-20.7	0.657143	17.5	1-12,518-507;13-16,499-496;18-21,494-491	x-x,506-500[BULt];17-17,495-495[SIL]	((((.((((.......((((((((((((&))))))))))))-------)))).))))	AGGACAAGAUCUGGGCAAUGGCUGUGGG&UUCACAGCUAUU-------UCUUUUCCU	1	0.907402
isoform_109049:pma-miR11425j-3p:510	pma-miR11425j-3p	isoform_109049	Transcription initiation factor TFIID subunit 5 OS=Arabidopsis thaliana GN=TAF5 PE=1 SV=1	491	518	509	510	9	-32.1	-20.9	0.65109	17.5	1-11,518-508;12-16,500-496;18-21,494-491	x-x,507-501[BULt];17-17,495-495[SIL]	((((.(((((.......(((((((((((&)))))))))))-------))))).))))	AGGACAAGAUCUGGGCAAUGGCUGUGGG&UUCACAGCUAU-------AUCUUUUCCU	1	0.785949
isoform_109266:pma-miR950d-5p:255	pma-miR950d-5p	isoform_109266	TMV resistance protein N OS=Nicotiana glutinosa GN=N PE=1 SV=1	243	264	255	255	10	-41.4	-28.7	0.693237	5.5	1-2,264-263;4-10,261-255;12-22,253-243	3-3,262-262[SIL];11-11,254-254[SIL]	(((((((((((.(((((((.((&)).))))))).)))))))))))	UCAUAAAUCACAGAGGGCCUGA&UCUGGUCCUCGGUGGUUUAUGA	0	0.0620349
isoform_109266:pma-miR950j-5p:255	pma-miR950j-5p	isoform_109266	TMV resistance protein N OS=Nicotiana glutinosa GN=N PE=1 SV=1	243	264	255	255	10	-41.4	-28.7	0.693237	5.5	1-2,264-263;4-10,261-255;12-22,253-243	3-3,262-262[SIL];11-11,254-254[SIL]	(((((((((((.(((((((.((&)).))))))).)))))))))))	UCAUAAAUCACAGAGGGCCUGA&UCUGGUCCUCGGUGGUUUAUGA	0	0.0620349
isoform_109266:pma-miR950s-5p:255	pma-miR950s-5p	isoform_109266	TMV resistance protein N OS=Nicotiana glutinosa GN=N PE=1 SV=1	243	264	255	255	10	-41.4	-28.7	0.693237	5.5	1-2,264-263;4-10,261-255;12-22,253-243	3-3,262-262[SIL];11-11,254-254[SIL]	(((((((((((.(((((((.((&)).))))))).)))))))))))	UCAUAAAUCACAGAGGGCCUGA&UCUGGUCCUCGGUGGUUUAUGA	0	0.0620349
isoform_109266:pma-miR950u-5p:255	pma-miR950u-5p	isoform_109266	TMV resistance protein N OS=Nicotiana glutinosa GN=N PE=1 SV=1	243	265	255	255	10	-45.6	-31.4	0.688596	8.5	4-9,262-257;10-22,255-243	1-3,265-263[UP5];x-x,256-256[BULt]	(((((((((((((.((((((...&...))))))-)))))))))))))	UCAUAAAUCACAGAGGGCCUGAC&UCGGGGCCC-CUGUGGUUUAUGA	0	0.0512981
isoform_109266:pma-miR950w-5p:255	pma-miR950w-5p	isoform_109266	TMV resistance protein N OS=Nicotiana glutinosa GN=N PE=1 SV=1	243	265	255	255	10	-45.6	-31.4	0.688596	8.5	4-9,262-257;10-22,255-243	1-3,265-263[UP5];x-x,256-256[BULt]	(((((((((((((.((((((...&...))))))-)))))))))))))	UCAUAAAUCACAGAGGGCCUGAC&UCGGGGCCC-CUGUGGUUUAUGA	0	0.0512981
isoform_109266:pma-miR950x-5p:255	pma-miR950x-5p	isoform_109266	TMV resistance protein N OS=Nicotiana glutinosa GN=N PE=1 SV=1	243	264	255	255	10	-41.4	-28.7	0.693237	5.5	1-2,264-263;4-10,261-255;12-22,253-243	3-3,262-262[SIL];11-11,254-254[SIL]	(((((((((((.(((((((.((&)).))))))).)))))))))))	UCAUAAAUCACAGAGGGCCUGA&UCUGGUCCUCGGUGGUUUAUGA	0	0.0620349
isoform_109266:pma-miR950y-5p:255	pma-miR950y-5p	isoform_109266	TMV resistance protein N OS=Nicotiana glutinosa GN=N PE=1 SV=1	243	264	255	255	10	-41.4	-28.7	0.693237	5.5	1-2,264-263;4-10,261-255;12-22,253-243	3-3,262-262[SIL];11-11,254-254[SIL]	(((((((((((.(((((((.((&)).))))))).)))))))))))	UCAUAAAUCACAGAGGGCCUGA&UCUGGUCCUCGGUGGUUUAUGA	0	0.0620349
isoform_109275:pma-miR529a-3p:94	pma-miR529a-3p	isoform_109275	CBS domain-containing protein CBSX3, mitochondrial OS=Arabidopsis thaliana GN=CBSX3 PE=1 SV=1	83	102	93	94	9	-39.5	-25.9	0.655696	5	1-11,102-92;13-15,90-88;17-20,86-83	12-12,91-91[SIL];16-16,87-87[SIL]	((((.(((.(((((((((((&))))))))))).))).))))	GGCUAUGCAUUCUCUUUUCU&AGAAGAGAGAGAGCACAGCC	2	0.723113
isoform_109275:pma-miR529b-3p:94	pma-miR529b-3p	isoform_109275	CBS domain-containing protein CBSX3, mitochondrial OS=Arabidopsis thaliana GN=CBSX3 PE=1 SV=1	83	102	93	94	9	-39.5	-25.9	0.655696	5	1-11,102-92;13-15,90-88;17-20,86-83	12-12,91-91[SIL];16-16,87-87[SIL]	((((.(((.(((((((((((&))))))))))).))).))))	GGCUAUGCAUUCUCUUUUCU&AGAAGAGAGAGAGCACAGCC	2	0.723113
isoform_109275:pma-miR529c-3p:94	pma-miR529c-3p	isoform_109275	CBS domain-containing protein CBSX3, mitochondrial OS=Arabidopsis thaliana GN=CBSX3 PE=1 SV=1	83	102	93	94	9	-39.5	-25.9	0.655696	5	1-11,102-92;13-15,90-88;17-20,86-83	12-12,91-91[SIL];16-16,87-87[SIL]	((((.(((.(((((((((((&))))))))))).))).))))	GGCUAUGCAUUCUCUUUUCU&AGAAGAGAGAGAGCACAGCC	2	0.723113
isoform_109313:pma-miRN62-3p:1077	pma-miRN62-3p	isoform_109313	Linoleate 13S-lipoxygenase 3-1, chloroplastic OS=Solanum tuberosum GN=LOX3.1 PE=1 SV=1	1065	1086	1076	1077	9	-35.6	-23.4	0.657303	7.5	3-9,1084-1078;10-16,1076-1070;18-21,1068-1065	1-2,1086-1085[UP5];x-x,1077-1077[BULt];17-17,1069-1069[SIL]	((((.(((((((.(((((((..&..)))))))-))))))).))))	UGUGCCAACGAUGCUGGAGUUC&UUACUCCAG-AUUGUUGUCGCA	1	0.523294
isoform_109327:pma-miR11425d-3p:19	pma-miR11425d-3p	isoform_109327	Leucine-rich repeat extensin-like protein 3 OS=Arabidopsis thaliana GN=LRX3 PE=1 SV=1	8	28	19	19	10	-31.7	-20.88	0.658675	13	3-7,26-22;11-21,18-8	1-2,28-27[UP5];8-10,21-19[SIL]	(((((((((((...(((((..&..)))))...)))))))))))	GAGGGGGAGGAGGCGGCGGAG&UACUGCUAUAUCUUUUCCUUC	2	0.999999
isoform_109327:pma-miR482f-3p:19	pma-miR482f-3p	isoform_109327	Leucine-rich repeat extensin-like protein 3 OS=Arabidopsis thaliana GN=LRX3 PE=1 SV=1	7	29	19	19	10	-44.1	-30	0.680272	9	1-5,29-25;6-7,23-22;10-17,19-12;19-22,10-7	x-x,24-24[BULt];8-9,21-20[SIL];18-18,11-11[SIL]	((((.((((((((..((.(((((&)))))-))..)))))))).))))	GGAGGGGGAGGAGGCGGCGGAGG&UCUUC-CCUACUCCUCCCAUUCC	2	0.975434
isoform_109327:pma-miR482g-3p:19	pma-miR482g-3p	isoform_109327	Leucine-rich repeat extensin-like protein 3 OS=Arabidopsis thaliana GN=LRX3 PE=1 SV=1	7	29	19	19	10	-44.1	-30	0.680272	9	1-5,29-25;6-7,23-22;10-17,19-12;19-22,10-7	x-x,24-24[BULt];8-9,21-20[SIL];18-18,11-11[SIL]	((((.((((((((..((.(((((&)))))-))..)))))))).))))	GGAGGGGGAGGAGGCGGCGGAGG&UCUUC-CCUACUCCUCCCAUUCC	2	0.975434
isoform_109327:pma-miR482h-3p:19	pma-miR482h-3p	isoform_109327	Leucine-rich repeat extensin-like protein 3 OS=Arabidopsis thaliana GN=LRX3 PE=1 SV=1	7	29	19	19	10	-44.1	-30	0.680272	9	1-5,29-25;6-7,23-22;10-17,19-12;19-22,10-7	x-x,24-24[BULt];8-9,21-20[SIL];18-18,11-11[SIL]	((((.((((((((..((.(((((&)))))-))..)))))))).))))	GGAGGGGGAGGAGGCGGCGGAGG&UCUUC-CCUACUCCUCCCAUUCC	2	0.975434
isoform_109327:pma-miR482i-3p:19	pma-miR482i-3p	isoform_109327	Leucine-rich repeat extensin-like protein 3 OS=Arabidopsis thaliana GN=LRX3 PE=1 SV=1	7	29	19	19	10	-41.7	-27.2	0.652278	10	1-5,29-25;6-7,23-22;10-17,19-12;19-22,10-7	x-x,24-24[BULt];8-9,21-20[SIL];18-18,11-11[SIL]	((((.((((((((..((.(((((&)))))-))..)))))))).))))	GGAGGGGGAGGAGGCGGCGGAGG&UCUUU-CCUACUCCUCCCAUUCC	2	0.999002
isoform_109327:pma-miR482m-3p:19	pma-miR482m-3p	isoform_109327	Leucine-rich repeat extensin-like protein 3 OS=Arabidopsis thaliana GN=LRX3 PE=1 SV=1	7	29	19	19	10	-44.1	-30	0.680272	9	1-5,29-25;6-7,23-22;10-17,19-12;19-22,10-7	x-x,24-24[BULt];8-9,21-20[SIL];18-18,11-11[SIL]	((((.((((((((..((.(((((&)))))-))..)))))))).))))	GGAGGGGGAGGAGGCGGCGGAGG&UCUUC-CCUACUCCUCCCAUUCC	2	0.975434
isoform_109327:pma-miR482o-3p:19	pma-miR482o-3p	isoform_109327	Leucine-rich repeat extensin-like protein 3 OS=Arabidopsis thaliana GN=LRX3 PE=1 SV=1	7	29	19	19	10	-44.1	-30	0.680272	9	1-5,29-25;6-7,23-22;10-17,19-12;19-22,10-7	x-x,24-24[BULt];8-9,21-20[SIL];18-18,11-11[SIL]	((((.((((((((..((.(((((&)))))-))..)))))))).))))	GGAGGGGGAGGAGGCGGCGGAGG&UCUUC-CCUACUCCUCCCAUUCC	2	0.975434
isoform_109327:pma-miR482r-3p:19	pma-miR482r-3p	isoform_109327	Leucine-rich repeat extensin-like protein 3 OS=Arabidopsis thaliana GN=LRX3 PE=1 SV=1	7	29	19	19	10	-41.7	-27.2	0.652278	10	1-5,29-25;6-7,23-22;10-17,19-12;19-22,10-7	x-x,24-24[BULt];8-9,21-20[SIL];18-18,11-11[SIL]	((((.((((((((..((.(((((&)))))-))..)))))))).))))	GGAGGGGGAGGAGGCGGCGGAGG&UCUUU-CCUACUCCUCCCAUUCC	2	0.999002
isoform_109327:pma-miRN36-3p:19	pma-miRN36-3p	isoform_109327	Leucine-rich repeat extensin-like protein 3 OS=Arabidopsis thaliana GN=LRX3 PE=1 SV=1	7	25	18	19	9	-36.1	-24.68	0.683657	13	3-8,23-18;13-21,15-7	1-2,25-24[UP5];9-12,17-16[AILq]	(((((((((..--((((((..&..))))))....)))))))))	GGAGGGGGAGG--AGGCGGCG&AACUGCCUAUAAUUCUCCUCC	2	0.990705
isoform_109371:pma-miRN75-3p:65	pma-miRN75-3p	isoform_109371	/	47	74	65	65	10	-39.8	-25.9	0.650754	19.5	2-10,73-65;11-18,57-50	1-1,74-74[UP5];x-x,64-58[BULt];19-21,49-47[UP3]	...((((((((.......(((((((((.&.)))))))))-------))))))))...	UUCGCUCCCGUAGGACAUCUUAUGCACG&UGUGCAUAAG-------GCGGGAGUUGU	2	0.681451
isoform_109398:pma-miRN65a-3p:678	pma-miRN65a-3p	isoform_109398	/	667	686	677	678	9	-33	-22.1	0.669697	7.5	1-13,686-674;15-18,673-670	14-14,x-x[BULq];19-21,669-667[UP3]	...((((-(((((((((((((&))))))))))))).))))...	AAAGGAU-GAGAGUUGGGGAA&UUCCCCGAUUUUCCAUUCAAA	1	0.72812
isoform_109398:pma-miRN65b-3p:678	pma-miRN65b-3p	isoform_109398	/	667	686	677	678	9	-33	-22.1	0.669697	7.5	1-13,686-674;15-18,673-670	14-14,x-x[BULq];19-21,669-667[UP3]	...((((-(((((((((((((&))))))))))))).))))...	AAAGGAU-GAGAGUUGGGGAA&UUCCCCGAUUUUCCAUUCAAA	1	0.72812
isoform_109432:pma-miR159a-3p:1150	pma-miR159a-3p	isoform_109432	Transcription factor GAMYB OS=Oryza sativa subsp. indica GN=GAM1 PE=2 SV=1	1140	1159	1150	1150	10	-39.3	-37.5	0.954198	1.5	1-20,1159-1140		((((((((((((((((((((&))))))))))))))))))))	UGGAGCUCCCUUCAAGCCAA&UUGGUUUGAAGGGGGCUCCA	2	0.00918993
isoform_109432:pma-miR159b-3p:1150	pma-miR159b-3p	isoform_109432	Transcription factor GAMYB OS=Oryza sativa subsp. indica GN=GAM1 PE=2 SV=1	1140	1159	1150	1150	10	-39.3	-37.5	0.954198	1.5	1-20,1159-1140		((((((((((((((((((((&))))))))))))))))))))	UGGAGCUCCCUUCAAGCCAA&UUGGUUUGAAGGGGGCUCCA	2	0.00918993
isoform_109432:pma-miR319-5p:1151	pma-miR319-5p	isoform_109432	Transcription factor GAMYB OS=Oryza sativa subsp. indica GN=GAM1 PE=2 SV=1	1141	1160	1151	1151	10	-40.8	-32.4	0.794118	5	2-5,1159-1156;8-20,1153-1141	1-1,1160-1160[UP5];6-7,1155-1154[SIL]	(((((((((((((..((((.&.))))..)))))))))))))	GGAGCUCCCUUCAAGCCAAC&CUUGGACUGAAGGGAGCUCC	0	0.00325752
isoform_109525:pma-miRN36-3p:907	pma-miRN36-3p	isoform_109525	Enolase 1 OS=Hevea brasiliensis GN=ENO1 PE=1 SV=1	895	917	906	907	9	-36.1	-24.1	0.66759	10	3-7,915-911;8-10,908-906;12-21,904-895	1-2,917-916[UP5];x-x,910-909[BULt];11-11,905-905[SIL]	((((((((((.(((..(((((..&..)))))--))).))))))))))	GGAGGAGAAUAAUAAUGGUAGCC&AACUGCC--UAUAAUUCUCCUCC	2	0.998969
isoform_109573:pma-miRN74b-3p:52	pma-miRN74b-3p	isoform_109573	Metallothionein-like protein type 2 OS=Ricinus communis GN=MTI PE=3 SV=1	41	62	52	52	10	-38.3	-25.18	0.657441	8.5	2-6,61-57;7-13,55-49;17-20,45-42	1-1,62-62[UP5];x-x,56-56[BULt];14-16,48-46[SIL];21-21,41-41[UP3]	.((((...(((((((.(((((.&.)))))-)))))))...)))).	AGAAAACCGUGGAGGCGCCCCU&UGGGGC-CCUCUAUUUGUUUCA	2	0.998275
isoform_109677:pma-miRN49-3p:1355	pma-miRN49-3p	isoform_109677	Pentatricopeptide repeat-containing protein At3g22470, mitochondrial OS=Arabidopsis thaliana GN=At3g22470 PE=1 SV=1	1344	1364	1355	1355	10	-36.1	-27.3	0.756233	2.5	2-14,1363-1351;16-21,1349-1344	1-1,1364-1364[UP5];15-15,1350-1350[SIL]	((((((.(((((((((((((.&.))))))))))))).))))))	UGUCACAUACAAUGCACUUAU&UUAAGUGCAUUGUAGGUGGCA	0	0.047475
isoform_109746:pma-miR11425h-3p:906	pma-miR11425h-3p	isoform_109746	Eukaryotic initiation factor 4A-III homolog A OS=Oryza sativa subsp. japonica GN=EIF4A3A PE=1 SV=1	896	914	906	906	10	-29.2	-19.7	0.674658	7	2-8,913-907;11-20,905-896	1-1,914-914[UP5];9-10,906-906[AILq]	((((((((((.-(((((((.&.)))))))..))))))))))	AGAGAAGAUGC-GUAGUAAC&UUUACUGCUAUAUCUUCUCU	1	0.877397
isoform_109864:pma-miRN34-5p:448	pma-miRN34-5p	isoform_109864	Cysteine-rich receptor-like protein kinase 2 OS=Arabidopsis thaliana GN=CRK2 PE=2 SV=1	436	457	448	448	10	-34.8	-31.9	0.916667	2	1-8,457-450;10-22,448-436	9-9,449-449[SIL]	(((((((((((((.((((((((&)))))))).)))))))))))))	ACUAUAGCGAAUCCAGAACUCA&UGAGUUCUUGAUUCGCUAUAGU	0	0.000379327
isoform_110026:pma-miR11532b-5p:401	pma-miR11532b-5p	isoform_110026	Superoxide dismutase [Fe], chloroplastic (Fragment) OS=Nicotiana plumbaginifolia GN=SODB PE=2 SV=1	389	410	401	401	10	-30.5	-21	0.688525	8	4-9,407-402;11-21,400-390	1-3,410-408[UP5];10-10,401-401[SIL];22-22,389-389[UP3]	.(((((((((((.((((((...&...)))))).))))))))))).	CUUCCAGUAUUUAACAAUGCUG&UCACAUUGUAAAAUACUGGAAU	0	0.0525211
isoform_110190:pma-miRN28-5p:2373	pma-miRN28-5p	isoform_110190	Subtilisin-like protease SBT3.5 OS=Arabidopsis thaliana GN=SBT3.5 PE=1 SV=1	2361	2382	2372	2373	9	-38.2	-25	0.65445	9	3-9,2380-2374;10-19,2372-2363	1-2,2382-2381[UP5];x-x,2373-2373[BULt];20-21,2362-2361[UP3]	..((((((((((.(((((((..&..)))))))-))))))))))..	CCACCUAGAGGGAUAAGUGUGC&AGACACUUG-CUCUCUAGGUUC	1	0.351767
isoform_110282:pma-miR156a-5p:107	pma-miR156a-5p	isoform_110282	Glycine-rich RNA-binding protein GRP1A OS=Sinapis alba PE=2 SV=1	97	117	107	107	10	-37.2	-25.4	0.682796	5	1-8,117-110;9-13,108-104;15-19,102-98	x-x,109-109[BULt];14-14,103-103[SIL];20-20,97-97[UP3]	.(((((.(((((.((((((((&))))))))-))))).))))).	UUGCUCUCUCUUGUUCUGUCA&UGACAGAA-GAGAGUGAGCAC	2	0.408686
isoform_110282:pma-miR535a-5p:106	pma-miR535a-5p	isoform_110282	Glycine-rich RNA-binding protein GRP1A OS=Sinapis alba PE=2 SV=1	88	117	106	106	10	-42.8	-28.3	0.661215	11.5	1-5,117-113;6-18,110-98;19-22,91-88	x-x,112-111[BULt];x-x,97-92[BULt]	((((......(((((((((((((..(((((&)))))--)))))))))))))------))))	AGUGGUUUCUUGCUCUCUCUUGUUCUGUCA&UGACA--ACGAGAGAGAGCA------CGCU	2	0.149548
isoform_110282:pma-miR535b-5p:106	pma-miR535b-5p	isoform_110282	Glycine-rich RNA-binding protein GRP1A OS=Sinapis alba PE=2 SV=1	88	117	106	106	10	-42.8	-28.3	0.661215	11.5	1-5,117-113;6-18,110-98;19-22,91-88	x-x,112-111[BULt];x-x,97-92[BULt]	((((......(((((((((((((..(((((&)))))--)))))))))))))------))))	AGUGGUUUCUUGCUCUCUCUUGUUCUGUCA&UGACA--ACGAGAGAGAGCA------CGCU	2	0.149548
isoform_110282:pma-miR535c-5p:106	pma-miR535c-5p	isoform_110282	Glycine-rich RNA-binding protein GRP1A OS=Sinapis alba PE=2 SV=1	88	117	106	106	10	-42.8	-28.3	0.661215	11.5	1-5,117-113;6-18,110-98;19-22,91-88	x-x,112-111[BULt];x-x,97-92[BULt]	((((......(((((((((((((..(((((&)))))--)))))))))))))------))))	AGUGGUUUCUUGCUCUCUCUUGUUCUGUCA&UGACA--ACGAGAGAGAGCA------CGCU	2	0.149548
isoform_110292:pma-miR951-5p:266	pma-miR951-5p	isoform_110292	/	254	275	266	266	10	-41.8	-38.1	0.911483	2	1-22,275-254		((((((((((((((((((((((&))))))))))))))))))))))	CGUGGUCUGGAUGUCAAGAACA&UGUUCUUGACGUCUGGACCACG	0	0.000379327
isoform_110292:pma-miR951-5p:333	pma-miR951-5p	isoform_110292	/	321	342	333	333	10	-41.8	-34	0.813397	4.5	1-10,342-333;12-20,331-323	11-11,332-332[SIL];21-22,322-321[UP3]	..(((((((((.((((((((((&)))))))))).)))))))))..	AAUGGUCCGGAGGUCAAGAACA&UGUUCUUGACGUCUGGACCACG	2	0.0467144
isoform_110311:pma-miRN34-3p:70	pma-miRN34-3p	isoform_110311	60S ribosomal protein L13a OS=Picea mariana GN=RPL13A PE=2 SV=1	59	79	70	70	10	-30.8	-20.6	0.668831	9.5	3-12,77-68;15-18,65-62	1-2,79-78[UP5];13-14,67-66[SIL];19-21,61-59[UP3]	...((((..((((((((((..&..))))))))))..))))...	GUCUGGGGGACUUGUUCGUCA&UAGCGAACAAGUAACUCAUUU	2	0.610692
isoform_110311:pma-miRN83-3p:70	pma-miRN83-3p	isoform_110311	60S ribosomal protein L13a OS=Picea mariana GN=RPL13A PE=2 SV=1	59	79	70	70	10	-30.8	-20.6	0.668831	9.5	3-12,77-68;15-18,65-62	1-2,79-78[UP5];13-14,67-66[SIL];19-21,61-59[UP3]	...((((..((((((((((..&..))))))))))..))))...	GUCUGGGGGACUUGUUCGUCA&UAGCGAACAAGUAACUCAUUU	2	0.610692
isoform_110373:pma-miRN77-3p:748	pma-miRN77-3p	isoform_110373	Disease resistance protein TAO1 OS=Arabidopsis thaliana GN=TAO1 PE=4 SV=1	737	757	748	748	10	-43.9	-38	0.865604	2.5	1-7,757-751;9-21,749-737	8-8,750-750[SIL]	(((((((((((((.(((((((&))))))).)))))))))))))	GGCGGCUUGACGAACCUCCAA&UUGGAGGCUCGUCAAGCUGCC	2	0.961121
isoform_110373:pma-miRN77-3p:885	pma-miRN77-3p	isoform_110373	Disease resistance protein TAO1 OS=Arabidopsis thaliana GN=TAO1 PE=4 SV=1	874	894	885	885	10	-43.9	-31.3	0.712984	3.5	1-7,894-888;9-16,886-879;18-21,877-874	8-8,887-887[SIL];17-17,878-878[SIL]	((((.((((((((.(((((((&))))))).)))))))).))))	GGCGACUUGACGAACCUCCAA&UUGGAGGCUCGUCAAGCUGCC	0	0.528813
isoform_110406:pma-miR11425f-3p:329	pma-miR11425f-3p	isoform_110406	Chaperone protein ClpB4, mitochondrial OS=Arabidopsis thaliana GN=CLPB4 PE=2 SV=1	318	338	329	329	10	-29.8	-20	0.671141	6.5	1-8,338-331;10-16,329-323;19-20,320-319	9-9,330-330[SIL];17-18,322-321[SIL];21-21,318-318[UP3]	.((..(((((((.((((((((&)))))))).)))))))..)).	UGGUCAGGAUAUUGCAGUGAA&UUUACUGCUAUAUCUUUUCCU	1	0.895703
isoform_110406:pma-miR11425g-3p:329	pma-miR11425g-3p	isoform_110406	Chaperone protein ClpB4, mitochondrial OS=Arabidopsis thaliana GN=CLPB4 PE=2 SV=1	318	338	329	329	10	-29.8	-20	0.671141	6.5	1-8,338-331;10-16,329-323;19-20,320-319	9-9,330-330[SIL];17-18,322-321[SIL];21-21,318-318[UP3]	.((..(((((((.((((((((&)))))))).)))))))..)).	UGGUCAGGAUAUUGCAGUGAA&UUUACUGCUAUAUCUUUUCCU	1	0.895703
isoform_110441:pma-miR159a-3p:1351	pma-miR159a-3p	isoform_110441	Transcription factor GAMYB OS=Oryza sativa subsp. japonica GN=GAMYB PE=1 SV=1	1341	1360	1351	1351	10	-39.3	-37.5	0.954198	1.5	1-20,1360-1341		((((((((((((((((((((&))))))))))))))))))))	UGGAGCUCCCUUCAAGCCAA&UUGGUUUGAAGGGGGCUCCA	2	0.014994
isoform_110441:pma-miR159b-3p:1351	pma-miR159b-3p	isoform_110441	Transcription factor GAMYB OS=Oryza sativa subsp. japonica GN=GAMYB PE=1 SV=1	1341	1360	1351	1351	10	-39.3	-37.5	0.954198	1.5	1-20,1360-1341		((((((((((((((((((((&))))))))))))))))))))	UGGAGCUCCCUUCAAGCCAA&UUGGUUUGAAGGGGGCUCCA	2	0.014994
isoform_110441:pma-miR319-5p:1352	pma-miR319-5p	isoform_110441	Transcription factor GAMYB OS=Oryza sativa subsp. japonica GN=GAMYB PE=1 SV=1	1342	1361	1352	1352	10	-40.8	-32.4	0.794118	5	2-5,1360-1357;8-20,1354-1342	1-1,1361-1361[UP5];6-7,1356-1355[SIL]	(((((((((((((..((((.&.))))..)))))))))))))	GGAGCUCCCUUCAAGCCAAC&CUUGGACUGAAGGGAGCUCC	0	0.00295494
isoform_110550:pma-miR8175b-5p:548	pma-miR8175b-5p	isoform_110550	RGG repeats nuclear RNA binding protein A (Fragment) OS=Nicotiana tabacum GN=RggA PE=2 SV=1	538	559	548	548	10	-47.8	-33.1	0.692469	9	1-4,559-556;5-6,554-553;7-10,551-548;12-16,546-542;18-19,540-539	x-x,555-555[BULt];x-x,552-552[BULt];11-11,547-547[SIL];17-17,541-541[SIL];20-20,538-538[UP3]	.((.(((((.((((.((.((((&))))-))-)))).))))).)).	AGGGGCCGUGGCCGUGGUGGCC&GGUC-CC-CGGCAACGGCGCCA	2	0.548341
isoform_110550:pma-miRN41-5p:729	pma-miRN41-5p	isoform_110550	RGG repeats nuclear RNA binding protein A (Fragment) OS=Nicotiana tabacum GN=RggA PE=2 SV=1	718	738	729	729	10	-31.2	-24.4	0.782051	8	3-17,736-722;19-21,720-718	1-2,738-737[UP5];18-18,721-721[SIL]	(((.(((((((((((((((..&..))))))))))))))).)))	GAAGAGCUGAGUCGUGCAGAG&UGUUGCAUGAUUUAGCUGUUU	2	0.23232
isoform_110572:pma-miR11425a-5p:305	pma-miR11425a-5p	isoform_110572	/	294	313	304	305	9	-24.4	-16.1	0.659836	7.5	2-11,312-303;13-14,301-300;16-20,298-294	1-1,313-313[UP5];12-12,302-302[SIL];15-15,299-299[SIL]	(((((.((.((((((((((.&.)))))))))).)).)))))	AGGAGUUGCAUGGCAGUGAU&UUUACUGCUAUAUAUUUUCU	2	1
isoform_110572:pma-miR11425e-5p:305	pma-miR11425e-5p	isoform_110572	/	294	313	304	305	9	-24.4	-16.1	0.659836	7.5	2-11,312-303;13-14,301-300;16-20,298-294	1-1,313-313[UP5];12-12,302-302[SIL];15-15,299-299[SIL]	(((((.((.((((((((((.&.)))))))))).)).)))))	AGGAGUUGCAUGGCAGUGAU&UUUACUGCUAUAUAUUUUCU	2	1
isoform_110572:pma-miR11425f-3p:305	pma-miR11425f-3p	isoform_110572	/	291	313	304	305	9	-29.8	-21.58	0.724161	11	2-11,312-303;14-21,298-291	1-1,313-313[UP5];12-13,302-299[AILt]	((((((((....((((((((((.&.))))))))))--..))))))))	AGGAGGAGUUGCAUGGCAGUGAU&UUUACUGCUAU--AUCUUUUCCU	2	0.953354
isoform_110572:pma-miR11425g-3p:305	pma-miR11425g-3p	isoform_110572	/	291	313	304	305	9	-29.8	-21.58	0.724161	11	2-11,312-303;14-21,298-291	1-1,313-313[UP5];12-13,302-299[AILt]	((((((((....((((((((((.&.))))))))))--..))))))))	AGGAGGAGUUGCAUGGCAGUGAU&UUUACUGCUAU--AUCUUUUCCU	2	0.953354
isoform_110572:pma-miR11425h-3p:305	pma-miR11425h-3p	isoform_110572	/	292	313	304	305	9	-29.2	-20.58	0.704795	11	2-11,312-303;14-20,298-292	1-1,313-313[UP5];12-13,302-299[AILt]	(((((((....((((((((((.&.))))))))))--..)))))))	GGAGGAGUUGCAUGGCAGUGAU&UUUACUGCUAU--AUCUUCUCU	2	0.993152
isoform_110579:pma-miRN46-3p:293	pma-miRN46-3p	isoform_110579	TMV resistance protein N OS=Nicotiana glutinosa GN=N PE=1 SV=1	282	301	293	293	10	-34.9	-25.1	0.719198	9	3-9,299-293;11-20,292-283	1-2,301-300[UP5];10-10,x-x[BULq];21-21,282-282[UP3]	.((((((((((-(((((((..&..))))))).)))))))))).	CGGUGGAACGC-AAGGCGGAG&AACCGUCUUCGUGUUCUACUA	2	0.426286
isoform_110597:pma-miRN11a-5p:575	pma-miRN11a-5p	isoform_110597	2-alkenal reductase (NADP(+)-dependent) OS=Nicotiana tabacum GN=DBR PE=1 SV=1	563	583	574	575	9	-37.9	-25.7	0.6781	7	3-12,581-572;13-17,570-566;19-21,565-563	1-2,583-582[UP5];x-x,571-571[BULt];18-18,x-x[BULq]	(((-(((((.((((((((((..&..))))))))))-))))).)))	CUG-GAGCAGUUGGACAGCUUG&UCAGUUGUCCAA-UGCUCUCAG	2	0.837232
isoform_110597:pma-miRN11b-5p:575	pma-miRN11b-5p	isoform_110597	2-alkenal reductase (NADP(+)-dependent) OS=Nicotiana tabacum GN=DBR PE=1 SV=1	563	583	574	575	9	-37.9	-25.7	0.6781	7	3-12,581-572;13-17,570-566;19-21,565-563	1-2,583-582[UP5];x-x,571-571[BULt];18-18,x-x[BULq]	(((-(((((.((((((((((..&..))))))))))-))))).)))	CUG-GAGCAGUUGGACAGCUUG&UCAGUUGUCCAA-UGCUCUCAG	2	0.837232
isoform_110597:pma-miRN11c-5p:575	pma-miRN11c-5p	isoform_110597	2-alkenal reductase (NADP(+)-dependent) OS=Nicotiana tabacum GN=DBR PE=1 SV=1	563	583	574	575	9	-37.9	-25.7	0.6781	7	3-12,581-572;13-17,570-566;19-21,565-563	1-2,583-582[UP5];x-x,571-571[BULt];18-18,x-x[BULq]	(((-(((((.((((((((((..&..))))))))))-))))).)))	CUG-GAGCAGUUGGACAGCUUG&UCAGUUGUCCAA-UGCUCUCAG	2	0.837232
isoform_110597:pma-miRN11d-5p:575	pma-miRN11d-5p	isoform_110597	2-alkenal reductase (NADP(+)-dependent) OS=Nicotiana tabacum GN=DBR PE=1 SV=1	563	583	574	575	9	-37.9	-25.7	0.6781	7	3-12,581-572;13-17,570-566;19-21,565-563	1-2,583-582[UP5];x-x,571-571[BULt];18-18,x-x[BULq]	(((-(((((.((((((((((..&..))))))))))-))))).)))	CUG-GAGCAGUUGGACAGCUUG&UCAGUUGUCCAA-UGCUCUCAG	2	0.837232
isoform_110597:pma-miRN11e-5p:575	pma-miRN11e-5p	isoform_110597	2-alkenal reductase (NADP(+)-dependent) OS=Nicotiana tabacum GN=DBR PE=1 SV=1	563	583	574	575	9	-37.9	-25.7	0.6781	7	3-12,581-572;13-17,570-566;19-21,565-563	1-2,583-582[UP5];x-x,571-571[BULt];18-18,x-x[BULq]	(((-(((((.((((((((((..&..))))))))))-))))).)))	CUG-GAGCAGUUGGACAGCUUG&UCAGUUGUCCAA-UGCUCUCAG	2	0.837232
isoform_110597:pma-miRN11f-5p:575	pma-miRN11f-5p	isoform_110597	2-alkenal reductase (NADP(+)-dependent) OS=Nicotiana tabacum GN=DBR PE=1 SV=1	563	583	574	575	9	-37.9	-25.7	0.6781	7	3-12,581-572;13-17,570-566;19-21,565-563	1-2,583-582[UP5];x-x,571-571[BULt];18-18,x-x[BULq]	(((-(((((.((((((((((..&..))))))))))-))))).)))	CUG-GAGCAGUUGGACAGCUUG&UCAGUUGUCCAA-UGCUCUCAG	2	0.837232
isoform_110597:pma-miRN11g-5p:575	pma-miRN11g-5p	isoform_110597	2-alkenal reductase (NADP(+)-dependent) OS=Nicotiana tabacum GN=DBR PE=1 SV=1	563	583	574	575	9	-37.9	-25.7	0.6781	7	3-12,581-572;13-17,570-566;19-21,565-563	1-2,583-582[UP5];x-x,571-571[BULt];18-18,x-x[BULq]	(((-(((((.((((((((((..&..))))))))))-))))).)))	CUG-GAGCAGUUGGACAGCUUG&UCAGUUGUCCAA-UGCUCUCAG	2	0.837232
isoform_110788:pma-miR169f-3p:677	pma-miR169f-3p	isoform_110788	Probable methyltransferase PMT27 OS=Arabidopsis thaliana GN=At3g51070 PE=3 SV=1	666	690	677	677	10	-41.6	-27.3	0.65625	13	2-7,689-684;8-15,679-672;17-21,670-666	1-1,690-690[UP5];x-x,683-680[BULt];16-16,671-671[SIL]	(((((.((((((((....((((((.&.))))))----)))))))).)))))	GUGGUGAAGGGCAAAGGUCGAGCUG&UGGCUCG----UUGUCCUUGGCUAC	2	0.976523
isoform_110791:pma-miRN67-3p:835	pma-miRN67-3p	isoform_110791	Disease resistance protein TAO1 OS=Arabidopsis thaliana GN=TAO1 PE=4 SV=1	815	844	835	835	10	-37.9	-25.8	0.680739	25	4-10,841-835;11-20,825-816	1-3,844-842[UP5];x-x,834-826[BULt];21-21,815-815[UP3]	.((((((((((.........(((((((...&...)))))))---------)))))))))).	AUGAUGGUCUGGAUAAAGAGGAGCAGCAGA&UUCGCUGCUU---------CAGACCAUCAA	2	0.838592
isoform_110843:pma-miRN48a-3p:227	pma-miRN48a-3p	isoform_110843	Ketol-acid reductoisomerase, chloroplastic OS=Spinacia oleracea GN=AHRI PE=1 SV=1	216	237	228	227	11	-31.1	-21.2	0.681672	7	1-5,237-233;7-14,231-224;16-18,222-220;19-21,218-216	6-6,232-232[SIL];15-15,223-223[SIL];x-x,219-219[BULt]	(((.(((.((((((((.(((((&))))).)))))))).)))-)))	GUUCGCUGGAGAUAGUGUGCAG&UUGUAGACUAUUUUGAGC-AAC	1	0.203359
isoform_110843:pma-miRN48b-3p:227	pma-miRN48b-3p	isoform_110843	Ketol-acid reductoisomerase, chloroplastic OS=Spinacia oleracea GN=AHRI PE=1 SV=1	216	237	228	227	11	-31.1	-21.2	0.681672	7	1-5,237-233;7-14,231-224;16-18,222-220;19-21,218-216	6-6,232-232[SIL];15-15,223-223[SIL];x-x,219-219[BULt]	(((.(((.((((((((.(((((&))))).)))))))).)))-)))	GUUCGCUGGAGAUAGUGUGCAG&UUGUAGACUAUUUUGAGC-AAC	1	0.203359
isoform_110843:pma-miRN48c-3p:227	pma-miRN48c-3p	isoform_110843	Ketol-acid reductoisomerase, chloroplastic OS=Spinacia oleracea GN=AHRI PE=1 SV=1	216	237	228	227	11	-31.1	-21.2	0.681672	7	1-5,237-233;7-14,231-224;16-18,222-220;19-21,218-216	6-6,232-232[SIL];15-15,223-223[SIL];x-x,219-219[BULt]	(((.(((.((((((((.(((((&))))).)))))))).)))-)))	GUUCGCUGGAGAUAGUGUGCAG&UUGUAGACUAUUUUGAGC-AAC	1	0.203359
isoform_110887:pma-miR11532b-5p:433	pma-miR11532b-5p	isoform_110887	TMV resistance protein N OS=Nicotiana glutinosa GN=N PE=1 SV=1	421	443	433	433	10	-30.5	-21	0.688525	7	1-2,443-442;3-10,440-433;12-22,431-421	x-x,441-441[BULt];11-11,432-432[SIL]	(((((((((((.((((((((.((&))-)))))))).)))))))))))	AUUCCAGUAUUCUAUGGUGUCGA&UC-ACAUUGUAAAAUACUGGAAU	2	0.440081
isoform_11088:pma-miRN12a-5p:1869	pma-miRN12a-5p	isoform_11088	AAA-ATPase At3g28510 OS=Arabidopsis thaliana GN=At3g28510 PE=2 SV=1	1858	1878	1869	1869	10	-30	-31.5	1	0	1-21,1878-1858		(((((((((((((((((((((&)))))))))))))))))))))	AUUAAUCCCAAAUCAUCCAUA&UAUGGAUGAUUUGGGAUUAAU	1	0.00119587
isoform_11088:pma-miRN12b-5p:1869	pma-miRN12b-5p	isoform_11088	AAA-ATPase At3g28510 OS=Arabidopsis thaliana GN=At3g28510 PE=2 SV=1	1858	1878	1869	1869	10	-30	-31.5	1	0	1-21,1878-1858		(((((((((((((((((((((&)))))))))))))))))))))	AUUAAUCCCAAAUCAUCCAUA&UAUGGAUGAUUUGGGAUUAAU	1	0.00119587
isoform_11088:pma-miRN12c-5p:1869	pma-miRN12c-5p	isoform_11088	AAA-ATPase At3g28510 OS=Arabidopsis thaliana GN=At3g28510 PE=2 SV=1	1858	1878	1869	1869	10	-30	-31.5	1	0	1-21,1878-1858		(((((((((((((((((((((&)))))))))))))))))))))	AUUAAUCCCAAAUCAUCCAUA&UAUGGAUGAUUUGGGAUUAAU	1	0.00119587
isoform_11088:pma-miRN12d-5p:1869	pma-miRN12d-5p	isoform_11088	AAA-ATPase At3g28510 OS=Arabidopsis thaliana GN=At3g28510 PE=2 SV=1	1858	1878	1869	1869	10	-30	-31.5	1	0	1-21,1878-1858		(((((((((((((((((((((&)))))))))))))))))))))	AUUAAUCCCAAAUCAUCCAUA&UAUGGAUGAUUUGGGAUUAAU	1	0.00119587
isoform_110972:pma-miR396a-5p:1056	pma-miR396a-5p	isoform_110972	Galactinol synthase 2 OS=Solanum lycopersicum GN=GOLS2 PE=2 SV=1	1047	1067	1057	1056	11	-34.9	-23.3	0.667622	6	1-5,1067-1063;6-9,1061-1058;11-14,1056-1053;16-21,1052-1047	x-x,1062-1062[BULt];10-10,1057-1057[SIL];15-15,x-x[BULq]	((((((-((((.((((.(((((&)))))-)))).)))).))))))	AAGUUC-AGAGUGCCGAUGGAA&UUCCA-CGGCUUUCUUGAACUU	2	0.990242
isoform_110972:pma-miR396b-5p:1056	pma-miR396b-5p	isoform_110972	Galactinol synthase 2 OS=Solanum lycopersicum GN=GOLS2 PE=2 SV=1	1047	1067	1057	1056	11	-34.9	-23.3	0.667622	6	1-5,1067-1063;6-9,1061-1058;11-14,1056-1053;16-21,1052-1047	x-x,1062-1062[BULt];10-10,1057-1057[SIL];15-15,x-x[BULq]	((((((-((((.((((.(((((&)))))-)))).)))).))))))	AAGUUC-AGAGUGCCGAUGGAA&UUCCA-CGGCUUUCUUGAACUU	2	0.990242
isoform_110972:pma-miR396c-5p:1056	pma-miR396c-5p	isoform_110972	Galactinol synthase 2 OS=Solanum lycopersicum GN=GOLS2 PE=2 SV=1	1047	1067	1057	1056	11	-34.9	-23.3	0.667622	6	1-5,1067-1063;6-9,1061-1058;11-14,1056-1053;16-21,1052-1047	x-x,1062-1062[BULt];10-10,1057-1057[SIL];15-15,x-x[BULq]	((((((-((((.((((.(((((&)))))-)))).)))).))))))	AAGUUC-AGAGUGCCGAUGGAA&UUCCA-CGGCUUUCUUGAACUU	2	0.990242
isoform_110972:pma-miR396d-5p:1056	pma-miR396d-5p	isoform_110972	Galactinol synthase 2 OS=Solanum lycopersicum GN=GOLS2 PE=2 SV=1	1047	1067	1057	1056	11	-34.9	-23.3	0.667622	6	1-5,1067-1063;6-9,1061-1058;11-14,1056-1053;16-21,1052-1047	x-x,1062-1062[BULt];10-10,1057-1057[SIL];15-15,x-x[BULq]	((((((-((((.((((.(((((&)))))-)))).)))).))))))	AAGUUC-AGAGUGCCGAUGGAA&UUCCA-CGGCUUUCUUGAACUU	2	0.990242
isoform_110972:pma-miR396e-5p:1056	pma-miR396e-5p	isoform_110972	Galactinol synthase 2 OS=Solanum lycopersicum GN=GOLS2 PE=2 SV=1	1047	1067	1057	1056	11	-34.9	-23.3	0.667622	6	1-5,1067-1063;6-9,1061-1058;11-14,1056-1053;16-21,1052-1047	x-x,1062-1062[BULt];10-10,1057-1057[SIL];15-15,x-x[BULq]	((((((-((((.((((.(((((&)))))-)))).)))).))))))	AAGUUC-AGAGUGCCGAUGGAA&UUCCA-CGGCUUUCUUGAACUU	2	0.990242
isoform_111235:pma-miR169a-5p:1677	pma-miR169a-5p	isoform_111235	DEAD-box ATP-dependent RNA helicase 40 OS=Arabidopsis thaliana GN=RH40 PE=2 SV=1	1663	1685	1676	1677	9	-42.9	-29.4	0.685315	8	3-13,1683-1673;14-21,1670-1663	1-2,1685-1684[UP5];x-x,1672-1671[BULt]	((((((((..(((((((((((..&..)))))))))))--))))))))	UCGGCAGGUUUCGUUCUUGGCAC&CAGCCAAGGAUGA--CUUGCCGG	2	0.185867
isoform_111235:pma-miR169b-5p:1677	pma-miR169b-5p	isoform_111235	DEAD-box ATP-dependent RNA helicase 40 OS=Arabidopsis thaliana GN=RH40 PE=2 SV=1	1663	1685	1676	1677	9	-42.9	-29.4	0.685315	8	3-13,1683-1673;14-21,1670-1663	1-2,1685-1684[UP5];x-x,1672-1671[BULt]	((((((((..(((((((((((..&..)))))))))))--))))))))	UCGGCAGGUUUCGUUCUUGGCAC&CAGCCAAGGAUGA--CUUGCCGG	2	0.185867
isoform_111235:pma-miR169c-5p:1677	pma-miR169c-5p	isoform_111235	DEAD-box ATP-dependent RNA helicase 40 OS=Arabidopsis thaliana GN=RH40 PE=2 SV=1	1663	1685	1676	1677	9	-42.9	-29.4	0.685315	8	3-13,1683-1673;14-21,1670-1663	1-2,1685-1684[UP5];x-x,1672-1671[BULt]	((((((((..(((((((((((..&..)))))))))))--))))))))	UCGGCAGGUUUCGUUCUUGGCAC&CAGCCAAGGAUGA--CUUGCCGG	2	0.185867
isoform_111235:pma-miR169d-5p:1677	pma-miR169d-5p	isoform_111235	DEAD-box ATP-dependent RNA helicase 40 OS=Arabidopsis thaliana GN=RH40 PE=2 SV=1	1663	1685	1676	1677	9	-42.9	-29.4	0.685315	8	3-13,1683-1673;14-21,1670-1663	1-2,1685-1684[UP5];x-x,1672-1671[BULt]	((((((((..(((((((((((..&..)))))))))))--))))))))	UCGGCAGGUUUCGUUCUUGGCAC&CAGCCAAGGAUGA--CUUGCCGG	2	0.185867
isoform_111235:pma-miR169f-5p:1677	pma-miR169f-5p	isoform_111235	DEAD-box ATP-dependent RNA helicase 40 OS=Arabidopsis thaliana GN=RH40 PE=2 SV=1	1663	1685	1676	1677	9	-42.9	-29.4	0.685315	8	3-13,1683-1673;14-21,1670-1663	1-2,1685-1684[UP5];x-x,1672-1671[BULt]	((((((((..(((((((((((..&..)))))))))))--))))))))	UCGGCAGGUUUCGUUCUUGGCAC&CAGCCAAGGAUGA--CUUGCCGG	2	0.185867
isoform_111235:pma-miR169g-5p:1677	pma-miR169g-5p	isoform_111235	DEAD-box ATP-dependent RNA helicase 40 OS=Arabidopsis thaliana GN=RH40 PE=2 SV=1	1663	1685	1676	1677	9	-42.9	-29.4	0.685315	8	3-13,1683-1673;14-21,1670-1663	1-2,1685-1684[UP5];x-x,1672-1671[BULt]	((((((((..(((((((((((..&..)))))))))))--))))))))	UCGGCAGGUUUCGUUCUUGGCAC&CAGCCAAGGAUGA--CUUGCCGG	2	0.185867
isoform_111396:pma-miR950s-3p:215	pma-miR950s-3p	isoform_111396	ADP-ribosylation factor 2 OS=Oryza sativa subsp. japonica GN=ARF PE=2 SV=2	204	224	215	215	10	-39.4	-26.4	0.670051	10	4-11,221-214;12-16,212-208;18-20,207-205	1-3,224-222[UP5];x-x,213-213[BULt];17-17,x-x[BULq];21-21,204-204[UP3]	.(((-(((((.((((((((...&...))))))))-))))).))).	GGUC-UGGAUGCCGCUGGUAAG&AAAACCAGCGG-GUCCAAGACA	2	0.570162
isoform_111404:pma-miR11571-5p:296	pma-miR11571-5p	isoform_111404	Nucleolin 2 OS=Oryza sativa subsp. japonica GN=Os04g0620700 PE=2 SV=2	284	303	295	296	9	-37.4	-25.1	0.671123	4	1-7,303-297;9-12,296-293;14-18,291-287;20-21,285-284	8-8,x-x[BULq];13-13,292-292[SIL];19-19,286-286[SIL]	((.(((((.((((-(((((((&))))))).)))).))))).))	GACGAGGGCAGCG-AAUCCAA&UUGGAUUUCGCUUCCCUCAUC	0	0.221631
isoform_111438:pma-miR1313b-5p:860	pma-miR1313b-5p	isoform_111438	Probable LRR receptor-like serine/threonine-protein kinase At5g48740 OS=Arabidopsis thaliana GN=At5g48740 PE=2 SV=1	849	869	860	860	10	-32.1	-22	0.685358	5	1-4,869-866;6-19,864-851	5-5,865-865[SIL];20-21,850-849[UP3]	..((((((((((((((.((((&)))).))))))))))))))..	AAAACAAUAAUUUCAGCGGUG&UACCACUGAAAUUGUUGUUCG	0	0.179357
isoform_111438:pma-miR1313d-5p:860	pma-miR1313d-5p	isoform_111438	Probable LRR receptor-like serine/threonine-protein kinase At5g48740 OS=Arabidopsis thaliana GN=At5g48740 PE=2 SV=1	849	869	860	860	10	-29.4	-22	0.748299	4.5	1-4,869-866;6-19,864-851	5-5,865-865[SIL];20-21,850-849[UP3]	..((((((((((((((.((((&)))).))))))))))))))..	AAAACAAUAAUUUCAGCGGUG&UACCACUGAAAUUAUUGUUCU	0	0.0496409
isoform_111438:pma-miR1313e-5p:860	pma-miR1313e-5p	isoform_111438	Probable LRR receptor-like serine/threonine-protein kinase At5g48740 OS=Arabidopsis thaliana GN=At5g48740 PE=2 SV=1	849	869	860	860	10	-32.1	-22	0.685358	5	1-4,869-866;6-19,864-851	5-5,865-865[SIL];20-21,850-849[UP3]	..((((((((((((((.((((&)))).))))))))))))))..	AAAACAAUAAUUUCAGCGGUG&UACCACUGAAAUUGUUGUUCG	0	0.179357
isoform_111438:pma-miR1313i-5p:860	pma-miR1313i-5p	isoform_111438	Probable LRR receptor-like serine/threonine-protein kinase At5g48740 OS=Arabidopsis thaliana GN=At5g48740 PE=2 SV=1	849	869	860	860	10	-31.7	-27.4	0.864353	2.5	1-19,869-851	20-21,850-849[UP3]	..(((((((((((((((((((&)))))))))))))))))))..	AAAACAAUAAUUUCAGCGGUG&UACCGCUGAAAUUAUUGUUCG	0	0.00891385
isoform_111438:pma-miR1313j-5p:860	pma-miR1313j-5p	isoform_111438	Probable LRR receptor-like serine/threonine-protein kinase At5g48740 OS=Arabidopsis thaliana GN=At5g48740 PE=2 SV=1	849	870	861	860	11	-31.2	-22	0.705128	6	2-5,869-866;7-20,864-851	1-1,870-870[UP5];6-6,865-865[SIL];21-22,850-849[UP3]	..((((((((((((((.((((.&.)))).))))))))))))))..	AAAACAAUAAUUUCAGCGGUGU&UUACCACUGAAAUUAUUGUUCG	0	0.073424
isoform_111460:pma-miR11425d-3p:1092	pma-miR11425d-3p	isoform_111460	Polyadenylate-binding protein 6 OS=Arabidopsis thaliana GN=PAB6 PE=2 SV=1	1077	1101	1092	1092	10	-31.7	-21.2	0.66877	13	1-11,1101-1091;12-21,1086-1077	x-x,1090-1087[BULt]	((((((((((....(((((((((((&)))))))))))----))))))))))	GGGGGAAGGGGUGCAUAUGGUGGUA&UACUGCUAUAU----CUUUUCCUUC	2	0.999987
isoform_111485:pma-miR11571-5p:1089	pma-miR11571-5p	isoform_111485	Cyanidin-3-O-glucoside 2-O-glucuronosyltransferase OS=Bellis perennis GN=UGAT PE=1 SV=1	1078	1097	1088	1089	9	-37.4	-25.5	0.681818	8.5	2-5,1096-1093;7-12,1091-1086;14-21,1085-1078	1-1,1097-1097[UP5];6-6,1092-1092[SIL];13-13,x-x[BULq]	((((((((-((((((.((((.&.)))).)))))).))))))))	GGUGAGGG-AGUGGGUUCCGC&UUGGAUUUCGCUUCCCUCAUC	2	0.869253
isoform_111508:pma-miRN28-5p:485	pma-miRN28-5p	isoform_111508	Guanine nucleotide-binding protein subunit beta-like protein OS=Chlamydomonas reinhardtii GN=GBLP PE=2 SV=1	473	493	484	485	9	-38.2	-26.4	0.691099	10.5	6-21,488-473	1-5,493-489[UP5]	((((((((((((((((.....&.....))))))))))))))))	GGAUCUGGAGAGCAAGAGCAU&AGACACUUGCUCUCUAGGUUC	1	0.107757
isoform_111521:pma-miRN88a-5p:937	pma-miRN88a-5p	isoform_111521	Pollen-specific protein SF21 OS=Helianthus annuus GN=SF21 PE=2 SV=1	927	949	938	937	11	-34.9	-24.4	0.69914	10	1-4,949-946;5-19,943-929	x-x,945-944[BULt];20-21,928-927[UP3]	..(((((((((((((((..((((&))))--)))))))))))))))..	AUUUUGCAGCUAUGGGACUAGCC&GGCU--UCUCGUGGUUGUAAAUA	0	0.171222
isoform_111521:pma-miRN88b-5p:937	pma-miRN88b-5p	isoform_111521	Pollen-specific protein SF21 OS=Helianthus annuus GN=SF21 PE=2 SV=1	927	949	938	937	11	-34.9	-24.4	0.69914	10	1-4,949-946;5-19,943-929	x-x,945-944[BULt];20-21,928-927[UP3]	..(((((((((((((((..((((&))))--)))))))))))))))..	AUUUUGCAGCUAUGGGACUAGCC&GGCU--UCUCGUGGUUGUAAAUA	0	0.171222
isoform_111646:pma-miRN70b-3p:933	pma-miRN70b-3p	isoform_111646	Disease resistance protein TAO1 OS=Arabidopsis thaliana GN=TAO1 PE=4 SV=1	923	942	933	933	10	-37.6	-25.1	0.667553	10.5	5-13,938-930;15-20,929-924	1-4,942-939[UP5];14-14,x-x[BULq];21-21,923-923[UP3]	.((((((-(((((((((....&....))))))))).)))))).	CCUGCGA-UGGAUUGCCAUUA&UAACGGCAGUCCAAUUGCAGA	2	0.80537
isoform_11168:pma-miR1314c-3p:839	pma-miR1314c-3p	isoform_11168	Transmembrane 9 superfamily member 2 OS=Arabidopsis thaliana GN=TMN2 PE=2 SV=1	825	849	840	839	11	-39	-26	0.666667	13.5	3-6,847-844;9-11,841-839;12-22,835-825	1-2,849-848[UP5];7-8,843-842[SIL];x-x,838-836[BULt]	(((((((((((...(((..((((..&..))))..)))---)))))))))))	UUCUCCUGACAGGAUUCCUGGCCAC&UCGGCCUUGAA---UGUUAGGAGAA	1	0.191008
isoform_111690:pma-miRN20-3p:495	pma-miRN20-3p	isoform_111690	Betaine aldehyde dehydrogenase 1, chloroplastic OS=Arabidopsis thaliana GN=ALDH10A8 PE=2 SV=1	483	504	495	495	10	-33.7	-29.1	0.863501	5.5	1-11,504-494;13-22,492-483	12-12,493-493[SIL]	((((((((((.(((((((((((&))))))))))).))))))))))	GGGAUAUGGACGAUGUUGCCGG&UUGGCAAUAUCUUCUAUAUCCU	2	0.00752534
isoform_111702:pma-miRN14-5p:413	pma-miRN14-5p	isoform_111702	Catalase-3 OS=Arabidopsis thaliana GN=CAT3 PE=1 SV=3	404	423	414	413	11	-38.1	-25.4	0.666667	7.5	2-10,422-414;14-20,411-405	1-1,423-423[UP5];11-13,413-412[AILq];21-21,404-404[UP3]	.(((((((..-(((((((((.&.)))))))))...))))))).	GUGGGAGCCC-GGAGAGUUGU&UCAACUCUCCAAUGCUCUCAG	2	0.841811
isoform_111801:pma-miR1313b-5p:327	pma-miR1313b-5p	isoform_111801	Cysteine protease RD19A OS=Arabidopsis thaliana GN=RD19A PE=1 SV=1	316	334	327	327	10	-32.1	-22.1	0.688474	8.5	3-7,332-328;10-21,327-316	1-2,334-333[UP5];8-9,x-x[BULq]	((((((((((((--(((((..&..)))))..))))))))))))	CGAGCAACAAUU--GGUGGAC&UACCACUGAAAUUGUUGUUCG	2	0.863763
isoform_111801:pma-miR1313e-5p:327	pma-miR1313e-5p	isoform_111801	Cysteine protease RD19A OS=Arabidopsis thaliana GN=RD19A PE=1 SV=1	316	334	327	327	10	-32.1	-22.1	0.688474	8.5	3-7,332-328;10-21,327-316	1-2,334-333[UP5];8-9,x-x[BULq]	((((((((((((--(((((..&..)))))..))))))))))))	CGAGCAACAAUU--GGUGGAC&UACCACUGAAAUUGUUGUUCG	2	0.863763
isoform_111802:pma-miRN62-3p:769	pma-miRN62-3p	isoform_111802	Glutelin type-A 2 OS=Oryza sativa subsp. japonica GN=GLUA2 PE=1 SV=1	759	779	770	769	11	-35.6	-23.8	0.668539	7	3-12,777-768;14-16,766-764;19-21,761-759	1-2,779-778[UP5];13-13,767-767[SIL];17-18,763-762[SIL]	(((..(((.((((((((((..&..)))))))))).)))..)))	UGCUUCAAGGAUCUGGAGUUG&UUACUCCAGAUUGUUGUCGCA	2	0.918284
isoform_111802:pma-miRN88a-5p:1160	pma-miRN88a-5p	isoform_111802	Glutelin type-A 2 OS=Oryza sativa subsp. japonica GN=GLUA2 PE=1 SV=1	1150	1171	1161	1160	11	-34.9	-24.6	0.704871	6.5	1-6,1171-1166;7-15,1164-1156;17-20,1154-1151	x-x,1165-1165[BULt];16-16,1155-1155[SIL];21-21,1150-1150[UP3]	.((((.(((((((((.((((((&))))))-))))))))).)))).	GGUUUUCAACUGCGAGGAAGCC&GGCUUC-UCGUGGUUGUAAAUA	2	0.825049
isoform_111802:pma-miRN88b-5p:1160	pma-miRN88b-5p	isoform_111802	Glutelin type-A 2 OS=Oryza sativa subsp. japonica GN=GLUA2 PE=1 SV=1	1150	1171	1161	1160	11	-34.9	-24.6	0.704871	6.5	1-6,1171-1166;7-15,1164-1156;17-20,1154-1151	x-x,1165-1165[BULt];16-16,1155-1155[SIL];21-21,1150-1150[UP3]	.((((.(((((((((.((((((&))))))-))))))))).)))).	GGUUUUCAACUGCGAGGAAGCC&GGCUUC-UCGUGGUUGUAAAUA	2	0.825049
isoform_111866:pma-miR11532a-5p:1064	pma-miR11532a-5p	isoform_111866	/	1051	1073	1064	1064	10	-35.5	-25.5	0.71831	7	1-10,1073-1064;12-16,1062-1058;17-20,1056-1053	11-11,1063-1063[SIL];x-x,1057-1057[BULt];21-22,1052-1051[UP3]	..((((.(((((.((((((((((&)))))))))).)))))-))))..	UAUCCCAGUCUUCUACGAUGUGA&UCACGUUGUAAAAGAC-GGGAAU	0	0.00831204
isoform_111866:pma-miR11532b-5p:1064	pma-miR11532b-5p	isoform_111866	/	1052	1073	1064	1064	10	-30.5	-20.6	0.67541	7	1-10,1073-1064;12-13,1062-1061;15-19,1059-1055	11-11,1063-1063[SIL];14-14,1060-1060[SIL];20-22,1054-1052[UP3]	...(((((.((.((((((((((&)))))))))).)).)))))...	AUCCCAGUCUUCUACGAUGUGA&UCACAUUGUAAAAUACUGGAAU	0	0.0698313
isoform_111866:pma-miR11532c-5p:1064	pma-miR11532c-5p	isoform_111866	/	1051	1073	1064	1064	10	-35.5	-25.5	0.71831	7	1-10,1073-1064;12-16,1062-1058;17-20,1056-1053	11-11,1063-1063[SIL];x-x,1057-1057[BULt];21-22,1052-1051[UP3]	..((((.(((((.((((((((((&)))))))))).)))))-))))..	UAUCCCAGUCUUCUACGAUGUGA&UCACGUUGUAAAAGAC-GGGAAU	0	0.00831204
isoform_111866:pma-miR11532d-5p:1064	pma-miR11532d-5p	isoform_111866	/	1051	1073	1064	1064	10	-35.5	-25.5	0.71831	7	1-10,1073-1064;12-16,1062-1058;17-20,1056-1053	11-11,1063-1063[SIL];x-x,1057-1057[BULt];21-22,1052-1051[UP3]	..((((.(((((.((((((((((&)))))))))).)))))-))))..	UAUCCCAGUCUUCUACGAUGUGA&UCACGUUGUAAAAGAC-GGGAAU	0	0.00831204
isoform_112004:pma-miRN32a-5p:1704	pma-miRN32a-5p	isoform_112004	Protein SHORT-ROOT OS=Arabidopsis thaliana GN=SHR PE=1 SV=1	1693	1714	1705	1704	11	-40.6	-28.1	0.692118	6.5	1-8,1714-1707;10-15,1705-1700;18-21,1697-1694	9-9,1706-1706[SIL];16-17,1699-1698[SIL];22-22,1693-1693[UP3]	.((((..((((((.((((((((&)))))))).))))))..)))).	AGAGCUUCUCCAGAACCAGCAA&UUGCUGGUCUUGGAGUUGCUUG	2	0.744118
isoform_112004:pma-miRN32b-5p:1704	pma-miRN32b-5p	isoform_112004	Protein SHORT-ROOT OS=Arabidopsis thaliana GN=SHR PE=1 SV=1	1693	1714	1705	1704	11	-40.6	-28.1	0.692118	6.5	1-8,1714-1707;10-15,1705-1700;18-21,1697-1694	9-9,1706-1706[SIL];16-17,1699-1698[SIL];22-22,1693-1693[UP3]	.((((..((((((.((((((((&)))))))).))))))..)))).	AGAGCUUCUCCAGAACCAGCAA&UUGCUGGUCUUGGAGUUGCUUG	2	0.744118
isoform_112070:pma-miRN46-3p:44	pma-miRN46-3p	isoform_112070	60S ribosomal protein L14-2 OS=Arabidopsis thaliana GN=RPL14B PE=1 SV=1	33	53	44	44	10	-34.9	-22.7	0.65043	11	5-17,49-37;19-21,35-33	1-4,53-50[UP5];18-18,36-36[SIL]	(((.(((((((((((((....&....))))))))))))).)))	UAGAGGAGCGCGGAGACAUCA&AACCGUCUUCGUGUUCUACUA	2	0.992324
isoform_112092:pma-miR11532a-5p:1274	pma-miR11532a-5p	isoform_112092	TMV resistance protein N OS=Nicotiana glutinosa GN=N PE=1 SV=1	1262	1283	1274	1274	10	-35.5	-24.8	0.698592	5	1-10,1283-1274;12-16,1272-1268;18-22,1266-1262	11-11,1273-1273[SIL];17-17,1267-1267[SIL]	(((((.(((((.((((((((((&)))))))))).))))).)))))	AUUCCAGUCUUCUACGAUGUGA&UCACGUUGUAAAAGACGGGAAU	2	0.127862
isoform_112092:pma-miR11532b-5p:1274	pma-miR11532b-5p	isoform_112092	TMV resistance protein N OS=Nicotiana glutinosa GN=N PE=1 SV=1	1262	1283	1274	1274	10	-30.5	-23.5	0.770492	4	1-10,1283-1274;12-13,1272-1271;15-22,1269-1262	11-11,1273-1273[SIL];14-14,1270-1270[SIL]	((((((((.((.((((((((((&)))))))))).)).))))))))	AUUCCAGUCUUCUACGAUGUGA&UCACAUUGUAAAAUACUGGAAU	2	0.153109
isoform_112092:pma-miR11532c-5p:1274	pma-miR11532c-5p	isoform_112092	TMV resistance protein N OS=Nicotiana glutinosa GN=N PE=1 SV=1	1262	1283	1274	1274	10	-35.5	-24.8	0.698592	5	1-10,1283-1274;12-16,1272-1268;18-22,1266-1262	11-11,1273-1273[SIL];17-17,1267-1267[SIL]	(((((.(((((.((((((((((&)))))))))).))))).)))))	AUUCCAGUCUUCUACGAUGUGA&UCACGUUGUAAAAGACGGGAAU	2	0.127862
isoform_112092:pma-miR11532d-5p:1274	pma-miR11532d-5p	isoform_112092	TMV resistance protein N OS=Nicotiana glutinosa GN=N PE=1 SV=1	1262	1283	1274	1274	10	-35.5	-24.8	0.698592	5	1-10,1283-1274;12-16,1272-1268;18-22,1266-1262	11-11,1273-1273[SIL];17-17,1267-1267[SIL]	(((((.(((((.((((((((((&)))))))))).))))).)))))	AUUCCAGUCUUCUACGAUGUGA&UCACGUUGUAAAAGACGGGAAU	2	0.127862
isoform_112110:pma-miR11487a-3p:826	pma-miR11487a-3p	isoform_112110	DeSI-like protein At4g17486 OS=Arabidopsis thaliana GN=At4g17486 PE=2 SV=1	814	834	825	826	9	-35.3	-23.7	0.671388	14.5	8-20,827-815	1-7,834-828[UP5];21-21,814-814[UP3]	.(((((((((((((.......&.......))))))))))))).	CCUGAGGAGGCGAUAAACACU&CAUAUUGAUCGCCUUCUCAGU	2	0.768051
isoform_112110:pma-miR11487b-3p:826	pma-miR11487b-3p	isoform_112110	DeSI-like protein At4g17486 OS=Arabidopsis thaliana GN=At4g17486 PE=2 SV=1	814	834	825	826	9	-35.3	-23.7	0.671388	14.5	8-20,827-815	1-7,834-828[UP5];21-21,814-814[UP3]	.(((((((((((((.......&.......))))))))))))).	CCUGAGGAGGCGAUAAACACU&CAUAUUGAUCGCCUUCUCAGU	2	0.768051
isoform_112110:pma-miR11487c-3p:826	pma-miR11487c-3p	isoform_112110	DeSI-like protein At4g17486 OS=Arabidopsis thaliana GN=At4g17486 PE=2 SV=1	814	834	825	826	9	-35.3	-23.7	0.671388	14.5	8-20,827-815	1-7,834-828[UP5];21-21,814-814[UP3]	.(((((((((((((.......&.......))))))))))))).	CCUGAGGAGGCGAUAAACACU&CAUAUUGAUCGCCUUCUCAGU	2	0.768051
isoform_112110:pma-miR11487d-3p:826	pma-miR11487d-3p	isoform_112110	DeSI-like protein At4g17486 OS=Arabidopsis thaliana GN=At4g17486 PE=2 SV=1	814	834	825	826	9	-35.3	-23.7	0.671388	14.5	8-20,827-815	1-7,834-828[UP5];21-21,814-814[UP3]	.(((((((((((((.......&.......))))))))))))).	CCUGAGGAGGCGAUAAACACU&CAUAUUGAUCGCCUUCUCAGU	2	0.768051
isoform_112110:pma-miR11487e-3p:826	pma-miR11487e-3p	isoform_112110	DeSI-like protein At4g17486 OS=Arabidopsis thaliana GN=At4g17486 PE=2 SV=1	814	834	825	826	9	-35.3	-23.7	0.671388	14.5	8-20,827-815	1-7,834-828[UP5];21-21,814-814[UP3]	.(((((((((((((.......&.......))))))))))))).	CCUGAGGAGGCGAUAAACACU&CAUAUUGAUCGCCUUCUCAGU	2	0.768051
isoform_112110:pma-miR11487f-3p:826	pma-miR11487f-3p	isoform_112110	DeSI-like protein At4g17486 OS=Arabidopsis thaliana GN=At4g17486 PE=2 SV=1	814	834	825	826	9	-35.3	-23.7	0.671388	14.5	8-20,827-815	1-7,834-828[UP5];21-21,814-814[UP3]	.(((((((((((((.......&.......))))))))))))).	CCUGAGGAGGCGAUAAACACU&CAUAUUGAUCGCCUUCUCAGU	2	0.768051
isoform_112110:pma-miR11487g-3p:826	pma-miR11487g-3p	isoform_112110	DeSI-like protein At4g17486 OS=Arabidopsis thaliana GN=At4g17486 PE=2 SV=1	814	834	825	826	9	-35.3	-23.7	0.671388	14.5	8-20,827-815	1-7,834-828[UP5];21-21,814-814[UP3]	.(((((((((((((.......&.......))))))))))))).	CCUGAGGAGGCGAUAAACACU&CAUAUUGAUCGCCUUCUCAGU	2	0.768051
isoform_112110:pma-miR11487h-3p:826	pma-miR11487h-3p	isoform_112110	DeSI-like protein At4g17486 OS=Arabidopsis thaliana GN=At4g17486 PE=2 SV=1	814	834	825	826	9	-35.3	-23.7	0.671388	14.5	8-20,827-815	1-7,834-828[UP5];21-21,814-814[UP3]	.(((((((((((((.......&.......))))))))))))).	CCUGAGGAGGCGAUAAACACU&CAUAUUGAUCGCCUUCUCAGU	2	0.768051
isoform_112127:pma-miR11425d-3p:103	pma-miR11425d-3p	isoform_112127	TIR domain-containing protein OS=Arabidopsis thaliana GN=TIK PE=1 SV=1	92	113	103	103	10	-31.7	-21	0.662461	9.5	3-8,111-106;9-20,104-93	1-2,113-112[UP5];x-x,105-105[BULt];21-21,92-92[UP3]	.((((((((((((.((((((..&..))))))-)))))))))))).	CAAGGAAGAGAUGCUAGUGGGA&UACUGCUA-UAUCUUUUCCUUC	2	0.999997
isoform_112184:pma-miR11425d-3p:44	pma-miR11425d-3p	isoform_112184	14-3-3-like protein GF14-C OS=Oryza sativa subsp. japonica GN=GF14C PE=1 SV=1	33	54	44	44	10	-31.7	-22.3	0.70347	11.5	3-8,52-47;11-21,43-33	1-2,54-53[UP5];9-10,46-44[AILt]	(((((((((((...((((((..&..))))))-..)))))))))))	GGAGGAGGAGAAGCUAGCGGGA&UACUGCUA-UAUCUUUUCCUUC	2	0.989098
isoform_112184:pma-miRN41-5p:843	pma-miRN41-5p	isoform_112184	14-3-3-like protein GF14-C OS=Oryza sativa subsp. japonica GN=GF14C PE=1 SV=1	829	852	843	843	10	-31.2	-21.52	0.689744	12.5	2-12,851-841;15-21,835-829	1-1,852-852[UP5];13-14,840-836[AILt]	(((((((.....(((((((((((.&.)))))))))))---..)))))))	GGAUAGCACUUUGAUCAUGCAGCU&UGUUGCAUGAUU---UAGCUGUUU	2	0.987708
isoform_112209:pma-miR11438a-3p:853	pma-miR11438a-3p	isoform_112209	E3 ubiquitin-protein ligase RING1 OS=Gossypium hirsutum GN=RING1 PE=1 SV=1	842	863	853	853	10	-30.6	-21.5	0.702614	6	1-5,863-859;6-16,857-847;19-21,844-842	x-x,858-858[BULt];17-18,846-845[SIL]	(((..(((((((((((.(((((&)))))-)))))))))))..)))	CACCAUGGGUGCAUAAUGCCAU&AUGGU-UUAUGCAUUCAAAGUG	2	0.403702
isoform_112209:pma-miR11438b-3p:853	pma-miR11438b-3p	isoform_112209	E3 ubiquitin-protein ligase RING1 OS=Gossypium hirsutum GN=RING1 PE=1 SV=1	842	863	853	853	10	-30.6	-21.5	0.702614	6	1-5,863-859;6-16,857-847;19-21,844-842	x-x,858-858[BULt];17-18,846-845[SIL]	(((..(((((((((((.(((((&)))))-)))))))))))..)))	CACCAUGGGUGCAUAAUGCCAU&AUGGU-UUAUGCAUUCAAAGUG	2	0.403702
isoform_112209:pma-miR11438c-3p:853	pma-miR11438c-3p	isoform_112209	E3 ubiquitin-protein ligase RING1 OS=Gossypium hirsutum GN=RING1 PE=1 SV=1	842	863	853	853	10	-30.6	-21.5	0.702614	6	1-5,863-859;6-16,857-847;19-21,844-842	x-x,858-858[BULt];17-18,846-845[SIL]	(((..(((((((((((.(((((&)))))-)))))))))))..)))	CACCAUGGGUGCAUAAUGCCAU&AUGGU-UUAUGCAUUCAAAGUG	2	0.403702
isoform_112209:pma-miR11544a-5p:813	pma-miR11544a-5p	isoform_112209	E3 ubiquitin-protein ligase RING1 OS=Gossypium hirsutum GN=RING1 PE=1 SV=1	802	822	813	813	10	-40.7	-27.7	0.68059	8	1-9,822-814;12-15,811-808;17-20,806-803	10-11,813-812[SIL];16-16,807-807[SIL];21-21,802-802[UP3]	.((((.((((..(((((((((&)))))))))..)))).)))).	CGGAGAGGAGGCACGGCAGCU&AGCUGUUGUCACUCCACUCCA	2	0.848312
isoform_112209:pma-miR11544b-5p:813	pma-miR11544b-5p	isoform_112209	E3 ubiquitin-protein ligase RING1 OS=Gossypium hirsutum GN=RING1 PE=1 SV=1	802	822	813	813	10	-40.7	-27.7	0.68059	8	1-9,822-814;12-15,811-808;17-20,806-803	10-11,813-812[SIL];16-16,807-807[SIL];21-21,802-802[UP3]	.((((.((((..(((((((((&)))))))))..)))).)))).	CGGAGAGGAGGCACGGCAGCU&AGCUGUUGUCACUCCACUCCA	2	0.848312
isoform_112209:pma-miR11544c-5p:813	pma-miR11544c-5p	isoform_112209	E3 ubiquitin-protein ligase RING1 OS=Gossypium hirsutum GN=RING1 PE=1 SV=1	802	822	813	813	10	-40.7	-27.7	0.68059	8	1-9,822-814;12-15,811-808;17-20,806-803	10-11,813-812[SIL];16-16,807-807[SIL];21-21,802-802[UP3]	.((((.((((..(((((((((&)))))))))..)))).)))).	CGGAGAGGAGGCACGGCAGCU&AGCUGUUGUCACUCCACUCCA	2	0.848312
isoform_112209:pma-miR396a-5p:705	pma-miR396a-5p	isoform_112209	E3 ubiquitin-protein ligase RING1 OS=Gossypium hirsutum GN=RING1 PE=1 SV=1	695	715	706	705	11	-34.9	-22.8	0.653295	9.5	1-9,715-707;12-16,704-700	10-11,706-705[SIL];17-21,699-695[UP3]	.....(((((..(((((((((&)))))))))..))))).....	GCUUCCAAGACCGCCGUGGAG&UUCCACGGCUUUCUUGAACUU	2	0.999207
isoform_112209:pma-miR396b-5p:705	pma-miR396b-5p	isoform_112209	E3 ubiquitin-protein ligase RING1 OS=Gossypium hirsutum GN=RING1 PE=1 SV=1	695	715	706	705	11	-34.9	-22.8	0.653295	9.5	1-9,715-707;12-16,704-700	10-11,706-705[SIL];17-21,699-695[UP3]	.....(((((..(((((((((&)))))))))..))))).....	GCUUCCAAGACCGCCGUGGAG&UUCCACGGCUUUCUUGAACUU	2	0.999207
isoform_112209:pma-miR396c-5p:705	pma-miR396c-5p	isoform_112209	E3 ubiquitin-protein ligase RING1 OS=Gossypium hirsutum GN=RING1 PE=1 SV=1	695	715	706	705	11	-34.9	-22.8	0.653295	9.5	1-9,715-707;12-16,704-700	10-11,706-705[SIL];17-21,699-695[UP3]	.....(((((..(((((((((&)))))))))..))))).....	GCUUCCAAGACCGCCGUGGAG&UUCCACGGCUUUCUUGAACUU	2	0.999207
isoform_112209:pma-miR396d-5p:705	pma-miR396d-5p	isoform_112209	E3 ubiquitin-protein ligase RING1 OS=Gossypium hirsutum GN=RING1 PE=1 SV=1	695	715	706	705	11	-34.9	-22.8	0.653295	9.5	1-9,715-707;12-16,704-700	10-11,706-705[SIL];17-21,699-695[UP3]	.....(((((..(((((((((&)))))))))..))))).....	GCUUCCAAGACCGCCGUGGAG&UUCCACGGCUUUCUUGAACUU	2	0.999207
isoform_112209:pma-miR396e-5p:705	pma-miR396e-5p	isoform_112209	E3 ubiquitin-protein ligase RING1 OS=Gossypium hirsutum GN=RING1 PE=1 SV=1	695	715	706	705	11	-34.9	-22.8	0.653295	9.5	1-9,715-707;12-16,704-700	10-11,706-705[SIL];17-21,699-695[UP3]	.....(((((..(((((((((&)))))))))..))))).....	GCUUCCAAGACCGCCGUGGAG&UUCCACGGCUUUCUUGAACUU	2	0.999207
isoform_112209:pma-miR482j-3p:336	pma-miR482j-3p	isoform_112209	E3 ubiquitin-protein ligase RING1 OS=Gossypium hirsutum GN=RING1 PE=1 SV=1	324	344	336	336	10	-40.2	-27.7	0.689055	8	2-7,343-338;10-13,336-333;15-16,331-330;18-22,328-324	1-1,344-344[UP5];8-9,337-337[AILq];14-14,332-332[SIL];17-17,329-329[SIL]	(((((.((.((((.-((((((.&.))))))..)))).)).)))))	GGUCUGGGCGGAGG-GGAAGAG&UUUUUCCAACUCCACCGAGACC	2	0.693001
isoform_112209:pma-miR482s-3p:336	pma-miR482s-3p	isoform_112209	E3 ubiquitin-protein ligase RING1 OS=Gossypium hirsutum GN=RING1 PE=1 SV=1	324	344	336	336	10	-40.2	-27.7	0.689055	8	2-7,343-338;10-13,336-333;15-16,331-330;18-22,328-324	1-1,344-344[UP5];8-9,337-337[AILq];14-14,332-332[SIL];17-17,329-329[SIL]	(((((.((.((((.-((((((.&.))))))..)))).)).)))))	GGUCUGGGCGGAGG-GGAAGAG&UUUUUCCAACUCCACCGAGACC	2	0.693001
isoform_112209:pma-miRN67-3p:589	pma-miRN67-3p	isoform_112209	E3 ubiquitin-protein ligase RING1 OS=Gossypium hirsutum GN=RING1 PE=1 SV=1	578	598	589	589	10	-37.9	-25.78	0.680211	9	1-11,598-588;15-19,584-580	12-14,587-585[SIL];20-21,579-578[UP3]	..(((((...(((((((((((&)))))))))))...)))))..	GCGGUGGGGGGAGGCAGCGGG&UUCGCUGCUUCAGACCAUCAA	2	0.843002
isoform_112290:pma-miRN41-5p:978	pma-miRN41-5p	isoform_112290	7-deoxyloganetin glucosyltransferase OS=Catharanthus roseus GN=UGT85A23 PE=1 SV=1	967	986	978	978	10	-31.2	-21.5	0.689103	8	1-7,986-980;9-17,979-971	8-8,x-x[BULq];18-21,970-967[UP3]	....(((((((((-(((((((&))))))).)))))))))....	ACGUGGCUGGAUC-UGCAACA&UGUUGCAUGAUUUAGCUGUUU	2	0.988773
isoform_112377:pma-miRN46-3p:444	pma-miRN46-3p	isoform_112377	Zinc finger A20 and AN1 domain-containing stress-associated protein 8 OS=Oryza sativa subsp. japonica GN=SAP8 PE=2 SV=1	432	454	445	444	11	-34.9	-23	0.659026	10	3-11,452-444;12-15,442-439;16-20,437-433	1-2,454-453[UP5];x-x,443-443[BULt];x-x,438-438[BULt];21-21,432-432[UP3]	.(((((.((((.(((((((((..&..)))))))))-))))-))))).	CGGUAGCAGCAGUGGAGACGGCC&AACCGUCUUCG-UGUU-CUACUA	2	0.977638
isoform_112431:pma-miR396f-5p:1660	pma-miR396f-5p	isoform_112431	Ribonuclease E/G-like protein, chloroplastic OS=Arabidopsis thaliana GN=RNE PE=1 SV=1	1649	1669	1660	1660	10	-33.8	-23.5	0.695266	5.5	1-4,1669-1666;6-9,1664-1661;11-21,1659-1649	5-5,1665-1665[SIL];10-10,1660-1660[SIL]	(((((((((((.((((.((((&)))).)))).)))))))))))	UGGUUCAAGAACGUUGGGGAA&UUCCACAGCUUUCUUGAACUA	0	0.193555
isoform_112558:pma-miR159a-3p:334	pma-miR159a-3p	isoform_112558	Gamma-glutamyl peptidase 3 OS=Arabidopsis thaliana GN=GGP3 PE=2 SV=1	323	342	333	334	9	-39.3	-26.2	0.666667	13.5	8-20,335-323	1-7,342-336[UP5]	(((((((((((((.......&.......)))))))))))))	UGGAGCUCCCUUCUGUGAUU&UUGGUUUGAAGGGGGCUCCA	2	0.993395
isoform_112558:pma-miR159b-3p:334	pma-miR159b-3p	isoform_112558	Gamma-glutamyl peptidase 3 OS=Arabidopsis thaliana GN=GGP3 PE=2 SV=1	323	342	333	334	9	-39.3	-26.2	0.666667	13.5	8-20,335-323	1-7,342-336[UP5]	(((((((((((((.......&.......)))))))))))))	UGGAGCUCCCUUCUGUGAUU&UUGGUUUGAAGGGGGCUCCA	2	0.993395
isoform_112558:pma-miR319-5p:334	pma-miR319-5p	isoform_112558	Gamma-glutamyl peptidase 3 OS=Arabidopsis thaliana GN=GGP3 PE=2 SV=1	324	343	334	334	10	-40.8	-26.9	0.659314	11	6-7,338-337;9-20,335-324	1-5,343-339[UP5];8-8,336-336[SIL]	((((((((((((.((.....&.....)).))))))))))))	GGAGCUCCCUUCUGUGAUUA&CUUGGACUGAAGGGAGCUCC	2	0.906382
isoform_112686:pma-miR482f-5p:1184	pma-miR482f-5p	isoform_112686	IAA-amino acid hydrolase ILR1-like 6 OS=Oryza sativa subsp. japonica GN=ILL6 PE=2 SV=1	1165	1192	1183	1184	9	-42.4	-28.6	0.674528	11.5	1-11,1192-1182;12-16,1177-1173;18-20,1170-1168;21-22,1166-1165	x-x,1181-1178[BULt];17-17,1172-1171[AILt];x-x,1167-1167[BULt]	((.(((..(((((....(((((((((((&)))))))))))----)))))-.)))-))	AGAUCUACGCCCUGAAUAUCCUCCCACU&AGUGGGAGGAU----AGGGU-AAGA-CU	1	0.0710268
isoform_112716:pma-miRN1-3p:1606	pma-miRN1-3p	isoform_112716	Chaperone protein ClpB1 OS=Oryza sativa subsp. japonica GN=CLPB1 PE=2 SV=1	1595	1615	1606	1606	10	-37.3	-37.2	0.997319	1	1-21,1615-1595		(((((((((((((((((((((&)))))))))))))))))))))	GACUGAAGCAAGAAUGUGAGA&UCUCGCAUUCUUGCUUCAGUC	2	0.00335161
isoform_112736:pma-miRN59-5p:274	pma-miRN59-5p	isoform_112736	Probable BOI-related E3 ubiquitin-protein ligase 2 OS=Arabidopsis thaliana GN=BRG2 PE=1 SV=1	262	281	273	274	9	-28.6	-23.1	0.807692	5.5	1-1,281-281;3-21,280-262	2-2,x-x[BULq]	(((((((((((((((((((-(&).)))))))))))))))))))	UCUUUGCAAUGUAAGAGAC-C&GUGUUUCUUAUGUUGUAAAGA	1	0.0317914
isoform_112904:pma-miR482b-3p:1389	pma-miR482b-3p	isoform_112904	/	1377	1398	1389	1389	10	-44.2	-41.1	0.929864	2	1-11,1398-1388;13-22,1386-1377	12-12,1387-1387[SIL]	((((((((((.(((((((((((&))))))))))).))))))))))	UGGGCUUGGGUGGAGUAGGAAA&UUUCCUACUCCUCCCAAGCCCA	0	0.000303473
isoform_112938:pma-miRN59-5p:438	pma-miRN59-5p	isoform_112938	/	426	446	437	438	9	-28.6	-18.9	0.660839	10.5	1-2,446-445;4-7,443-440;9-20,438-427	3-3,444-444[SIL];8-8,439-439[SIL];21-21,426-426[UP3]	.((((((((((((.((((.((&)).)))).)))))))))))).	GCUUUACGAUAUGCGAGGGGC&GUGUUUCUUAUGUUGUAAAGA	2	0.987289
isoform_112954:pma-miRN18-3p:372	pma-miRN18-3p	isoform_112954	TMV resistance protein N OS=Nicotiana glutinosa GN=N PE=1 SV=1	361	381	372	372	10	-33.2	-27.6	0.831325	2	1-16,381-366;18-20,364-362	17-17,365-365[SIL];21-21,361-361[UP3]	.(((.((((((((((((((((&)))))))))))))))).))).	CUCAAAUUGAAAGCGCCAUUA&UAAUGGCGCUUUCAAUCUGAA	0	0.00166796
isoform_113057:pma-miR482b-5p:1631	pma-miR482b-5p	isoform_113057	Probable glutamate carboxypeptidase VP8 OS=Zea mays GN=VP8 PE=2 SV=1	1621	1641	1632	1631	11	-39.1	-26.1	0.667519	8.5	2-11,1640-1631;13-17,1629-1625	1-1,1641-1641[UP5];12-12,1630-1630[SIL];18-21,1624-1621[UP3]	....(((((.((((((((((.&.)))))))))).)))))....	UGACUCCCGGCUUCGCAAGCA&GGCUUGCGAGGAUGGGAAAAA	2	0.912682
isoform_113103:pma-miRN18-5p:1761	pma-miRN18-5p	isoform_113103	Nuclear poly(A) polymerase 1 OS=Arabidopsis thaliana GN=PAPS1 PE=1 SV=1	1751	1771	1762	1761	11	-40.5	-28.1	0.693827	8	2-15,1770-1757	1-1,1771-1771[UP5];16-21,1756-1751[UP3]	......((((((((((((((.&.))))))))))))))......	CCACUAGGCCUUCCUGUUUGG&ACAGACAGGAAGGCCAUUGCU	2	0.37971
isoform_11317:pma-miRN61-5p:518	pma-miRN61-5p	isoform_11317	Pyruvate kinase isozyme A, chloroplastic OS=Ricinus communis PE=1 SV=1	508	527	518	518	10	-35.2	-22.9	0.650568	8	4-16,524-512;18-21,511-508	1-3,527-525[UP5];17-17,x-x[BULq]	((((-(((((((((((((...&...))))))))))))).))))	UCCG-GGAGUUAUGGAAGUGG&GAUCUUCCAUGACUUUUCGGA	2	0.984229
isoform_113185:pma-miR11551b-3p:1817	pma-miR11551b-3p	isoform_113185	CAX-interacting protein 4 OS=Arabidopsis thaliana GN=CXIP4 PE=1 SV=2	1800	1825	1816	1817	9	-35.7	-24.02	0.672829	7	1-14,1825-1812;15-17,1810-1808;20-22,1802-1800	x-x,1811-1811[BULt];18-19,1807-1803[AILt]	(((.....(((.((((((((((((((&))))))))))))))-)))---..)))	AGUUCAUGCAACUUGUGGAGGAAAAG&CUUUUCCUCCGCAA-UUG---AUACU	2	0.839403
isoform_113403:pma-miRN59-5p:192	pma-miRN59-5p	isoform_113403	Heat shock 70 kDa protein OS=Zea mays GN=HSP70 PE=3 SV=2	182	202	193	192	11	-28.6	-21.6	0.755245	7	1-17,202-186	18-21,185-182[UP3]	....(((((((((((((((((&)))))))))))))))))....	UGCAUACAACAUGAGGAAUAC&GUGUUUCUUAUGUUGUAAAGA	2	0.459475
isoform_113500:pma-miRN14-5p:994	pma-miRN14-5p	isoform_113500	Acid phosphatase 1 OS=Solanum lycopersicum GN=APS1 PE=2 SV=1	983	1005	994	994	10	-38.1	-26.9	0.706037	7	1-7,1005-999;8-18,996-986	x-x,998-997[BULt];19-21,985-983[UP3]	...(((((((((((..(((((((&)))))))--)))))))))))...	UCAAGAGCAUUGGACAGAGUUGA&UCAACUC--UCCAAUGCUCUCAG	2	0.410668
isoform_113500:pma-miRN84-5p:994	pma-miRN84-5p	isoform_113500	Acid phosphatase 1 OS=Solanum lycopersicum GN=APS1 PE=2 SV=1	982	1005	994	994	10	-36.5	-25.3	0.693151	7.5	1-6,1005-1000;7-19,997-985	x-x,999-998[BULt];20-22,984-982[UP3]	...(((((((((((((..((((((&))))))--)))))))))))))...	GUCAAGAGCAUUGGACAGAGUUGA&UCAACU--GUCCAAUGUUCUUAGG	2	0.468919
isoform_113508:pma-miR11425f-3p:337	pma-miR11425f-3p	isoform_113508	Protein CROWDED NUCLEI 4 OS=Arabidopsis thaliana GN=CRWN4 PE=1 SV=2	326	346	337	337	10	-29.8	-20.9	0.701342	7.5	1-3,346-344;5-8,342-339;10-20,337-327	4-4,343-343[SIL];9-9,338-338[SIL];21-21,326-326[UP3]	.(((((((((((.((((.(((&))).)))).))))))))))).	UGGAAAGGAUGUUGCAGCGAA&UUUACUGCUAUAUCUUUUCCU	2	0.996591
isoform_113508:pma-miR11425g-3p:337	pma-miR11425g-3p	isoform_113508	Protein CROWDED NUCLEI 4 OS=Arabidopsis thaliana GN=CRWN4 PE=1 SV=2	326	346	337	337	10	-29.8	-20.9	0.701342	7.5	1-3,346-344;5-8,342-339;10-20,337-327	4-4,343-343[SIL];9-9,338-338[SIL];21-21,326-326[UP3]	.(((((((((((.((((.(((&))).)))).))))))))))).	UGGAAAGGAUGUUGCAGCGAA&UUUACUGCUAUAUCUUUUCCU	2	0.996591
isoform_113515:pma-miR11425b-3p:788	pma-miR11425b-3p	isoform_113515	Splicing factor U2af large subunit B OS=Arabidopsis thaliana GN=U2AF65B PE=1 SV=2	773	797	787	788	9	-31.5	-20.7	0.657143	9	1-4,797-794;5-15,792-782;16-21,778-773	x-x,793-793[BULt];x-x,781-779[BULt]	((((((...(((((((((((.((((&))))-)))))))))))---))))))	GGGAGAAAUGGGAAUGGUUGAUGAA&UUCA-CAGCUAUUUCU---UUUCCU	2	0.999991
isoform_11361:pma-miR950a-5p:114	pma-miR950a-5p	isoform_11361	L-type lectin-domain containing receptor kinase S.4 OS=Arabidopsis thaliana GN=LECRKS4 PE=2 SV=1	101	124	115	114	11	-44.8	-32.2	0.71875	8	2-14,123-111;15-20,108-103	1-1,124-124[UP5];x-x,110-109[BULt];21-22,102-101[UP3]	..((((((..(((((((((((((.&.)))))))))))))--))))))..	UUCCAUCGAAUGGCCCGGAUGUUU&UGACGUCUGGGCCA--CGAUGGUU	0	0.0186422
isoform_11361:pma-miR950f-5p:114	pma-miR950f-5p	isoform_11361	L-type lectin-domain containing receptor kinase S.4 OS=Arabidopsis thaliana GN=LECRKS4 PE=2 SV=1	101	124	115	114	11	-44.8	-32.2	0.71875	8	2-14,123-111;15-20,108-103	1-1,124-124[UP5];x-x,110-109[BULt];21-22,102-101[UP3]	..((((((..(((((((((((((.&.)))))))))))))--))))))..	UUCCAUCGAAUGGCCCGGAUGUUU&UGACGUCUGGGCCA--CGAUGGUU	0	0.0186422
isoform_11361:pma-miR950n-5p:114	pma-miR950n-5p	isoform_11361	L-type lectin-domain containing receptor kinase S.4 OS=Arabidopsis thaliana GN=LECRKS4 PE=2 SV=1	101	124	115	114	11	-44.8	-32.2	0.71875	8	2-14,123-111;15-20,108-103	1-1,124-124[UP5];x-x,110-109[BULt];21-22,102-101[UP3]	..((((((..(((((((((((((.&.)))))))))))))--))))))..	UUCCAUCGAAUGGCCCGGAUGUUU&UGACGUCUGGGCCA--CGAUGGUU	0	0.0186422
isoform_11361:pma-miR950t-5p:114	pma-miR950t-5p	isoform_11361	L-type lectin-domain containing receptor kinase S.4 OS=Arabidopsis thaliana GN=LECRKS4 PE=2 SV=1	101	124	115	114	11	-43.4	-31.4	0.723502	8	3-14,122-111;15-20,108-103	1-2,124-123[UP5];x-x,110-109[BULt];21-22,102-101[UP3]	..((((((..((((((((((((..&..))))))))))))--))))))..	UUCCAUCGAAUGGCCCGGAUGUUU&UCACAUCUGGGCCA--CGAUGGUU	0	0.00944014
isoform_11361:pma-miR950v-5p:114	pma-miR950v-5p	isoform_11361	L-type lectin-domain containing receptor kinase S.4 OS=Arabidopsis thaliana GN=LECRKS4 PE=2 SV=1	101	124	115	114	11	-43.4	-31.4	0.723502	8	3-14,122-111;15-20,108-103	1-2,124-123[UP5];x-x,110-109[BULt];21-22,102-101[UP3]	..((((((..((((((((((((..&..))))))))))))--))))))..	UUCCAUCGAAUGGCCCGGAUGUUU&UCACAUCUGGGCCA--CGAUGGUU	0	0.00944014
isoform_113671:pma-miR946a-3p:410	pma-miR946a-3p	isoform_113671	Cytochrome c OS=Fritillaria agrestis GN=CYTC PE=3 SV=3	397	419	409	410	9	-42.4	-29.1	0.686321	9	4-8,416-412;9-13,410-406;15-21,404-398	1-3,419-417[UP5];x-x,411-411[BULt];14-14,405-405[SIL];22-22,397-397[UP3]	.(((((((.(((((.(((((...&...)))))-))))).))))))).	CUGUGGAUUGGGGAGAGGACACU&UCAGUCCU-UCCCCUAUCCACAU	2	0.556232
isoform_113671:pma-miR946c-3p:410	pma-miR946c-3p	isoform_113671	Cytochrome c OS=Fritillaria agrestis GN=CYTC PE=3 SV=3	397	419	409	410	9	-42.4	-29.1	0.686321	9	4-8,416-412;9-13,410-406;15-21,404-398	1-3,419-417[UP5];x-x,411-411[BULt];14-14,405-405[SIL];22-22,397-397[UP3]	.(((((((.(((((.(((((...&...)))))-))))).))))))).	CUGUGGAUUGGGGAGAGGACACU&UCAGUCCU-UCCCCUAUCCACAU	2	0.556232
isoform_113671:pma-miR946k-3p:410	pma-miR946k-3p	isoform_113671	Cytochrome c OS=Fritillaria agrestis GN=CYTC PE=3 SV=3	397	419	409	410	9	-42.4	-29.1	0.686321	9	4-8,416-412;9-13,410-406;15-21,404-398	1-3,419-417[UP5];x-x,411-411[BULt];14-14,405-405[SIL];22-22,397-397[UP3]	.(((((((.(((((.(((((...&...)))))-))))).))))))).	CUGUGGAUUGGGGAGAGGACACU&UCAGUCCU-UCCCCUAUCCACAU	2	0.556232
isoform_113671:pma-miR946t-3p:410	pma-miR946t-3p	isoform_113671	Cytochrome c OS=Fritillaria agrestis GN=CYTC PE=3 SV=3	397	419	409	410	9	-42.4	-29.1	0.686321	9	4-8,416-412;9-13,410-406;15-21,404-398	1-3,419-417[UP5];x-x,411-411[BULt];14-14,405-405[SIL];22-22,397-397[UP3]	.(((((((.(((((.(((((...&...)))))-))))).))))))).	CUGUGGAUUGGGGAGAGGACACU&UCAGUCCU-UCCCCUAUCCACAU	2	0.556232
isoform_113695:pma-miR946g-3p:923	pma-miR946g-3p	isoform_113695	Ethylene-responsive transcription factor 1A OS=Arabidopsis thaliana GN=ERF1A PE=1 SV=2	911	932	923	923	10	-42.7	-28.9	0.676815	6.5	2-6,931-927;8-19,925-914	1-1,932-932[UP5];7-7,926-926[SIL];20-22,913-911[UP3]	...((((((((((((.(((((.&.))))).))))))))))))...	AGAUGGGUAGCGGAAUGGUUGA&CCAACCCUUCCGCUAUCCACAU	1	0.196383
isoform_113695:pma-miR946q-3p:923	pma-miR946q-3p	isoform_113695	Ethylene-responsive transcription factor 1A OS=Arabidopsis thaliana GN=ERF1A PE=1 SV=2	911	932	923	923	10	-42.7	-28.9	0.676815	6.5	2-6,931-927;8-19,925-914	1-1,932-932[UP5];7-7,926-926[SIL];20-22,913-911[UP3]	...((((((((((((.(((((.&.))))).))))))))))))...	AGAUGGGUAGCGGAAUGGUUGA&CCAACCCUUCCGCUAUCCACAU	1	0.196383
isoform_113734:pma-miR396a-5p:78	pma-miR396a-5p	isoform_113734	Growth-regulating factor 2 OS=Arabidopsis thaliana GN=GRF2 PE=1 SV=1	67	88	78	78	10	-34.9	-30.7	0.879656	4	1-6,88-83;7-19,81-69	x-x,82-82[BULt];20-21,68-67[UP3]	..(((((((((((((.((((((&))))))-)))))))))))))..	UCGUUCAAGAAAGCCUGUGGAA&UUCCAC-GGCUUUCUUGAACUU	0	0.000910144
isoform_113734:pma-miR396b-5p:78	pma-miR396b-5p	isoform_113734	Growth-regulating factor 2 OS=Arabidopsis thaliana GN=GRF2 PE=1 SV=1	67	88	78	78	10	-34.9	-30.7	0.879656	4	1-6,88-83;7-19,81-69	x-x,82-82[BULt];20-21,68-67[UP3]	..(((((((((((((.((((((&))))))-)))))))))))))..	UCGUUCAAGAAAGCCUGUGGAA&UUCCAC-GGCUUUCUUGAACUU	0	0.000910144
isoform_113734:pma-miR396c-5p:78	pma-miR396c-5p	isoform_113734	Growth-regulating factor 2 OS=Arabidopsis thaliana GN=GRF2 PE=1 SV=1	67	88	78	78	10	-34.9	-30.7	0.879656	4	1-6,88-83;7-19,81-69	x-x,82-82[BULt];20-21,68-67[UP3]	..(((((((((((((.((((((&))))))-)))))))))))))..	UCGUUCAAGAAAGCCUGUGGAA&UUCCAC-GGCUUUCUUGAACUU	0	0.000910144
isoform_113734:pma-miR396d-5p:78	pma-miR396d-5p	isoform_113734	Growth-regulating factor 2 OS=Arabidopsis thaliana GN=GRF2 PE=1 SV=1	67	88	78	78	10	-34.9	-30.7	0.879656	4	1-6,88-83;7-19,81-69	x-x,82-82[BULt];20-21,68-67[UP3]	..(((((((((((((.((((((&))))))-)))))))))))))..	UCGUUCAAGAAAGCCUGUGGAA&UUCCAC-GGCUUUCUUGAACUU	0	0.000910144
isoform_113734:pma-miR396e-5p:78	pma-miR396e-5p	isoform_113734	Growth-regulating factor 2 OS=Arabidopsis thaliana GN=GRF2 PE=1 SV=1	67	88	78	78	10	-34.9	-30.7	0.879656	4	1-6,88-83;7-19,81-69	x-x,82-82[BULt];20-21,68-67[UP3]	..(((((((((((((.((((((&))))))-)))))))))))))..	UCGUUCAAGAAAGCCUGUGGAA&UUCCAC-GGCUUUCUUGAACUU	0	0.000910144
isoform_113734:pma-miR396f-5p:78	pma-miR396f-5p	isoform_113734	Growth-regulating factor 2 OS=Arabidopsis thaliana GN=GRF2 PE=1 SV=1	67	88	78	78	10	-33.8	-29.2	0.863905	4	1-8,88-81;9-19,79-69	x-x,80-80[BULt];20-21,68-67[UP3]	..(((((((((((.((((((((&))))))))-)))))))))))..	UCGUUCAAGAAAGCCUGUGGAA&UUCCACAG-CUUUCUUGAACUA	0	0.00121334
isoform_113738:pma-miR11425a-5p:810	pma-miR11425a-5p	isoform_113738	Heavy metal-associated isoprenylated plant protein 33 OS=Arabidopsis thaliana GN=HIPP33 PE=2 SV=1	801	819	810	810	10	-24.4	-16.4	0.672131	10	2-11,818-809;13-20,808-801	1-1,819-819[UP5];12-12,x-x[BULq]	((((((((-((((((((((.&.)))))))))).))))))))	AGGAGGUG-GUGGCGGUGGU&UUUACUGCUAUAUAUUUUCU	2	0.999996
isoform_113738:pma-miR11425e-5p:810	pma-miR11425e-5p	isoform_113738	Heavy metal-associated isoprenylated plant protein 33 OS=Arabidopsis thaliana GN=HIPP33 PE=2 SV=1	801	819	810	810	10	-24.4	-16.4	0.672131	10	2-11,818-809;13-20,808-801	1-1,819-819[UP5];12-12,x-x[BULq]	((((((((-((((((((((.&.)))))))))).))))))))	AGGAGGUG-GUGGCGGUGGU&UUUACUGCUAUAUAUUUUCU	2	0.999996
isoform_113816:pma-miRN77-3p:2588	pma-miRN77-3p	isoform_113816	TMV resistance protein N OS=Nicotiana glutinosa GN=N PE=1 SV=1	2578	2598	2589	2588	11	-43.9	-38	0.865604	3	2-7,2597-2592;9-21,2590-2578	1-1,2598-2598[UP5];8-8,2591-2591[SIL]	(((((((((((((.((((((.&.)))))).)))))))))))))	GGCAGCUUGACGAACCUCCAC&UUGGAGGCUCGUCAAGCUGCC	2	0.971017
isoform_113840:pma-miRN74b-3p:830	pma-miRN74b-3p	isoform_113840	S-adenosylmethionine synthase 2 OS=Picea sitchensis GN=METK2 PE=2 SV=1	818	838	829	830	9	-38.3	-26	0.678851	8.5	1-12,838-827;14-15,825-824	13-13,826-826[SIL];16-21,823-818[UP3]	......((.((((((((((((&)))))))))))).))......	AUUUGUGAUUGGAGGGCCCCA&UGGGGCCCUCUAUUUGUUUCA	2	0.977164
isoform_113885:pma-miRN17a-5p:983	pma-miRN17a-5p	isoform_113885	Probable methyltransferase PMT6 OS=Arabidopsis thaliana GN=At3g10200 PE=2 SV=1	972	992	983	983	10	-31.3	-21.8	0.696486	5	1-6,992-987;8-21,985-972	7-7,986-986[SIL]	((((((((((((((.((((((&)))))).))))))))))))))	UUACAGAAUUGUCUAACUUUA&UAGAGUAAGACGAUUUUGUGA	1	0.0542023
isoform_113885:pma-miRN17b-5p:983	pma-miRN17b-5p	isoform_113885	Probable methyltransferase PMT6 OS=Arabidopsis thaliana GN=At3g10200 PE=2 SV=1	972	992	983	983	10	-31.3	-21.8	0.696486	5	1-6,992-987;8-21,985-972	7-7,986-986[SIL]	((((((((((((((.((((((&)))))).))))))))))))))	UUACAGAAUUGUCUAACUUUA&UAGAGUAAGACGAUUUUGUGA	1	0.0542023
isoform_113885:pma-miRN17c-5p:983	pma-miRN17c-5p	isoform_113885	Probable methyltransferase PMT6 OS=Arabidopsis thaliana GN=At3g10200 PE=2 SV=1	972	992	983	983	10	-31.3	-21.8	0.696486	5	1-6,992-987;8-21,985-972	7-7,986-986[SIL]	((((((((((((((.((((((&)))))).))))))))))))))	UUACAGAAUUGUCUAACUUUA&UAGAGUAAGACGAUUUUGUGA	1	0.0542023
isoform_113885:pma-miRN17d-5p:983	pma-miRN17d-5p	isoform_113885	Probable methyltransferase PMT6 OS=Arabidopsis thaliana GN=At3g10200 PE=2 SV=1	972	992	983	983	10	-31.3	-21.8	0.696486	5	1-6,992-987;8-21,985-972	7-7,986-986[SIL]	((((((((((((((.((((((&)))))).))))))))))))))	UUACAGAAUUGUCUAACUUUA&UAGAGUAAGACGAUUUUGUGA	1	0.0542023
isoform_113885:pma-miRN17e-5p:983	pma-miRN17e-5p	isoform_113885	Probable methyltransferase PMT6 OS=Arabidopsis thaliana GN=At3g10200 PE=2 SV=1	972	992	983	983	10	-31.3	-21.8	0.696486	5	1-6,992-987;8-21,985-972	7-7,986-986[SIL]	((((((((((((((.((((((&)))))).))))))))))))))	UUACAGAAUUGUCUAACUUUA&UAGAGUAAGACGAUUUUGUGA	1	0.0542023
isoform_113885:pma-miRN17f-5p:983	pma-miRN17f-5p	isoform_113885	Probable methyltransferase PMT6 OS=Arabidopsis thaliana GN=At3g10200 PE=2 SV=1	972	992	983	983	10	-31.3	-21.8	0.696486	5	1-6,992-987;8-21,985-972	7-7,986-986[SIL]	((((((((((((((.((((((&)))))).))))))))))))))	UUACAGAAUUGUCUAACUUUA&UAGAGUAAGACGAUUUUGUGA	1	0.0542023
isoform_113885:pma-miRN17g-5p:983	pma-miRN17g-5p	isoform_113885	Probable methyltransferase PMT6 OS=Arabidopsis thaliana GN=At3g10200 PE=2 SV=1	972	992	983	983	10	-31.3	-21.8	0.696486	5	1-6,992-987;8-21,985-972	7-7,986-986[SIL]	((((((((((((((.((((((&)))))).))))))))))))))	UUACAGAAUUGUCUAACUUUA&UAGAGUAAGACGAUUUUGUGA	1	0.0542023
isoform_113885:pma-miRN17h-5p:983	pma-miRN17h-5p	isoform_113885	Probable methyltransferase PMT6 OS=Arabidopsis thaliana GN=At3g10200 PE=2 SV=1	972	992	983	983	10	-31.3	-21.8	0.696486	5	1-6,992-987;8-21,985-972	7-7,986-986[SIL]	((((((((((((((.((((((&)))))).))))))))))))))	UUACAGAAUUGUCUAACUUUA&UAGAGUAAGACGAUUUUGUGA	1	0.0542023
isoform_113885:pma-miRN17i-5p:983	pma-miRN17i-5p	isoform_113885	Probable methyltransferase PMT6 OS=Arabidopsis thaliana GN=At3g10200 PE=2 SV=1	972	992	983	983	10	-31.3	-21.8	0.696486	5	1-6,992-987;8-21,985-972	7-7,986-986[SIL]	((((((((((((((.((((((&)))))).))))))))))))))	UUACAGAAUUGUCUAACUUUA&UAGAGUAAGACGAUUUUGUGA	1	0.0542023
isoform_113904:pma-miRN36-3p:24	pma-miRN36-3p	isoform_113904	60S ribosomal protein L5 OS=Cucumis sativus GN=RPL5 PE=2 SV=1	12	32	23	24	9	-36.1	-24.44	0.677008	14	3-8,30-25;14-21,19-12	1-2,32-31[UP5];9-13,24-20[SIL]	((((((((.....((((((..&..)))))).....))))))))	GGAGGAGACGAGCGGGCGGAG&AACUGCCUAUAAUUCUCCUCC	2	0.995109
isoform_114062:pma-miR947a-3p:381	pma-miR947a-3p	isoform_114062	/	369	390	381	381	10	-35.4	-31.5	0.889831	5	4-22,387-369	1-3,390-388[UP5]	(((((((((((((((((((...&...)))))))))))))))))))	GAAACAGUAACAGAUUCCGUUA&CAUCGGAAUCUGUUACUGUUUC	0	0.000151748
isoform_114062:pma-miR947b-3p:381	pma-miR947b-3p	isoform_114062	/	369	390	381	381	10	-35.4	-31.5	0.889831	5	4-22,387-369	1-3,390-388[UP5]	(((((((((((((((((((...&...)))))))))))))))))))	GAAACAGUAACAGAUUCCGUUA&CAUCGGAAUCUGUUACUGUUUC	0	0.000151748
isoform_114062:pma-miR947c-3p:381	pma-miR947c-3p	isoform_114062	/	369	390	381	381	10	-35.4	-31.5	0.889831	5	4-22,387-369	1-3,390-388[UP5]	(((((((((((((((((((...&...)))))))))))))))))))	GAAACAGUAACAGAUUCCGUUA&CAUCGGAAUCUGUUACUGUUUC	0	0.000151748
isoform_114062:pma-miR947d-3p:381	pma-miR947d-3p	isoform_114062	/	369	390	381	381	10	-35.4	-31.5	0.889831	5	4-22,387-369	1-3,390-388[UP5]	(((((((((((((((((((...&...)))))))))))))))))))	GAAACAGUAACAGAUUCCGUUA&CAUCGGAAUCUGUUACUGUUUC	0	0.000151748
isoform_114062:pma-miR947e-3p:381	pma-miR947e-3p	isoform_114062	/	369	390	381	381	10	-35.4	-31.5	0.889831	5	4-22,387-369	1-3,390-388[UP5]	(((((((((((((((((((...&...)))))))))))))))))))	GAAACAGUAACAGAUUCCGUUA&CAUCGGAAUCUGUUACUGUUUC	0	0.000151748
isoform_11413:pma-miRN59-5p:1815	pma-miRN59-5p	isoform_11413	Heat shock cognate 70 kDa protein OS=Petunia hybrida GN=HSP70 PE=2 SV=1	1805	1825	1816	1815	11	-28.6	-21.6	0.755245	7	1-17,1825-1809	18-21,1808-1805[UP3]	....(((((((((((((((((&)))))))))))))))))....	UGCAUACAACAUGAGGAAUAC&GUGUUUCUUAUGUUGUAAAGA	2	0.428208
isoform_114147:pma-miR396f-3p:441	pma-miR396f-3p	isoform_114147	Auxin-responsive protein SAUR50 OS=Arabidopsis thaliana GN=SAUR50 PE=1 SV=1	431	451	442	441	11	-37.5	-25.5	0.68	6.5	3-7,449-445;9-20,443-432	1-2,451-450[UP5];8-8,444-444[SIL];21-21,431-431[UP3]	.((((((((((((.(((((..&..))))).)))))))))))).	GUUCCUACAGCUUACUUGAAU&GCUCAAGAAAGCUGUGGGAAA	2	0.604434
isoform_114254:pma-miR3710a-3p:1406	pma-miR3710a-3p	isoform_114254	Methylenetetrahydrofolate reductase 1 OS=Zea mays PE=2 SV=1	1395	1414	1406	1406	10	-44.7	-29.7	0.66443	6.5	1-9,1414-1406;11-20,1405-1396	10-10,x-x[BULq];21-21,1395-1395[UP3]	.((((((((((-(((((((((&))))))))).)))))))))).	CGGAGCUUGAU-GGCCUUCAG&UUGGAGGCCUGUCAGGUUCCC	2	0.999974
isoform_114254:pma-miR3710b-3p:1406	pma-miR3710b-3p	isoform_114254	Methylenetetrahydrofolate reductase 1 OS=Zea mays PE=2 SV=1	1395	1414	1406	1406	10	-44.7	-29.7	0.66443	6.5	1-9,1414-1406;11-20,1405-1396	10-10,x-x[BULq];21-21,1395-1395[UP3]	.((((((((((-(((((((((&))))))))).)))))))))).	CGGAGCUUGAU-GGCCUUCAG&UUGGAGGCCUGUCAGGUUCCC	2	0.999974
isoform_114254:pma-miR3710c-5p:1406	pma-miR3710c-5p	isoform_114254	Methylenetetrahydrofolate reductase 1 OS=Zea mays PE=2 SV=1	1395	1414	1406	1406	10	-44.7	-29.7	0.66443	6.5	1-9,1414-1406;11-20,1405-1396	10-10,x-x[BULq];21-21,1395-1395[UP3]	.((((((((((-(((((((((&))))))))).)))))))))).	CGGAGCUUGAU-GGCCUUCAG&UUGGAGGCCUGUCAGGUUCCC	2	0.999974
isoform_114254:pma-miR3710d-5p:1406	pma-miR3710d-5p	isoform_114254	Methylenetetrahydrofolate reductase 1 OS=Zea mays PE=2 SV=1	1395	1414	1406	1406	10	-44.7	-29.7	0.66443	6.5	1-9,1414-1406;11-20,1405-1396	10-10,x-x[BULq];21-21,1395-1395[UP3]	.((((((((((-(((((((((&))))))))).)))))))))).	CGGAGCUUGAU-GGCCUUCAG&UUGGAGGCCUGUCAGGUUCCC	2	0.999974
isoform_114254:pma-miR3710e-3p:1406	pma-miR3710e-3p	isoform_114254	Methylenetetrahydrofolate reductase 1 OS=Zea mays PE=2 SV=1	1395	1414	1406	1406	10	-44.7	-29.7	0.66443	6.5	1-9,1414-1406;11-20,1405-1396	10-10,x-x[BULq];21-21,1395-1395[UP3]	.((((((((((-(((((((((&))))))))).)))))))))).	CGGAGCUUGAU-GGCCUUCAG&UUGGAGGCCUGUCAGGUUCCC	2	0.999974
isoform_114254:pma-miR3710f-3p:1406	pma-miR3710f-3p	isoform_114254	Methylenetetrahydrofolate reductase 1 OS=Zea mays PE=2 SV=1	1395	1414	1406	1406	10	-44.7	-29.7	0.66443	6.5	1-9,1414-1406;11-20,1405-1396	10-10,x-x[BULq];21-21,1395-1395[UP3]	.((((((((((-(((((((((&))))))))).)))))))))).	CGGAGCUUGAU-GGCCUUCAG&UUGGAGGCCUGUCAGGUUCCC	2	0.999974
isoform_114254:pma-miR3710g-3p:1406	pma-miR3710g-3p	isoform_114254	Methylenetetrahydrofolate reductase 1 OS=Zea mays PE=2 SV=1	1395	1414	1406	1406	10	-44.7	-29.7	0.66443	6.5	1-9,1414-1406;11-20,1405-1396	10-10,x-x[BULq];21-21,1395-1395[UP3]	.((((((((((-(((((((((&))))))))).)))))))))).	CGGAGCUUGAU-GGCCUUCAG&UUGGAGGCCUGUCAGGUUCCC	2	0.999974
isoform_114254:pma-miR3710h-5p:1406	pma-miR3710h-5p	isoform_114254	Methylenetetrahydrofolate reductase 1 OS=Zea mays PE=2 SV=1	1395	1414	1406	1406	10	-44.7	-29.7	0.66443	6.5	1-9,1414-1406;11-20,1405-1396	10-10,x-x[BULq];21-21,1395-1395[UP3]	.((((((((((-(((((((((&))))))))).)))))))))).	CGGAGCUUGAU-GGCCUUCAG&UUGGAGGCCUGUCAGGUUCCC	2	0.999974
isoform_114254:pma-miR3710i-3p:1406	pma-miR3710i-3p	isoform_114254	Methylenetetrahydrofolate reductase 1 OS=Zea mays PE=2 SV=1	1395	1414	1406	1406	10	-44.7	-29.7	0.66443	6.5	1-9,1414-1406;11-20,1405-1396	10-10,x-x[BULq];21-21,1395-1395[UP3]	.((((((((((-(((((((((&))))))))).)))))))))).	CGGAGCUUGAU-GGCCUUCAG&UUGGAGGCCUGUCAGGUUCCC	2	0.999974
isoform_114254:pma-miRN77-3p:1406	pma-miRN77-3p	isoform_114254	Methylenetetrahydrofolate reductase 1 OS=Zea mays PE=2 SV=1	1396	1414	1406	1406	10	-43.9	-28.6	0.651481	5.5	1-8,1414-1407;10-18,1406-1398;20-21,1397-1396	9-9,x-x[BULq];19-19,x-x[BULq]	((-(((((((((-((((((((&)))))))).))))))))).))	GG-AGCUUGAUG-GCCUUCAG&UUGGAGGCUCGUCAAGCUGCC	2	0.999987
isoform_114304:pma-miR11425h-3p:635	pma-miR11425h-3p	isoform_114304	Proliferating cell nuclear antigen OS=Catharanthus roseus PE=2 SV=1	625	645	636	635	11	-29.2	-20.8	0.712329	9	3-10,643-636;11-20,634-625	1-2,645-644[UP5];x-x,635-635[BULt]	((((((((((.((((((((..&..))))))))-))))))))))	AGGGGAGAUAUUGGUAGUGCU&UUUACUGCUA-UAUCUUCUCU	2	0.977676
isoform_114368:pma-miRN35a-5p:515	pma-miRN35a-5p	isoform_114368	Acidic leucine-rich nuclear phosphoprotein 32-related protein OS=Arabidopsis thaliana GN=At3g50690 PE=2 SV=1	504	524	515	515	10	-40.8	-29	0.710784	6.5	1-5,524-520;7-8,519-518;9-11,516-514;13-21,512-504	6-6,x-x[BULq];x-x,517-517[BULt];12-12,513-513[SIL]	(((((((((.(((.((-(((((&))))).))-))).)))))))))	CAUUAGCCAGCGCUGG-CCUGA&UCAGGACC-GCGGUGGUUAAUG	1	0.0601654
isoform_114368:pma-miRN35b-5p:515	pma-miRN35b-5p	isoform_114368	Acidic leucine-rich nuclear phosphoprotein 32-related protein OS=Arabidopsis thaliana GN=At3g50690 PE=2 SV=1	504	524	515	515	10	-40.8	-29	0.710784	6.5	1-5,524-520;7-8,519-518;9-11,516-514;13-21,512-504	6-6,x-x[BULq];x-x,517-517[BULt];12-12,513-513[SIL]	(((((((((.(((.((-(((((&))))).))-))).)))))))))	CAUUAGCCAGCGCUGG-CCUGA&UCAGGACC-GCGGUGGUUAAUG	1	0.0601654
isoform_114452:pma-miR482j-3p:664	pma-miR482j-3p	isoform_114452	Probable aldo-keto reductase 2 OS=Oryza sativa subsp. japonica GN=Os04g0338000 PE=2 SV=2	653	674	665	664	11	-40.2	-26.3	0.654229	9.5	4-7,671-668;9-15,666-660;17-22,658-653	1-3,674-672[UP5];8-8,667-667[SIL];16-16,659-659[SIL]	((((((.(((((((.((((...&...)))).))))))).))))))	GGUCUUUGUGGAGUAGGGAUGU&UUUUUCCAACUCCACCGAGACC	2	0.895238
isoform_114452:pma-miR482s-3p:664	pma-miR482s-3p	isoform_114452	Probable aldo-keto reductase 2 OS=Oryza sativa subsp. japonica GN=Os04g0338000 PE=2 SV=2	653	674	665	664	11	-40.2	-26.3	0.654229	9.5	4-7,671-668;9-15,666-660;17-22,658-653	1-3,674-672[UP5];8-8,667-667[SIL];16-16,659-659[SIL]	((((((.(((((((.((((...&...)))).))))))).))))))	GGUCUUUGUGGAGUAGGGAUGU&UUUUUCCAACUCCACCGAGACC	2	0.895238
isoform_114526:pma-miRN88a-5p:519	pma-miRN88a-5p	isoform_114526	Serine/arginine-rich splicing factor RS2Z33 OS=Arabidopsis thaliana GN=RS2Z33 PE=1 SV=1	500	528	519	519	10	-34.9	-25.8	0.739255	11	1-13,528-516;14-20,507-501	x-x,515-508[BULt];21-21,500-500[UP3]	.(((((((........(((((((((((((&)))))))))))))--------))))))).	AAUUUGCAAGAGGGGGACCACGAGGAGCU&GGCUUCUCGUGGU--------UGUAAAUA	2	0.500062
isoform_114526:pma-miRN88b-5p:519	pma-miRN88b-5p	isoform_114526	Serine/arginine-rich splicing factor RS2Z33 OS=Arabidopsis thaliana GN=RS2Z33 PE=1 SV=1	500	528	519	519	10	-34.9	-25.8	0.739255	11	1-13,528-516;14-20,507-501	x-x,515-508[BULt];21-21,500-500[UP3]	.(((((((........(((((((((((((&)))))))))))))--------))))))).	AAUUUGCAAGAGGGGGACCACGAGGAGCU&GGCUUCUCGUGGU--------UGUAAAUA	2	0.500062
isoform_114539:pma-miRN38-5p:393	pma-miRN38-5p	isoform_114539	3-oxo-Delta(4,5)-steroid 5-beta-reductase OS=Arabidopsis thaliana GN=VEP1 PE=1 SV=1	382	402	393	393	10	-33.9	-25.2	0.743363	8	3-20,400-383	1-2,402-401[UP5];21-21,382-382[UP3]	.((((((((((((((((((..&..)))))))))))))))))).	UGUUUUUGAGGCUGCCAAGAA&UACUUGGUGGUCUUAAGAACU	2	0.0546819
isoform_114572:pma-miR166a-5p:687	pma-miR166a-5p	isoform_114572	Dehydrin ERD10 OS=Arabidopsis thaliana GN=ERD10 PE=1 SV=1	676	696	687	687	10	-41.1	-27.2	0.6618	6	1-12,696-685;15-17,682-680;19-21,678-676	13-14,684-683[SIL];18-18,679-679[SIL]	(((.(((..((((((((((((&))))))))))))..))).)))	CCUGGGGAUGGACAGCAUUCU&GGAAUGUUGUCUGGCUCGAGG	2	0.70685
isoform_114572:pma-miR166b-5p:687	pma-miR166b-5p	isoform_114572	Dehydrin ERD10 OS=Arabidopsis thaliana GN=ERD10 PE=1 SV=1	676	696	687	687	10	-41.1	-27.2	0.6618	6	1-12,696-685;15-17,682-680;19-21,678-676	13-14,684-683[SIL];18-18,679-679[SIL]	(((.(((..((((((((((((&))))))))))))..))).)))	CCUGGGGAUGGACAGCAUUCU&GGAAUGUUGUCUGGCUCGAGG	2	0.70685
isoform_114572:pma-miR166c-5p:687	pma-miR166c-5p	isoform_114572	Dehydrin ERD10 OS=Arabidopsis thaliana GN=ERD10 PE=1 SV=1	676	696	687	687	10	-41.1	-27.2	0.6618	6	1-12,696-685;15-17,682-680;19-21,678-676	13-14,684-683[SIL];18-18,679-679[SIL]	(((.(((..((((((((((((&))))))))))))..))).)))	CCUGGGGAUGGACAGCAUUCU&GGAAUGUUGUCUGGCUCGAGG	2	0.70685
isoform_114572:pma-miR166d-5p:687	pma-miR166d-5p	isoform_114572	Dehydrin ERD10 OS=Arabidopsis thaliana GN=ERD10 PE=1 SV=1	676	696	687	687	10	-41.1	-27.2	0.6618	6	1-12,696-685;15-17,682-680;19-21,678-676	13-14,684-683[SIL];18-18,679-679[SIL]	(((.(((..((((((((((((&))))))))))))..))).)))	CCUGGGGAUGGACAGCAUUCU&GGAAUGUUGUCUGGCUCGAGG	2	0.70685
isoform_114572:pma-miR166e-5p:687	pma-miR166e-5p	isoform_114572	Dehydrin ERD10 OS=Arabidopsis thaliana GN=ERD10 PE=1 SV=1	676	696	687	687	10	-41.1	-27.2	0.6618	6	1-12,696-685;15-17,682-680;19-21,678-676	13-14,684-683[SIL];18-18,679-679[SIL]	(((.(((..((((((((((((&))))))))))))..))).)))	CCUGGGGAUGGACAGCAUUCU&GGAAUGUUGUCUGGCUCGAGG	2	0.70685
isoform_114572:pma-miR166h-5p:687	pma-miR166h-5p	isoform_114572	Dehydrin ERD10 OS=Arabidopsis thaliana GN=ERD10 PE=1 SV=1	676	696	687	687	10	-41.1	-27.2	0.6618	6	1-12,696-685;15-17,682-680;19-21,678-676	13-14,684-683[SIL];18-18,679-679[SIL]	(((.(((..((((((((((((&))))))))))))..))).)))	CCUGGGGAUGGACAGCAUUCU&GGAAUGUUGUCUGGCUCGAGG	2	0.70685
isoform_114572:pma-miR166i-5p:687	pma-miR166i-5p	isoform_114572	Dehydrin ERD10 OS=Arabidopsis thaliana GN=ERD10 PE=1 SV=1	676	696	687	687	10	-41.1	-27.2	0.6618	6	1-12,696-685;15-17,682-680;19-21,678-676	13-14,684-683[SIL];18-18,679-679[SIL]	(((.(((..((((((((((((&))))))))))))..))).)))	CCUGGGGAUGGACAGCAUUCU&GGAAUGUUGUCUGGCUCGAGG	2	0.70685
isoform_114572:pma-miRN87-3p:570	pma-miRN87-3p	isoform_114572	Dehydrin ERD10 OS=Arabidopsis thaliana GN=ERD10 PE=1 SV=1	561	578	570	570	10	-39.7	-27.7	0.697733	5	2-6,577-573;8-17,572-563;20-21,562-561	1-1,578-578[UP5];7-7,x-x[BULq];18-19,x-x[BULq]	((--((((((((((-(((((.&.))))).))))))))))..))	CC--GCACCCACAG-UUCCAG&AUGGAAACUGUGGGUGCAUGG	2	0.260153
isoform_114613:pma-miR950a-5p:802	pma-miR950a-5p	isoform_114613	Toll/interleukin-1 receptor-like protein OS=Arabidopsis thaliana GN=TIR PE=1 SV=1	790	811	802	802	10	-44.8	-36.6	0.816964	5.5	1-20,811-792	21-22,791-790[UP3]	..((((((((((((((((((((&))))))))))))))))))))..	AGUCAUCGUGGCCCGGAUGUUA&UGACGUCUGGGCCACGAUGGUU	0	0.00522203
isoform_114613:pma-miR950f-5p:802	pma-miR950f-5p	isoform_114613	Toll/interleukin-1 receptor-like protein OS=Arabidopsis thaliana GN=TIR PE=1 SV=1	790	811	802	802	10	-44.8	-36.6	0.816964	5.5	1-20,811-792	21-22,791-790[UP3]	..((((((((((((((((((((&))))))))))))))))))))..	AGUCAUCGUGGCCCGGAUGUUA&UGACGUCUGGGCCACGAUGGUU	0	0.00522203
isoform_114613:pma-miR950n-5p:802	pma-miR950n-5p	isoform_114613	Toll/interleukin-1 receptor-like protein OS=Arabidopsis thaliana GN=TIR PE=1 SV=1	790	811	802	802	10	-44.8	-36.6	0.816964	5.5	1-20,811-792	21-22,791-790[UP3]	..((((((((((((((((((((&))))))))))))))))))))..	AGUCAUCGUGGCCCGGAUGUUA&UGACGUCUGGGCCACGAUGGUU	0	0.00522203
isoform_114613:pma-miR950t-5p:802	pma-miR950t-5p	isoform_114613	Toll/interleukin-1 receptor-like protein OS=Arabidopsis thaliana GN=TIR PE=1 SV=1	790	811	802	802	10	-43.4	-34.5	0.794931	6.5	3-20,809-792	1-2,811-810[UP5];21-22,791-790[UP3]	..((((((((((((((((((..&..))))))))))))))))))..	AGUCAUCGUGGCCCGGAUGUUA&UCACAUCUGGGCCACGAUGGUU	0	0.0037868
isoform_114613:pma-miR950v-5p:802	pma-miR950v-5p	isoform_114613	Toll/interleukin-1 receptor-like protein OS=Arabidopsis thaliana GN=TIR PE=1 SV=1	790	811	802	802	10	-43.4	-34.5	0.794931	6.5	3-20,809-792	1-2,811-810[UP5];21-22,791-790[UP3]	..((((((((((((((((((..&..))))))))))))))))))..	AGUCAUCGUGGCCCGGAUGUUA&UCACAUCUGGGCCACGAUGGUU	0	0.0037868
isoform_114637:pma-miR396a-3p:546	pma-miR396a-3p	isoform_114637	S-adenosylmethionine synthase 2 OS=Pinus contorta GN=SAMS2 PE=2 SV=1	535	555	546	546	10	-39	-25.4	0.651282	9	1-5,555-551;7-9,549-547;11-13,545-543;15-18,541-538	6-6,550-550[SIL];10-10,546-546[SIL];14-14,542-542[SIL];19-21,537-535[UP3]	...((((.(((.(((.(((((&))))).))).))).))))...	UUGCCCAGGGCGUUCAUGGGC&GCUCAAGAAAGCCGUGGGAAA	2	0.743473
isoform_114637:pma-miR396c-3p:546	pma-miR396c-3p	isoform_114637	S-adenosylmethionine synthase 2 OS=Pinus contorta GN=SAMS2 PE=2 SV=1	535	555	546	546	10	-39	-25.4	0.651282	9	1-5,555-551;7-9,549-547;11-13,545-543;15-18,541-538	6-6,550-550[SIL];10-10,546-546[SIL];14-14,542-542[SIL];19-21,537-535[UP3]	...((((.(((.(((.(((((&))))).))).))).))))...	UUGCCCAGGGCGUUCAUGGGC&GCUCAAGAAAGCCGUGGGAAA	2	0.743473
isoform_114761:pma-miR11482-3p:969	pma-miR11482-3p	isoform_114761	Probable disease resistance protein At1g61180 OS=Arabidopsis thaliana GN=At1g61180 PE=2 SV=2	957	978	969	969	10	-39.6	-31.6	0.79798	4.5	1-7,978-972;9-20,970-959	8-8,971-971[SIL];21-22,958-957[UP3]	..((((((((((((.(((((((&))))))).))))))))))))..	UAGAUUGCGGAAGGUCUGGUUA&UAACCAGUCCUUCUGCAAUCCA	0	0.00181946
isoform_114776:pma-miR11571-5p:688	pma-miR11571-5p	isoform_114776	Phosphatidylserine decarboxylase proenzyme 2 OS=Oryza sativa subsp. japonica GN=PSD2 PE=3 SV=3	677	697	688	688	10	-37.4	-24.6	0.657754	7	2-4,696-694;6-10,692-688;12-21,686-677	1-1,697-697[UP5];5-5,693-693[SIL];11-11,687-687[SIL]	((((((((((.(((((.(((.&.))).))))).))))))))))	GAUGAGGGAACUGGAAACCAG&UUGGAUUUCGCUUCCCUCAUC	1	0.592944
isoform_114807:pma-miRN77-3p:1193	pma-miRN77-3p	isoform_114807	Disease resistance protein TAO1 OS=Arabidopsis thaliana GN=TAO1 PE=4 SV=1	1181	1201	1192	1193	9	-43.9	-34	0.774487	5	2-7,1200-1195;9-11,1193-1191;13-21,1189-1181	1-1,1201-1201[UP5];8-8,1194-1194[SIL];12-12,1190-1190[SIL]	(((((((((.(((.((((((.&.)))))).))).)))))))))	GGCAGCUUGUCGAACCUCCAC&UUGGAGGCUCGUCAAGCUGCC	2	0.9973
isoform_114807:pma-miRN77-3p:1335	pma-miRN77-3p	isoform_114807	Disease resistance protein TAO1 OS=Arabidopsis thaliana GN=TAO1 PE=4 SV=1	1325	1345	1336	1335	11	-43.9	-29.9	0.681093	6	2-7,1344-1339;9-11,1337-1335;13-15,1333-1331;17-21,1329-1325	1-1,1345-1345[UP5];8-8,1338-1338[SIL];12-12,1334-1334[SIL];16-16,1330-1330[SIL]	(((((.(((.(((.((((((.&.)))))).))).))).)))))	GGCAGGUUGUCGAACCUCCAC&UUGGAGGCUCGUCAAGCUGCC	2	0.999928
isoform_114866:pma-miRN19a-3p:816	pma-miRN19a-3p	isoform_114866	Heavy metal-associated isoprenylated plant protein 32 OS=Arabidopsis thaliana GN=HIPP32 PE=2 SV=1	805	825	816	816	10	-35.3	-24.2	0.685552	10.5	1-4,825-822;7-17,819-809	5-6,821-820[SIL];18-21,808-805[UP3]	....(((((((((((..((((&))))..)))))))))))....	GGUGGAAGCGGAGGUGGGGAA&UUCCAAGCUUCCGUUUCAUGA	2	0.897929
isoform_114866:pma-miRN19b-3p:816	pma-miRN19b-3p	isoform_114866	Heavy metal-associated isoprenylated plant protein 32 OS=Arabidopsis thaliana GN=HIPP32 PE=2 SV=1	805	825	816	816	10	-35.3	-24.2	0.685552	10.5	1-4,825-822;7-17,819-809	5-6,821-820[SIL];18-21,808-805[UP3]	....(((((((((((..((((&))))..)))))))))))....	GGUGGAAGCGGAGGUGGGGAA&UUCCAAGCUUCCGUUUCAUGA	2	0.897929
isoform_114866:pma-miRN19c-3p:816	pma-miRN19c-3p	isoform_114866	Heavy metal-associated isoprenylated plant protein 32 OS=Arabidopsis thaliana GN=HIPP32 PE=2 SV=1	805	825	816	816	10	-35.3	-24.2	0.685552	10.5	1-4,825-822;7-17,819-809	5-6,821-820[SIL];18-21,808-805[UP3]	....(((((((((((..((((&))))..)))))))))))....	GGUGGAAGCGGAGGUGGGGAA&UUCCAAGCUUCCGUUUCAUGA	2	0.897929
isoform_114891:pma-miR3710a-3p:2665	pma-miR3710a-3p	isoform_114891	Disease resistance protein TAO1 OS=Arabidopsis thaliana GN=TAO1 PE=4 SV=1	2654	2674	2665	2665	10	-44.7	-41.7	0.932886	3	1-11,2674-2664;13-21,2662-2654	12-12,2663-2663[SIL]	(((((((((.(((((((((((&))))))))))).)))))))))	GGGAACCUGUCGGGCCUCCAA&UUGGAGGCCUGUCAGGUUCCC	2	0.318
isoform_114891:pma-miR3710a-3p:2881	pma-miR3710a-3p	isoform_114891	Disease resistance protein TAO1 OS=Arabidopsis thaliana GN=TAO1 PE=4 SV=1	2870	2890	2881	2881	10	-44.7	-39	0.872483	3.5	1-11,2890-2880;13-21,2878-2870	12-12,2879-2879[SIL]	(((((((((.(((((((((((&))))))))))).)))))))))	GGGAACUUGUCGGGCCUCCAA&UUGGAGGCCUGUCAGGUUCCC	2	0.620372
isoform_114891:pma-miR3710b-3p:2665	pma-miR3710b-3p	isoform_114891	Disease resistance protein TAO1 OS=Arabidopsis thaliana GN=TAO1 PE=4 SV=1	2654	2674	2665	2665	10	-44.7	-41.7	0.932886	3	1-11,2674-2664;13-21,2662-2654	12-12,2663-2663[SIL]	(((((((((.(((((((((((&))))))))))).)))))))))	GGGAACCUGUCGGGCCUCCAA&UUGGAGGCCUGUCAGGUUCCC	2	0.318
isoform_114891:pma-miR3710b-3p:2881	pma-miR3710b-3p	isoform_114891	Disease resistance protein TAO1 OS=Arabidopsis thaliana GN=TAO1 PE=4 SV=1	2870	2890	2881	2881	10	-44.7	-39	0.872483	3.5	1-11,2890-2880;13-21,2878-2870	12-12,2879-2879[SIL]	(((((((((.(((((((((((&))))))))))).)))))))))	GGGAACUUGUCGGGCCUCCAA&UUGGAGGCCUGUCAGGUUCCC	2	0.620372
isoform_114891:pma-miR3710c-5p:2665	pma-miR3710c-5p	isoform_114891	Disease resistance protein TAO1 OS=Arabidopsis thaliana GN=TAO1 PE=4 SV=1	2654	2674	2665	2665	10	-44.7	-41.7	0.932886	3	1-11,2674-2664;13-21,2662-2654	12-12,2663-2663[SIL]	(((((((((.(((((((((((&))))))))))).)))))))))	GGGAACCUGUCGGGCCUCCAA&UUGGAGGCCUGUCAGGUUCCC	2	0.318
isoform_114891:pma-miR3710c-5p:2881	pma-miR3710c-5p	isoform_114891	Disease resistance protein TAO1 OS=Arabidopsis thaliana GN=TAO1 PE=4 SV=1	2870	2890	2881	2881	10	-44.7	-39	0.872483	3.5	1-11,2890-2880;13-21,2878-2870	12-12,2879-2879[SIL]	(((((((((.(((((((((((&))))))))))).)))))))))	GGGAACUUGUCGGGCCUCCAA&UUGGAGGCCUGUCAGGUUCCC	2	0.620372
isoform_114891:pma-miR3710d-5p:2665	pma-miR3710d-5p	isoform_114891	Disease resistance protein TAO1 OS=Arabidopsis thaliana GN=TAO1 PE=4 SV=1	2654	2674	2665	2665	10	-44.7	-41.7	0.932886	3	1-11,2674-2664;13-21,2662-2654	12-12,2663-2663[SIL]	(((((((((.(((((((((((&))))))))))).)))))))))	GGGAACCUGUCGGGCCUCCAA&UUGGAGGCCUGUCAGGUUCCC	2	0.318
isoform_114891:pma-miR3710d-5p:2881	pma-miR3710d-5p	isoform_114891	Disease resistance protein TAO1 OS=Arabidopsis thaliana GN=TAO1 PE=4 SV=1	2870	2890	2881	2881	10	-44.7	-39	0.872483	3.5	1-11,2890-2880;13-21,2878-2870	12-12,2879-2879[SIL]	(((((((((.(((((((((((&))))))))))).)))))))))	GGGAACUUGUCGGGCCUCCAA&UUGGAGGCCUGUCAGGUUCCC	2	0.620372
isoform_114891:pma-miR3710e-3p:2665	pma-miR3710e-3p	isoform_114891	Disease resistance protein TAO1 OS=Arabidopsis thaliana GN=TAO1 PE=4 SV=1	2654	2674	2665	2665	10	-44.7	-41.7	0.932886	3	1-11,2674-2664;13-21,2662-2654	12-12,2663-2663[SIL]	(((((((((.(((((((((((&))))))))))).)))))))))	GGGAACCUGUCGGGCCUCCAA&UUGGAGGCCUGUCAGGUUCCC	2	0.318
isoform_114891:pma-miR3710e-3p:2881	pma-miR3710e-3p	isoform_114891	Disease resistance protein TAO1 OS=Arabidopsis thaliana GN=TAO1 PE=4 SV=1	2870	2890	2881	2881	10	-44.7	-39	0.872483	3.5	1-11,2890-2880;13-21,2878-2870	12-12,2879-2879[SIL]	(((((((((.(((((((((((&))))))))))).)))))))))	GGGAACUUGUCGGGCCUCCAA&UUGGAGGCCUGUCAGGUUCCC	2	0.620372
isoform_114891:pma-miR3710f-3p:2665	pma-miR3710f-3p	isoform_114891	Disease resistance protein TAO1 OS=Arabidopsis thaliana GN=TAO1 PE=4 SV=1	2654	2674	2665	2665	10	-44.7	-41.7	0.932886	3	1-11,2674-2664;13-21,2662-2654	12-12,2663-2663[SIL]	(((((((((.(((((((((((&))))))))))).)))))))))	GGGAACCUGUCGGGCCUCCAA&UUGGAGGCCUGUCAGGUUCCC	2	0.318
isoform_114891:pma-miR3710f-3p:2881	pma-miR3710f-3p	isoform_114891	Disease resistance protein TAO1 OS=Arabidopsis thaliana GN=TAO1 PE=4 SV=1	2870	2890	2881	2881	10	-44.7	-39	0.872483	3.5	1-11,2890-2880;13-21,2878-2870	12-12,2879-2879[SIL]	(((((((((.(((((((((((&))))))))))).)))))))))	GGGAACUUGUCGGGCCUCCAA&UUGGAGGCCUGUCAGGUUCCC	2	0.620372
isoform_114891:pma-miR3710g-3p:2665	pma-miR3710g-3p	isoform_114891	Disease resistance protein TAO1 OS=Arabidopsis thaliana GN=TAO1 PE=4 SV=1	2654	2674	2665	2665	10	-44.7	-41.7	0.932886	3	1-11,2674-2664;13-21,2662-2654	12-12,2663-2663[SIL]	(((((((((.(((((((((((&))))))))))).)))))))))	GGGAACCUGUCGGGCCUCCAA&UUGGAGGCCUGUCAGGUUCCC	2	0.318
isoform_114891:pma-miR3710g-3p:2881	pma-miR3710g-3p	isoform_114891	Disease resistance protein TAO1 OS=Arabidopsis thaliana GN=TAO1 PE=4 SV=1	2870	2890	2881	2881	10	-44.7	-39	0.872483	3.5	1-11,2890-2880;13-21,2878-2870	12-12,2879-2879[SIL]	(((((((((.(((((((((((&))))))))))).)))))))))	GGGAACUUGUCGGGCCUCCAA&UUGGAGGCCUGUCAGGUUCCC	2	0.620372
isoform_114891:pma-miR3710h-5p:2665	pma-miR3710h-5p	isoform_114891	Disease resistance protein TAO1 OS=Arabidopsis thaliana GN=TAO1 PE=4 SV=1	2654	2674	2665	2665	10	-44.7	-41.7	0.932886	3	1-11,2674-2664;13-21,2662-2654	12-12,2663-2663[SIL]	(((((((((.(((((((((((&))))))))))).)))))))))	GGGAACCUGUCGGGCCUCCAA&UUGGAGGCCUGUCAGGUUCCC	2	0.318
isoform_114891:pma-miR3710h-5p:2881	pma-miR3710h-5p	isoform_114891	Disease resistance protein TAO1 OS=Arabidopsis thaliana GN=TAO1 PE=4 SV=1	2870	2890	2881	2881	10	-44.7	-39	0.872483	3.5	1-11,2890-2880;13-21,2878-2870	12-12,2879-2879[SIL]	(((((((((.(((((((((((&))))))))))).)))))))))	GGGAACUUGUCGGGCCUCCAA&UUGGAGGCCUGUCAGGUUCCC	2	0.620372
isoform_114891:pma-miR3710i-3p:2665	pma-miR3710i-3p	isoform_114891	Disease resistance protein TAO1 OS=Arabidopsis thaliana GN=TAO1 PE=4 SV=1	2654	2674	2665	2665	10	-44.7	-41.7	0.932886	3	1-11,2674-2664;13-21,2662-2654	12-12,2663-2663[SIL]	(((((((((.(((((((((((&))))))))))).)))))))))	GGGAACCUGUCGGGCCUCCAA&UUGGAGGCCUGUCAGGUUCCC	2	0.318
isoform_114891:pma-miR3710i-3p:2881	pma-miR3710i-3p	isoform_114891	Disease resistance protein TAO1 OS=Arabidopsis thaliana GN=TAO1 PE=4 SV=1	2870	2890	2881	2881	10	-44.7	-39	0.872483	3.5	1-11,2890-2880;13-21,2878-2870	12-12,2879-2879[SIL]	(((((((((.(((((((((((&))))))))))).)))))))))	GGGAACUUGUCGGGCCUCCAA&UUGGAGGCCUGUCAGGUUCCC	2	0.620372
isoform_114891:pma-miRN77-3p:2881	pma-miRN77-3p	isoform_114891	Disease resistance protein TAO1 OS=Arabidopsis thaliana GN=TAO1 PE=4 SV=1	2870	2890	2881	2881	10	-43.9	-29.9	0.681093	5	1-11,2890-2880;13-16,2878-2875;18-18,2873-2873;20-21,2871-2870	12-12,2879-2879[SIL];17-17,2874-2874[SIL];19-19,2872-2872[SIL]	((.(.((((.(((((((((((&))))))))))).)))).).))	GGGAACUUGUCGGGCCUCCAA&UUGGAGGCUCGUCAAGCUGCC	2	0.999924
isoform_115050:pma-miR11487a-3p:916	pma-miR11487a-3p	isoform_115050	Ultraviolet-B receptor UVR8 OS=Arabidopsis thaliana GN=UVR8 PE=1 SV=1	905	933	917	916	11	-35.3	-23.7	0.671388	18.5	1-5,933-929;6-17,921-910;18-21,908-905	x-x,928-922[BULt];x-x,909-909[BULt]	((((.((((((((((((.......(((((&)))))-------))))))))))))-))))	ACUGCAGGAGGUGGUCAACUUUACAUGUG&CAUAU-------UGAUCGCCUUCU-CAGU	2	0.783841
isoform_115050:pma-miR11487b-3p:916	pma-miR11487b-3p	isoform_115050	Ultraviolet-B receptor UVR8 OS=Arabidopsis thaliana GN=UVR8 PE=1 SV=1	905	933	917	916	11	-35.3	-23.7	0.671388	18.5	1-5,933-929;6-17,921-910;18-21,908-905	x-x,928-922[BULt];x-x,909-909[BULt]	((((.((((((((((((.......(((((&)))))-------))))))))))))-))))	ACUGCAGGAGGUGGUCAACUUUACAUGUG&CAUAU-------UGAUCGCCUUCU-CAGU	2	0.783841
isoform_115050:pma-miR11487c-3p:916	pma-miR11487c-3p	isoform_115050	Ultraviolet-B receptor UVR8 OS=Arabidopsis thaliana GN=UVR8 PE=1 SV=1	905	933	917	916	11	-35.3	-23.7	0.671388	18.5	1-5,933-929;6-17,921-910;18-21,908-905	x-x,928-922[BULt];x-x,909-909[BULt]	((((.((((((((((((.......(((((&)))))-------))))))))))))-))))	ACUGCAGGAGGUGGUCAACUUUACAUGUG&CAUAU-------UGAUCGCCUUCU-CAGU	2	0.783841
isoform_115050:pma-miR11487d-3p:916	pma-miR11487d-3p	isoform_115050	Ultraviolet-B receptor UVR8 OS=Arabidopsis thaliana GN=UVR8 PE=1 SV=1	905	933	917	916	11	-35.3	-23.7	0.671388	18.5	1-5,933-929;6-17,921-910;18-21,908-905	x-x,928-922[BULt];x-x,909-909[BULt]	((((.((((((((((((.......(((((&)))))-------))))))))))))-))))	ACUGCAGGAGGUGGUCAACUUUACAUGUG&CAUAU-------UGAUCGCCUUCU-CAGU	2	0.783841
isoform_115050:pma-miR11487e-3p:916	pma-miR11487e-3p	isoform_115050	Ultraviolet-B receptor UVR8 OS=Arabidopsis thaliana GN=UVR8 PE=1 SV=1	905	933	917	916	11	-35.3	-23.7	0.671388	18.5	1-5,933-929;6-17,921-910;18-21,908-905	x-x,928-922[BULt];x-x,909-909[BULt]	((((.((((((((((((.......(((((&)))))-------))))))))))))-))))	ACUGCAGGAGGUGGUCAACUUUACAUGUG&CAUAU-------UGAUCGCCUUCU-CAGU	2	0.783841
isoform_115050:pma-miR11487f-3p:916	pma-miR11487f-3p	isoform_115050	Ultraviolet-B receptor UVR8 OS=Arabidopsis thaliana GN=UVR8 PE=1 SV=1	905	933	917	916	11	-35.3	-23.7	0.671388	18.5	1-5,933-929;6-17,921-910;18-21,908-905	x-x,928-922[BULt];x-x,909-909[BULt]	((((.((((((((((((.......(((((&)))))-------))))))))))))-))))	ACUGCAGGAGGUGGUCAACUUUACAUGUG&CAUAU-------UGAUCGCCUUCU-CAGU	2	0.783841
isoform_115050:pma-miR11487g-3p:916	pma-miR11487g-3p	isoform_115050	Ultraviolet-B receptor UVR8 OS=Arabidopsis thaliana GN=UVR8 PE=1 SV=1	905	933	917	916	11	-35.3	-23.7	0.671388	18.5	1-5,933-929;6-17,921-910;18-21,908-905	x-x,928-922[BULt];x-x,909-909[BULt]	((((.((((((((((((.......(((((&)))))-------))))))))))))-))))	ACUGCAGGAGGUGGUCAACUUUACAUGUG&CAUAU-------UGAUCGCCUUCU-CAGU	2	0.783841
isoform_115050:pma-miR11487h-3p:916	pma-miR11487h-3p	isoform_115050	Ultraviolet-B receptor UVR8 OS=Arabidopsis thaliana GN=UVR8 PE=1 SV=1	905	933	917	916	11	-35.3	-23.7	0.671388	18.5	1-5,933-929;6-17,921-910;18-21,908-905	x-x,928-922[BULt];x-x,909-909[BULt]	((((.((((((((((((.......(((((&)))))-------))))))))))))-))))	ACUGCAGGAGGUGGUCAACUUUACAUGUG&CAUAU-------UGAUCGCCUUCU-CAGU	2	0.783841
isoform_115082:pma-miR946b-3p:1594	pma-miR946b-3p	isoform_115082	Probable disease resistance protein At4g27220 OS=Arabidopsis thaliana GN=At4g27220 PE=2 SV=1	1582	1603	1594	1594	10	-38	-26.1	0.686842	5	2-3,1602-1601;5-18,1599-1586;20-22,1584-1582	1-1,1603-1603[UP5];4-4,1600-1600[SIL];19-19,1585-1585[SIL]	(((.((((((((((((((.((.&.)).)))))))))))))).)))	GUUAUGGAUGGGAGAAGGACUC&UAGACCUUCUCCUAUCCACAAU	0	0.0995548
isoform_115082:pma-miR946m-3p:1594	pma-miR946m-3p	isoform_115082	Probable disease resistance protein At4g27220 OS=Arabidopsis thaliana GN=At4g27220 PE=2 SV=1	1582	1603	1594	1594	10	-38	-26.1	0.686842	5	2-3,1602-1601;5-18,1599-1586;20-22,1584-1582	1-1,1603-1603[UP5];4-4,1600-1600[SIL];19-19,1585-1585[SIL]	(((.((((((((((((((.((.&.)).)))))))))))))).)))	GUUAUGGAUGGGAGAAGGACUC&UAGACCUUCUCCUAUCCACAAU	0	0.0995548
isoform_115082:pma-miR946n-3p:1594	pma-miR946n-3p	isoform_115082	Probable disease resistance protein At4g27220 OS=Arabidopsis thaliana GN=At4g27220 PE=2 SV=1	1582	1603	1594	1594	10	-38	-26.1	0.686842	5	2-3,1602-1601;5-18,1599-1586;20-22,1584-1582	1-1,1603-1603[UP5];4-4,1600-1600[SIL];19-19,1585-1585[SIL]	(((.((((((((((((((.((.&.)).)))))))))))))).)))	GUUAUGGAUGGGAGAAGGACUC&UAGACCUUCUCCUAUCCACAAU	0	0.0995548
isoform_115082:pma-miR946p-3p:1594	pma-miR946p-3p	isoform_115082	Probable disease resistance protein At4g27220 OS=Arabidopsis thaliana GN=At4g27220 PE=2 SV=1	1582	1603	1594	1594	10	-38	-26.1	0.686842	5	2-3,1602-1601;5-18,1599-1586;20-22,1584-1582	1-1,1603-1603[UP5];4-4,1600-1600[SIL];19-19,1585-1585[SIL]	(((.((((((((((((((.((.&.)).)))))))))))))).)))	GUUAUGGAUGGGAGAAGGACUC&UAGACCUUCUCCUAUCCACAAU	0	0.0995548
isoform_115082:pma-miR946r-3p:1594	pma-miR946r-3p	isoform_115082	Probable disease resistance protein At4g27220 OS=Arabidopsis thaliana GN=At4g27220 PE=2 SV=1	1582	1603	1594	1594	10	-43	-28.1	0.653488	4.5	2-3,1602-1601;5-18,1599-1586;20-22,1584-1582	1-1,1603-1603[UP5];4-4,1600-1600[SIL];19-19,1585-1585[SIL]	(((.((((((((((((((.((.&.)).)))))))))))))).)))	GUUAUGGAUGGGAGAAGGACUC&CAGCCCUUCUCCUAUCCACAAC	0	0.181782
isoform_115182:pma-miR482a-3p:473	pma-miR482a-3p	isoform_115182	Asparagine synthetase [glutamine-hydrolyzing] 1 OS=Oryza sativa subsp. japonica GN=Os03g0291500 PE=2 SV=1	458	482	473	473	10	-48	-34.3	0.714583	6.5	2-4,481-479;6-19,477-464;20-22,460-458	1-1,482-482[UP5];5-5,478-478[SIL];x-x,463-461[BULt]	(((...((((((((((((((.(((.&.))).))))))))))))))---)))	GGUCAUAUGGGAGGGGUUGGUAAGG&UCUUCCCAACCCCUCCCAU---GCC	0	0.134918
isoform_115182:pma-miR482c-3p:473	pma-miR482c-3p	isoform_115182	Asparagine synthetase [glutamine-hydrolyzing] 1 OS=Oryza sativa subsp. japonica GN=Os03g0291500 PE=2 SV=1	458	482	473	473	10	-48	-34.3	0.714583	6.5	2-4,481-479;6-19,477-464;20-22,460-458	1-1,482-482[UP5];5-5,478-478[SIL];x-x,463-461[BULt]	(((...((((((((((((((.(((.&.))).))))))))))))))---)))	GGUCAUAUGGGAGGGGUUGGUAAGG&UCUUCCCAACCCCUCCCAU---GCC	0	0.134918
isoform_115182:pma-miR482d-3p:473	pma-miR482d-3p	isoform_115182	Asparagine synthetase [glutamine-hydrolyzing] 1 OS=Oryza sativa subsp. japonica GN=Os03g0291500 PE=2 SV=1	458	482	473	473	10	-45.8	-39	0.851528	4.5	2-19,481-464;20-22,460-458	1-1,482-482[UP5];x-x,463-461[BULt]	(((...((((((((((((((((((.&.))))))))))))))))))---)))	GGUCAUAUGGGAGGGGUUGGUAAGG&UCUUACCAACCCCUCCCAU---GCC	0	0.000758511
isoform_115182:pma-miR482k-3p:473	pma-miR482k-3p	isoform_115182	Asparagine synthetase [glutamine-hydrolyzing] 1 OS=Oryza sativa subsp. japonica GN=Os03g0291500 PE=2 SV=1	458	482	473	473	10	-48	-34.3	0.714583	6.5	2-4,481-479;6-19,477-464;20-22,460-458	1-1,482-482[UP5];5-5,478-478[SIL];x-x,463-461[BULt]	(((...((((((((((((((.(((.&.))).))))))))))))))---)))	GGUCAUAUGGGAGGGGUUGGUAAGG&UCUUCCCAACCCCUCCCAU---GCC	0	0.134918
isoform_115182:pma-miR482n-3p:473	pma-miR482n-3p	isoform_115182	Asparagine synthetase [glutamine-hydrolyzing] 1 OS=Oryza sativa subsp. japonica GN=Os03g0291500 PE=2 SV=1	458	482	473	473	10	-48	-34.3	0.714583	6.5	2-4,481-479;6-19,477-464;20-22,460-458	1-1,482-482[UP5];5-5,478-478[SIL];x-x,463-461[BULt]	(((...((((((((((((((.(((.&.))).))))))))))))))---)))	GGUCAUAUGGGAGGGGUUGGUAAGG&UCUUCCCAACCCCUCCCAU---GCC	0	0.134918
isoform_115182:pma-miR482q-3p:473	pma-miR482q-3p	isoform_115182	Asparagine synthetase [glutamine-hydrolyzing] 1 OS=Oryza sativa subsp. japonica GN=Os03g0291500 PE=2 SV=1	458	482	473	473	10	-45.8	-39	0.851528	4.5	2-19,481-464;20-22,460-458	1-1,482-482[UP5];x-x,463-461[BULt]	(((...((((((((((((((((((.&.))))))))))))))))))---)))	GGUCAUAUGGGAGGGGUUGGUAAGG&UCUUACCAACCCCUCCCAU---GCC	0	0.000758511
isoform_11520:pma-miR946b-3p:583	pma-miR946b-3p	isoform_11520	Protein RKD5 OS=Arabidopsis thaliana GN=RKD5 PE=3 SV=1	571	591	583	583	10	-38	-27	0.710526	7	3-3,589-589;5-13,588-580;15-21,578-572	1-2,591-590[UP5];4-4,x-x[BULq];14-14,579-579[SIL];22-22,571-571[UP3]	.(((((((.(((((((((-(..&..).))))))))).))))))).	UUUGUGGAAAGGAGAAGG-CAC&UAGACCUUCUCCUAUCCACAAU	1	0.108215
isoform_11520:pma-miR946m-3p:583	pma-miR946m-3p	isoform_11520	Protein RKD5 OS=Arabidopsis thaliana GN=RKD5 PE=3 SV=1	571	591	583	583	10	-38	-27	0.710526	7	3-3,589-589;5-13,588-580;15-21,578-572	1-2,591-590[UP5];4-4,x-x[BULq];14-14,579-579[SIL];22-22,571-571[UP3]	.(((((((.(((((((((-(..&..).))))))))).))))))).	UUUGUGGAAAGGAGAAGG-CAC&UAGACCUUCUCCUAUCCACAAU	1	0.108215
isoform_11520:pma-miR946n-3p:583	pma-miR946n-3p	isoform_11520	Protein RKD5 OS=Arabidopsis thaliana GN=RKD5 PE=3 SV=1	571	591	583	583	10	-38	-27	0.710526	7	3-3,589-589;5-13,588-580;15-21,578-572	1-2,591-590[UP5];4-4,x-x[BULq];14-14,579-579[SIL];22-22,571-571[UP3]	.(((((((.(((((((((-(..&..).))))))))).))))))).	UUUGUGGAAAGGAGAAGG-CAC&UAGACCUUCUCCUAUCCACAAU	1	0.108215
isoform_11520:pma-miR946p-3p:583	pma-miR946p-3p	isoform_11520	Protein RKD5 OS=Arabidopsis thaliana GN=RKD5 PE=3 SV=1	571	591	583	583	10	-38	-27	0.710526	7	3-3,589-589;5-13,588-580;15-21,578-572	1-2,591-590[UP5];4-4,x-x[BULq];14-14,579-579[SIL];22-22,571-571[UP3]	.(((((((.(((((((((-(..&..).))))))))).))))))).	UUUGUGGAAAGGAGAAGG-CAC&UAGACCUUCUCCUAUCCACAAU	1	0.108215
isoform_115394:pma-miR11425b-3p:322	pma-miR11425b-3p	isoform_115394	/	313	332	323	322	11	-31.5	-20.5	0.650794	7.5	1-13,332-320;16-21,318-313	14-15,319-319[AILq]	((((((.-(((((((((((((&)))))))))))))..))))))	AGGAAGU-AGGUGGUUGUGGA&UUCACAGCUAUUUCUUUUCCU	0	0.701208
isoform_115398:pma-miR951-5p:107	pma-miR951-5p	isoform_115398	/	95	116	107	107	10	-41.8	-38.1	0.911483	2	1-22,116-95		((((((((((((((((((((((&))))))))))))))))))))))	CGUGGUCUGGAUGUCAAGAACA&UGUUCUUGACGUCUGGACCACG	0	0.000455175
isoform_115398:pma-miR951-5p:181	pma-miR951-5p	isoform_115398	/	169	190	181	181	10	-41.8	-37.5	0.897129	3.5	1-10,190-181;12-21,179-170	11-11,180-180[SIL];22-22,169-169[UP3]	.((((((((((.((((((((((&)))))))))).)))))))))).	AGUGGUCCGGAGGUCAAGAACA&UGUUCUUGACGUCUGGACCACG	2	0.0108517
isoform_115405:pma-miR11466d-5p:877	pma-miR11466d-5p	isoform_115405	Disease resistance protein TAO1 OS=Arabidopsis thaliana GN=TAO1 PE=4 SV=1	865	886	877	877	10	-37	-25.1	0.678378	5.5	1-2,886-885;4-16,883-871;18-22,869-865	3-3,884-884[SIL];17-17,870-870[SIL]	(((((.(((((((((((((.((&)).))))))))))))).)))))	AUAAGAGUCUUGUGGAGGUAGA&UCAACCUCUACAAGGCAUUUGU	2	0.698364
isoform_115405:pma-miR11466e-5p:877	pma-miR11466e-5p	isoform_115405	Disease resistance protein TAO1 OS=Arabidopsis thaliana GN=TAO1 PE=4 SV=1	865	886	877	877	10	-37	-25.1	0.678378	5.5	1-2,886-885;4-16,883-871;18-22,869-865	3-3,884-884[SIL];17-17,870-870[SIL]	(((((.(((((((((((((.((&)).))))))))))))).)))))	AUAAGAGUCUUGUGGAGGUAGA&UCAACCUCUACAAGGCAUUUGU	2	0.698364
isoform_115405:pma-miR11466f-5p:877	pma-miR11466f-5p	isoform_115405	Disease resistance protein TAO1 OS=Arabidopsis thaliana GN=TAO1 PE=4 SV=1	865	886	877	877	10	-37	-25.1	0.678378	5.5	1-2,886-885;4-16,883-871;18-22,869-865	3-3,884-884[SIL];17-17,870-870[SIL]	(((((.(((((((((((((.((&)).))))))))))))).)))))	AUAAGAGUCUUGUGGAGGUAGA&UCAACCUCUACAAGGCAUUUGU	2	0.698364
isoform_115408:pma-miR3701a-5p:45	pma-miR3701a-5p	isoform_115408	/	34	56	46	45	11	-38.8	-27.3	0.703608	12.5	5-8,52-49;9-22,47-34	1-4,56-53[UP5];x-x,48-48[BULt]	((((((((((((((.((((....&....))))-))))))))))))))	GCCAAGCAGCUUCACGCCCGCAU&UGAAGGGU-UGGAGUUGUUUGGU	0	0.0672162
isoform_115408:pma-miR3701b-5p:45	pma-miR3701b-5p	isoform_115408	/	34	56	46	45	11	-38.8	-27.3	0.703608	12.5	5-8,52-49;9-22,47-34	1-4,56-53[UP5];x-x,48-48[BULt]	((((((((((((((.((((....&....))))-))))))))))))))	GCCAAGCAGCUUCACGCCCGCAU&UGAAGGGU-UGGAGUUGUUUGGU	0	0.0672162
isoform_115408:pma-miR3701c-5p:45	pma-miR3701c-5p	isoform_115408	/	34	56	46	45	11	-38.8	-27.3	0.703608	12.5	5-8,52-49;9-22,47-34	1-4,56-53[UP5];x-x,48-48[BULt]	((((((((((((((.((((....&....))))-))))))))))))))	GCCAAGCAGCUUCACGCCCGCAU&UGAAGGGU-UGGAGUUGUUUGGU	0	0.0672162
isoform_11540:pma-miR11425i-3p:567	pma-miR11425i-3p	isoform_11540	5-methyltetrahydropteroyltriglutamate--homocysteine methyltransferase 1 OS=Oryza sativa subsp. japonica GN=Os12g0623900 PE=2 SV=1	554	577	568	567	11	-32.1	-22.1	0.688474	11.5	3-10,575-568;11-20,564-555	1-2,577-576[UP5];x-x,567-565[BULt];21-21,554-554[UP3]	.((((((((((...((((((((..&..))))))))---)))))))))).	UGGGAAAGAUAAACUAGUUGUCUC&UUGACAGCUA---UAUCUUUUCCU	2	0.942076
isoform_115490:pma-miRN36-3p:368	pma-miRN36-3p	isoform_115490	Protein Ycf2 OS=Oenothera parviflora GN=ycf2-A PE=3 SV=1	358	379	369	368	11	-36.1	-26	0.720222	13.5	3-8,377-372;13-21,366-358	1-2,379-378[UP5];9-12,371-367[AILt]	(((((((((.....((((((..&..))))))-....)))))))))	GGAGGAGGAAGAGGAGGCAGAG&AACUGCCU-AUAAUUCUCCUCC	2	0.847034
isoform_115633:pma-miR396a-5p:974	pma-miR396a-5p	isoform_115633	Growth-regulating factor 1 OS=Arabidopsis thaliana GN=GRF1 PE=1 SV=1	963	984	974	974	10	-34.9	-30.7	0.879656	4	1-6,984-979;7-19,977-965	x-x,978-978[BULt];20-21,964-963[UP3]	..(((((((((((((.((((((&))))))-)))))))))))))..	CCGUUCAAGAAAGCCUGUGGAA&UUCCAC-GGCUUUCUUGAACUU	0	0.000379327
isoform_115633:pma-miR396b-5p:974	pma-miR396b-5p	isoform_115633	Growth-regulating factor 1 OS=Arabidopsis thaliana GN=GRF1 PE=1 SV=1	963	984	974	974	10	-34.9	-30.7	0.879656	4	1-6,984-979;7-19,977-965	x-x,978-978[BULt];20-21,964-963[UP3]	..(((((((((((((.((((((&))))))-)))))))))))))..	CCGUUCAAGAAAGCCUGUGGAA&UUCCAC-GGCUUUCUUGAACUU	0	0.000379327
isoform_115633:pma-miR396c-5p:974	pma-miR396c-5p	isoform_115633	Growth-regulating factor 1 OS=Arabidopsis thaliana GN=GRF1 PE=1 SV=1	963	984	974	974	10	-34.9	-30.7	0.879656	4	1-6,984-979;7-19,977-965	x-x,978-978[BULt];20-21,964-963[UP3]	..(((((((((((((.((((((&))))))-)))))))))))))..	CCGUUCAAGAAAGCCUGUGGAA&UUCCAC-GGCUUUCUUGAACUU	0	0.000379327
isoform_115633:pma-miR396d-5p:974	pma-miR396d-5p	isoform_115633	Growth-regulating factor 1 OS=Arabidopsis thaliana GN=GRF1 PE=1 SV=1	963	984	974	974	10	-34.9	-30.7	0.879656	4	1-6,984-979;7-19,977-965	x-x,978-978[BULt];20-21,964-963[UP3]	..(((((((((((((.((((((&))))))-)))))))))))))..	CCGUUCAAGAAAGCCUGUGGAA&UUCCAC-GGCUUUCUUGAACUU	0	0.000379327
isoform_115633:pma-miR396e-5p:974	pma-miR396e-5p	isoform_115633	Growth-regulating factor 1 OS=Arabidopsis thaliana GN=GRF1 PE=1 SV=1	963	984	974	974	10	-34.9	-30.7	0.879656	4	1-6,984-979;7-19,977-965	x-x,978-978[BULt];20-21,964-963[UP3]	..(((((((((((((.((((((&))))))-)))))))))))))..	CCGUUCAAGAAAGCCUGUGGAA&UUCCAC-GGCUUUCUUGAACUU	0	0.000379327
isoform_115633:pma-miR396f-5p:974	pma-miR396f-5p	isoform_115633	Growth-regulating factor 1 OS=Arabidopsis thaliana GN=GRF1 PE=1 SV=1	963	984	974	974	10	-33.8	-29.2	0.863905	4	1-8,984-977;9-19,975-965	x-x,976-976[BULt];20-21,964-963[UP3]	..(((((((((((.((((((((&))))))))-)))))))))))..	CCGUUCAAGAAAGCCUGUGGAA&UUCCACAG-CUUUCUUGAACUA	0	0.000682685
isoform_115718:pma-miR11466a-3p:2604	pma-miR11466a-3p	isoform_115718	Ubiquitin carboxyl-terminal hydrolase 23 OS=Arabidopsis thaliana GN=UBP23 PE=2 SV=2	2592	2613	2604	2604	10	-36.3	-26.8	0.738292	3	1-17,2613-2597;18-21,2595-2592	x-x,2596-2596[BULt]	((((.(((((((((((((((((&)))))))))))))))))-))))	UUUCUUACAUCACAAGAUACUU&AAGUGUCUUGUGAUGUG-GAGA	2	0.158777
isoform_115718:pma-miR11466b-3p:2604	pma-miR11466b-3p	isoform_115718	Ubiquitin carboxyl-terminal hydrolase 23 OS=Arabidopsis thaliana GN=UBP23 PE=2 SV=2	2592	2613	2604	2604	10	-36.3	-26.8	0.738292	3	1-17,2613-2597;18-21,2595-2592	x-x,2596-2596[BULt]	((((.(((((((((((((((((&)))))))))))))))))-))))	UUUCUUACAUCACAAGAUACUU&AAGUGUCUUGUGAUGUG-GAGA	2	0.158777
isoform_115718:pma-miR11466c-3p:2604	pma-miR11466c-3p	isoform_115718	Ubiquitin carboxyl-terminal hydrolase 23 OS=Arabidopsis thaliana GN=UBP23 PE=2 SV=2	2592	2613	2604	2604	10	-36.3	-26.8	0.738292	3	1-17,2613-2597;18-21,2595-2592	x-x,2596-2596[BULt]	((((.(((((((((((((((((&)))))))))))))))))-))))	UUUCUUACAUCACAAGAUACUU&AAGUGUCUUGUGAUGUG-GAGA	2	0.158777
isoform_115718:pma-miR11466g-3p:2604	pma-miR11466g-3p	isoform_115718	Ubiquitin carboxyl-terminal hydrolase 23 OS=Arabidopsis thaliana GN=UBP23 PE=2 SV=2	2592	2613	2604	2604	10	-36.3	-26.8	0.738292	3	1-17,2613-2597;18-21,2595-2592	x-x,2596-2596[BULt]	((((.(((((((((((((((((&)))))))))))))))))-))))	UUUCUUACAUCACAAGAUACUU&AAGUGUCUUGUGAUGUG-GAGA	2	0.158777
isoform_115718:pma-miR11466h-3p:2604	pma-miR11466h-3p	isoform_115718	Ubiquitin carboxyl-terminal hydrolase 23 OS=Arabidopsis thaliana GN=UBP23 PE=2 SV=2	2592	2613	2604	2604	10	-36.3	-26.8	0.738292	3	1-17,2613-2597;18-21,2595-2592	x-x,2596-2596[BULt]	((((.(((((((((((((((((&)))))))))))))))))-))))	UUUCUUACAUCACAAGAUACUU&AAGUGUCUUGUGAUGUG-GAGA	2	0.158777
isoform_115718:pma-miR11466i-3p:2604	pma-miR11466i-3p	isoform_115718	Ubiquitin carboxyl-terminal hydrolase 23 OS=Arabidopsis thaliana GN=UBP23 PE=2 SV=2	2592	2613	2604	2604	10	-36.3	-26.8	0.738292	3	1-17,2613-2597;18-21,2595-2592	x-x,2596-2596[BULt]	((((.(((((((((((((((((&)))))))))))))))))-))))	UUUCUUACAUCACAAGAUACUU&AAGUGUCUUGUGAUGUG-GAGA	2	0.158777
isoform_115718:pma-miR11466j-3p:2604	pma-miR11466j-3p	isoform_115718	Ubiquitin carboxyl-terminal hydrolase 23 OS=Arabidopsis thaliana GN=UBP23 PE=2 SV=2	2592	2613	2604	2604	10	-36.3	-26.8	0.738292	3	1-17,2613-2597;18-21,2595-2592	x-x,2596-2596[BULt]	((((.(((((((((((((((((&)))))))))))))))))-))))	UUUCUUACAUCACAAGAUACUU&AAGUGUCUUGUGAUGUG-GAGA	2	0.158777
isoform_115738:pma-miRN70b-3p:663	pma-miRN70b-3p	isoform_115738	TMV resistance protein N OS=Nicotiana glutinosa GN=N PE=1 SV=1	653	672	663	663	10	-37.6	-28.4	0.755319	4	1-14,672-659;17-20,657-654	15-16,658-658[AILq];21-21,653-653[UP3]	.((((.-((((((((((((((&))))))))))))))..)))).	CCUGCC-UUGGAUUGCCGUUA&UAACGGCAGUCCAAUUGCAGA	2	0.0965699
isoform_115856:pma-miRN59-5p:1628	pma-miRN59-5p	isoform_115856	Scarecrow-like protein 14 OS=Arabidopsis thaliana GN=SCL14 PE=2 SV=2	1616	1642	1627	1628	9	-28.6	-19.16	0.66993	17.5	1-9,1642-1634;11-21,1626-1616	10-10,1633-1627[AILt]	(((((((((((.......(((((((((&)))))))))------.)))))))))))	UCUUUAUAACAAGGUUCCGAGAGGCAC&GUGUUUCUU------AUGUUGUAAAGA	2	0.972115
isoform_116028:pma-miRN59-3p:461	pma-miRN59-3p	isoform_116028	Protein SUPPRESSOR OF GENE SILENCING 3 OS=Solanum lycopersicum GN=SGS3 PE=1 SV=1	450	470	461	461	10	-26.5	-20.1	0.758491	4	1-6,470-465;8-19,463-452	7-7,464-464[SIL];20-21,451-450[UP3]	..((((((((((((.((((((&)))))).))))))))))))..	GAGUAUUUCAAAGGAUAUAAA&UUUAUAACCUUUGAAAUACAC	0	0.0190889
isoform_11604:pma-miRN59-5p:1697	pma-miRN59-5p	isoform_11604	Heat shock cognate 70 kDa protein OS=Petunia hybrida GN=HSP70 PE=2 SV=1	1686	1706	1697	1697	10	-28.6	-21.6	0.755245	7	1-17,1706-1690	18-21,1689-1686[UP3]	....(((((((((((((((((&)))))))))))))))))....	UGCAUACAACAUGAGGAAUAC&GUGUUUCUUAUGUUGUAAAGA	2	0.484293
isoform_116058:pma-miRN56-5p:3273	pma-miRN56-5p	isoform_116058	5'-3' exoribonuclease 3 OS=Arabidopsis thaliana GN=XRN3 PE=1 SV=1	3261	3281	3272	3273	9	-34.2	-25.9	0.75731	9.5	5-21,3277-3261	1-4,3281-3278[UP5]	(((((((((((((((((....&....)))))))))))))))))	CAUAGUCAGGGUUAUCCAGCC&AUGAGGAUGAUCUUGACUAUG	2	0.157363
isoform_116139:pma-miRN19a-3p:1655	pma-miRN19a-3p	isoform_116139	Chloroplast processing peptidase OS=Arabidopsis thaliana GN=PLSP1 PE=2 SV=2	1644	1663	1655	1655	10	-35.3	-23.32	0.660623	8	1-8,1663-1656;13-21,1652-1644	9-12,1655-1653[AILq]	(((((((((...-((((((((&))))))))....)))))))))	UCAUGAAACUAU-GCUUGGAA&UUCCAAGCUUCCGUUUCAUGA	2	0.980725
isoform_116139:pma-miRN19b-3p:1655	pma-miRN19b-3p	isoform_116139	Chloroplast processing peptidase OS=Arabidopsis thaliana GN=PLSP1 PE=2 SV=2	1644	1663	1655	1655	10	-35.3	-23.32	0.660623	8	1-8,1663-1656;13-21,1652-1644	9-12,1655-1653[AILq]	(((((((((...-((((((((&))))))))....)))))))))	UCAUGAAACUAU-GCUUGGAA&UUCCAAGCUUCCGUUUCAUGA	2	0.980725
isoform_116139:pma-miRN19c-3p:1655	pma-miRN19c-3p	isoform_116139	Chloroplast processing peptidase OS=Arabidopsis thaliana GN=PLSP1 PE=2 SV=2	1644	1663	1655	1655	10	-35.3	-23.32	0.660623	8	1-8,1663-1656;13-21,1652-1644	9-12,1655-1653[AILq]	(((((((((...-((((((((&))))))))....)))))))))	UCAUGAAACUAU-GCUUGGAA&UUCCAAGCUUCCGUUUCAUGA	2	0.980725
isoform_116208:pma-miRN70b-3p:1126	pma-miRN70b-3p	isoform_116208	Disease resistance protein TAO1 OS=Arabidopsis thaliana GN=TAO1 PE=4 SV=1	1116	1135	1126	1126	10	-37.6	-25.1	0.667553	10.5	5-13,1131-1123;15-20,1122-1117	1-4,1135-1132[UP5];14-14,x-x[BULq];21-21,1116-1116[UP3]	.((((((-(((((((((....&....))))))))).)))))).	CCUGCGA-UGGAUUGCCAUUA&UAACGGCAGUCCAAUUGCAGA	2	0.804388
isoform_116215:pma-miR482f-3p:645	pma-miR482f-3p	isoform_116215	Disease resistance protein RPS5 OS=Arabidopsis thaliana GN=RPS5 PE=1 SV=2	633	654	645	645	10	-44.1	-34	0.770975	4	1-4,654-651;6-7,649-648;9-22,646-633	5-5,650-650[SIL];8-8,647-647[SIL]	((((((((((((((.((.((((&)))).)).))))))))))))))	GGAAUGGGAGGAGUUGGAAAGA&UCUUCCCUACUCCUCCCAUUCC	0	0.0452318
isoform_116215:pma-miR482g-3p:645	pma-miR482g-3p	isoform_116215	Disease resistance protein RPS5 OS=Arabidopsis thaliana GN=RPS5 PE=1 SV=2	633	654	645	645	10	-44.1	-34	0.770975	4	1-4,654-651;6-7,649-648;9-22,646-633	5-5,650-650[SIL];8-8,647-647[SIL]	((((((((((((((.((.((((&)))).)).))))))))))))))	GGAAUGGGAGGAGUUGGAAAGA&UCUUCCCUACUCCUCCCAUUCC	0	0.0452318
isoform_116215:pma-miR482h-3p:645	pma-miR482h-3p	isoform_116215	Disease resistance protein RPS5 OS=Arabidopsis thaliana GN=RPS5 PE=1 SV=2	633	654	645	645	10	-44.1	-34	0.770975	4	1-4,654-651;6-7,649-648;9-22,646-633	5-5,650-650[SIL];8-8,647-647[SIL]	((((((((((((((.((.((((&)))).)).))))))))))))))	GGAAUGGGAGGAGUUGGAAAGA&UCUUCCCUACUCCUCCCAUUCC	0	0.0452318
isoform_116215:pma-miR482i-3p:645	pma-miR482i-3p	isoform_116215	Disease resistance protein RPS5 OS=Arabidopsis thaliana GN=RPS5 PE=1 SV=2	633	654	645	645	10	-41.7	-38.5	0.923261	2	1-7,654-648;9-22,646-633	8-8,647-647[SIL]	((((((((((((((.(((((((&))))))).))))))))))))))	GGAAUGGGAGGAGUUGGAAAGA&UCUUUCCUACUCCUCCCAUUCC	0	0.000682685
isoform_116215:pma-miR482m-3p:645	pma-miR482m-3p	isoform_116215	Disease resistance protein RPS5 OS=Arabidopsis thaliana GN=RPS5 PE=1 SV=2	633	654	645	645	10	-44.1	-34	0.770975	4	1-4,654-651;6-7,649-648;9-22,646-633	5-5,650-650[SIL];8-8,647-647[SIL]	((((((((((((((.((.((((&)))).)).))))))))))))))	GGAAUGGGAGGAGUUGGAAAGA&UCUUCCCUACUCCUCCCAUUCC	0	0.0452318
isoform_116215:pma-miR482o-3p:645	pma-miR482o-3p	isoform_116215	Disease resistance protein RPS5 OS=Arabidopsis thaliana GN=RPS5 PE=1 SV=2	633	654	645	645	10	-44.1	-34	0.770975	4	1-4,654-651;6-7,649-648;9-22,646-633	5-5,650-650[SIL];8-8,647-647[SIL]	((((((((((((((.((.((((&)))).)).))))))))))))))	GGAAUGGGAGGAGUUGGAAAGA&UCUUCCCUACUCCUCCCAUUCC	0	0.0452318
isoform_116215:pma-miR482r-3p:645	pma-miR482r-3p	isoform_116215	Disease resistance protein RPS5 OS=Arabidopsis thaliana GN=RPS5 PE=1 SV=2	633	654	645	645	10	-41.7	-38.5	0.923261	2	1-7,654-648;9-22,646-633	8-8,647-647[SIL]	((((((((((((((.(((((((&))))))).))))))))))))))	GGAAUGGGAGGAGUUGGAAAGA&UCUUUCCUACUCCUCCCAUUCC	0	0.000682685
isoform_116215:pma-miRN20-3p:1095	pma-miRN20-3p	isoform_116215	Disease resistance protein RPS5 OS=Arabidopsis thaliana GN=RPS5 PE=1 SV=2	1081	1105	1096	1095	11	-33.7	-24.44	0.725223	6	1-17,1105-1089;19-22,1084-1081	18-18,1088-1085[AILt]	((((....(((((((((((((((((&)))))))))))))))))---.))))	AGGAGAGCAUGGAAGAUAUUGCUAG&UUGGCAAUAUCUUCUAU---AUCCU	2	0.420964
isoform_116219:pma-miR3693e-3p:744	pma-miR3693e-3p	isoform_116219	Alpha-xylosidase 1 OS=Arabidopsis thaliana GN=XYL1 PE=1 SV=1	732	753	744	744	10	-36.1	-24.2	0.67036	7	1-12,753-742;13-14,740-739;16-18,737-735	x-x,741-741[BULt];15-15,738-738[SIL];19-21,734-732[UP3]	...(((.((.((((((((((((&))))))))))))-)).)))...	GAGAGAGGGUGGUGUUGCUCAU&AUGAGCAACAUC-CCAUCUAUG	2	0.624807
isoform_116219:pma-miR3693f-3p:744	pma-miR3693f-3p	isoform_116219	Alpha-xylosidase 1 OS=Arabidopsis thaliana GN=XYL1 PE=1 SV=1	732	753	744	744	10	-36.1	-24.2	0.67036	7	1-12,753-742;13-14,740-739;16-18,737-735	x-x,741-741[BULt];15-15,738-738[SIL];19-21,734-732[UP3]	...(((.((.((((((((((((&))))))))))))-)).)))...	GAGAGAGGGUGGUGUUGCUCAU&AUGAGCAACAUC-CCAUCUAUG	2	0.624807
isoform_116242:pma-miRN46-3p:479	pma-miRN46-3p	isoform_116242	/	467	488	478	479	9	-34.9	-23.2	0.664756	8.5	2-4,487-485;5-7,483-481;9-21,479-467	1-1,488-488[UP5];x-x,484-484[BULt];8-8,480-480[SIL]	(((((((((((((.(((.(((.&.)))-))).)))))))))))))	UGGUGGAAUAUGAUGGCUGGUG&AACC-GUCUUCGUGUUCUACUA	2	0.9618
isoform_116293:pma-miR1316a-5p:16	pma-miR1316a-5p	isoform_116293	F-box/kelch-repeat protein At5g15710 OS=Arabidopsis thaliana GN=At5g15710 PE=2 SV=1	5	28	16	16	10	-32.6	-21.88	0.671166	14	1-6,28-23;11-21,15-5	7-10,22-16[AILt]	(((((((((((.......((((((&))))))---....)))))))))))	GAUUCCAAUGGAGCCAUCUGUAUG&CAUACA---CAAACCAUUGGAAUC	2	0.441958
isoform_116293:pma-miR1316b-5p:16	pma-miR1316b-5p	isoform_116293	F-box/kelch-repeat protein At5g15710 OS=Arabidopsis thaliana GN=At5g15710 PE=2 SV=1	5	28	16	16	10	-32.6	-21.88	0.671166	14	1-6,28-23;11-21,15-5	7-10,22-16[AILt]	(((((((((((.......((((((&))))))---....)))))))))))	GAUUCCAAUGGAGCCAUCUGUAUG&CAUACA---CAAACCAUUGGAAUC	2	0.441958
isoform_116293:pma-miR1316c-5p:16	pma-miR1316c-5p	isoform_116293	F-box/kelch-repeat protein At5g15710 OS=Arabidopsis thaliana GN=At5g15710 PE=2 SV=1	5	28	16	16	10	-32.6	-21.88	0.671166	14	1-6,28-23;11-21,15-5	7-10,22-16[AILt]	(((((((((((.......((((((&))))))---....)))))))))))	GAUUCCAAUGGAGCCAUCUGUAUG&CAUACA---CAAACCAUUGGAAUC	2	0.441958
isoform_116470:pma-miRN36-3p:1384	pma-miRN36-3p	isoform_116470	Vicilin-like seed storage protein At2g18540 OS=Arabidopsis thaliana GN=At2g18540 PE=3 SV=1	1372	1393	1383	1384	9	-36.1	-26	0.720222	13.5	3-8,1391-1386;13-21,1380-1372	1-2,1393-1392[UP5];9-12,1385-1381[AILt]	(((((((((.....((((((..&..))))))-....)))))))))	GGAGGAGGAAGAGGAGGCAGAG&AACUGCCU-AUAAUUCUCCUCC	2	0.859466
isoform_116485:pma-miR166a-3p:546	pma-miR166a-3p	isoform_116485	Homeobox-leucine zipper protein ATHB-15 OS=Arabidopsis thaliana GN=ATHB-15 PE=1 SV=1	535	555	546	546	10	-44.1	-37.4	0.848073	3.5	2-19,554-537	1-1,555-555[UP5];20-21,536-535[UP3]	..((((((((((((((((((.&.))))))))))))))))))..	CUGGGAUGAAGCCUGGUCCGG&UCGGACCAGGCUUCAUUCCCC	0	0.000985951
isoform_116485:pma-miR166b-3p:546	pma-miR166b-3p	isoform_116485	Homeobox-leucine zipper protein ATHB-15 OS=Arabidopsis thaliana GN=ATHB-15 PE=1 SV=1	535	555	546	546	10	-44.1	-37.4	0.848073	3.5	2-19,554-537	1-1,555-555[UP5];20-21,536-535[UP3]	..((((((((((((((((((.&.))))))))))))))))))..	CUGGGAUGAAGCCUGGUCCGG&UCGGACCAGGCUUCAUUCCCC	0	0.000985951
isoform_116485:pma-miR166c-3p:546	pma-miR166c-3p	isoform_116485	Homeobox-leucine zipper protein ATHB-15 OS=Arabidopsis thaliana GN=ATHB-15 PE=1 SV=1	535	555	546	546	10	-44.1	-37.4	0.848073	3.5	2-19,554-537	1-1,555-555[UP5];20-21,536-535[UP3]	..((((((((((((((((((.&.))))))))))))))))))..	CUGGGAUGAAGCCUGGUCCGG&UCGGACCAGGCUUCAUUCCCC	0	0.000985951
isoform_116485:pma-miR166d-3p:546	pma-miR166d-3p	isoform_116485	Homeobox-leucine zipper protein ATHB-15 OS=Arabidopsis thaliana GN=ATHB-15 PE=1 SV=1	535	555	546	546	10	-44.1	-37.4	0.848073	3.5	2-19,554-537	1-1,555-555[UP5];20-21,536-535[UP3]	..((((((((((((((((((.&.))))))))))))))))))..	CUGGGAUGAAGCCUGGUCCGG&UCGGACCAGGCUUCAUUCCCC	0	0.000985951
isoform_116485:pma-miR166e-3p:546	pma-miR166e-3p	isoform_116485	Homeobox-leucine zipper protein ATHB-15 OS=Arabidopsis thaliana GN=ATHB-15 PE=1 SV=1	535	555	546	546	10	-44.1	-37.4	0.848073	3.5	2-19,554-537	1-1,555-555[UP5];20-21,536-535[UP3]	..((((((((((((((((((.&.))))))))))))))))))..	CUGGGAUGAAGCCUGGUCCGG&UCGGACCAGGCUUCAUUCCCC	0	0.000985951
isoform_116485:pma-miR166f-3p:546	pma-miR166f-3p	isoform_116485	Homeobox-leucine zipper protein ATHB-15 OS=Arabidopsis thaliana GN=ATHB-15 PE=1 SV=1	535	555	546	546	10	-44.1	-37.4	0.848073	3.5	2-19,554-537	1-1,555-555[UP5];20-21,536-535[UP3]	..((((((((((((((((((.&.))))))))))))))))))..	CUGGGAUGAAGCCUGGUCCGG&UCGGACCAGGCUUCAUUCCCC	0	0.000985951
isoform_116485:pma-miR166g-3p:546	pma-miR166g-3p	isoform_116485	Homeobox-leucine zipper protein ATHB-15 OS=Arabidopsis thaliana GN=ATHB-15 PE=1 SV=1	535	555	546	546	10	-44.1	-37.4	0.848073	3.5	2-19,554-537	1-1,555-555[UP5];20-21,536-535[UP3]	..((((((((((((((((((.&.))))))))))))))))))..	CUGGGAUGAAGCCUGGUCCGG&UCGGACCAGGCUUCAUUCCCC	0	0.000985951
isoform_116485:pma-miR166h-3p:546	pma-miR166h-3p	isoform_116485	Homeobox-leucine zipper protein ATHB-15 OS=Arabidopsis thaliana GN=ATHB-15 PE=1 SV=1	535	555	546	546	10	-44.1	-37.4	0.848073	3.5	2-19,554-537	1-1,555-555[UP5];20-21,536-535[UP3]	..((((((((((((((((((.&.))))))))))))))))))..	CUGGGAUGAAGCCUGGUCCGG&UCGGACCAGGCUUCAUUCCCC	0	0.000985951
isoform_116485:pma-miR166i-3p:546	pma-miR166i-3p	isoform_116485	Homeobox-leucine zipper protein ATHB-15 OS=Arabidopsis thaliana GN=ATHB-15 PE=1 SV=1	535	555	546	546	10	-44.1	-37.4	0.848073	3.5	2-19,554-537	1-1,555-555[UP5];20-21,536-535[UP3]	..((((((((((((((((((.&.))))))))))))))))))..	CUGGGAUGAAGCCUGGUCCGG&UCGGACCAGGCUUCAUUCCCC	0	0.000985951
isoform_116485:pma-miR166j-3p:546	pma-miR166j-3p	isoform_116485	Homeobox-leucine zipper protein ATHB-15 OS=Arabidopsis thaliana GN=ATHB-15 PE=1 SV=1	535	555	546	546	10	-44.1	-37.4	0.848073	3.5	2-19,554-537	1-1,555-555[UP5];20-21,536-535[UP3]	..((((((((((((((((((.&.))))))))))))))))))..	CUGGGAUGAAGCCUGGUCCGG&UCGGACCAGGCUUCAUUCCCC	0	0.000985951
isoform_116485:pma-miR166k-3p:546	pma-miR166k-3p	isoform_116485	Homeobox-leucine zipper protein ATHB-15 OS=Arabidopsis thaliana GN=ATHB-15 PE=1 SV=1	535	555	546	546	10	-44.1	-37.4	0.848073	3.5	2-19,554-537	1-1,555-555[UP5];20-21,536-535[UP3]	..((((((((((((((((((.&.))))))))))))))))))..	CUGGGAUGAAGCCUGGUCCGG&UCGGACCAGGCUUCAUUCCCC	0	0.000985951
isoform_116485:pma-miR166l-3p:546	pma-miR166l-3p	isoform_116485	Homeobox-leucine zipper protein ATHB-15 OS=Arabidopsis thaliana GN=ATHB-15 PE=1 SV=1	535	555	546	546	10	-42	-37.8	0.9	3.5	2-19,554-537	1-1,555-555[UP5];20-21,536-535[UP3]	..((((((((((((((((((.&.))))))))))))))))))..	CUGGGAUGAAGCCUGGUCCGG&UCGGACCAGGCUUCAUUCCUC	0	0.00083433
isoform_11648:pma-miR8175b-5p:1147	pma-miR8175b-5p	isoform_11648	Subtilisin-like protease SBT1.7 OS=Arabidopsis thaliana GN=SBT1.7 PE=1 SV=1	1134	1158	1147	1147	10	-47.8	-31.7	0.66318	12	1-7,1158-1152;8-10,1149-1147;11-14,1143-1140;16-20,1138-1134	x-x,1151-1150[BULt];x-x,1146-1144[BULt];15-15,1139-1139[SIL]	(((((.((((...(((..(((((((&)))))))--)))---)))).)))))	UGGCGGCGUUCUCGUCAAGGGGACC&GGUCCCC--GGC---AACGGCGCCA	2	0.792899
isoform_116618:pma-miRN10-5p:337	pma-miRN10-5p	isoform_116618	Vicilin-like seed storage protein At2g18540 OS=Arabidopsis thaliana GN=At2g18540 PE=3 SV=1	325	347	337	337	10	-43.8	-28.9	0.659817	8.5	2-6,346-342;8-15,339-332;17-19,330-328;21-22,326-325	1-1,347-347[UP5];7-7,341-340[AILt];16-16,331-331[SIL];20-20,327-327[SIL]	((.(((.((((((((..(((((.&.)))))-.)))))))).))).))	GAGCAUGGAGGGCCUUCGUCUCU&UGAGAU-CAGGCCCUCGAUGGUU	2	0.528192
isoform_116802:pma-miR1313i-5p:81	pma-miR1313i-5p	isoform_116802	Heat shock protein 90-2 OS=Arabidopsis thaliana GN=HSP90-2 PE=1 SV=1	69	89	80	81	9	-31.7	-21.1	0.665615	9.5	4-16,86-74;18-21,72-69	1-3,89-87[UP5];17-17,73-73[SIL]	((((.(((((((((((((...&...))))))))))))).))))	UGAAGGGUAGUUUCGGCGUUU&UACCGCUGAAAUUAUUGUUCG	2	0.842076
isoform_116900:pma-miR1314a-5p:174	pma-miR1314a-5p	isoform_116900	/	162	183	174	174	10	-40.8	-31.2	0.764706	6	4-14,180-170;16-22,168-162	1-3,183-181[UP5];15-15,169-169[SIL]	(((((((.(((((((((((...&...))))))))))).)))))))	UUCUCCUUACAUUCGAGGCAGU&UCGGCCUCGAAUGUUAGGAGAA	0	0.00492005
isoform_116900:pma-miR1314b-3p:174	pma-miR1314b-3p	isoform_116900	/	162	183	174	174	10	-40.8	-31.2	0.764706	6	4-14,180-170;16-22,168-162	1-3,183-181[UP5];15-15,169-169[SIL]	(((((((.(((((((((((...&...))))))))))).)))))))	UUCUCCUUACAUUCGAGGCAGU&UCGGCCUCGAAUGUUAGGAGAA	0	0.00492005
isoform_116900:pma-miR1314c-3p:174	pma-miR1314c-3p	isoform_116900	/	162	183	174	174	10	-39	-29.1	0.746154	7	4-14,180-170;16-22,168-162	1-3,183-181[UP5];15-15,169-169[SIL]	(((((((.(((((((((((...&...))))))))))).)))))))	UUCUCCUUACAUUCGAGGCAGU&UCGGCCUUGAAUGUUAGGAGAA	0	0.00665518
isoform_116900:pma-miR1314d-3p:174	pma-miR1314d-3p	isoform_116900	/	162	183	174	174	10	-40.8	-31.2	0.764706	6	4-14,180-170;16-22,168-162	1-3,183-181[UP5];15-15,169-169[SIL]	(((((((.(((((((((((...&...))))))))))).)))))))	UUCUCCUUACAUUCGAGGCAGU&UCGGCCUCGAAUGUUAGGAGAA	0	0.00492005
isoform_116908:pma-miR11476a-3p:935	pma-miR11476a-3p	isoform_116908	Lon protease homolog 2, peroxisomal OS=Zea mays GN=LON1 PE=2 SV=1	921	943	934	935	9	-43.7	-30.4	0.695652	7.5	3-12,941-932;13-15,930-928;18-22,925-921	1-2,943-942[UP5];x-x,931-931[BULt];16-17,927-926[SIL]	(((((..(((.((((((((((..&..))))))))))-)))..)))))	UGGGUGAGAGCAAGGGCUGCUGA&UAAGCAGCCCUU-CUCCGAUCCA	2	0.365493
isoform_116908:pma-miR11476b-3p:935	pma-miR11476b-3p	isoform_116908	Lon protease homolog 2, peroxisomal OS=Zea mays GN=LON1 PE=2 SV=1	921	943	934	935	9	-43.7	-30.4	0.695652	7.5	3-12,941-932;13-15,930-928;18-22,925-921	1-2,943-942[UP5];x-x,931-931[BULt];16-17,927-926[SIL]	(((((..(((.((((((((((..&..))))))))))-)))..)))))	UGGGUGAGAGCAAGGGCUGCUGA&UAAGCAGCCCUU-CUCCGAUCCA	2	0.365493
isoform_116908:pma-miRN11a-5p:935	pma-miRN11a-5p	isoform_116908	Lon protease homolog 2, peroxisomal OS=Zea mays GN=LON1 PE=2 SV=1	924	943	934	935	9	-37.9	-25.4	0.670185	9	1-5,943-939;7-10,937-934;13-20,932-925	6-6,938-938[SIL];11-12,933-933[AILq];21-21,924-924[UP3]	.((((((((.-((((.(((((&))))).))))..)))))))).	GUGAGAGCAA-GGGCUGCUGA&UCAGUUGUCCAAUGCUCUCAG	2	0.899037
isoform_116908:pma-miRN11b-5p:935	pma-miRN11b-5p	isoform_116908	Lon protease homolog 2, peroxisomal OS=Zea mays GN=LON1 PE=2 SV=1	924	943	934	935	9	-37.9	-25.4	0.670185	9	1-5,943-939;7-10,937-934;13-20,932-925	6-6,938-938[SIL];11-12,933-933[AILq];21-21,924-924[UP3]	.((((((((.-((((.(((((&))))).))))..)))))))).	GUGAGAGCAA-GGGCUGCUGA&UCAGUUGUCCAAUGCUCUCAG	2	0.899037
isoform_116908:pma-miRN11c-5p:935	pma-miRN11c-5p	isoform_116908	Lon protease homolog 2, peroxisomal OS=Zea mays GN=LON1 PE=2 SV=1	924	943	934	935	9	-37.9	-25.4	0.670185	9	1-5,943-939;7-10,937-934;13-20,932-925	6-6,938-938[SIL];11-12,933-933[AILq];21-21,924-924[UP3]	.((((((((.-((((.(((((&))))).))))..)))))))).	GUGAGAGCAA-GGGCUGCUGA&UCAGUUGUCCAAUGCUCUCAG	2	0.899037
isoform_116908:pma-miRN11d-5p:935	pma-miRN11d-5p	isoform_116908	Lon protease homolog 2, peroxisomal OS=Zea mays GN=LON1 PE=2 SV=1	924	943	934	935	9	-37.9	-25.4	0.670185	9	1-5,943-939;7-10,937-934;13-20,932-925	6-6,938-938[SIL];11-12,933-933[AILq];21-21,924-924[UP3]	.((((((((.-((((.(((((&))))).))))..)))))))).	GUGAGAGCAA-GGGCUGCUGA&UCAGUUGUCCAAUGCUCUCAG	2	0.899037
isoform_116908:pma-miRN11e-5p:935	pma-miRN11e-5p	isoform_116908	Lon protease homolog 2, peroxisomal OS=Zea mays GN=LON1 PE=2 SV=1	924	943	934	935	9	-37.9	-25.4	0.670185	9	1-5,943-939;7-10,937-934;13-20,932-925	6-6,938-938[SIL];11-12,933-933[AILq];21-21,924-924[UP3]	.((((((((.-((((.(((((&))))).))))..)))))))).	GUGAGAGCAA-GGGCUGCUGA&UCAGUUGUCCAAUGCUCUCAG	2	0.899037
isoform_116908:pma-miRN11f-5p:935	pma-miRN11f-5p	isoform_116908	Lon protease homolog 2, peroxisomal OS=Zea mays GN=LON1 PE=2 SV=1	924	943	934	935	9	-37.9	-25.4	0.670185	9	1-5,943-939;7-10,937-934;13-20,932-925	6-6,938-938[SIL];11-12,933-933[AILq];21-21,924-924[UP3]	.((((((((.-((((.(((((&))))).))))..)))))))).	GUGAGAGCAA-GGGCUGCUGA&UCAGUUGUCCAAUGCUCUCAG	2	0.899037
isoform_116908:pma-miRN11g-5p:935	pma-miRN11g-5p	isoform_116908	Lon protease homolog 2, peroxisomal OS=Zea mays GN=LON1 PE=2 SV=1	924	943	934	935	9	-37.9	-25.4	0.670185	9	1-5,943-939;7-10,937-934;13-20,932-925	6-6,938-938[SIL];11-12,933-933[AILq];21-21,924-924[UP3]	.((((((((.-((((.(((((&))))).))))..)))))))).	GUGAGAGCAA-GGGCUGCUGA&UCAGUUGUCCAAUGCUCUCAG	2	0.899037
isoform_116908:pma-miRN90-5p:935	pma-miRN90-5p	isoform_116908	Lon protease homolog 2, peroxisomal OS=Zea mays GN=LON1 PE=2 SV=1	924	943	934	935	9	-42.4	-29.7	0.700472	7	1-5,943-939;7-10,937-934;13-20,932-925	6-6,938-938[SIL];11-12,933-933[AILq];21-21,924-924[UP3]	.((((((((.-((((.(((((&))))).))))..)))))))).	GUGAGAGCAA-GGGCUGCUGA&UCAGCUGCCCAAUGCUCUCAG	2	0.598076
isoform_116925:pma-miRN77-3p:967	pma-miRN77-3p	isoform_116925	Putative disease resistance protein At5g47280 OS=Arabidopsis thaliana GN=At5g47280 PE=3 SV=1	954	976	967	967	10	-43.9	-30.4	0.692483	5	2-7,975-970;9-16,968-961;17-17,959-959;18-21,957-954	1-1,976-976[UP5];8-8,969-969[SIL];x-x,960-960[BULt];x-x,958-958[BULt]	((((.(.((((((((.((((((.&.)))))).))))))))-)-))))	GGCACGUCUUGACGAACCUCCAC&UUGGAGGCUCGUCAAG-C-UGCC	1	0.838776
isoform_116995:pma-miR11532a-5p:496	pma-miR11532a-5p	isoform_116995	Toll/interleukin-1 receptor-like protein OS=Arabidopsis thaliana GN=TIR PE=1 SV=1	483	505	496	496	10	-35.5	-23.3	0.656338	6	1-6,505-500;8-13,498-493;15-16,491-490;17-20,488-485	7-7,499-499[SIL];14-14,492-492[SIL];x-x,489-489[BULt];21-22,484-483[UP3]	..((((.((.((((((.((((((&)))))).)))))).))-))))..	UAUCCCAGUGUUUUACCACGUGA&UCACGUUGUAAAAGAC-GGGAAU	0	0.0389809
isoform_116995:pma-miR11532b-5p:496	pma-miR11532b-5p	isoform_116995	Toll/interleukin-1 receptor-like protein OS=Arabidopsis thaliana GN=TIR PE=1 SV=1	484	505	496	496	10	-30.5	-20.38	0.668197	9.5	1-4,505-502;8-19,498-487	5-7,501-499[SIL];20-22,486-484[UP3]	...((((((((((((...((((&))))...))))))))))))...	AUCCCAGUGUUUUACCACGUGA&UCACAUUGUAAAAUACUGGAAU	0	0.0807073
isoform_116995:pma-miR11532c-5p:496	pma-miR11532c-5p	isoform_116995	Toll/interleukin-1 receptor-like protein OS=Arabidopsis thaliana GN=TIR PE=1 SV=1	483	505	496	496	10	-35.5	-23.3	0.656338	6	1-6,505-500;8-13,498-493;15-16,491-490;17-20,488-485	7-7,499-499[SIL];14-14,492-492[SIL];x-x,489-489[BULt];21-22,484-483[UP3]	..((((.((.((((((.((((((&)))))).)))))).))-))))..	UAUCCCAGUGUUUUACCACGUGA&UCACGUUGUAAAAGAC-GGGAAU	0	0.0389809
isoform_116995:pma-miR11532d-5p:496	pma-miR11532d-5p	isoform_116995	Toll/interleukin-1 receptor-like protein OS=Arabidopsis thaliana GN=TIR PE=1 SV=1	483	505	496	496	10	-35.5	-23.3	0.656338	6	1-6,505-500;8-13,498-493;15-16,491-490;17-20,488-485	7-7,499-499[SIL];14-14,492-492[SIL];x-x,489-489[BULt];21-22,484-483[UP3]	..((((.((.((((((.((((((&)))))).)))))).))-))))..	UAUCCCAGUGUUUUACCACGUGA&UCACGUUGUAAAAGAC-GGGAAU	0	0.0389809
isoform_116995:pma-miR950r-5p:239	pma-miR950r-5p	isoform_116995	Toll/interleukin-1 receptor-like protein OS=Arabidopsis thaliana GN=TIR PE=1 SV=1	227	248	239	239	10	-42.9	-33	0.769231	3.5	1-8,248-241;10-17,239-232;19-22,230-227	9-9,240-240[SIL];18-18,231-231[SIL]	((((.((((((((.((((((((&)))))))).)))))))).))))	UCAUCAAUCACCGCGGUCCGGA&UCCGGACCUCGGUGGUUUAUGA	2	0.044311
isoform_116995:pma-miRN35a-5p:239	pma-miRN35a-5p	isoform_116995	Toll/interleukin-1 receptor-like protein OS=Arabidopsis thaliana GN=TIR PE=1 SV=1	228	248	239	239	10	-40.8	-30.5	0.747549	3.5	1-2,248-247;4-17,245-232;19-21,230-228	3-3,246-246[SIL];18-18,231-231[SIL]	(((.((((((((((((((.((&)).)))))))))))))).)))	CAUCAAUCACCGCGGUCCGGA&UCAGGACCGCGGUGGUUAAUG	2	0.124194
isoform_116995:pma-miRN35b-5p:239	pma-miRN35b-5p	isoform_116995	Toll/interleukin-1 receptor-like protein OS=Arabidopsis thaliana GN=TIR PE=1 SV=1	228	248	239	239	10	-40.8	-30.5	0.747549	3.5	1-2,248-247;4-17,245-232;19-21,230-228	3-3,246-246[SIL];18-18,231-231[SIL]	(((.((((((((((((((.((&)).)))))))))))))).)))	CAUCAAUCACCGCGGUCCGGA&UCAGGACCGCGGUGGUUAAUG	2	0.124194
isoform_116995:pma-miRN9a-5p:239	pma-miRN9a-5p	isoform_116995	Toll/interleukin-1 receptor-like protein OS=Arabidopsis thaliana GN=TIR PE=1 SV=1	228	248	239	239	10	-43.3	-33	0.762125	4.5	1-2,248-247;4-8,245-241;10-21,239-228	3-3,246-246[SIL];9-9,240-240[SIL]	((((((((((((.(((((.((&)).))))).))))))))))))	CAUCAAUCACCGCGGUCCGGA&UCGGGACCUCGGUGGUUGAUG	2	0.139496
isoform_116995:pma-miRN9b-5p:239	pma-miRN9b-5p	isoform_116995	Toll/interleukin-1 receptor-like protein OS=Arabidopsis thaliana GN=TIR PE=1 SV=1	228	248	239	239	10	-43.3	-33	0.762125	4.5	1-2,248-247;4-8,245-241;10-21,239-228	3-3,246-246[SIL];9-9,240-240[SIL]	((((((((((((.(((((.((&)).))))).))))))))))))	CAUCAAUCACCGCGGUCCGGA&UCGGGACCUCGGUGGUUGAUG	2	0.139496
isoform_116995:pma-miRN9c-5p:239	pma-miRN9c-5p	isoform_116995	Toll/interleukin-1 receptor-like protein OS=Arabidopsis thaliana GN=TIR PE=1 SV=1	228	248	239	239	10	-43.3	-33	0.762125	4.5	1-2,248-247;4-8,245-241;10-21,239-228	3-3,246-246[SIL];9-9,240-240[SIL]	((((((((((((.(((((.((&)).))))).))))))))))))	CAUCAAUCACCGCGGUCCGGA&UCGGGACCUCGGUGGUUGAUG	2	0.139496
isoform_116995:pma-miRN9d-5p:239	pma-miRN9d-5p	isoform_116995	Toll/interleukin-1 receptor-like protein OS=Arabidopsis thaliana GN=TIR PE=1 SV=1	228	248	239	239	10	-43.3	-33	0.762125	4.5	1-2,248-247;4-8,245-241;10-21,239-228	3-3,246-246[SIL];9-9,240-240[SIL]	((((((((((((.(((((.((&)).))))).))))))))))))	CAUCAAUCACCGCGGUCCGGA&UCGGGACCUCGGUGGUUGAUG	2	0.139496
isoform_117016:pma-miR11425a-5p:453	pma-miR11425a-5p	isoform_117016	F-box/kelch-repeat protein At5g15710 OS=Arabidopsis thaliana GN=At5g15710 PE=2 SV=1	444	464	454	453	11	-24.4	-16.6	0.680328	13.5	5-8,460-457;9-20,455-444	1-4,464-461[UP5];x-x,456-456[BULt]	((((((((((((.((((....&....))))-))))))))))))	AGAGGAUGUGUGUGCGGGAGG&UUUACUGC-UAUAUAUUUUCU	2	0.999937
isoform_117016:pma-miR11425e-5p:453	pma-miR11425e-5p	isoform_117016	F-box/kelch-repeat protein At5g15710 OS=Arabidopsis thaliana GN=At5g15710 PE=2 SV=1	444	464	454	453	11	-24.4	-16.6	0.680328	13.5	5-8,460-457;9-20,455-444	1-4,464-461[UP5];x-x,456-456[BULt]	((((((((((((.((((....&....))))-))))))))))))	AGAGGAUGUGUGUGCGGGAGG&UUUACUGC-UAUAUAUUUUCU	2	0.999937
isoform_117051:pma-miR3710a-3p:1301	pma-miR3710a-3p	isoform_117051	Disease resistance protein TAO1 OS=Arabidopsis thaliana GN=TAO1 PE=4 SV=1	1289	1310	1301	1301	10	-44.7	-36.6	0.818792	4	1-15,1310-1296;17-17,1294-1294;18-21,1292-1289	16-16,1295-1295[SIL];x-x,1293-1293[BULt]	((((.(.(((((((((((((((&))))))))))))))).)-))))	GGGGCAGCUGACGGGCCUCCAG&UUGGAGGCCUGUCAGGU-UCCC	2	0.917248
isoform_117051:pma-miR3710a-3p:639	pma-miR3710a-3p	isoform_117051	Disease resistance protein TAO1 OS=Arabidopsis thaliana GN=TAO1 PE=4 SV=1	627	648	639	639	10	-44.7	-33.5	0.749441	5.5	2-16,647-633;18-20,630-628	1-1,648-648[UP5];17-17,632-631[AILt];21-21,627-627[UP3]	.(((..(((((((((((((((.&.)))))))))))))))-.))).	UGGAUUCUUGACGGGCCUCCAG&UUGGAGGCCUGUCAGG-UUCCC	0	0.427138
isoform_117051:pma-miR3710b-3p:1301	pma-miR3710b-3p	isoform_117051	Disease resistance protein TAO1 OS=Arabidopsis thaliana GN=TAO1 PE=4 SV=1	1289	1310	1301	1301	10	-44.7	-36.6	0.818792	4	1-15,1310-1296;17-17,1294-1294;18-21,1292-1289	16-16,1295-1295[SIL];x-x,1293-1293[BULt]	((((.(.(((((((((((((((&))))))))))))))).)-))))	GGGGCAGCUGACGGGCCUCCAG&UUGGAGGCCUGUCAGGU-UCCC	2	0.917248
isoform_117051:pma-miR3710b-3p:639	pma-miR3710b-3p	isoform_117051	Disease resistance protein TAO1 OS=Arabidopsis thaliana GN=TAO1 PE=4 SV=1	627	648	639	639	10	-44.7	-33.5	0.749441	5.5	2-16,647-633;18-20,630-628	1-1,648-648[UP5];17-17,632-631[AILt];21-21,627-627[UP3]	.(((..(((((((((((((((.&.)))))))))))))))-.))).	UGGAUUCUUGACGGGCCUCCAG&UUGGAGGCCUGUCAGG-UUCCC	0	0.427138
isoform_117051:pma-miR3710c-5p:1301	pma-miR3710c-5p	isoform_117051	Disease resistance protein TAO1 OS=Arabidopsis thaliana GN=TAO1 PE=4 SV=1	1289	1310	1301	1301	10	-44.7	-36.6	0.818792	4	1-15,1310-1296;17-17,1294-1294;18-21,1292-1289	16-16,1295-1295[SIL];x-x,1293-1293[BULt]	((((.(.(((((((((((((((&))))))))))))))).)-))))	GGGGCAGCUGACGGGCCUCCAG&UUGGAGGCCUGUCAGGU-UCCC	2	0.917248
isoform_117051:pma-miR3710c-5p:639	pma-miR3710c-5p	isoform_117051	Disease resistance protein TAO1 OS=Arabidopsis thaliana GN=TAO1 PE=4 SV=1	627	648	639	639	10	-44.7	-33.5	0.749441	5.5	2-16,647-633;18-20,630-628	1-1,648-648[UP5];17-17,632-631[AILt];21-21,627-627[UP3]	.(((..(((((((((((((((.&.)))))))))))))))-.))).	UGGAUUCUUGACGGGCCUCCAG&UUGGAGGCCUGUCAGG-UUCCC	0	0.427138
isoform_117051:pma-miR3710d-5p:1301	pma-miR3710d-5p	isoform_117051	Disease resistance protein TAO1 OS=Arabidopsis thaliana GN=TAO1 PE=4 SV=1	1289	1310	1301	1301	10	-44.7	-36.6	0.818792	4	1-15,1310-1296;17-17,1294-1294;18-21,1292-1289	16-16,1295-1295[SIL];x-x,1293-1293[BULt]	((((.(.(((((((((((((((&))))))))))))))).)-))))	GGGGCAGCUGACGGGCCUCCAG&UUGGAGGCCUGUCAGGU-UCCC	2	0.917248
isoform_117051:pma-miR3710d-5p:639	pma-miR3710d-5p	isoform_117051	Disease resistance protein TAO1 OS=Arabidopsis thaliana GN=TAO1 PE=4 SV=1	627	648	639	639	10	-44.7	-33.5	0.749441	5.5	2-16,647-633;18-20,630-628	1-1,648-648[UP5];17-17,632-631[AILt];21-21,627-627[UP3]	.(((..(((((((((((((((.&.)))))))))))))))-.))).	UGGAUUCUUGACGGGCCUCCAG&UUGGAGGCCUGUCAGG-UUCCC	0	0.427138
isoform_117051:pma-miR3710e-3p:1301	pma-miR3710e-3p	isoform_117051	Disease resistance protein TAO1 OS=Arabidopsis thaliana GN=TAO1 PE=4 SV=1	1289	1310	1301	1301	10	-44.7	-36.6	0.818792	4	1-15,1310-1296;17-17,1294-1294;18-21,1292-1289	16-16,1295-1295[SIL];x-x,1293-1293[BULt]	((((.(.(((((((((((((((&))))))))))))))).)-))))	GGGGCAGCUGACGGGCCUCCAG&UUGGAGGCCUGUCAGGU-UCCC	2	0.917248
isoform_117051:pma-miR3710e-3p:639	pma-miR3710e-3p	isoform_117051	Disease resistance protein TAO1 OS=Arabidopsis thaliana GN=TAO1 PE=4 SV=1	627	648	639	639	10	-44.7	-33.5	0.749441	5.5	2-16,647-633;18-20,630-628	1-1,648-648[UP5];17-17,632-631[AILt];21-21,627-627[UP3]	.(((..(((((((((((((((.&.)))))))))))))))-.))).	UGGAUUCUUGACGGGCCUCCAG&UUGGAGGCCUGUCAGG-UUCCC	0	0.427138
isoform_117051:pma-miR3710f-3p:1301	pma-miR3710f-3p	isoform_117051	Disease resistance protein TAO1 OS=Arabidopsis thaliana GN=TAO1 PE=4 SV=1	1289	1310	1301	1301	10	-44.7	-36.6	0.818792	4	1-15,1310-1296;17-17,1294-1294;18-21,1292-1289	16-16,1295-1295[SIL];x-x,1293-1293[BULt]	((((.(.(((((((((((((((&))))))))))))))).)-))))	GGGGCAGCUGACGGGCCUCCAG&UUGGAGGCCUGUCAGGU-UCCC	2	0.917248
isoform_117051:pma-miR3710f-3p:639	pma-miR3710f-3p	isoform_117051	Disease resistance protein TAO1 OS=Arabidopsis thaliana GN=TAO1 PE=4 SV=1	627	648	639	639	10	-44.7	-33.5	0.749441	5.5	2-16,647-633;18-20,630-628	1-1,648-648[UP5];17-17,632-631[AILt];21-21,627-627[UP3]	.(((..(((((((((((((((.&.)))))))))))))))-.))).	UGGAUUCUUGACGGGCCUCCAG&UUGGAGGCCUGUCAGG-UUCCC	0	0.427138
isoform_117051:pma-miR3710g-3p:1301	pma-miR3710g-3p	isoform_117051	Disease resistance protein TAO1 OS=Arabidopsis thaliana GN=TAO1 PE=4 SV=1	1289	1310	1301	1301	10	-44.7	-36.6	0.818792	4	1-15,1310-1296;17-17,1294-1294;18-21,1292-1289	16-16,1295-1295[SIL];x-x,1293-1293[BULt]	((((.(.(((((((((((((((&))))))))))))))).)-))))	GGGGCAGCUGACGGGCCUCCAG&UUGGAGGCCUGUCAGGU-UCCC	2	0.917248
isoform_117051:pma-miR3710g-3p:639	pma-miR3710g-3p	isoform_117051	Disease resistance protein TAO1 OS=Arabidopsis thaliana GN=TAO1 PE=4 SV=1	627	648	639	639	10	-44.7	-33.5	0.749441	5.5	2-16,647-633;18-20,630-628	1-1,648-648[UP5];17-17,632-631[AILt];21-21,627-627[UP3]	.(((..(((((((((((((((.&.)))))))))))))))-.))).	UGGAUUCUUGACGGGCCUCCAG&UUGGAGGCCUGUCAGG-UUCCC	0	0.427138
isoform_117051:pma-miR3710h-5p:1301	pma-miR3710h-5p	isoform_117051	Disease resistance protein TAO1 OS=Arabidopsis thaliana GN=TAO1 PE=4 SV=1	1289	1310	1301	1301	10	-44.7	-36.6	0.818792	4	1-15,1310-1296;17-17,1294-1294;18-21,1292-1289	16-16,1295-1295[SIL];x-x,1293-1293[BULt]	((((.(.(((((((((((((((&))))))))))))))).)-))))	GGGGCAGCUGACGGGCCUCCAG&UUGGAGGCCUGUCAGGU-UCCC	2	0.917248
isoform_117051:pma-miR3710h-5p:639	pma-miR3710h-5p	isoform_117051	Disease resistance protein TAO1 OS=Arabidopsis thaliana GN=TAO1 PE=4 SV=1	627	648	639	639	10	-44.7	-33.5	0.749441	5.5	2-16,647-633;18-20,630-628	1-1,648-648[UP5];17-17,632-631[AILt];21-21,627-627[UP3]	.(((..(((((((((((((((.&.)))))))))))))))-.))).	UGGAUUCUUGACGGGCCUCCAG&UUGGAGGCCUGUCAGG-UUCCC	0	0.427138
isoform_117051:pma-miR3710i-3p:1301	pma-miR3710i-3p	isoform_117051	Disease resistance protein TAO1 OS=Arabidopsis thaliana GN=TAO1 PE=4 SV=1	1289	1310	1301	1301	10	-44.7	-36.6	0.818792	4	1-15,1310-1296;17-17,1294-1294;18-21,1292-1289	16-16,1295-1295[SIL];x-x,1293-1293[BULt]	((((.(.(((((((((((((((&))))))))))))))).)-))))	GGGGCAGCUGACGGGCCUCCAG&UUGGAGGCCUGUCAGGU-UCCC	2	0.917248
isoform_117051:pma-miR3710i-3p:639	pma-miR3710i-3p	isoform_117051	Disease resistance protein TAO1 OS=Arabidopsis thaliana GN=TAO1 PE=4 SV=1	627	648	639	639	10	-44.7	-33.5	0.749441	5.5	2-16,647-633;18-20,630-628	1-1,648-648[UP5];17-17,632-631[AILt];21-21,627-627[UP3]	.(((..(((((((((((((((.&.)))))))))))))))-.))).	UGGAUUCUUGACGGGCCUCCAG&UUGGAGGCCUGUCAGG-UUCCC	0	0.427138
isoform_117051:pma-miRN77-3p:1301	pma-miRN77-3p	isoform_117051	Disease resistance protein TAO1 OS=Arabidopsis thaliana GN=TAO1 PE=4 SV=1	1291	1310	1301	1301	10	-43.9	-39.5	0.899772	2.5	1-14,1310-1297;16-21,1296-1291	15-15,x-x[BULq]	((((((-((((((((((((((&)))))))))))))).))))))	GGCAGC-UGACGGGCCUCCAG&UUGGAGGCUCGUCAAGCUGCC	2	0.386441
isoform_117051:pma-miRN77-3p:639	pma-miRN77-3p	isoform_117051	Disease resistance protein TAO1 OS=Arabidopsis thaliana GN=TAO1 PE=4 SV=1	628	648	639	639	10	-43.9	-31.48	0.717084	5	2-16,647-633;20-21,629-628	1-1,648-648[UP5];17-19,632-630[SIL]	((...(((((((((((((((.&.)))))))))))))))...))	GGAUUCUUGACGGGCCUCCAG&UUGGAGGCUCGUCAAGCUGCC	0	0.524864
isoform_117078:pma-miR11544a-5p:117	pma-miR11544a-5p	isoform_117078	Probable enoyl-CoA hydratase 1, peroxisomal OS=Arabidopsis thaliana GN=ECHIA PE=1 SV=1	106	127	118	117	11	-40.7	-27.4	0.673219	9	2-3,126-125;5-11,123-117;13-20,114-107	1-1,127-127[UP5];4-4,124-124[SIL];12-12,116-115[AILt];21-21,106-106[UP3]	.((((((((..(((((((.((.&.)).)))))))-.)))))))).	AGGAGUGGAUUUGACAGCUGCC&AGCUGUUGUCA-CUCCACUCCA	0	0.18772
isoform_117078:pma-miR11544b-5p:117	pma-miR11544b-5p	isoform_117078	Probable enoyl-CoA hydratase 1, peroxisomal OS=Arabidopsis thaliana GN=ECHIA PE=1 SV=1	106	127	118	117	11	-40.7	-27.4	0.673219	9	2-3,126-125;5-11,123-117;13-20,114-107	1-1,127-127[UP5];4-4,124-124[SIL];12-12,116-115[AILt];21-21,106-106[UP3]	.((((((((..(((((((.((.&.)).)))))))-.)))))))).	AGGAGUGGAUUUGACAGCUGCC&AGCUGUUGUCA-CUCCACUCCA	0	0.18772
isoform_117078:pma-miR11544c-5p:117	pma-miR11544c-5p	isoform_117078	Probable enoyl-CoA hydratase 1, peroxisomal OS=Arabidopsis thaliana GN=ECHIA PE=1 SV=1	106	127	118	117	11	-40.7	-27.4	0.673219	9	2-3,126-125;5-11,123-117;13-20,114-107	1-1,127-127[UP5];4-4,124-124[SIL];12-12,116-115[AILt];21-21,106-106[UP3]	.((((((((..(((((((.((.&.)).)))))))-.)))))))).	AGGAGUGGAUUUGACAGCUGCC&AGCUGUUGUCA-CUCCACUCCA	0	0.18772
isoform_117153:pma-miRN62-3p:29	pma-miRN62-3p	isoform_117153	B2 protein OS=Daucus carota PE=2 SV=1	12	38	29	29	10	-35.6	-24.4	0.685393	13.5	4-14,35-25;15-20,18-13	1-3,38-36[UP5];x-x,24-19[BULt];21-21,12-12[UP3]	.((((((......(((((((((((...&...)))))))))))------)))))).	AGUGACAGGAUUAACAGUCUGGAGCCU&UUACUCCAGAUUGU------UGUCGCA	2	0.825049
isoform_117163:pma-miR11425a-5p:710	pma-miR11425a-5p	isoform_117163	Glycosyltransferase family protein 64 protein C5 OS=Arabidopsis thaliana GN=At5g04500 PE=2 SV=1	699	720	711	710	11	-24.4	-17.68	0.72459	10	2-11,719-710;14-20,705-699	1-1,720-720[UP5];12-13,709-706[AILt]	(((((((....((((((((((.&.))))))))))--..)))))))	AGGAGAUUGAGAUAGCAGUGAU&UUUACUGCUAU--AUAUUUUCU	2	0.973595
isoform_117163:pma-miR11425b-3p:710	pma-miR11425b-3p	isoform_117163	Glycosyltransferase family protein 64 protein C5 OS=Arabidopsis thaliana GN=At5g04500 PE=2 SV=1	699	720	711	710	11	-31.5	-21.8	0.692063	6.5	2-5,719-716;7-14,714-707;16-21,704-699	1-1,720-720[UP5];6-6,715-715[SIL];15-15,706-705[AILt]	((((((..((((((((.((((.&.)))).))))))))-.))))))	AGGAGAUUGAGAUAGCAGUGAU&UUCACAGCUAUUUC-UUUUCCU	2	0.994765
isoform_117163:pma-miR11425e-5p:710	pma-miR11425e-5p	isoform_117163	Glycosyltransferase family protein 64 protein C5 OS=Arabidopsis thaliana GN=At5g04500 PE=2 SV=1	699	720	711	710	11	-24.4	-17.68	0.72459	10	2-11,719-710;14-20,705-699	1-1,720-720[UP5];12-13,709-706[AILt]	(((((((....((((((((((.&.))))))))))--..)))))))	AGGAGAUUGAGAUAGCAGUGAU&UUUACUGCUAU--AUAUUUUCU	2	0.973595
isoform_117163:pma-miR11425f-3p:710	pma-miR11425f-3p	isoform_117163	Glycosyltransferase family protein 64 protein C5 OS=Arabidopsis thaliana GN=At5g04500 PE=2 SV=1	699	720	711	710	11	-29.8	-20.9	0.701342	6.5	2-11,719-710;13-14,708-707;16-21,704-699	1-1,720-720[UP5];12-12,709-709[SIL];15-15,706-705[AILt]	((((((..((.((((((((((.&.)))))))))).))-.))))))	AGGAGAUUGAGAUAGCAGUGAU&UUUACUGCUAUAUC-UUUUCCU	2	0.997374
isoform_117163:pma-miR11425g-3p:710	pma-miR11425g-3p	isoform_117163	Glycosyltransferase family protein 64 protein C5 OS=Arabidopsis thaliana GN=At5g04500 PE=2 SV=1	699	720	711	710	11	-29.8	-20.9	0.701342	6.5	2-11,719-710;13-14,708-707;16-21,704-699	1-1,720-720[UP5];12-12,709-709[SIL];15-15,706-705[AILt]	((((((..((.((((((((((.&.)))))))))).))-.))))))	AGGAGAUUGAGAUAGCAGUGAU&UUUACUGCUAUAUC-UUUUCCU	2	0.997374
isoform_117163:pma-miR11425h-3p:710	pma-miR11425h-3p	isoform_117163	Glycosyltransferase family protein 64 protein C5 OS=Arabidopsis thaliana GN=At5g04500 PE=2 SV=1	700	720	711	710	11	-29.2	-20.1	0.688356	6.5	2-11,719-710;13-14,708-707;16-20,704-700	1-1,720-720[UP5];12-12,709-709[SIL];15-15,706-705[AILt]	(((((..((.((((((((((.&.)))))))))).))-.)))))	GGAGAUUGAGAUAGCAGUGAU&UUUACUGCUAUAUC-UUCUCU	2	0.999663
isoform_11716:pma-miR397b-5p:440	pma-miR397b-5p	isoform_11716	9-cis-epoxycarotenoid dioxygenase NCED3, chloroplastic OS=Arabidopsis thaliana GN=NCED3 PE=2 SV=1	429	447	439	440	9	-38.5	-25.2	0.654545	10	4-5,444-443;7-10,442-439;12-21,438-429	1-3,447-445[UP5];6-6,x-x[BULq];11-11,x-x[BULq]	((((((((((-((((-((...&...)).)))).))))))))))	CCGUCGGCGC-GCAC-CACCU&UAUUGAGUGCAGCGUUGACGG	0	0.0769328
isoform_117180:pma-miR156a-5p:1921	pma-miR156a-5p	isoform_117180	Squamosa promoter-binding-like protein 12 OS=Oryza sativa subsp. indica GN=SPL12 PE=2 SV=1	1911	1930	1921	1921	10	-37.2	-34.7	0.932796	1	1-13,1930-1918;15-20,1916-1911	14-14,1917-1917[SIL]	((((((.(((((((((((((&))))))))))))).))))))	GUGCUCUCUCUCUUCUGUCA&UGACAGAAGAGAGUGAGCAC	0	0.000531018
isoform_117180:pma-miR156b-5p:1921	pma-miR156b-5p	isoform_117180	Squamosa promoter-binding-like protein 12 OS=Oryza sativa subsp. indica GN=SPL12 PE=2 SV=1	1911	1930	1921	1921	10	-39.3	-33.8	0.860051	1.5	1-13,1930-1918;15-20,1916-1911	14-14,1917-1917[SIL]	((((((.(((((((((((((&))))))))))))).))))))	GUGCUCUCUCUCUUCUGUCA&UGACAGAAGAGAGUGGGCAC	0	0.000682685
isoform_117347:pma-miR1312b-3p:508	pma-miR1312b-3p	isoform_117347	TMV resistance protein N OS=Nicotiana glutinosa GN=N PE=1 SV=1	496	517	508	508	10	-37	-31.2	0.843243	7	4-11,514-507;13-22,505-496	1-3,517-515[UP5];12-12,506-506[SIL]	((((((((((.((((((((...&...)))))))).))))))))))	AUGUGGCCAUCUUCUCUCCCAC&UUUGGAGAGAAAAUGGCCACAU	1	0.0132449
isoform_117347:pma-miR1312c-3p:508	pma-miR1312c-3p	isoform_117347	TMV resistance protein N OS=Nicotiana glutinosa GN=N PE=1 SV=1	496	517	508	508	10	-37	-31.2	0.843243	7	4-11,514-507;13-22,505-496	1-3,517-515[UP5];12-12,506-506[SIL]	((((((((((.((((((((...&...)))))))).))))))))))	AUGUGGCCAUCUUCUCUCCCAC&UUUGGAGAGAAAAUGGCCACAU	1	0.0132449
isoform_117347:pma-miRN77-3p:2434	pma-miRN77-3p	isoform_117347	TMV resistance protein N OS=Nicotiana glutinosa GN=N PE=1 SV=1	2424	2444	2435	2434	11	-43.9	-38	0.865604	3	2-7,2443-2438;9-21,2436-2424	1-1,2444-2444[UP5];8-8,2437-2437[SIL]	(((((((((((((.((((((.&.)))))).)))))))))))))	GGCAGCUUGACGAACCUCCAC&UUGGAGGCUCGUCAAGCUGCC	2	0.965286
isoform_117369:pma-miRN64a-3p:789	pma-miRN64a-3p	isoform_117369	Probable xyloglucan glycosyltransferase 2 OS=Oryza sativa subsp. japonica GN=CSLC2 PE=2 SV=2	778	799	790	789	11	-34.9	-24.3	0.696275	11	4-11,796-789;14-21,786-779	1-3,799-797[UP5];12-13,788-787[SIL];22-22,778-778[UP3]	.((((((((..((((((((...&...))))))))..)))))))).	UUUCAACUGGGCAGUGCUUAUG&UGAGAGCAUUGAACAGUUGAAU	1	0.0754625
isoform_117369:pma-miRN64b-3p:789	pma-miRN64b-3p	isoform_117369	Probable xyloglucan glycosyltransferase 2 OS=Oryza sativa subsp. japonica GN=CSLC2 PE=2 SV=2	778	799	790	789	11	-34.9	-24.3	0.696275	11	4-11,796-789;14-21,786-779	1-3,799-797[UP5];12-13,788-787[SIL];22-22,778-778[UP3]	.((((((((..((((((((...&...))))))))..)))))))).	UUUCAACUGGGCAGUGCUUAUG&UGAGAGCAUUGAACAGUUGAAU	1	0.0754625
isoform_117511:pma-miRN49-3p:610	pma-miRN49-3p	isoform_117511	AT-hook motif nuclear-localized protein 24 OS=Arabidopsis thaliana GN=AHL24 PE=2 SV=1	599	619	610	610	10	-36.1	-24.7	0.684211	11.5	4-6,616-614;9-21,611-599	1-3,619-617[UP5];7-8,613-612[SIL]	(((((((((((((..(((...&...)))..)))))))))))))	UGCCGCCUACGAUCGGCUCCC&UUAAGUGCAUUGUAGGUGGCA	2	0.894886
isoform_117577:pma-miR11512b-3p:754	pma-miR11512b-3p	isoform_117577	Histone deacetylase HDT2 OS=Zea mays GN=HDT2 PE=1 SV=1	742	765	753	754	9	-40.5	-26.9	0.664198	16	3-9,763-757;13-21,750-742	1-2,765-764[UP5];10-12,756-751[AILt]	(((((((((......(((((((..&..)))))))---...)))))))))	GCGAGUGCAAGUGAUGAUGGGGAU&UCCCCCAUC---UUGUGCACUUGU	2	0.876402
isoform_117630:pma-miRN40a-5p:340	pma-miRN40a-5p	isoform_117630	NADH dehydrogenase [ubiquinone] iron-sulfur protein 4, mitochondrial OS=Arabidopsis thaliana GN=FRO1 PE=1 SV=1	329	348	340	340	10	-39.9	-26.7	0.669173	8	1-4,348-345;7-18,343-332;20-20,330-330	5-6,344-344[AILq];19-19,331-331[SIL];21-21,329-329[UP3]	.(.((((((((((((.-((((&))))..)))))))))))).).	ACGUGGGAGAGGCUGG-GCUU&AAGUGUUAGCCUCUCCCAAGG	2	0.773058
isoform_117630:pma-miRN40b-5p:340	pma-miRN40b-5p	isoform_117630	NADH dehydrogenase [ubiquinone] iron-sulfur protein 4, mitochondrial OS=Arabidopsis thaliana GN=FRO1 PE=1 SV=1	329	348	340	340	10	-39.9	-26.7	0.669173	8	1-4,348-345;7-18,343-332;20-20,330-330	5-6,344-344[AILq];19-19,331-331[SIL];21-21,329-329[UP3]	.(.((((((((((((.-((((&))))..)))))))))))).).	ACGUGGGAGAGGCUGG-GCUU&AAGUGUUAGCCUCUCCCAAGG	2	0.773058
isoform_117630:pma-miRN40c-5p:340	pma-miRN40c-5p	isoform_117630	NADH dehydrogenase [ubiquinone] iron-sulfur protein 4, mitochondrial OS=Arabidopsis thaliana GN=FRO1 PE=1 SV=1	329	348	340	340	10	-39.9	-26.7	0.669173	8	1-4,348-345;7-18,343-332;20-20,330-330	5-6,344-344[AILq];19-19,331-331[SIL];21-21,329-329[UP3]	.(.((((((((((((.-((((&))))..)))))))))))).).	ACGUGGGAGAGGCUGG-GCUU&AAGUGUUAGCCUCUCCCAAGG	2	0.773058
isoform_117630:pma-miRN40d-5p:340	pma-miRN40d-5p	isoform_117630	NADH dehydrogenase [ubiquinone] iron-sulfur protein 4, mitochondrial OS=Arabidopsis thaliana GN=FRO1 PE=1 SV=1	329	348	340	340	10	-39.9	-26.7	0.669173	8	1-4,348-345;7-18,343-332;20-20,330-330	5-6,344-344[AILq];19-19,331-331[SIL];21-21,329-329[UP3]	.(.((((((((((((.-((((&))))..)))))))))))).).	ACGUGGGAGAGGCUGG-GCUU&AAGUGUUAGCCUCUCCCAAGG	2	0.773058
isoform_117682:pma-miRN18-3p:963	pma-miRN18-3p	isoform_117682	Serine/threonine-protein phosphatase PP2A catalytic subunit OS=Nicotiana tabacum PE=2 SV=1	949	971	962	963	9	-33.2	-21.9	0.659639	11	4-10,968-962;11-15,959-955;17-21,953-949	1-3,971-969[UP5];x-x,961-960[BULt];16-16,954-954[SIL]	(((((.(((((..(((((((...&...)))))))--))))).)))))	UUCAGUUUGAGCCAGCGCCAAGG&UAAUGGCGCU--UUCAAUCUGAA	2	0.889364
isoform_11774:pma-miRN10-5p:866	pma-miRN10-5p	isoform_11774	T-complex protein 1 subunit delta OS=Arabidopsis thaliana GN=CCT4 PE=1 SV=1	855	876	867	866	11	-43.8	-31	0.707763	7.5	2-18,875-859;20-22,857-855	1-1,876-876[UP5];19-19,858-858[SIL]	(((.(((((((((((((((((.&.))))))))))))))))).)))	GAUGGUCGAGGGUUUGGUCUUU&UGAGAUCAGGCCCUCGAUGGUU	2	0.152398
isoform_117848:pma-miR1312b-3p:548	pma-miR1312b-3p	isoform_117848	Disease resistance protein TAO1 OS=Arabidopsis thaliana GN=TAO1 PE=4 SV=1	536	557	548	548	10	-37	-38.3	1	0	1-22,557-536		((((((((((((((((((((((&))))))))))))))))))))))	AUGUGGCCAUUUUCUCUCCAAA&UUUGGAGAGAAAAUGGCCACAU	0	0.000758511
isoform_117848:pma-miR1312c-3p:548	pma-miR1312c-3p	isoform_117848	Disease resistance protein TAO1 OS=Arabidopsis thaliana GN=TAO1 PE=4 SV=1	536	557	548	548	10	-37	-38.3	1	0	1-22,557-536		((((((((((((((((((((((&))))))))))))))))))))))	AUGUGGCCAUUUUCUCUCCAAA&UUUGGAGAGAAAAUGGCCACAU	0	0.000758511
isoform_117869:pma-miR396a-5p:544	pma-miR396a-5p	isoform_117869	Growth-regulating factor 1 OS=Arabidopsis thaliana GN=GRF1 PE=1 SV=1	533	554	544	544	10	-34.9	-30.7	0.879656	4	1-6,554-549;7-19,547-535	x-x,548-548[BULt];20-21,534-533[UP3]	..(((((((((((((.((((((&))))))-)))))))))))))..	CCGUUCAAGAAAGCCUGUGGAA&UUCCAC-GGCUUUCUUGAACUU	0	0.00083433
isoform_117869:pma-miR396b-5p:544	pma-miR396b-5p	isoform_117869	Growth-regulating factor 1 OS=Arabidopsis thaliana GN=GRF1 PE=1 SV=1	533	554	544	544	10	-34.9	-30.7	0.879656	4	1-6,554-549;7-19,547-535	x-x,548-548[BULt];20-21,534-533[UP3]	..(((((((((((((.((((((&))))))-)))))))))))))..	CCGUUCAAGAAAGCCUGUGGAA&UUCCAC-GGCUUUCUUGAACUU	0	0.00083433
isoform_117869:pma-miR396c-5p:544	pma-miR396c-5p	isoform_117869	Growth-regulating factor 1 OS=Arabidopsis thaliana GN=GRF1 PE=1 SV=1	533	554	544	544	10	-34.9	-30.7	0.879656	4	1-6,554-549;7-19,547-535	x-x,548-548[BULt];20-21,534-533[UP3]	..(((((((((((((.((((((&))))))-)))))))))))))..	CCGUUCAAGAAAGCCUGUGGAA&UUCCAC-GGCUUUCUUGAACUU	0	0.00083433
isoform_117869:pma-miR396d-5p:544	pma-miR396d-5p	isoform_117869	Growth-regulating factor 1 OS=Arabidopsis thaliana GN=GRF1 PE=1 SV=1	533	554	544	544	10	-34.9	-30.7	0.879656	4	1-6,554-549;7-19,547-535	x-x,548-548[BULt];20-21,534-533[UP3]	..(((((((((((((.((((((&))))))-)))))))))))))..	CCGUUCAAGAAAGCCUGUGGAA&UUCCAC-GGCUUUCUUGAACUU	0	0.00083433
isoform_117869:pma-miR396e-5p:544	pma-miR396e-5p	isoform_117869	Growth-regulating factor 1 OS=Arabidopsis thaliana GN=GRF1 PE=1 SV=1	533	554	544	544	10	-34.9	-30.7	0.879656	4	1-6,554-549;7-19,547-535	x-x,548-548[BULt];20-21,534-533[UP3]	..(((((((((((((.((((((&))))))-)))))))))))))..	CCGUUCAAGAAAGCCUGUGGAA&UUCCAC-GGCUUUCUUGAACUU	0	0.00083433
isoform_117869:pma-miR396f-5p:544	pma-miR396f-5p	isoform_117869	Growth-regulating factor 1 OS=Arabidopsis thaliana GN=GRF1 PE=1 SV=1	533	554	544	544	10	-33.8	-29.2	0.863905	4	1-8,554-547;9-19,545-535	x-x,546-546[BULt];20-21,534-533[UP3]	..(((((((((((.((((((((&))))))))-)))))))))))..	CCGUUCAAGAAAGCCUGUGGAA&UUCCACAG-CUUUCUUGAACUA	0	0.00113755
isoform_118035:pma-miR11438a-3p:736	pma-miR11438a-3p	isoform_118035	Fructose-bisphosphate aldolase 3, chloroplastic OS=Arabidopsis thaliana GN=FBA3 PE=1 SV=1	724	745	735	736	9	-30.6	-20.5	0.669935	7	2-9,744-737;10-18,735-727	1-1,745-745[UP5];x-x,736-736[BULt];19-21,726-724[UP3]	...(((((((((.((((((((.&.))))))))-)))))))))...	GAAUUUGAAUGCAAUGAACCAA&AUGGUUUAU-GCAUUCAAAGUG	2	0.747955
isoform_118035:pma-miR11438b-3p:736	pma-miR11438b-3p	isoform_118035	Fructose-bisphosphate aldolase 3, chloroplastic OS=Arabidopsis thaliana GN=FBA3 PE=1 SV=1	724	745	735	736	9	-30.6	-20.5	0.669935	7	2-9,744-737;10-18,735-727	1-1,745-745[UP5];x-x,736-736[BULt];19-21,726-724[UP3]	...(((((((((.((((((((.&.))))))))-)))))))))...	GAAUUUGAAUGCAAUGAACCAA&AUGGUUUAU-GCAUUCAAAGUG	2	0.747955
isoform_118035:pma-miR11438c-3p:736	pma-miR11438c-3p	isoform_118035	Fructose-bisphosphate aldolase 3, chloroplastic OS=Arabidopsis thaliana GN=FBA3 PE=1 SV=1	724	745	735	736	9	-30.6	-20.5	0.669935	7	2-9,744-737;10-18,735-727	1-1,745-745[UP5];x-x,736-736[BULt];19-21,726-724[UP3]	...(((((((((.((((((((.&.))))))))-)))))))))...	GAAUUUGAAUGCAAUGAACCAA&AUGGUUUAU-GCAUUCAAAGUG	2	0.747955
isoform_118169:pma-miRN77-3p:2106	pma-miRN77-3p	isoform_118169	Disease resistance protein TAO1 OS=Arabidopsis thaliana GN=TAO1 PE=4 SV=1	2096	2116	2107	2106	11	-43.9	-38	0.865604	3	2-7,2115-2110;9-21,2108-2096	1-1,2116-2116[UP5];8-8,2109-2109[SIL]	(((((((((((((.((((((.&.)))))).)))))))))))))	GGCAGCUUGACGAACCUCCAC&UUGGAGGCUCGUCAAGCUGCC	2	0.967184
isoform_118445:pma-miRN12a-5p:1016	pma-miRN12a-5p	isoform_118445	Proline-rich extensin-like protein EPR1 OS=Arabidopsis thaliana GN=EPR1 PE=2 SV=1	1005	1025	1016	1016	10	-30	-20.1	0.67	11.5	4-11,1022-1015;13-18,1013-1008	1-3,1025-1023[UP5];12-12,1014-1014[SIL];19-21,1007-1005[UP3]	...((((((.((((((((...&...)))))))).))))))...	ACCAGUCCCCAGUCAUCCCUC&UAUGGAUGAUUUGGGAUUAAU	1	0.511748
isoform_118445:pma-miRN12b-5p:1016	pma-miRN12b-5p	isoform_118445	Proline-rich extensin-like protein EPR1 OS=Arabidopsis thaliana GN=EPR1 PE=2 SV=1	1005	1025	1016	1016	10	-30	-20.1	0.67	11.5	4-11,1022-1015;13-18,1013-1008	1-3,1025-1023[UP5];12-12,1014-1014[SIL];19-21,1007-1005[UP3]	...((((((.((((((((...&...)))))))).))))))...	ACCAGUCCCCAGUCAUCCCUC&UAUGGAUGAUUUGGGAUUAAU	1	0.511748
isoform_118445:pma-miRN12c-5p:1016	pma-miRN12c-5p	isoform_118445	Proline-rich extensin-like protein EPR1 OS=Arabidopsis thaliana GN=EPR1 PE=2 SV=1	1005	1025	1016	1016	10	-30	-20.1	0.67	11.5	4-11,1022-1015;13-18,1013-1008	1-3,1025-1023[UP5];12-12,1014-1014[SIL];19-21,1007-1005[UP3]	...((((((.((((((((...&...)))))))).))))))...	ACCAGUCCCCAGUCAUCCCUC&UAUGGAUGAUUUGGGAUUAAU	1	0.511748
isoform_118445:pma-miRN12d-5p:1016	pma-miRN12d-5p	isoform_118445	Proline-rich extensin-like protein EPR1 OS=Arabidopsis thaliana GN=EPR1 PE=2 SV=1	1005	1025	1016	1016	10	-30	-20.1	0.67	11.5	4-11,1022-1015;13-18,1013-1008	1-3,1025-1023[UP5];12-12,1014-1014[SIL];19-21,1007-1005[UP3]	...((((((.((((((((...&...)))))))).))))))...	ACCAGUCCCCAGUCAUCCCUC&UAUGGAUGAUUUGGGAUUAAU	1	0.511748
isoform_11851:pma-miR11476a-5p:1056	pma-miR11476a-5p	isoform_11851	Pyruvate kinase 2, cytosolic OS=Oryza sativa subsp. indica GN=OsI_37456 PE=3 SV=1	1044	1064	1055	1056	9	-36.3	-23.9	0.658402	7	2-12,1063-1053;14-15,1051-1050;17-22,1049-1044	1-1,1064-1064[UP5];13-13,1052-1052[SIL];16-16,x-x[BULq]	((((((-((.(((((((((((.&.))))))))))).)).))))))	GCUGGA-AAGCCUGCUGUAGUG&GAUUGCAGUAGGGUUAUUUAGC	2	0.811321
isoform_11851:pma-miR11476b-5p:1056	pma-miR11476b-5p	isoform_11851	Pyruvate kinase 2, cytosolic OS=Oryza sativa subsp. indica GN=OsI_37456 PE=3 SV=1	1044	1064	1055	1056	9	-36.3	-23.9	0.658402	7	2-12,1063-1053;14-15,1051-1050;17-22,1049-1044	1-1,1064-1064[UP5];13-13,1052-1052[SIL];16-16,x-x[BULq]	((((((-((.(((((((((((.&.))))))))))).)).))))))	GCUGGA-AAGCCUGCUGUAGUG&GAUUGCAGUAGGGUUAUUUAGC	2	0.811321
isoform_11851:pma-miR11476c-5p:1056	pma-miR11476c-5p	isoform_11851	Pyruvate kinase 2, cytosolic OS=Oryza sativa subsp. indica GN=OsI_37456 PE=3 SV=1	1044	1064	1055	1056	9	-36.3	-23.9	0.658402	7	2-12,1063-1053;14-15,1051-1050;17-22,1049-1044	1-1,1064-1064[UP5];13-13,1052-1052[SIL];16-16,x-x[BULq]	((((((-((.(((((((((((.&.))))))))))).)).))))))	GCUGGA-AAGCCUGCUGUAGUG&GAUUGCAGUAGGGUUAUUUAGC	2	0.811321
isoform_118547:pma-miR169a-5p:2207	pma-miR169a-5p	isoform_118547	Nuclear transcription factor Y subunit A-7 OS=Arabidopsis thaliana GN=NFYA7 PE=1 SV=1	2196	2216	2207	2207	10	-42.9	-30.2	0.703963	4	1-13,2216-2204;15-19,2202-2198	14-14,2203-2203[SIL];20-21,2197-2196[UP3]	..(((((.(((((((((((((&))))))))))))).)))))..	AAGGCAAUUCAUUCUUGGCUG&CAGCCAAGGAUGACUUGCCGG	1	0.0191309
isoform_118547:pma-miR169b-5p:2207	pma-miR169b-5p	isoform_118547	Nuclear transcription factor Y subunit A-7 OS=Arabidopsis thaliana GN=NFYA7 PE=1 SV=1	2196	2216	2207	2207	10	-42.9	-30.2	0.703963	4	1-13,2216-2204;15-19,2202-2198	14-14,2203-2203[SIL];20-21,2197-2196[UP3]	..(((((.(((((((((((((&))))))))))))).)))))..	AAGGCAAUUCAUUCUUGGCUG&CAGCCAAGGAUGACUUGCCGG	1	0.0191309
isoform_118547:pma-miR169c-5p:2207	pma-miR169c-5p	isoform_118547	Nuclear transcription factor Y subunit A-7 OS=Arabidopsis thaliana GN=NFYA7 PE=1 SV=1	2196	2216	2207	2207	10	-42.9	-30.2	0.703963	4	1-13,2216-2204;15-19,2202-2198	14-14,2203-2203[SIL];20-21,2197-2196[UP3]	..(((((.(((((((((((((&))))))))))))).)))))..	AAGGCAAUUCAUUCUUGGCUG&CAGCCAAGGAUGACUUGCCGG	1	0.0191309
isoform_118547:pma-miR169d-5p:2207	pma-miR169d-5p	isoform_118547	Nuclear transcription factor Y subunit A-7 OS=Arabidopsis thaliana GN=NFYA7 PE=1 SV=1	2196	2216	2207	2207	10	-42.9	-30.2	0.703963	4	1-13,2216-2204;15-19,2202-2198	14-14,2203-2203[SIL];20-21,2197-2196[UP3]	..(((((.(((((((((((((&))))))))))))).)))))..	AAGGCAAUUCAUUCUUGGCUG&CAGCCAAGGAUGACUUGCCGG	1	0.0191309
isoform_118547:pma-miR169f-5p:2207	pma-miR169f-5p	isoform_118547	Nuclear transcription factor Y subunit A-7 OS=Arabidopsis thaliana GN=NFYA7 PE=1 SV=1	2196	2216	2207	2207	10	-42.9	-30.2	0.703963	4	1-13,2216-2204;15-19,2202-2198	14-14,2203-2203[SIL];20-21,2197-2196[UP3]	..(((((.(((((((((((((&))))))))))))).)))))..	AAGGCAAUUCAUUCUUGGCUG&CAGCCAAGGAUGACUUGCCGG	1	0.0191309
isoform_118547:pma-miR169g-5p:2207	pma-miR169g-5p	isoform_118547	Nuclear transcription factor Y subunit A-7 OS=Arabidopsis thaliana GN=NFYA7 PE=1 SV=1	2196	2216	2207	2207	10	-42.9	-30.2	0.703963	4	1-13,2216-2204;15-19,2202-2198	14-14,2203-2203[SIL];20-21,2197-2196[UP3]	..(((((.(((((((((((((&))))))))))))).)))))..	AAGGCAAUUCAUUCUUGGCUG&CAGCCAAGGAUGACUUGCCGG	1	0.0191309
isoform_118684:pma-miR1313b-5p:367	pma-miR1313b-5p	isoform_118684	Dehydrin ERD10 OS=Arabidopsis thaliana GN=ERD10 PE=1 SV=1	358	374	367	367	10	-32.1	-21.8	0.679128	10	1-8,374-367;13-21,366-358	9-12,x-x[BULq]	(((((((((----((((((((&))))))))....)))))))))	CGAACAGCA----CGGUGGUG&UACCACUGAAAUUGUUGUUCG	2	0.914207
isoform_118684:pma-miR1313e-5p:367	pma-miR1313e-5p	isoform_118684	Dehydrin ERD10 OS=Arabidopsis thaliana GN=ERD10 PE=1 SV=1	358	374	367	367	10	-32.1	-21.8	0.679128	10	1-8,374-367;13-21,366-358	9-12,x-x[BULq]	(((((((((----((((((((&))))))))....)))))))))	CGAACAGCA----CGGUGGUG&UACCACUGAAAUUGUUGUUCG	2	0.914207
isoform_118684:pma-miR3701a-5p:134	pma-miR3701a-5p	isoform_118684	Dehydrin ERD10 OS=Arabidopsis thaliana GN=ERD10 PE=1 SV=1	111	142	133	134	9	-38.8	-29	0.747423	13.5	1-18,142-125;19-22,114-111	x-x,124-115[BULt]	((((..........((((((((((((((((((&))))))))))))))))))----------))))	ACCGCACGAACAGUGACAGCUCCAGCUCUUCA&UGAAGGGUUGGAGUUGUU----------UGGU	2	0.113099
isoform_118684:pma-miR3701b-5p:134	pma-miR3701b-5p	isoform_118684	Dehydrin ERD10 OS=Arabidopsis thaliana GN=ERD10 PE=1 SV=1	111	142	133	134	9	-38.8	-29	0.747423	13.5	1-18,142-125;19-22,114-111	x-x,124-115[BULt]	((((..........((((((((((((((((((&))))))))))))))))))----------))))	ACCGCACGAACAGUGACAGCUCCAGCUCUUCA&UGAAGGGUUGGAGUUGUU----------UGGU	2	0.113099
isoform_118684:pma-miR3701c-5p:134	pma-miR3701c-5p	isoform_118684	Dehydrin ERD10 OS=Arabidopsis thaliana GN=ERD10 PE=1 SV=1	111	142	133	134	9	-38.8	-29	0.747423	13.5	1-18,142-125;19-22,114-111	x-x,124-115[BULt]	((((..........((((((((((((((((((&))))))))))))))))))----------))))	ACCGCACGAACAGUGACAGCUCCAGCUCUUCA&UGAAGGGUUGGAGUUGUU----------UGGU	2	0.113099
isoform_118755:pma-miR950a-5p:98	pma-miR950a-5p	isoform_118755	Pathogenesis-related protein P2 OS=Solanum lycopersicum PE=2 SV=1	85	110	97	98	9	-44.8	-29.4	0.65625	14	1-4,110-107;5-7,102-100;9-22,98-85	x-x,106-103[BULt];8-8,99-99[SIL]	((((((((((((((.(((....((((&))))----))).))))))))))))))	GGCCGUUGUGGUCCUGGCAAUUGUCA&UGAC----GUCUGGGCCACGAUGGUU	2	0.454004
isoform_118755:pma-miR950b-5p:98	pma-miR950b-5p	isoform_118755	Pathogenesis-related protein P2 OS=Solanum lycopersicum PE=2 SV=1	85	110	97	98	9	-43	-28.3	0.65814	13	1-5,110-106;6-13,101-94;15-22,92-85	x-x,105-102[BULt];14-14,93-93[SIL]	((((((((.((((((((....(((((&)))))----)))))))).))))))))	GGCCGUUGUGGUCCUGGCAAUUGUCA&UGACA----UCGGGACCUCGAUGGUU	2	0.51331
isoform_118755:pma-miR950c-5p:98	pma-miR950c-5p	isoform_118755	Pathogenesis-related protein P2 OS=Solanum lycopersicum PE=2 SV=1	85	110	97	98	9	-43	-28.3	0.65814	13	1-5,110-106;6-13,101-94;15-22,92-85	x-x,105-102[BULt];14-14,93-93[SIL]	((((((((.((((((((....(((((&)))))----)))))))).))))))))	GGCCGUUGUGGUCCUGGCAAUUGUCA&UGACA----UCGGGACCUCGAUGGUU	2	0.51331
isoform_118755:pma-miR950e-5p:98	pma-miR950e-5p	isoform_118755	Pathogenesis-related protein P2 OS=Solanum lycopersicum PE=2 SV=1	85	110	97	98	9	-43	-28.3	0.65814	13	1-5,110-106;6-13,101-94;15-22,92-85	x-x,105-102[BULt];14-14,93-93[SIL]	((((((((.((((((((....(((((&)))))----)))))))).))))))))	GGCCGUUGUGGUCCUGGCAAUUGUCA&UGACA----UCGGGACCUCGAUGGUU	2	0.51331
isoform_118755:pma-miR950f-5p:98	pma-miR950f-5p	isoform_118755	Pathogenesis-related protein P2 OS=Solanum lycopersicum PE=2 SV=1	85	110	97	98	9	-44.8	-29.4	0.65625	14	1-4,110-107;5-7,102-100;9-22,98-85	x-x,106-103[BULt];8-8,99-99[SIL]	((((((((((((((.(((....((((&))))----))).))))))))))))))	GGCCGUUGUGGUCCUGGCAAUUGUCA&UGAC----GUCUGGGCCACGAUGGUU	2	0.454004
isoform_118755:pma-miR950h-5p:98	pma-miR950h-5p	isoform_118755	Pathogenesis-related protein P2 OS=Solanum lycopersicum PE=2 SV=1	85	110	97	98	9	-43	-28.3	0.65814	13	1-5,110-106;6-13,101-94;15-22,92-85	x-x,105-102[BULt];14-14,93-93[SIL]	((((((((.((((((((....(((((&)))))----)))))))).))))))))	GGCCGUUGUGGUCCUGGCAAUUGUCA&UGACA----UCGGGACCUCGAUGGUU	2	0.51331
isoform_118755:pma-miR950l-5p:98	pma-miR950l-5p	isoform_118755	Pathogenesis-related protein P2 OS=Solanum lycopersicum PE=2 SV=1	85	110	97	98	9	-43	-28.3	0.65814	13	1-5,110-106;6-13,101-94;15-22,92-85	x-x,105-102[BULt];14-14,93-93[SIL]	((((((((.((((((((....(((((&)))))----)))))))).))))))))	GGCCGUUGUGGUCCUGGCAAUUGUCA&UGACA----UCGGGACCUCGAUGGUU	2	0.51331
isoform_118755:pma-miR950m-5p:98	pma-miR950m-5p	isoform_118755	Pathogenesis-related protein P2 OS=Solanum lycopersicum PE=2 SV=1	85	110	97	98	9	-43	-28.3	0.65814	13	1-5,110-106;6-13,101-94;15-22,92-85	x-x,105-102[BULt];14-14,93-93[SIL]	((((((((.((((((((....(((((&)))))----)))))))).))))))))	GGCCGUUGUGGUCCUGGCAAUUGUCA&UGACA----UCGGGACCUCGAUGGUU	2	0.51331
isoform_118755:pma-miR950n-5p:98	pma-miR950n-5p	isoform_118755	Pathogenesis-related protein P2 OS=Solanum lycopersicum PE=2 SV=1	85	110	97	98	9	-44.8	-29.4	0.65625	14	1-4,110-107;5-7,102-100;9-22,98-85	x-x,106-103[BULt];8-8,99-99[SIL]	((((((((((((((.(((....((((&))))----))).))))))))))))))	GGCCGUUGUGGUCCUGGCAAUUGUCA&UGAC----GUCUGGGCCACGAUGGUU	2	0.454004
isoform_118755:pma-miR950q-5p:98	pma-miR950q-5p	isoform_118755	Pathogenesis-related protein P2 OS=Solanum lycopersicum PE=2 SV=1	85	110	97	98	9	-43	-28.3	0.65814	13	1-5,110-106;6-13,101-94;15-22,92-85	x-x,105-102[BULt];14-14,93-93[SIL]	((((((((.((((((((....(((((&)))))----)))))))).))))))))	GGCCGUUGUGGUCCUGGCAAUUGUCA&UGACA----UCGGGACCUCGAUGGUU	2	0.51331
isoform_118755:pma-miR950z-5p:98	pma-miR950z-5p	isoform_118755	Pathogenesis-related protein P2 OS=Solanum lycopersicum PE=2 SV=1	85	110	97	98	9	-43	-28.3	0.65814	13	1-5,110-106;6-13,101-94;15-22,92-85	x-x,105-102[BULt];14-14,93-93[SIL]	((((((((.((((((((....(((((&)))))----)))))))).))))))))	GGCCGUUGUGGUCCUGGCAAUUGUCA&UGACA----UCGGGACCUCGAUGGUU	2	0.51331
isoform_118780:pma-miR156a-5p:1958	pma-miR156a-5p	isoform_118780	Squamosa promoter-binding-like protein 12 OS=Oryza sativa subsp. indica GN=SPL12 PE=2 SV=1	1948	1967	1958	1958	10	-37.2	-34.7	0.932796	1	1-13,1967-1955;15-20,1953-1948	14-14,1954-1954[SIL]	((((((.(((((((((((((&))))))))))))).))))))	GUGCUCUCUCUCUUCUGUCA&UGACAGAAGAGAGUGAGCAC	0	0.00113755
isoform_118780:pma-miR156b-5p:1958	pma-miR156b-5p	isoform_118780	Squamosa promoter-binding-like protein 12 OS=Oryza sativa subsp. indica GN=SPL12 PE=2 SV=1	1948	1967	1958	1958	10	-39.3	-33.8	0.860051	1.5	1-13,1967-1955;15-20,1953-1948	14-14,1954-1954[SIL]	((((((.(((((((((((((&))))))))))))).))))))	GUGCUCUCUCUCUUCUGUCA&UGACAGAAGAGAGUGGGCAC	0	0.00128913
isoform_118780:pma-miR535a-5p:1957	pma-miR535a-5p	isoform_118780	Squamosa promoter-binding-like protein 12 OS=Oryza sativa subsp. indica GN=SPL12 PE=2 SV=1	1944	1967	1957	1957	10	-42.8	-31.3	0.731308	7.5	1-5,1967-1963;8-20,1959-1947;21-22,1945-1944	6-7,1962-1960[AILt];x-x,1946-1946[BULt]	((.(((((((((((((...(((((&)))))-..)))))))))))))-))	GGCCGUGCUCUCUCUCUUCUGUCA&UGACA-ACGAGAGAGAGCACG-CU	2	0.0427054
isoform_118780:pma-miR535b-5p:1957	pma-miR535b-5p	isoform_118780	Squamosa promoter-binding-like protein 12 OS=Oryza sativa subsp. indica GN=SPL12 PE=2 SV=1	1944	1967	1957	1957	10	-42.8	-31.3	0.731308	7.5	1-5,1967-1963;8-20,1959-1947;21-22,1945-1944	6-7,1962-1960[AILt];x-x,1946-1946[BULt]	((.(((((((((((((...(((((&)))))-..)))))))))))))-))	GGCCGUGCUCUCUCUCUUCUGUCA&UGACA-ACGAGAGAGAGCACG-CU	2	0.0427054
isoform_118780:pma-miR535c-5p:1957	pma-miR535c-5p	isoform_118780	Squamosa promoter-binding-like protein 12 OS=Oryza sativa subsp. indica GN=SPL12 PE=2 SV=1	1944	1967	1957	1957	10	-42.8	-31.3	0.731308	7.5	1-5,1967-1963;8-20,1959-1947;21-22,1945-1944	6-7,1962-1960[AILt];x-x,1946-1946[BULt]	((.(((((((((((((...(((((&)))))-..)))))))))))))-))	GGCCGUGCUCUCUCUCUUCUGUCA&UGACA-ACGAGAGAGAGCACG-CU	2	0.0427054
isoform_118791:pma-miRN65a-3p:966	pma-miRN65a-3p	isoform_118791	Leucine-rich repeat extensin-like protein 3 OS=Arabidopsis thaliana GN=LRX3 PE=1 SV=1	954	976	967	966	11	-33	-21.6	0.654545	8.5	1-6,976-971;8-13,969-964;14-18,961-957	7-7,970-970[SIL];x-x,963-962[BULt];19-21,956-954[UP3]	...(((((..((((((.((((((&)))))).))))))--)))))...	CGAGGAUGAAGAAGAUGGGGGAA&UUCCCCGAUUUUC--CAUUCAAA	2	0.999811
isoform_118791:pma-miRN65b-3p:966	pma-miRN65b-3p	isoform_118791	Leucine-rich repeat extensin-like protein 3 OS=Arabidopsis thaliana GN=LRX3 PE=1 SV=1	954	976	967	966	11	-33	-21.6	0.654545	8.5	1-6,976-971;8-13,969-964;14-18,961-957	7-7,970-970[SIL];x-x,963-962[BULt];19-21,956-954[UP3]	...(((((..((((((.((((((&)))))).))))))--)))))...	CGAGGAUGAAGAAGAUGGGGGAA&UUCCCCGAUUUUC--CAUUCAAA	2	0.999811
isoform_118872:pma-miRN32a-5p:923	pma-miRN32a-5p	isoform_118872	Homeobox protein knotted-1-like 3 OS=Malus domestica PE=2 SV=1	907	931	922	923	9	-40.6	-29.3	0.721675	9.5	2-10,930-922;11-20,919-910;21-22,908-907	1-1,931-931[UP5];x-x,921-920[BULt];x-x,909-909[BULt]	((.((((((((((..(((((((((.&.)))))))))--))))))))))-))	CAUAGCGACUCCGAAGGAUCAGCAC&UUGCUGGUCU--UGGAGUUGCU-UG	1	0.120177
isoform_118872:pma-miRN32b-5p:923	pma-miRN32b-5p	isoform_118872	Homeobox protein knotted-1-like 3 OS=Malus domestica PE=2 SV=1	907	931	922	923	9	-40.6	-29.3	0.721675	9.5	2-10,930-922;11-20,919-910;21-22,908-907	1-1,931-931[UP5];x-x,921-920[BULt];x-x,909-909[BULt]	((.((((((((((..(((((((((.&.)))))))))--))))))))))-))	CAUAGCGACUCCGAAGGAUCAGCAC&UUGCUGGUCU--UGGAGUUGCU-UG	1	0.120177
isoform_118947:pma-miR950d-5p:201	pma-miR950d-5p	isoform_118947	UDP-glucose 6-dehydrogenase 3 OS=Oryza sativa subsp. japonica GN=UGD3 PE=2 SV=1	190	211	202	201	11	-41.4	-31.2	0.753623	8	1-10,211-202;12-18,200-194	11-11,201-201[SIL];19-22,193-190[UP3]	....(((((((.((((((((((&)))))))))).)))))))....	CGGGAGACCGCGGAGGGCCAGA&UCUGGUCCUCGGUGGUUUAUGA	2	0.127862
isoform_118947:pma-miR950j-5p:201	pma-miR950j-5p	isoform_118947	UDP-glucose 6-dehydrogenase 3 OS=Oryza sativa subsp. japonica GN=UGD3 PE=2 SV=1	190	211	202	201	11	-41.4	-31.2	0.753623	8	1-10,211-202;12-18,200-194	11-11,201-201[SIL];19-22,193-190[UP3]	....(((((((.((((((((((&)))))))))).)))))))....	CGGGAGACCGCGGAGGGCCAGA&UCUGGUCCUCGGUGGUUUAUGA	2	0.127862
isoform_118947:pma-miR950s-5p:201	pma-miR950s-5p	isoform_118947	UDP-glucose 6-dehydrogenase 3 OS=Oryza sativa subsp. japonica GN=UGD3 PE=2 SV=1	190	211	202	201	11	-41.4	-31.2	0.753623	8	1-10,211-202;12-18,200-194	11-11,201-201[SIL];19-22,193-190[UP3]	....(((((((.((((((((((&)))))))))).)))))))....	CGGGAGACCGCGGAGGGCCAGA&UCUGGUCCUCGGUGGUUUAUGA	2	0.127862
isoform_118947:pma-miR950x-5p:201	pma-miR950x-5p	isoform_118947	UDP-glucose 6-dehydrogenase 3 OS=Oryza sativa subsp. japonica GN=UGD3 PE=2 SV=1	190	211	202	201	11	-41.4	-31.2	0.753623	8	1-10,211-202;12-18,200-194	11-11,201-201[SIL];19-22,193-190[UP3]	....(((((((.((((((((((&)))))))))).)))))))....	CGGGAGACCGCGGAGGGCCAGA&UCUGGUCCUCGGUGGUUUAUGA	2	0.127862
isoform_118947:pma-miR950y-5p:201	pma-miR950y-5p	isoform_118947	UDP-glucose 6-dehydrogenase 3 OS=Oryza sativa subsp. japonica GN=UGD3 PE=2 SV=1	190	211	202	201	11	-41.4	-31.2	0.753623	8	1-10,211-202;12-18,200-194	11-11,201-201[SIL];19-22,193-190[UP3]	....(((((((.((((((((((&)))))))))).)))))))....	CGGGAGACCGCGGAGGGCCAGA&UCUGGUCCUCGGUGGUUUAUGA	2	0.127862
isoform_118962:pma-miR482b-3p:337	pma-miR482b-3p	isoform_118962	/	325	346	337	337	10	-44.2	-30	0.678733	6	1-7,346-340;9-11,338-336;13-20,334-327	8-8,339-339[SIL];12-12,335-335[SIL];21-22,326-325[UP3]	..((((((((.(((.(((((((&))))))).))).))))))))..	UUGGCUUGGGUGGAAUAGGAAA&UUUCCUACUCCUCCCAAGCCCA	0	0.188152
isoform_118975:pma-miR950r-5p:179	pma-miR950r-5p	isoform_118975	Catalase-3 OS=Arabidopsis thaliana GN=CAT3 PE=1 SV=3	167	188	179	179	10	-42.9	-29.3	0.682984	7	2-11,187-178;13-19,177-171;20-21,169-168	1-1,188-188[UP5];12-12,x-x[BULq];x-x,170-170[BULt];22-22,167-167[UP3]	.((.(((((((-((((((((((.&.)))))))))).)))))))-)).	CCGUUGGACCG-CGAGGUCCGGU&UCCGGACCUCGGUGGUUUA-UGA	2	0.295898
isoform_118981:pma-miRN18-3p:289	pma-miRN18-3p	isoform_118981	TMV resistance protein N OS=Nicotiana glutinosa GN=N PE=1 SV=1	278	298	289	289	10	-33.2	-27.6	0.831325	2	1-16,298-283;18-20,281-279	17-17,282-282[SIL];21-21,278-278[UP3]	.(((.((((((((((((((((&)))))))))))))))).))).	CUCAAAUUGAAAGCGCCAUUA&UAAUGGCGCUUUCAAUCUGAA	0	0.00144068
isoform_119024:pma-miR11425d-3p:500	pma-miR11425d-3p	isoform_119024	70 kDa peptidyl-prolyl isomerase OS=Triticum aestivum GN=FKBP70 PE=1 SV=1	489	510	500	500	10	-31.7	-20.9	0.659306	11.5	3-7,508-504;9-18,501-492	1-2,510-509[UP5];8-8,503-502[AILt];19-21,491-489[UP3]	...((((((((((..(((((..&..)))))-.))))))))))...	CGCGGAGAAGAUAGAGGCAGCU&UACUGCU-AUAUCUUUUCCUUC	2	0.999998
isoform_119107:pma-miR11425f-3p:66	pma-miR11425f-3p	isoform_119107	Patellin-4 OS=Arabidopsis thaliana GN=PATL4 PE=1 SV=2	54	75	66	66	10	-29.8	-19.4	0.651007	10	4-16,72-60;19-20,56-55	1-3,75-73[UP5];17-18,59-57[AILt];21-21,54-54[UP3]	.((...(((((((((((((...&...)))))))))))))-..)).	UGGUUUGGGAUAUAGCAGUUGU&UUUACUGCUAUAUCUU-UUCCU	1	0.969209
isoform_119107:pma-miR11425g-3p:66	pma-miR11425g-3p	isoform_119107	Patellin-4 OS=Arabidopsis thaliana GN=PATL4 PE=1 SV=2	54	75	66	66	10	-29.8	-19.4	0.651007	10	4-16,72-60;19-20,56-55	1-3,75-73[UP5];17-18,59-57[AILt];21-21,54-54[UP3]	.((...(((((((((((((...&...)))))))))))))-..)).	UGGUUUGGGAUAUAGCAGUUGU&UUUACUGCUAUAUCUU-UUCCU	1	0.969209
isoform_119188:pma-miR11425d-3p:752	pma-miR11425d-3p	isoform_119188	Bifunctional nitrilase/nitrile hydratase NIT4A OS=Lupinus angustifolius GN=NIT4A PE=1 SV=1	740	760	752	752	10	-31.7	-20.8	0.656151	8	3-9,758-752;11-17,751-745;18-21,743-740	1-2,760-759[UP5];10-10,x-x[BULq];x-x,744-744[BULt]	((((.(((((((-(((((((..&..))))))).)))))))-))))	GAAGUGGAGAGG-AUAGCAGCU&UACUGCUAUAUCUUUUC-CUUC	2	0.999999
isoform_119188:pma-miR11544a-5p:752	pma-miR11544a-5p	isoform_119188	Bifunctional nitrilase/nitrile hydratase NIT4A OS=Lupinus angustifolius GN=NIT4A PE=1 SV=1	739	760	751	752	9	-40.7	-27.2	0.668305	8	1-10,760-751;12-18,748-742;20-20,740-740	11-11,750-749[AILt];19-19,741-741[SIL];21-21,739-739[UP3]	.(.(((((((..((((((((((&))))))))))-.))))))).).	AGAAGUGGAGAGGAUAGCAGCU&AGCUGUUGUC-ACUCCACUCCA	2	0.92118
isoform_119188:pma-miR11544b-5p:752	pma-miR11544b-5p	isoform_119188	Bifunctional nitrilase/nitrile hydratase NIT4A OS=Lupinus angustifolius GN=NIT4A PE=1 SV=1	739	760	751	752	9	-40.7	-27.2	0.668305	8	1-10,760-751;12-18,748-742;20-20,740-740	11-11,750-749[AILt];19-19,741-741[SIL];21-21,739-739[UP3]	.(.(((((((..((((((((((&))))))))))-.))))))).).	AGAAGUGGAGAGGAUAGCAGCU&AGCUGUUGUC-ACUCCACUCCA	2	0.92118
isoform_119188:pma-miR11544c-5p:752	pma-miR11544c-5p	isoform_119188	Bifunctional nitrilase/nitrile hydratase NIT4A OS=Lupinus angustifolius GN=NIT4A PE=1 SV=1	739	760	751	752	9	-40.7	-27.2	0.668305	8	1-10,760-751;12-18,748-742;20-20,740-740	11-11,750-749[AILt];19-19,741-741[SIL];21-21,739-739[UP3]	.(.(((((((..((((((((((&))))))))))-.))))))).).	AGAAGUGGAGAGGAUAGCAGCU&AGCUGUUGUC-ACUCCACUCCA	2	0.92118
isoform_11920:pma-miR168-3p:1167	pma-miR168-3p	isoform_11920	Heat shock cognate 70 kDa protein OS=Petunia hybrida GN=HSP70 PE=2 SV=1	1153	1176	1167	1167	10	-37.7	-24.6	0.65252	8.5	1-7,1176-1170;9-11,1168-1166;13-16,1165-1162;17-21,1157-1153	8-8,1169-1169[SIL];12-12,x-x[BULq];x-x,1161-1158[BULt]	(((((....((((-(((.(((((((&))))))).))).))))----)))))	GUUCAUGAUGUUG-UGCUUGUGGGG&CCCCACAUGCAUCAAC----UGAAU	2	0.781103
isoform_119305:pma-miR396a-5p:430	pma-miR396a-5p	isoform_119305	DExH-box ATP-dependent RNA helicase DExH11 OS=Arabidopsis thaliana GN=SKI2 PE=1 SV=1	419	438	430	430	10	-34.9	-27.5	0.787966	5	1-5,438-434;7-19,433-421	6-6,x-x[BULq];20-21,420-419[UP3]	..(((((((((((((-(((((&))))).)))))))))))))..	UUGUUCAAGAAAGCC-UGGGA&UUCCACGGCUUUCUUGAACUU	0	0.0168534
isoform_119305:pma-miR396b-5p:430	pma-miR396b-5p	isoform_119305	DExH-box ATP-dependent RNA helicase DExH11 OS=Arabidopsis thaliana GN=SKI2 PE=1 SV=1	419	438	430	430	10	-34.9	-27.5	0.787966	5	1-5,438-434;7-19,433-421	6-6,x-x[BULq];20-21,420-419[UP3]	..(((((((((((((-(((((&))))).)))))))))))))..	UUGUUCAAGAAAGCC-UGGGA&UUCCACGGCUUUCUUGAACUU	0	0.0168534
isoform_119305:pma-miR396c-5p:430	pma-miR396c-5p	isoform_119305	DExH-box ATP-dependent RNA helicase DExH11 OS=Arabidopsis thaliana GN=SKI2 PE=1 SV=1	419	438	430	430	10	-34.9	-27.5	0.787966	5	1-5,438-434;7-19,433-421	6-6,x-x[BULq];20-21,420-419[UP3]	..(((((((((((((-(((((&))))).)))))))))))))..	UUGUUCAAGAAAGCC-UGGGA&UUCCACGGCUUUCUUGAACUU	0	0.0168534
isoform_119305:pma-miR396d-5p:430	pma-miR396d-5p	isoform_119305	DExH-box ATP-dependent RNA helicase DExH11 OS=Arabidopsis thaliana GN=SKI2 PE=1 SV=1	419	438	430	430	10	-34.9	-27.5	0.787966	5	1-5,438-434;7-19,433-421	6-6,x-x[BULq];20-21,420-419[UP3]	..(((((((((((((-(((((&))))).)))))))))))))..	UUGUUCAAGAAAGCC-UGGGA&UUCCACGGCUUUCUUGAACUU	0	0.0168534
isoform_119305:pma-miR396e-5p:430	pma-miR396e-5p	isoform_119305	DExH-box ATP-dependent RNA helicase DExH11 OS=Arabidopsis thaliana GN=SKI2 PE=1 SV=1	419	438	430	430	10	-34.9	-27.5	0.787966	5	1-5,438-434;7-19,433-421	6-6,x-x[BULq];20-21,420-419[UP3]	..(((((((((((((-(((((&))))).)))))))))))))..	UUGUUCAAGAAAGCC-UGGGA&UUCCACGGCUUUCUUGAACUU	0	0.0168534
isoform_119305:pma-miR396f-5p:430	pma-miR396f-5p	isoform_119305	DExH-box ATP-dependent RNA helicase DExH11 OS=Arabidopsis thaliana GN=SKI2 PE=1 SV=1	419	439	430	430	10	-33.8	-24.2	0.715976	6	1-4,439-436;6-8,435-433;9-19,431-421	5-5,x-x[BULq];x-x,432-432[BULt];20-21,420-419[UP3]	..(((((((((((.(((-((((&)))).)))-)))))))))))..	UUGUUCAAGAAAGCCUG-GGAA&UUCCACAG-CUUUCUUGAACUA	0	0.108596
isoform_119331:pma-miR482d-3p:1009	pma-miR482d-3p	isoform_119331	Stem-specific protein TSJT1 OS=Nicotiana tabacum GN=TSJT1 PE=2 SV=1	995	1018	1009	1009	10	-45.8	-31.9	0.696507	5.5	2-12,1017-1007;14-19,1006-1001;20-22,997-995	1-1,1018-1018[UP5];13-13,x-x[BULq];x-x,1000-998[BULt]	(((...((((((-(((((((((((.&.))))))))))).))))))---)))	GGUCAUAUGGGA-GGGUUGGUAAGG&UCUUACCAACCCCUCCCAU---GCC	2	0.597738
isoform_119331:pma-miR482q-3p:1009	pma-miR482q-3p	isoform_119331	Stem-specific protein TSJT1 OS=Nicotiana tabacum GN=TSJT1 PE=2 SV=1	995	1018	1009	1009	10	-45.8	-31.9	0.696507	5.5	2-12,1017-1007;14-19,1006-1001;20-22,997-995	1-1,1018-1018[UP5];13-13,x-x[BULq];x-x,1000-998[BULt]	(((...((((((-(((((((((((.&.))))))))))).))))))---)))	GGUCAUAUGGGA-GGGUUGGUAAGG&UCUUACCAACCCCUCCCAU---GCC	2	0.597738
isoform_119353:pma-miRN33a-3p:2553	pma-miRN33a-3p	isoform_119353	/	2542	2562	2553	2553	10	-33.4	-22.6	0.676647	12	5-18,2558-2545	1-4,2562-2559[UP5];19-21,2544-2542[UP3]	...((((((((((((((....&....))))))))))))))...	AUGCAUUUGUCCAUGUGGAUA&CAAACGCGUGGACAAAUGAUU	1	0.0689601
isoform_119353:pma-miRN33b-3p:2553	pma-miRN33b-3p	isoform_119353	/	2542	2562	2553	2553	10	-33.4	-22.6	0.676647	12	5-18,2558-2545	1-4,2562-2559[UP5];19-21,2544-2542[UP3]	...((((((((((((((....&....))))))))))))))...	AUGCAUUUGUCCAUGUGGAUA&CAAACGCGUGGACAAAUGAUU	1	0.0689601
isoform_119429:pma-miR946b-3p:984	pma-miR946b-3p	isoform_119429	/	972	993	984	984	10	-38	-33.1	0.871053	3.5	2-3,992-991;5-22,989-972	1-1,993-993[UP5];4-4,990-990[SIL]	((((((((((((((((((.((.&.)).))))))))))))))))))	GUUGUGGAUAGGAGAAGGGCUU&UAGACCUUCUCCUAUCCACAAU	0	0.00174371
isoform_119429:pma-miR946m-3p:984	pma-miR946m-3p	isoform_119429	/	972	993	984	984	10	-38	-33.1	0.871053	3.5	2-3,992-991;5-22,989-972	1-1,993-993[UP5];4-4,990-990[SIL]	((((((((((((((((((.((.&.)).))))))))))))))))))	GUUGUGGAUAGGAGAAGGGCUU&UAGACCUUCUCCUAUCCACAAU	0	0.00174371
isoform_119429:pma-miR946n-3p:984	pma-miR946n-3p	isoform_119429	/	972	993	984	984	10	-38	-33.1	0.871053	3.5	2-3,992-991;5-22,989-972	1-1,993-993[UP5];4-4,990-990[SIL]	((((((((((((((((((.((.&.)).))))))))))))))))))	GUUGUGGAUAGGAGAAGGGCUU&UAGACCUUCUCCUAUCCACAAU	0	0.00174371
isoform_119429:pma-miR946p-3p:984	pma-miR946p-3p	isoform_119429	/	972	993	984	984	10	-38	-33.1	0.871053	3.5	2-3,992-991;5-22,989-972	1-1,993-993[UP5];4-4,990-990[SIL]	((((((((((((((((((.((.&.)).))))))))))))))))))	GUUGUGGAUAGGAGAAGGGCUU&UAGACCUUCUCCUAUCCACAAU	0	0.00174371
isoform_119429:pma-miR946r-3p:984	pma-miR946r-3p	isoform_119429	/	972	993	984	984	10	-43	-42	0.976744	1	2-22,992-972	1-1,993-993[UP5]	(((((((((((((((((((((.&.)))))))))))))))))))))	GUUGUGGAUAGGAGAAGGGCUU&CAGCCCUUCUCCUAUCCACAAC	0	7.59e-05
isoform_119430:pma-miR159a-3p:477	pma-miR159a-3p	isoform_119430	Histone H1 OS=Triticum aestivum PE=2 SV=2	467	487	477	477	10	-39.3	-26.6	0.676845	9	3-7,485-481;8-17,479-470	1-2,487-486[UP5];x-x,480-480[BULt];18-20,469-467[UP3]	...((((((((((.(((((..&..)))))-))))))))))...	CAAAGCCCCCUUCUAAGCCCG&UUGGUUU-GAAGGGGGCUCCA	2	0.9793
isoform_119430:pma-miR159b-3p:477	pma-miR159b-3p	isoform_119430	Histone H1 OS=Triticum aestivum PE=2 SV=2	467	487	477	477	10	-39.3	-26.6	0.676845	9	3-7,485-481;8-17,479-470	1-2,487-486[UP5];x-x,480-480[BULt];18-20,469-467[UP3]	...((((((((((.(((((..&..)))))-))))))))))...	CAAAGCCCCCUUCUAAGCCCG&UUGGUUU-GAAGGGGGCUCCA	2	0.9793
isoform_119466:pma-miR11482-3p:1437	pma-miR11482-3p	isoform_119466	Probable disease resistance protein At4g27220 OS=Arabidopsis thaliana GN=At4g27220 PE=2 SV=1	1425	1446	1437	1437	10	-39.6	-26.1	0.659091	8	3-7,1444-1440;10-16,1437-1431;18-22,1429-1425	1-2,1446-1445[UP5];8-9,1439-1438[SIL];17-17,1430-1430[SIL]	(((((.(((((((..(((((..&..)))))..))))))).)))))	UGGAUCGCAGAAGACCUGGUGA&UAACCAGUCCUUCUGCAAUCCA	2	0.924038
isoform_119466:pma-miR482d-3p:696	pma-miR482d-3p	isoform_119466	Probable disease resistance protein At4g27220 OS=Arabidopsis thaliana GN=At4g27220 PE=2 SV=1	684	705	696	696	10	-45.8	-35.2	0.768559	4.5	1-7,705-699;9-10,697-696;12-22,694-684	8-8,698-698[SIL];11-11,695-695[SIL]	(((((((((((.((.(((((((&))))))).)).)))))))))))	GGCAUGGGGGGUGUCGGUAAGA&UCUUACCAACCCCUCCCAUGCC	2	0.0920089
isoform_119466:pma-miR482q-3p:696	pma-miR482q-3p	isoform_119466	Probable disease resistance protein At4g27220 OS=Arabidopsis thaliana GN=At4g27220 PE=2 SV=1	684	705	696	696	10	-45.8	-35.2	0.768559	4.5	1-7,705-699;9-10,697-696;12-22,694-684	8-8,698-698[SIL];11-11,695-695[SIL]	(((((((((((.((.(((((((&))))))).)).)))))))))))	GGCAUGGGGGGUGUCGGUAAGA&UCUUACCAACCCCUCCCAUGCC	2	0.0920089
isoform_119547:pma-miR3710a-3p:1443	pma-miR3710a-3p	isoform_119547	Disease resistance protein TAO1 OS=Arabidopsis thaliana GN=TAO1 PE=4 SV=1	1432	1452	1443	1443	10	-44.7	-41.5	0.928412	3	1-11,1452-1442;13-21,1440-1432	12-12,1441-1441[SIL]	(((((((((.(((((((((((&))))))))))).)))))))))	GGGAACCUGUCGGGCCUCCAA&UUGGAGGCCUGUCAGGUUCCC	2	0.465789
isoform_119547:pma-miR3710b-3p:1443	pma-miR3710b-3p	isoform_119547	Disease resistance protein TAO1 OS=Arabidopsis thaliana GN=TAO1 PE=4 SV=1	1432	1452	1443	1443	10	-44.7	-41.5	0.928412	3	1-11,1452-1442;13-21,1440-1432	12-12,1441-1441[SIL]	(((((((((.(((((((((((&))))))))))).)))))))))	GGGAACCUGUCGGGCCUCCAA&UUGGAGGCCUGUCAGGUUCCC	2	0.465789
isoform_119547:pma-miR3710c-5p:1443	pma-miR3710c-5p	isoform_119547	Disease resistance protein TAO1 OS=Arabidopsis thaliana GN=TAO1 PE=4 SV=1	1432	1452	1443	1443	10	-44.7	-41.5	0.928412	3	1-11,1452-1442;13-21,1440-1432	12-12,1441-1441[SIL]	(((((((((.(((((((((((&))))))))))).)))))))))	GGGAACCUGUCGGGCCUCCAA&UUGGAGGCCUGUCAGGUUCCC	2	0.465789
isoform_119547:pma-miR3710d-5p:1443	pma-miR3710d-5p	isoform_119547	Disease resistance protein TAO1 OS=Arabidopsis thaliana GN=TAO1 PE=4 SV=1	1432	1452	1443	1443	10	-44.7	-41.5	0.928412	3	1-11,1452-1442;13-21,1440-1432	12-12,1441-1441[SIL]	(((((((((.(((((((((((&))))))))))).)))))))))	GGGAACCUGUCGGGCCUCCAA&UUGGAGGCCUGUCAGGUUCCC	2	0.465789
isoform_119547:pma-miR3710e-3p:1443	pma-miR3710e-3p	isoform_119547	Disease resistance protein TAO1 OS=Arabidopsis thaliana GN=TAO1 PE=4 SV=1	1432	1452	1443	1443	10	-44.7	-41.5	0.928412	3	1-11,1452-1442;13-21,1440-1432	12-12,1441-1441[SIL]	(((((((((.(((((((((((&))))))))))).)))))))))	GGGAACCUGUCGGGCCUCCAA&UUGGAGGCCUGUCAGGUUCCC	2	0.465789
isoform_119547:pma-miR3710f-3p:1443	pma-miR3710f-3p	isoform_119547	Disease resistance protein TAO1 OS=Arabidopsis thaliana GN=TAO1 PE=4 SV=1	1432	1452	1443	1443	10	-44.7	-41.5	0.928412	3	1-11,1452-1442;13-21,1440-1432	12-12,1441-1441[SIL]	(((((((((.(((((((((((&))))))))))).)))))))))	GGGAACCUGUCGGGCCUCCAA&UUGGAGGCCUGUCAGGUUCCC	2	0.465789
isoform_119547:pma-miR3710g-3p:1443	pma-miR3710g-3p	isoform_119547	Disease resistance protein TAO1 OS=Arabidopsis thaliana GN=TAO1 PE=4 SV=1	1432	1452	1443	1443	10	-44.7	-41.5	0.928412	3	1-11,1452-1442;13-21,1440-1432	12-12,1441-1441[SIL]	(((((((((.(((((((((((&))))))))))).)))))))))	GGGAACCUGUCGGGCCUCCAA&UUGGAGGCCUGUCAGGUUCCC	2	0.465789
isoform_119547:pma-miR3710h-5p:1443	pma-miR3710h-5p	isoform_119547	Disease resistance protein TAO1 OS=Arabidopsis thaliana GN=TAO1 PE=4 SV=1	1432	1452	1443	1443	10	-44.7	-41.5	0.928412	3	1-11,1452-1442;13-21,1440-1432	12-12,1441-1441[SIL]	(((((((((.(((((((((((&))))))))))).)))))))))	GGGAACCUGUCGGGCCUCCAA&UUGGAGGCCUGUCAGGUUCCC	2	0.465789
isoform_119547:pma-miR3710i-3p:1443	pma-miR3710i-3p	isoform_119547	Disease resistance protein TAO1 OS=Arabidopsis thaliana GN=TAO1 PE=4 SV=1	1432	1452	1443	1443	10	-44.7	-41.5	0.928412	3	1-11,1452-1442;13-21,1440-1432	12-12,1441-1441[SIL]	(((((((((.(((((((((((&))))))))))).)))))))))	GGGAACCUGUCGGGCCUCCAA&UUGGAGGCCUGUCAGGUUCCC	2	0.465789
isoform_119653:pma-miR396b-3p:20	pma-miR396b-3p	isoform_119653	Endoglucanase 17 OS=Arabidopsis thaliana GN=At4g02290 PE=2 SV=1	9	29	20	20	10	-34	-22.5	0.661765	10.5	6-14,24-16;15-20,14-9	1-5,29-25[UP5];x-x,15-15[BULt]	((((((.(((((((((.....&.....)))))))))-))))))	UUUCCCAAUGGCUUUCACGAC&UUCAAGAAAGCCGU-GGGAAA	1	0.350991
isoform_119653:pma-miR396d-3p:20	pma-miR396d-3p	isoform_119653	Endoglucanase 17 OS=Arabidopsis thaliana GN=At4g02290 PE=2 SV=1	9	29	20	20	10	-34	-22.5	0.661765	10.5	6-14,24-16;15-20,14-9	1-5,29-25[UP5];x-x,15-15[BULt]	((((((.(((((((((.....&.....)))))))))-))))))	UUUCCCAAUGGCUUUCACGAC&UUCAAGAAAGCCGU-GGGAAA	1	0.350991
isoform_119653:pma-miR396e-3p:20	pma-miR396e-3p	isoform_119653	Endoglucanase 17 OS=Arabidopsis thaliana GN=At4g02290 PE=2 SV=1	9	29	20	20	10	-34	-22.5	0.661765	10.5	6-14,24-16;15-20,14-9	1-5,29-25[UP5];x-x,15-15[BULt]	((((((.(((((((((.....&.....)))))))))-))))))	UUUCCCAAUGGCUUUCACGAC&UUCAAGAAAGCCGU-GGGAAA	1	0.350991
isoform_119667:pma-miRN32a-5p:771	pma-miRN32a-5p	isoform_119667	RING-H2 finger protein ATL2 OS=Arabidopsis thaliana GN=ATL2 PE=2 SV=2	756	780	771	771	10	-40.6	-26.9	0.662562	12.5	2-10,779-771;11-15,767-763;17-21,761-757	1-1,780-780[UP5];x-x,770-768[BULt];16-16,762-762[SIL];22-22,756-756[UP3]	.(((((.(((((...(((((((((.&.)))))))))---))))).))))).	GGAGCGUUUCCGAAUGGACCAGCAG&UUGCUGGUCU---UGGAGUUGCUUG	0	0.285374
isoform_119667:pma-miRN32b-5p:771	pma-miRN32b-5p	isoform_119667	RING-H2 finger protein ATL2 OS=Arabidopsis thaliana GN=ATL2 PE=2 SV=2	756	780	771	771	10	-40.6	-26.9	0.662562	12.5	2-10,779-771;11-15,767-763;17-21,761-757	1-1,780-780[UP5];x-x,770-768[BULt];16-16,762-762[SIL];22-22,756-756[UP3]	.(((((.(((((...(((((((((.&.)))))))))---))))).))))).	GGAGCGUUUCCGAAUGGACCAGCAG&UUGCUGGUCU---UGGAGUUGCUUG	0	0.285374
isoform_119716:pma-miR159a-3p:2143	pma-miR159a-3p	isoform_119716	Respiratory burst oxidase homolog protein F OS=Arabidopsis thaliana GN=RBOHF PE=1 SV=1	2133	2151	2143	2143	10	-39.3	-27.2	0.692112	9	3-6,2149-2146;8-8,2145-2145;10-20,2143-2133	1-2,2151-2150[UP5];7-7,x-x[BULq];9-9,2144-2144[SIL]	(((((((((((.(-((((..&..)))).).)))))))))))	UGGAGCCCCCUAC-AGCUGG&UUGGUUUGAAGGGGGCUCCA	0	0.178859
isoform_119716:pma-miR159b-3p:2143	pma-miR159b-3p	isoform_119716	Respiratory burst oxidase homolog protein F OS=Arabidopsis thaliana GN=RBOHF PE=1 SV=1	2133	2151	2143	2143	10	-39.3	-27.2	0.692112	9	3-6,2149-2146;8-8,2145-2145;10-20,2143-2133	1-2,2151-2150[UP5];7-7,x-x[BULq];9-9,2144-2144[SIL]	(((((((((((.(-((((..&..)))).).)))))))))))	UGGAGCCCCCUAC-AGCUGG&UUGGUUUGAAGGGGGCUCCA	0	0.178859
isoform_119849:pma-miR11482-5p:1819	pma-miR11482-5p	isoform_119849	Probable potassium transporter 17 OS=Oryza sativa subsp. japonica GN=HAK17 PE=2 SV=2	1810	1829	1820	1819	11	-33.7	-25.4	0.753709	5.5	2-13,1828-1817;16-22,1816-1810	1-1,1829-1829[UP5];14-15,x-x[BULq]	(((((((--((((((((((((.&.))))))))))))..)))))))	GCUGGCU--UCCUUUUGCAGUG&AAUUGCAAAAGGAUUGGUUAGC	2	0.0586407
isoform_119877:pma-miR951-5p:370	pma-miR951-5p	isoform_119877	/	358	379	370	370	10	-41.8	-31.4	0.751196	3	1-13,379-367;15-16,365-364;18-22,362-358	14-14,366-366[SIL];17-17,363-363[SIL]	(((((.((.(((((((((((((&))))))))))))).)).)))))	CGUGGCCCUGAUGUCAAGAACA&UGUUCUUGACGUCUGGACCACG	0	0.0101164
isoform_119885:pma-miRN87-3p:535	pma-miRN87-3p	isoform_119885	Non-symbiotic hemoglobin 1 OS=Gossypium hirsutum GN=HB1 PE=2 SV=1	524	544	535	535	10	-39.7	-27.6	0.695214	4.5	2-14,543-531;16-20,529-525	1-1,544-544[UP5];15-15,530-530[SIL];21-21,524-524[UP3]	.(((((.(((((((((((((.&.))))))))))))).))))).	ACAUGCUCUCACAGUUUUCAA&AUGGAAACUGUGGGUGCAUGG	2	0.281571
isoform_119915:pma-miR11524a-5p:106	pma-miR11524a-5p	isoform_119915	/	94	115	106	106	10	-46.1	-30.5	0.661605	7.5	2-8,114-108;10-11,106-105;13-22,103-94	1-1,115-115[UP5];9-9,107-107[SIL];12-12,104-104[SIL]	((((((((((.((.(((((((.&.))))))).)).))))))))))	CAGCAGAGAAGGCAUUCGGAGU&UCUCCGGGGGCGUUCUUUGCUG	2	0.847034
isoform_119915:pma-miR11524b-5p:106	pma-miR11524b-5p	isoform_119915	/	94	115	106	106	10	-46.1	-30.5	0.661605	7.5	2-8,114-108;10-11,106-105;13-22,103-94	1-1,115-115[UP5];9-9,107-107[SIL];12-12,104-104[SIL]	((((((((((.((.(((((((.&.))))))).)).))))))))))	CAGCAGAGAAGGCAUUCGGAGU&UCUCCGGGGGCGUUCUUUGCUG	2	0.847034
isoform_119936:pma-miRN36-3p:974	pma-miRN36-3p	isoform_119936	Probable serine/threonine-protein kinase At1g54610 OS=Arabidopsis thaliana GN=At1g54610 PE=1 SV=1	963	983	974	974	10	-36.1	-23.6	0.65374	11	6-20,978-964	1-5,983-979[UP5];21-21,963-963[UP3]	.(((((((((((((((.....&.....))))))))))))))).	CGAGGGGGAUUAUAGGACUAA&AACUGCCUAUAAUUCUCCUCC	2	0.999879
isoform_120054:pma-miRN82-5p:554	pma-miRN82-5p	isoform_120054	Ricin B-like lectin R40G3 OS=Oryza sativa subsp. japonica GN=R40G3 PE=2 SV=1	543	561	553	554	9	-44.5	-31.2	0.701124	5	1-8,561-554;10-15,553-548;17-20,547-544	9-9,x-x[BULq];16-16,x-x[BULq];21-21,543-543[UP3]	.((((-((((((-((((((((&)))))))).)))))).)))).	GGCCA-GGCAUU-GAGGAGGC&GCCUUCUCCAAUGCCGUGGCG	2	0.659328
isoform_120119:pma-miRN61-5p:1153	pma-miRN61-5p	isoform_120119	Probable galactinol--sucrose galactosyltransferase 5 OS=Arabidopsis thaliana GN=RFS5 PE=1 SV=1	1139	1161	1152	1153	9	-35.2	-23.26	0.660795	11	4-13,1158-1149;17-21,1143-1139	1-3,1161-1159[UP5];14-16,1148-1144[AILt]	(((((.....((((((((((...&...))))))))))--...)))))	UCCGAUGGUUGUCGUGGAAGGAG&GAUCUUCCAUGAC--UUUUCGGA	1	0.478089
isoform_120199:pma-miRN29a-5p:355	pma-miRN29a-5p	isoform_120199	/	343	365	355	355	10	-43.4	-29.9	0.68894	6.5	2-7,364-359;8-16,357-349;18-21,347-344	1-1,365-365[UP5];x-x,358-358[BULt];17-17,348-348[SIL];22-22,343-343[UP3]	.((((.(((((((((.((((((.&.))))))-))))))))).)))).	CGUGCCUUUUCGACCGUCUCCCU&UGGGAGA-GGUUGAAGAAGCACC	1	0.0630528
isoform_120199:pma-miRN29c-5p:355	pma-miRN29c-5p	isoform_120199	/	343	365	355	355	10	-43.4	-29.9	0.68894	6.5	2-7,364-359;8-16,357-349;18-21,347-344	1-1,365-365[UP5];x-x,358-358[BULt];17-17,348-348[SIL];22-22,343-343[UP3]	.((((.(((((((((.((((((.&.))))))-))))))))).)))).	CGUGCCUUUUCGACCGUCUCCCU&UGGGAGA-GGUUGAAGAAGCACC	1	0.0630528
isoform_120333:pma-miR11425d-3p:709	pma-miR11425d-3p	isoform_120333	Vacuolar-sorting receptor 6 OS=Arabidopsis thaliana GN=VSR6 PE=2 SV=3	697	717	708	709	9	-31.7	-20.7	0.652997	10	4-6,714-712;8-21,710-697	1-3,717-715[UP5];7-7,711-711[SIL]	((((((((((((((.(((...&...))).))))))))))))))	GAGGGAAAGGAUGUUGUAAAG&UACUGCUAUAUCUUUUCCUUC	2	1
isoform_120374:pma-miR397b-5p:224	pma-miR397b-5p	isoform_120374	/	212	231	223	224	9	-38.5	-30.4	0.78961	6	1-5,231-227;8-21,225-212	6-7,226-226[AILq]	((((((((((((((.-(((((&)))))..))))))))))))))	CCGUCGACGCUGCAG-CAGUG&UAUUGAGUGCAGCGUUGACGG	0	0.00181946
isoform_12037:pma-miR11512a-3p:1058	pma-miR11512a-3p	isoform_12037	S-adenosylmethionine decarboxylase proenzyme OS=Daucus carota GN=SAMDC PE=2 SV=1	1048	1069	1058	1058	10	-41.9	-27.5	0.656325	9.5	2-9,1068-1061;11-15,1057-1053;17-21,1052-1048	1-1,1069-1069[UP5];10-10,1060-1058[AILt];16-16,x-x[BULq]	(((((-(((((...((((((((.&.))))))))--.))))).)))))	GCAAG-GCAUAUGUGAUGGGGGA&CCCCCCAUC--UUGUGCACUUGU	2	0.909169
isoform_12037:pma-miR11512b-3p:1058	pma-miR11512b-3p	isoform_12037	S-adenosylmethionine decarboxylase proenzyme OS=Daucus carota GN=SAMDC PE=2 SV=1	1048	1069	1058	1058	10	-40.5	-28.5	0.703704	8.5	1-9,1069-1061;11-15,1057-1053;17-21,1052-1048	10-10,1060-1058[AILt];16-16,x-x[BULq]	(((((-(((((...(((((((((&)))))))))--.))))).)))))	GCAAG-GCAUAUGUGAUGGGGGA&UCCCCCAUC--UUGUGCACUUGU	2	0.550232
isoform_120457:pma-miRN59-5p:1793	pma-miRN59-5p	isoform_120457	Succinate dehydrogenase [ubiquinone] flavoprotein subunit, mitochondrial OS=Oryza sativa subsp. japonica GN=SDH1 PE=1 SV=1	1783	1804	1794	1793	11	-28.6	-18.7	0.653846	9	1-5,1804-1800;6-9,1798-1795;11-20,1793-1784	x-x,1799-1799[BULt];10-10,1794-1794[SIL];21-21,1783-1783[UP3]	.((((((((((.((((.(((((&)))))-)))).)))))))))).	ACUUUACAACAAGAGACGAUGC&GUGUU-UCUUAUGUUGUAAAGA	2	0.994467
isoform_120611:pma-miRN88a-5p:445	pma-miRN88a-5p	isoform_120611	Peroxidase 57 OS=Arabidopsis thaliana GN=PER57 PE=1 SV=1	435	454	446	445	11	-34.9	-23.5	0.673352	7.5	1-3,454-452;5-8,450-447;10-18,446-438	4-4,451-451[SIL];9-9,x-x[BULq];19-21,437-435[UP3]	...(((((((((-((((.(((&))).)))).)))))))))...	CACUUGCAACCA-GAGACGCC&GGCUUCUCGUGGUUGUAAAUA	2	0.989334
isoform_120611:pma-miRN88b-5p:445	pma-miRN88b-5p	isoform_120611	Peroxidase 57 OS=Arabidopsis thaliana GN=PER57 PE=1 SV=1	435	454	446	445	11	-34.9	-23.5	0.673352	7.5	1-3,454-452;5-8,450-447;10-18,446-438	4-4,451-451[SIL];9-9,x-x[BULq];19-21,437-435[UP3]	...(((((((((-((((.(((&))).)))).)))))))))...	CACUUGCAACCA-GAGACGCC&GGCUUCUCGUGGUUGUAAAUA	2	0.989334
isoform_120649:pma-miR535a-5p:191	pma-miR535a-5p	isoform_120649	Polyubiquitin 14 OS=Arabidopsis thaliana GN=UBQ14 PE=2 SV=2	177	198	190	191	9	-42.8	-29.6	0.691589	5	1-3,198-196;5-19,195-181;20-21,179-178	4-4,x-x[BULq];x-x,180-180[BULt];22-22,177-177[UP3]	.((.(((((((((((((((-(((&))).)))))))))))))))-)).	CGCUGUGCUCUCUUUCGUU-UCA&UGACAACGAGAGAGAGCAC-GCU	2	0.0657247
isoform_120649:pma-miR535b-5p:191	pma-miR535b-5p	isoform_120649	Polyubiquitin 14 OS=Arabidopsis thaliana GN=UBQ14 PE=2 SV=2	177	198	190	191	9	-42.8	-29.6	0.691589	5	1-3,198-196;5-19,195-181;20-21,179-178	4-4,x-x[BULq];x-x,180-180[BULt];22-22,177-177[UP3]	.((.(((((((((((((((-(((&))).)))))))))))))))-)).	CGCUGUGCUCUCUUUCGUU-UCA&UGACAACGAGAGAGAGCAC-GCU	2	0.0657247
isoform_120649:pma-miR535c-5p:191	pma-miR535c-5p	isoform_120649	Polyubiquitin 14 OS=Arabidopsis thaliana GN=UBQ14 PE=2 SV=2	177	198	190	191	9	-42.8	-29.6	0.691589	5	1-3,198-196;5-19,195-181;20-21,179-178	4-4,x-x[BULq];x-x,180-180[BULt];22-22,177-177[UP3]	.((.(((((((((((((((-(((&))).)))))))))))))))-)).	CGCUGUGCUCUCUUUCGUU-UCA&UGACAACGAGAGAGAGCAC-GCU	2	0.0657247
isoform_120667:pma-miRN59-5p:479	pma-miRN59-5p	isoform_120667	/	469	494	480	479	11	-28.6	-18.6	0.65035	17.5	1-5,494-490;6-19,484-471	x-x,489-485[BULt];20-21,470-469[UP3]	..((((((((((((((.....(((((&)))))-----))))))))))))))..	GAUUUGCAACAUGGGAUCUGAGGCGC&GUGUU-----UCUUAUGUUGUAAAGA	2	0.99636
isoform_120668:pma-miR482i-3p:43	pma-miR482i-3p	isoform_120668	60S ribosomal protein L17 OS=Zea mays GN=RPL17 PE=2 SV=1	29	50	42	43	9	-41.7	-30.8	0.738609	5.5	1-8,50-43;10-15,42-37;16-17,35-34;19-22,32-29	9-9,x-x[BULq];x-x,36-36[BULt];18-18,33-33[SIL]	((((.((.((((((-((((((((&)))))))).))))))-)).))))	GGAGAGGAGAGGAG-AGGAGAGA&UCUUUCCUACUCCUC-CCAUUCC	2	0.628878
isoform_120668:pma-miR482r-3p:43	pma-miR482r-3p	isoform_120668	60S ribosomal protein L17 OS=Zea mays GN=RPL17 PE=2 SV=1	29	50	42	43	9	-41.7	-30.8	0.738609	5.5	1-8,50-43;10-15,42-37;16-17,35-34;19-22,32-29	9-9,x-x[BULq];x-x,36-36[BULt];18-18,33-33[SIL]	((((.((.((((((-((((((((&)))))))).))))))-)).))))	GGAGAGGAGAGGAG-AGGAGAGA&UCUUUCCUACUCCUC-CCAUUCC	2	0.628878
isoform_12067:pma-miR482g-5p:57	pma-miR482g-5p	isoform_12067	CBL-interacting serine/threonine-protein kinase 23 OS=Arabidopsis thaliana GN=CIPK23 PE=1 SV=1	46	72	58	57	11	-40	-27.3	0.6825	17.5	1-5,72-68;8-22,60-46	6-7,67-61[AILt]	(((((((((((((((.......(((((&)))))-----..)))))))))))))))	GGUUUUGCCCUGUUCGAGACUGCCACA&UGUGG-----AAGGAUAGGGUAAGACU	2	0.212745
isoform_12067:pma-miR482h-5p:57	pma-miR482h-5p	isoform_12067	CBL-interacting serine/threonine-protein kinase 23 OS=Arabidopsis thaliana GN=CIPK23 PE=1 SV=1	46	72	58	57	11	-40	-27.3	0.6825	17.5	1-5,72-68;8-22,60-46	6-7,67-61[AILt]	(((((((((((((((.......(((((&)))))-----..)))))))))))))))	GGUUUUGCCCUGUUCGAGACUGCCACA&UGUGG-----AAGGAUAGGGUAAGACU	2	0.212745
isoform_12067:pma-miR482m-5p:57	pma-miR482m-5p	isoform_12067	CBL-interacting serine/threonine-protein kinase 23 OS=Arabidopsis thaliana GN=CIPK23 PE=1 SV=1	46	72	58	57	11	-40	-27.3	0.6825	17.5	1-5,72-68;8-22,60-46	6-7,67-61[AILt]	(((((((((((((((.......(((((&)))))-----..)))))))))))))))	GGUUUUGCCCUGUUCGAGACUGCCACA&UGUGG-----AAGGAUAGGGUAAGACU	2	0.212745
isoform_12067:pma-miR482o-5p:57	pma-miR482o-5p	isoform_12067	CBL-interacting serine/threonine-protein kinase 23 OS=Arabidopsis thaliana GN=CIPK23 PE=1 SV=1	46	72	58	57	11	-40	-27.3	0.6825	17.5	1-5,72-68;8-22,60-46	6-7,67-61[AILt]	(((((((((((((((.......(((((&)))))-----..)))))))))))))))	GGUUUUGCCCUGUUCGAGACUGCCACA&UGUGG-----AAGGAUAGGGUAAGACU	2	0.212745
isoform_12067:pma-miR482p-5p:57	pma-miR482p-5p	isoform_12067	CBL-interacting serine/threonine-protein kinase 23 OS=Arabidopsis thaliana GN=CIPK23 PE=1 SV=1	46	72	58	57	11	-40	-27.3	0.6825	17.5	1-5,72-68;8-22,60-46	6-7,67-61[AILt]	(((((((((((((((.......(((((&)))))-----..)))))))))))))))	GGUUUUGCCCUGUUCGAGACUGCCACA&UGUGG-----AAGGAUAGGGUAAGACU	2	0.212745
isoform_120784:pma-miR396a-5p:941	pma-miR396a-5p	isoform_120784	Growth-regulating factor 1 OS=Arabidopsis thaliana GN=GRF1 PE=1 SV=1	930	951	941	941	10	-34.9	-30.7	0.879656	4	1-6,951-946;7-19,944-932	x-x,945-945[BULt];20-21,931-930[UP3]	..(((((((((((((.((((((&))))))-)))))))))))))..	CCGUUCAAGAAAGCCUGUGGAA&UUCCAC-GGCUUUCUUGAACUU	0	0.00265227
isoform_120784:pma-miR396b-5p:941	pma-miR396b-5p	isoform_120784	Growth-regulating factor 1 OS=Arabidopsis thaliana GN=GRF1 PE=1 SV=1	930	951	941	941	10	-34.9	-30.7	0.879656	4	1-6,951-946;7-19,944-932	x-x,945-945[BULt];20-21,931-930[UP3]	..(((((((((((((.((((((&))))))-)))))))))))))..	CCGUUCAAGAAAGCCUGUGGAA&UUCCAC-GGCUUUCUUGAACUU	0	0.00265227
isoform_120784:pma-miR396c-5p:941	pma-miR396c-5p	isoform_120784	Growth-regulating factor 1 OS=Arabidopsis thaliana GN=GRF1 PE=1 SV=1	930	951	941	941	10	-34.9	-30.7	0.879656	4	1-6,951-946;7-19,944-932	x-x,945-945[BULt];20-21,931-930[UP3]	..(((((((((((((.((((((&))))))-)))))))))))))..	CCGUUCAAGAAAGCCUGUGGAA&UUCCAC-GGCUUUCUUGAACUU	0	0.00265227
isoform_120784:pma-miR396d-5p:941	pma-miR396d-5p	isoform_120784	Growth-regulating factor 1 OS=Arabidopsis thaliana GN=GRF1 PE=1 SV=1	930	951	941	941	10	-34.9	-30.7	0.879656	4	1-6,951-946;7-19,944-932	x-x,945-945[BULt];20-21,931-930[UP3]	..(((((((((((((.((((((&))))))-)))))))))))))..	CCGUUCAAGAAAGCCUGUGGAA&UUCCAC-GGCUUUCUUGAACUU	0	0.00265227
isoform_120784:pma-miR396e-5p:941	pma-miR396e-5p	isoform_120784	Growth-regulating factor 1 OS=Arabidopsis thaliana GN=GRF1 PE=1 SV=1	930	951	941	941	10	-34.9	-30.7	0.879656	4	1-6,951-946;7-19,944-932	x-x,945-945[BULt];20-21,931-930[UP3]	..(((((((((((((.((((((&))))))-)))))))))))))..	CCGUUCAAGAAAGCCUGUGGAA&UUCCAC-GGCUUUCUUGAACUU	0	0.00265227
isoform_120784:pma-miR396f-5p:941	pma-miR396f-5p	isoform_120784	Growth-regulating factor 1 OS=Arabidopsis thaliana GN=GRF1 PE=1 SV=1	930	951	941	941	10	-33.8	-29.2	0.863905	4	1-8,951-944;9-19,942-932	x-x,943-943[BULt];20-21,931-930[UP3]	..(((((((((((.((((((((&))))))))-)))))))))))..	CCGUUCAAGAAAGCCUGUGGAA&UUCCACAG-CUUUCUUGAACUA	0	0.00295494
isoform_120930:pma-miR11425d-3p:1130	pma-miR11425d-3p	isoform_120930	Peptidyl-prolyl cis-trans isomerase CYP63 OS=Arabidopsis thaliana GN=CYP63 PE=1 SV=1	1119	1140	1130	1130	10	-31.7	-21.4	0.675079	9.5	3-5,1138-1136;6-9,1134-1131;11-21,1129-1119	1-2,1140-1139[UP5];x-x,1135-1135[BULt];10-10,1130-1130[SIL]	(((((((((((.((((.(((..&..)))-)))).)))))))))))	GAGGGAAAAGACAUGGUCGGAA&UACUG-CUAUAUCUUUUCCUUC	1	0.86186
isoform_120966:pma-miRN77-3p:3055	pma-miRN77-3p	isoform_120966	Disease resistance protein TAO1 OS=Arabidopsis thaliana GN=TAO1 PE=4 SV=1	3045	3065	3056	3055	11	-43.9	-37.4	0.851936	4	2-7,3064-3059;9-21,3057-3045	1-1,3065-3065[UP5];8-8,3058-3058[SIL]	(((((((((((((.((((((.&.)))))).)))))))))))))	GGCAGCUUGGCGAACCUCCAC&UUGGAGGCUCGUCAAGCUGCC	1	0.53766
isoform_120980:pma-miR946a-3p:438	pma-miR946a-3p	isoform_120980	DEAD-box ATP-dependent RNA helicase 20 OS=Oryza sativa subsp. japonica GN=Os01g0197200 PE=3 SV=2	427	447	438	438	10	-42.4	-28.8	0.679245	7.5	1-5,447-443;7-13,441-435;15-20,434-429	6-6,442-442[SIL];14-14,x-x[BULq];21-22,428-427[UP3]	..((((((-(((((((.(((((&))))).))))))).))))))..	GGGUGGAU-GGGGAGGAGCUGG&UCAGUCCUUCCCCUAUCCACAU	2	0.660755
isoform_120980:pma-miR946c-3p:438	pma-miR946c-3p	isoform_120980	DEAD-box ATP-dependent RNA helicase 20 OS=Oryza sativa subsp. japonica GN=Os01g0197200 PE=3 SV=2	427	447	438	438	10	-42.4	-28.8	0.679245	7.5	1-5,447-443;7-13,441-435;15-20,434-429	6-6,442-442[SIL];14-14,x-x[BULq];21-22,428-427[UP3]	..((((((-(((((((.(((((&))))).))))))).))))))..	GGGUGGAU-GGGGAGGAGCUGG&UCAGUCCUUCCCCUAUCCACAU	2	0.660755
isoform_120980:pma-miR946d-3p:438	pma-miR946d-3p	isoform_120980	DEAD-box ATP-dependent RNA helicase 20 OS=Oryza sativa subsp. japonica GN=Os01g0197200 PE=3 SV=2	427	447	438	438	10	-45.9	-32.8	0.714597	6	1-5,447-443;7-13,441-435;15-20,434-429	6-6,442-442[SIL];14-14,x-x[BULq];21-22,428-427[UP3]	..((((((-(((((((.(((((&))))).))))))).))))))..	GGGUGGAU-GGGGAGGAGCUGG&CCAGCCCUUCCCCUAUCCACAU	2	0.502155
isoform_120980:pma-miR946f-3p:438	pma-miR946f-3p	isoform_120980	DEAD-box ATP-dependent RNA helicase 20 OS=Oryza sativa subsp. japonica GN=Os01g0197200 PE=3 SV=2	427	447	438	438	10	-45.9	-32.8	0.714597	6	1-5,447-443;7-13,441-435;15-20,434-429	6-6,442-442[SIL];14-14,x-x[BULq];21-22,428-427[UP3]	..((((((-(((((((.(((((&))))).))))))).))))))..	GGGUGGAU-GGGGAGGAGCUGG&CCAGCCCUUCCCCUAUCCACAU	2	0.502155
isoform_120980:pma-miR946h-3p:438	pma-miR946h-3p	isoform_120980	DEAD-box ATP-dependent RNA helicase 20 OS=Oryza sativa subsp. japonica GN=Os01g0197200 PE=3 SV=2	427	447	438	438	10	-45.9	-32.8	0.714597	6	1-5,447-443;7-13,441-435;15-20,434-429	6-6,442-442[SIL];14-14,x-x[BULq];21-22,428-427[UP3]	..((((((-(((((((.(((((&))))).))))))).))))))..	GGGUGGAU-GGGGAGGAGCUGG&CCAGCCCUUCCCCUAUCCACAU	2	0.502155
isoform_120980:pma-miR946i-3p:438	pma-miR946i-3p	isoform_120980	DEAD-box ATP-dependent RNA helicase 20 OS=Oryza sativa subsp. japonica GN=Os01g0197200 PE=3 SV=2	427	447	438	438	10	-45.9	-32.8	0.714597	6	1-5,447-443;7-13,441-435;15-20,434-429	6-6,442-442[SIL];14-14,x-x[BULq];21-22,428-427[UP3]	..((((((-(((((((.(((((&))))).))))))).))))))..	GGGUGGAU-GGGGAGGAGCUGG&CCAGCCCUUCCCCUAUCCACAU	2	0.502155
isoform_120980:pma-miR946k-3p:438	pma-miR946k-3p	isoform_120980	DEAD-box ATP-dependent RNA helicase 20 OS=Oryza sativa subsp. japonica GN=Os01g0197200 PE=3 SV=2	427	447	438	438	10	-42.4	-28.8	0.679245	7.5	1-5,447-443;7-13,441-435;15-20,434-429	6-6,442-442[SIL];14-14,x-x[BULq];21-22,428-427[UP3]	..((((((-(((((((.(((((&))))).))))))).))))))..	GGGUGGAU-GGGGAGGAGCUGG&UCAGUCCUUCCCCUAUCCACAU	2	0.660755
isoform_120980:pma-miR946l-3p:438	pma-miR946l-3p	isoform_120980	DEAD-box ATP-dependent RNA helicase 20 OS=Oryza sativa subsp. japonica GN=Os01g0197200 PE=3 SV=2	427	447	438	438	10	-45.9	-32.8	0.714597	6	1-5,447-443;7-13,441-435;15-20,434-429	6-6,442-442[SIL];14-14,x-x[BULq];21-22,428-427[UP3]	..((((((-(((((((.(((((&))))).))))))).))))))..	GGGUGGAU-GGGGAGGAGCUGG&CCAGCCCUUCCCCUAUCCACAU	2	0.502155
isoform_120980:pma-miR946r-3p:438	pma-miR946r-3p	isoform_120980	DEAD-box ATP-dependent RNA helicase 20 OS=Oryza sativa subsp. japonica GN=Os01g0197200 PE=3 SV=2	426	446	438	438	10	-43	-29.3	0.681395	7.5	1-4,446-443;6-9,441-438;11-19,437-429;22-22,426-426	5-5,442-442[SIL];10-10,x-x[BULq];20-21,428-427[SIL]	(..(((((((((-((((.((((&)))).)))).)))))))))..)	GGGGUGGAUGGG-GAGGAGCUG&CAGCCCUUCUCCUAUCCACAAC	2	0.652688
isoform_120980:pma-miR946t-3p:438	pma-miR946t-3p	isoform_120980	DEAD-box ATP-dependent RNA helicase 20 OS=Oryza sativa subsp. japonica GN=Os01g0197200 PE=3 SV=2	427	447	438	438	10	-42.4	-28.8	0.679245	7.5	1-5,447-443;7-13,441-435;15-20,434-429	6-6,442-442[SIL];14-14,x-x[BULq];21-22,428-427[UP3]	..((((((-(((((((.(((((&))))).))))))).))))))..	GGGUGGAU-GGGGAGGAGCUGG&UCAGUCCUUCCCCUAUCCACAU	2	0.660755
isoform_120989:pma-miRN22a-5p:967	pma-miRN22a-5p	isoform_120989	Alpha-galactosidase OS=Coffea arabica PE=1 SV=1	955	975	966	967	9	-35.4	-26.4	0.745763	10.5	5-6,971-970;8-21,968-955	1-4,975-972[UP5];7-7,969-969[SIL]	((((((((((((((.((....&....)).))))))))))))))	UGGGCUGGGCCGCUGUCCAAC&UAUUGAAAGCGGCUCAGUUCA	1	0.0266471
isoform_120989:pma-miRN22b-5p:967	pma-miRN22b-5p	isoform_120989	Alpha-galactosidase OS=Coffea arabica PE=1 SV=1	955	975	966	967	9	-35.4	-26.4	0.745763	10.5	5-6,971-970;8-21,968-955	1-4,975-972[UP5];7-7,969-969[SIL]	((((((((((((((.((....&....)).))))))))))))))	UGGGCUGGGCCGCUGUCCAAC&UAUUGAAAGCGGCUCAGUUCA	1	0.0266471
isoform_120994:pma-miRN61-5p:607	pma-miRN61-5p	isoform_120994	/	593	616	607	607	10	-35.2	-24.66	0.700568	9	1-10,616-607;11-13,605-603;17-21,597-593	x-x,606-606[BULt];14-16,602-598[AILt]	(((((.....(((.((((((((((&))))))))))-)))--...)))))	UCCGAUUUAUGUCGAUGGGAGGUC&GAUCUUCCAU-GAC--UUUUCGGA	2	0.693001
isoform_121052:pma-miR168-5p:733	pma-miR168-5p	isoform_121052	Protein argonaute 1A OS=Oryza sativa subsp. japonica GN=AGO1A PE=2 SV=1	722	742	733	733	10	-43.7	-40.9	0.935927	4	3-21,740-722	1-2,742-741[UP5]	(((((((((((((((((((..&..)))))))))))))))))))	UUCCCGACCUGCGCCAAGCUG&UCGCUUGGUGCAGGUCGGGAA	2	0.000838958
isoform_12105:pma-miR11571-5p:1394	pma-miR11571-5p	isoform_12105	NAC domain-containing protein 45 OS=Arabidopsis thaliana GN=NAC045 PE=2 SV=1	1383	1403	1394	1394	10	-37.4	-26.5	0.708556	6.5	2-10,1402-1394;12-20,1392-1384	1-1,1403-1403[UP5];11-11,1393-1393[SIL];21-21,1383-1383[UP3]	.(((((((((.(((((((((.&.))))))))).))))))))).	CGUGAGGGAACUGGAAUCCAG&UUGGAUUUCGCUUCCCUCAUC	1	0.177201
isoform_121090:pma-miR396f-3p:203	pma-miR396f-3p	isoform_121090	Proteasome subunit beta type-2-B OS=Arabidopsis thaliana GN=PBD2 PE=1 SV=1	191	212	203	203	10	-37.5	-24.6	0.656	9	1-2,212-211;4-4,209-209;7-13,206-200;14-20,198-192	3-3,210-210[SIL];5-6,208-207[SIL];x-x,199-199[BULt];21-21,191-191[UP3]	.(((((((.(((((((..(.((&)).)..)))))))-))))))).	AUUCCCACAAGCUUUUGGGUGC&GCUCAAGAAAGCU-GUGGGAAA	2	0.7994
isoform_121122:pma-miR482f-3p:201	pma-miR482f-3p	isoform_121122	Receptor kinase-like protein Xa21 OS=Oryza sativa subsp. indica GN=XA21 PE=1 SV=1	189	210	201	201	10	-44.1	-38.5	0.873016	2	1-15,210-196;17-22,194-189	16-16,195-195[SIL]	((((((.(((((((((((((((&))))))))))))))).))))))	GGAAUGAGAGGAGUGGGGAAGA&UCUUCCCUACUCCUCCCAUUCC	0	0.000910144
isoform_121122:pma-miR482g-3p:201	pma-miR482g-3p	isoform_121122	Receptor kinase-like protein Xa21 OS=Oryza sativa subsp. indica GN=XA21 PE=1 SV=1	189	210	201	201	10	-44.1	-38.5	0.873016	2	1-15,210-196;17-22,194-189	16-16,195-195[SIL]	((((((.(((((((((((((((&))))))))))))))).))))))	GGAAUGAGAGGAGUGGGGAAGA&UCUUCCCUACUCCUCCCAUUCC	0	0.000910144
isoform_121122:pma-miR482h-3p:201	pma-miR482h-3p	isoform_121122	Receptor kinase-like protein Xa21 OS=Oryza sativa subsp. indica GN=XA21 PE=1 SV=1	189	210	201	201	10	-44.1	-38.5	0.873016	2	1-15,210-196;17-22,194-189	16-16,195-195[SIL]	((((((.(((((((((((((((&))))))))))))))).))))))	GGAAUGAGAGGAGUGGGGAAGA&UCUUCCCUACUCCUCCCAUUCC	0	0.000910144
isoform_121122:pma-miR482i-3p:201	pma-miR482i-3p	isoform_121122	Receptor kinase-like protein Xa21 OS=Oryza sativa subsp. indica GN=XA21 PE=1 SV=1	189	210	201	201	10	-41.7	-35.6	0.853717	3	1-15,210-196;17-22,194-189	16-16,195-195[SIL]	((((((.(((((((((((((((&))))))))))))))).))))))	GGAAUGAGAGGAGUGGGGAAGA&UCUUUCCUACUCCUCCCAUUCC	0	0.00242521
isoform_121122:pma-miR482m-3p:201	pma-miR482m-3p	isoform_121122	Receptor kinase-like protein Xa21 OS=Oryza sativa subsp. indica GN=XA21 PE=1 SV=1	189	210	201	201	10	-44.1	-38.5	0.873016	2	1-15,210-196;17-22,194-189	16-16,195-195[SIL]	((((((.(((((((((((((((&))))))))))))))).))))))	GGAAUGAGAGGAGUGGGGAAGA&UCUUCCCUACUCCUCCCAUUCC	0	0.000910144
isoform_121122:pma-miR482o-3p:201	pma-miR482o-3p	isoform_121122	Receptor kinase-like protein Xa21 OS=Oryza sativa subsp. indica GN=XA21 PE=1 SV=1	189	210	201	201	10	-44.1	-38.5	0.873016	2	1-15,210-196;17-22,194-189	16-16,195-195[SIL]	((((((.(((((((((((((((&))))))))))))))).))))))	GGAAUGAGAGGAGUGGGGAAGA&UCUUCCCUACUCCUCCCAUUCC	0	0.000910144
isoform_121122:pma-miR482r-3p:201	pma-miR482r-3p	isoform_121122	Receptor kinase-like protein Xa21 OS=Oryza sativa subsp. indica GN=XA21 PE=1 SV=1	189	210	201	201	10	-41.7	-35.6	0.853717	3	1-15,210-196;17-22,194-189	16-16,195-195[SIL]	((((((.(((((((((((((((&))))))))))))))).))))))	GGAAUGAGAGGAGUGGGGAAGA&UCUUUCCUACUCCUCCCAUUCC	0	0.00242521
isoform_121169:pma-miR11482-3p:920	pma-miR11482-3p	isoform_121169	Probable disease resistance protein At1g61180 OS=Arabidopsis thaliana GN=At1g61180 PE=2 SV=2	908	929	920	920	10	-39.6	-31.4	0.792929	5	2-7,928-923;10-22,920-908	1-1,929-929[UP5];8-9,922-921[SIL]	(((((((((((((..((((((.&.))))))..)))))))))))))	UGGAUUGCAGAAGAUCUGGUUU&UAACCAGUCCUUCUGCAAUCCA	0	0.00212238
isoform_121197:pma-miRN19a-3p:778	pma-miRN19a-3p	isoform_121197	/	768	789	779	778	11	-35.3	-25.5	0.72238	6	2-9,788-781;10-18,779-771;20-21,769-768	1-1,789-789[UP5];x-x,780-780[BULt];19-19,770-770[SIL]	((.(((((((((.((((((((.&.))))))))-))))))))).))	UCUUGGAAUGGAUGGCUUGGAG&UUCCAAGCU-UCCGUUUCAUGA	2	0.54872
isoform_121197:pma-miRN19b-3p:778	pma-miRN19b-3p	isoform_121197	/	768	789	779	778	11	-35.3	-25.5	0.72238	6	2-9,788-781;10-18,779-771;20-21,769-768	1-1,789-789[UP5];x-x,780-780[BULt];19-19,770-770[SIL]	((.(((((((((.((((((((.&.))))))))-))))))))).))	UCUUGGAAUGGAUGGCUUGGAG&UUCCAAGCU-UCCGUUUCAUGA	2	0.54872
isoform_121197:pma-miRN19c-3p:778	pma-miRN19c-3p	isoform_121197	/	768	789	779	778	11	-35.3	-25.5	0.72238	6	2-9,788-781;10-18,779-771;20-21,769-768	1-1,789-789[UP5];x-x,780-780[BULt];19-19,770-770[SIL]	((.(((((((((.((((((((.&.))))))))-))))))))).))	UCUUGGAAUGGAUGGCUUGGAG&UUCCAAGCU-UCCGUUUCAUGA	2	0.54872
isoform_121242:pma-miR11512a-5p:37	pma-miR11512a-5p	isoform_121242	Cysteine proteinase RD21A OS=Arabidopsis thaliana GN=RD21A PE=1 SV=1	26	46	37	37	10	-31.7	-22.5	0.709779	6	1-9,46-38;11-16,36-31;18-21,29-26	10-10,37-37[SIL];17-17,30-30[SIL]	((((.((((((.(((((((((&))))))))).)))))).))))	GAUGGCCAAUCCUGUGCAUUU&AAGUGCAUAAGAUUGGGUAUU	2	0.50962
isoform_121309:pma-miR11466a-3p:915	pma-miR11466a-3p	isoform_121309	/	903	924	915	915	10	-36.3	-25.5	0.702479	10.5	4-18,921-907;19-20,905-904	1-3,924-922[UP5];x-x,906-906[BULt];21-21,903-903[UP3]	.((.(((((((((((((((...&...)))))))))))))))-)).	CCUGCCGCAUCACGAGGCGUUG&AAGUGUCUUGUGAUGUGG-AGA	2	0.457657
isoform_121309:pma-miR11466b-3p:915	pma-miR11466b-3p	isoform_121309	/	903	924	915	915	10	-36.3	-25.5	0.702479	10.5	4-18,921-907;19-20,905-904	1-3,924-922[UP5];x-x,906-906[BULt];21-21,903-903[UP3]	.((.(((((((((((((((...&...)))))))))))))))-)).	CCUGCCGCAUCACGAGGCGUUG&AAGUGUCUUGUGAUGUGG-AGA	2	0.457657
isoform_121309:pma-miR11466c-3p:915	pma-miR11466c-3p	isoform_121309	/	903	924	915	915	10	-36.3	-25.5	0.702479	10.5	4-18,921-907;19-20,905-904	1-3,924-922[UP5];x-x,906-906[BULt];21-21,903-903[UP3]	.((.(((((((((((((((...&...)))))))))))))))-)).	CCUGCCGCAUCACGAGGCGUUG&AAGUGUCUUGUGAUGUGG-AGA	2	0.457657
isoform_121309:pma-miR11466g-3p:915	pma-miR11466g-3p	isoform_121309	/	903	924	915	915	10	-36.3	-25.5	0.702479	10.5	4-18,921-907;19-20,905-904	1-3,924-922[UP5];x-x,906-906[BULt];21-21,903-903[UP3]	.((.(((((((((((((((...&...)))))))))))))))-)).	CCUGCCGCAUCACGAGGCGUUG&AAGUGUCUUGUGAUGUGG-AGA	2	0.457657
isoform_121309:pma-miR11466h-3p:915	pma-miR11466h-3p	isoform_121309	/	903	924	915	915	10	-36.3	-25.5	0.702479	10.5	4-18,921-907;19-20,905-904	1-3,924-922[UP5];x-x,906-906[BULt];21-21,903-903[UP3]	.((.(((((((((((((((...&...)))))))))))))))-)).	CCUGCCGCAUCACGAGGCGUUG&AAGUGUCUUGUGAUGUGG-AGA	2	0.457657
isoform_121309:pma-miR11466i-3p:915	pma-miR11466i-3p	isoform_121309	/	903	924	915	915	10	-36.3	-25.5	0.702479	10.5	4-18,921-907;19-20,905-904	1-3,924-922[UP5];x-x,906-906[BULt];21-21,903-903[UP3]	.((.(((((((((((((((...&...)))))))))))))))-)).	CCUGCCGCAUCACGAGGCGUUG&AAGUGUCUUGUGAUGUGG-AGA	2	0.457657
isoform_121309:pma-miR11466j-3p:915	pma-miR11466j-3p	isoform_121309	/	903	924	915	915	10	-36.3	-25.5	0.702479	10.5	4-18,921-907;19-20,905-904	1-3,924-922[UP5];x-x,906-906[BULt];21-21,903-903[UP3]	.((.(((((((((((((((...&...)))))))))))))))-)).	CCUGCCGCAUCACGAGGCGUUG&AAGUGUCUUGUGAUGUGG-AGA	2	0.457657
isoform_121309:pma-miRN57-3p:915	pma-miRN57-3p	isoform_121309	/	903	924	915	915	10	-38.4	-28.2	0.734375	9.5	4-18,921-907;19-20,905-904	1-3,924-922[UP5];x-x,906-906[BULt];21-21,903-903[UP3]	.((.(((((((((((((((...&...)))))))))))))))-)).	CCUGCCGCAUCACGAGGCGUUG&AAGUGCCUUGUGAUGUGG-AGA	2	0.222594
isoform_12163:pma-miR11425a-5p:1048	pma-miR11425a-5p	isoform_12163	Probable LRR receptor-like serine/threonine-protein kinase At1g67720 OS=Arabidopsis thaliana GN=At1g67720 PE=2 SV=1	1038	1057	1048	1048	10	-24.4	-16.6	0.680328	3.5	1-5,1057-1053;7-13,1051-1045;15-20,1043-1038	6-6,1052-1052[SIL];14-14,1044-1044[SIL]	((((((.(((((((.(((((&))))).))))))).))))))	GGAAAAGAUAUAGCCGUAAA&UUUACUGCUAUAUAUUUUCU	1	0.856395
isoform_12163:pma-miR11425e-5p:1048	pma-miR11425e-5p	isoform_12163	Probable LRR receptor-like serine/threonine-protein kinase At1g67720 OS=Arabidopsis thaliana GN=At1g67720 PE=2 SV=1	1038	1057	1048	1048	10	-24.4	-16.6	0.680328	3.5	1-5,1057-1053;7-13,1051-1045;15-20,1043-1038	6-6,1052-1052[SIL];14-14,1044-1044[SIL]	((((((.(((((((.(((((&))))).))))))).))))))	GGAAAAGAUAUAGCCGUAAA&UUUACUGCUAUAUAUUUUCU	1	0.856395
isoform_12163:pma-miR11425f-3p:1048	pma-miR11425f-3p	isoform_12163	Probable LRR receptor-like serine/threonine-protein kinase At1g67720 OS=Arabidopsis thaliana GN=At1g67720 PE=2 SV=1	1037	1057	1048	1048	10	-29.8	-26.5	0.889262	2	1-5,1057-1053;7-21,1051-1037	6-6,1052-1052[SIL]	(((((((((((((((.(((((&))))).)))))))))))))))	AGGAAAAGAUAUAGCCGUAAA&UUUACUGCUAUAUCUUUUCCU	1	0.00647469
isoform_12163:pma-miR11425g-3p:1048	pma-miR11425g-3p	isoform_12163	Probable LRR receptor-like serine/threonine-protein kinase At1g67720 OS=Arabidopsis thaliana GN=At1g67720 PE=2 SV=1	1037	1057	1048	1048	10	-29.8	-26.5	0.889262	2	1-5,1057-1053;7-21,1051-1037	6-6,1052-1052[SIL]	(((((((((((((((.(((((&))))).)))))))))))))))	AGGAAAAGAUAUAGCCGUAAA&UUUACUGCUAUAUCUUUUCCU	1	0.00647469
isoform_12163:pma-miR11425h-3p:1048	pma-miR11425h-3p	isoform_12163	Probable LRR receptor-like serine/threonine-protein kinase At1g67720 OS=Arabidopsis thaliana GN=At1g67720 PE=2 SV=1	1038	1057	1048	1048	10	-29.2	-19.3	0.660959	3.5	1-5,1057-1053;7-16,1051-1042;18-20,1040-1038	6-6,1052-1052[SIL];17-17,1041-1041[SIL]	(((.((((((((((.(((((&))))).)))))))))).)))	GGAAAAGAUAUAGCCGUAAA&UUUACUGCUAUAUCUUCUCU	1	0.945445
isoform_12163:pma-miR11425i-3p:1048	pma-miR11425i-3p	isoform_12163	Probable LRR receptor-like serine/threonine-protein kinase At1g67720 OS=Arabidopsis thaliana GN=At1g67720 PE=2 SV=1	1037	1057	1048	1048	10	-32.1	-23.7	0.738318	7	4-5,1054-1053;7-21,1051-1037	1-3,1057-1055[UP5];6-6,1052-1052[SIL]	(((((((((((((((.((...&...)).)))))))))))))))	AGGAAAAGAUAUAGCCGUAAA&UUGACAGCUAUAUCUUUUCCU	1	0.117616
isoform_12163:pma-miR11425j-3p:1048	pma-miR11425j-3p	isoform_12163	Probable LRR receptor-like serine/threonine-protein kinase At1g67720 OS=Arabidopsis thaliana GN=At1g67720 PE=2 SV=1	1037	1057	1048	1048	10	-32.1	-23.4	0.728972	7	4-5,1054-1053;7-21,1051-1037	1-3,1057-1055[UP5];6-6,1052-1052[SIL]	(((((((((((((((.((...&...)).)))))))))))))))	AGGAAAAGAUAUAGCCGUAAA&UUCACAGCUAUAUCUUUUCCU	1	0.167581
isoform_121671:pma-miR11487a-3p:1574	pma-miR11487a-3p	isoform_121671	Peptidyl-prolyl cis-trans isomerase CYP65 OS=Arabidopsis thaliana GN=CYP65 PE=2 SV=1	1563	1586	1574	1574	10	-35.3	-23.92	0.67762	13.5	1-9,1586-1578;12-20,1572-1564	10-11,1577-1573[AILt];21-21,1563-1563[UP3]	.(((((((((.....(((((((((&)))))))))---..))))))))).	UCUGAGAGGGGCAUUGUCAGUAUG&CAUAUUGAU---CGCCUUCUCAGU	1	0.218599
isoform_121671:pma-miR11487b-3p:1574	pma-miR11487b-3p	isoform_121671	Peptidyl-prolyl cis-trans isomerase CYP65 OS=Arabidopsis thaliana GN=CYP65 PE=2 SV=1	1563	1586	1574	1574	10	-35.3	-23.92	0.67762	13.5	1-9,1586-1578;12-20,1572-1564	10-11,1577-1573[AILt];21-21,1563-1563[UP3]	.(((((((((.....(((((((((&)))))))))---..))))))))).	UCUGAGAGGGGCAUUGUCAGUAUG&CAUAUUGAU---CGCCUUCUCAGU	1	0.218599
isoform_121671:pma-miR11487c-3p:1574	pma-miR11487c-3p	isoform_121671	Peptidyl-prolyl cis-trans isomerase CYP65 OS=Arabidopsis thaliana GN=CYP65 PE=2 SV=1	1563	1586	1574	1574	10	-35.3	-23.92	0.67762	13.5	1-9,1586-1578;12-20,1572-1564	10-11,1577-1573[AILt];21-21,1563-1563[UP3]	.(((((((((.....(((((((((&)))))))))---..))))))))).	UCUGAGAGGGGCAUUGUCAGUAUG&CAUAUUGAU---CGCCUUCUCAGU	1	0.218599
isoform_121671:pma-miR11487d-3p:1574	pma-miR11487d-3p	isoform_121671	Peptidyl-prolyl cis-trans isomerase CYP65 OS=Arabidopsis thaliana GN=CYP65 PE=2 SV=1	1563	1586	1574	1574	10	-35.3	-23.92	0.67762	13.5	1-9,1586-1578;12-20,1572-1564	10-11,1577-1573[AILt];21-21,1563-1563[UP3]	.(((((((((.....(((((((((&)))))))))---..))))))))).	UCUGAGAGGGGCAUUGUCAGUAUG&CAUAUUGAU---CGCCUUCUCAGU	1	0.218599
isoform_121671:pma-miR11487e-3p:1574	pma-miR11487e-3p	isoform_121671	Peptidyl-prolyl cis-trans isomerase CYP65 OS=Arabidopsis thaliana GN=CYP65 PE=2 SV=1	1563	1586	1574	1574	10	-35.3	-23.92	0.67762	13.5	1-9,1586-1578;12-20,1572-1564	10-11,1577-1573[AILt];21-21,1563-1563[UP3]	.(((((((((.....(((((((((&)))))))))---..))))))))).	UCUGAGAGGGGCAUUGUCAGUAUG&CAUAUUGAU---CGCCUUCUCAGU	1	0.218599
isoform_121671:pma-miR11487f-3p:1574	pma-miR11487f-3p	isoform_121671	Peptidyl-prolyl cis-trans isomerase CYP65 OS=Arabidopsis thaliana GN=CYP65 PE=2 SV=1	1563	1586	1574	1574	10	-35.3	-23.92	0.67762	13.5	1-9,1586-1578;12-20,1572-1564	10-11,1577-1573[AILt];21-21,1563-1563[UP3]	.(((((((((.....(((((((((&)))))))))---..))))))))).	UCUGAGAGGGGCAUUGUCAGUAUG&CAUAUUGAU---CGCCUUCUCAGU	1	0.218599
isoform_121671:pma-miR11487g-3p:1574	pma-miR11487g-3p	isoform_121671	Peptidyl-prolyl cis-trans isomerase CYP65 OS=Arabidopsis thaliana GN=CYP65 PE=2 SV=1	1563	1586	1574	1574	10	-35.3	-23.92	0.67762	13.5	1-9,1586-1578;12-20,1572-1564	10-11,1577-1573[AILt];21-21,1563-1563[UP3]	.(((((((((.....(((((((((&)))))))))---..))))))))).	UCUGAGAGGGGCAUUGUCAGUAUG&CAUAUUGAU---CGCCUUCUCAGU	1	0.218599
isoform_121671:pma-miR11487h-3p:1574	pma-miR11487h-3p	isoform_121671	Peptidyl-prolyl cis-trans isomerase CYP65 OS=Arabidopsis thaliana GN=CYP65 PE=2 SV=1	1563	1586	1574	1574	10	-35.3	-23.92	0.67762	13.5	1-9,1586-1578;12-20,1572-1564	10-11,1577-1573[AILt];21-21,1563-1563[UP3]	.(((((((((.....(((((((((&)))))))))---..))))))))).	UCUGAGAGGGGCAUUGUCAGUAUG&CAUAUUGAU---CGCCUUCUCAGU	1	0.218599
isoform_12167:pma-miR169a-5p:1630	pma-miR169a-5p	isoform_12167	Probable nucleoredoxin 1-2 OS=Oryza sativa subsp. japonica GN=Os03g0405900 PE=2 SV=1	1619	1639	1630	1630	10	-42.9	-29.28	0.682517	5	1-12,1639-1628;16-19,1624-1621	13-15,1627-1625[SIL];20-21,1620-1619[UP3]	..((((...((((((((((((&))))))))))))...))))..	GAGGCAUCCCAUCCUUGGCUG&CAGCCAAGGAUGACUUGCCGG	2	0.230385
isoform_12167:pma-miR169b-5p:1630	pma-miR169b-5p	isoform_12167	Probable nucleoredoxin 1-2 OS=Oryza sativa subsp. japonica GN=Os03g0405900 PE=2 SV=1	1619	1639	1630	1630	10	-42.9	-29.28	0.682517	5	1-12,1639-1628;16-19,1624-1621	13-15,1627-1625[SIL];20-21,1620-1619[UP3]	..((((...((((((((((((&))))))))))))...))))..	GAGGCAUCCCAUCCUUGGCUG&CAGCCAAGGAUGACUUGCCGG	2	0.230385
isoform_12167:pma-miR169c-5p:1630	pma-miR169c-5p	isoform_12167	Probable nucleoredoxin 1-2 OS=Oryza sativa subsp. japonica GN=Os03g0405900 PE=2 SV=1	1619	1639	1630	1630	10	-42.9	-29.28	0.682517	5	1-12,1639-1628;16-19,1624-1621	13-15,1627-1625[SIL];20-21,1620-1619[UP3]	..((((...((((((((((((&))))))))))))...))))..	GAGGCAUCCCAUCCUUGGCUG&CAGCCAAGGAUGACUUGCCGG	2	0.230385
isoform_12167:pma-miR169d-5p:1630	pma-miR169d-5p	isoform_12167	Probable nucleoredoxin 1-2 OS=Oryza sativa subsp. japonica GN=Os03g0405900 PE=2 SV=1	1619	1639	1630	1630	10	-42.9	-29.28	0.682517	5	1-12,1639-1628;16-19,1624-1621	13-15,1627-1625[SIL];20-21,1620-1619[UP3]	..((((...((((((((((((&))))))))))))...))))..	GAGGCAUCCCAUCCUUGGCUG&CAGCCAAGGAUGACUUGCCGG	2	0.230385
isoform_12167:pma-miR169f-5p:1630	pma-miR169f-5p	isoform_12167	Probable nucleoredoxin 1-2 OS=Oryza sativa subsp. japonica GN=Os03g0405900 PE=2 SV=1	1619	1639	1630	1630	10	-42.9	-29.28	0.682517	5	1-12,1639-1628;16-19,1624-1621	13-15,1627-1625[SIL];20-21,1620-1619[UP3]	..((((...((((((((((((&))))))))))))...))))..	GAGGCAUCCCAUCCUUGGCUG&CAGCCAAGGAUGACUUGCCGG	2	0.230385
isoform_12167:pma-miR169g-5p:1630	pma-miR169g-5p	isoform_12167	Probable nucleoredoxin 1-2 OS=Oryza sativa subsp. japonica GN=Os03g0405900 PE=2 SV=1	1619	1639	1630	1630	10	-42.9	-29.28	0.682517	5	1-12,1639-1628;16-19,1624-1621	13-15,1627-1625[SIL];20-21,1620-1619[UP3]	..((((...((((((((((((&))))))))))))...))))..	GAGGCAUCCCAUCCUUGGCUG&CAGCCAAGGAUGACUUGCCGG	2	0.230385
isoform_121729:pma-miR946b-3p:452	pma-miR946b-3p	isoform_121729	DnaJ protein ERDJ3B OS=Oryza sativa subsp. japonica GN=ERDJ3B PE=1 SV=1	439	461	452	452	10	-38	-25.7	0.676316	11	4-13,458-449;15-19,446-442	1-3,461-459[UP5];14-14,448-447[AILt];20-22,441-439[UP3]	...(((((..((((((((((...&...))))))))))-.)))))...	GUGGUGGAAGAGGAGGAGGUGGC&UAGACCUUCUCCU-AUCCACAAU	2	0.812427
isoform_121729:pma-miR946m-3p:452	pma-miR946m-3p	isoform_121729	DnaJ protein ERDJ3B OS=Oryza sativa subsp. japonica GN=ERDJ3B PE=1 SV=1	439	461	452	452	10	-38	-25.7	0.676316	11	4-13,458-449;15-19,446-442	1-3,461-459[UP5];14-14,448-447[AILt];20-22,441-439[UP3]	...(((((..((((((((((...&...))))))))))-.)))))...	GUGGUGGAAGAGGAGGAGGUGGC&UAGACCUUCUCCU-AUCCACAAU	2	0.812427
isoform_121729:pma-miR946n-3p:452	pma-miR946n-3p	isoform_121729	DnaJ protein ERDJ3B OS=Oryza sativa subsp. japonica GN=ERDJ3B PE=1 SV=1	439	461	452	452	10	-38	-25.7	0.676316	11	4-13,458-449;15-19,446-442	1-3,461-459[UP5];14-14,448-447[AILt];20-22,441-439[UP3]	...(((((..((((((((((...&...))))))))))-.)))))...	GUGGUGGAAGAGGAGGAGGUGGC&UAGACCUUCUCCU-AUCCACAAU	2	0.812427
isoform_121729:pma-miR946p-3p:452	pma-miR946p-3p	isoform_121729	DnaJ protein ERDJ3B OS=Oryza sativa subsp. japonica GN=ERDJ3B PE=1 SV=1	439	461	452	452	10	-38	-25.7	0.676316	11	4-13,458-449;15-19,446-442	1-3,461-459[UP5];14-14,448-447[AILt];20-22,441-439[UP3]	...(((((..((((((((((...&...))))))))))-.)))))...	GUGGUGGAAGAGGAGGAGGUGGC&UAGACCUUCUCCU-AUCCACAAU	2	0.812427
isoform_121807:pma-miR166a-5p:1292	pma-miR166a-5p	isoform_121807	Trans-cinnamate 4-monooxygenase OS=Zinnia violacea GN=CYP73A12 PE=2 SV=1	1280	1300	1291	1292	9	-41.1	-27.5	0.6691	7	1-10,1300-1291;11-12,1289-1288;14-15,1286-1285;17-20,1284-1281	x-x,1290-1290[BULt];13-13,1287-1287[SIL];16-16,x-x[BULq];21-21,1280-1280[UP3]	.((((-((.((.((((((((((&))))))))))-)).)).)))).	GCUCG-GCGGGUACGACAUUCC&GGAAUGUUGU-CUGGCUCGAGG	2	0.612648
isoform_121807:pma-miR166b-5p:1292	pma-miR166b-5p	isoform_121807	Trans-cinnamate 4-monooxygenase OS=Zinnia violacea GN=CYP73A12 PE=2 SV=1	1280	1300	1291	1292	9	-41.1	-27.5	0.6691	7	1-10,1300-1291;11-12,1289-1288;14-15,1286-1285;17-20,1284-1281	x-x,1290-1290[BULt];13-13,1287-1287[SIL];16-16,x-x[BULq];21-21,1280-1280[UP3]	.((((-((.((.((((((((((&))))))))))-)).)).)))).	GCUCG-GCGGGUACGACAUUCC&GGAAUGUUGU-CUGGCUCGAGG	2	0.612648
isoform_121807:pma-miR166c-5p:1292	pma-miR166c-5p	isoform_121807	Trans-cinnamate 4-monooxygenase OS=Zinnia violacea GN=CYP73A12 PE=2 SV=1	1280	1300	1291	1292	9	-41.1	-27.5	0.6691	7	1-10,1300-1291;11-12,1289-1288;14-15,1286-1285;17-20,1284-1281	x-x,1290-1290[BULt];13-13,1287-1287[SIL];16-16,x-x[BULq];21-21,1280-1280[UP3]	.((((-((.((.((((((((((&))))))))))-)).)).)))).	GCUCG-GCGGGUACGACAUUCC&GGAAUGUUGU-CUGGCUCGAGG	2	0.612648
isoform_121807:pma-miR166d-5p:1292	pma-miR166d-5p	isoform_121807	Trans-cinnamate 4-monooxygenase OS=Zinnia violacea GN=CYP73A12 PE=2 SV=1	1280	1300	1291	1292	9	-41.1	-27.5	0.6691	7	1-10,1300-1291;11-12,1289-1288;14-15,1286-1285;17-20,1284-1281	x-x,1290-1290[BULt];13-13,1287-1287[SIL];16-16,x-x[BULq];21-21,1280-1280[UP3]	.((((-((.((.((((((((((&))))))))))-)).)).)))).	GCUCG-GCGGGUACGACAUUCC&GGAAUGUUGU-CUGGCUCGAGG	2	0.612648
isoform_121807:pma-miR166e-5p:1292	pma-miR166e-5p	isoform_121807	Trans-cinnamate 4-monooxygenase OS=Zinnia violacea GN=CYP73A12 PE=2 SV=1	1280	1300	1291	1292	9	-41.1	-27.5	0.6691	7	1-10,1300-1291;11-12,1289-1288;14-15,1286-1285;17-20,1284-1281	x-x,1290-1290[BULt];13-13,1287-1287[SIL];16-16,x-x[BULq];21-21,1280-1280[UP3]	.((((-((.((.((((((((((&))))))))))-)).)).)))).	GCUCG-GCGGGUACGACAUUCC&GGAAUGUUGU-CUGGCUCGAGG	2	0.612648
isoform_121807:pma-miR166h-5p:1292	pma-miR166h-5p	isoform_121807	Trans-cinnamate 4-monooxygenase OS=Zinnia violacea GN=CYP73A12 PE=2 SV=1	1280	1300	1291	1292	9	-41.1	-27.5	0.6691	7	1-10,1300-1291;11-12,1289-1288;14-15,1286-1285;17-20,1284-1281	x-x,1290-1290[BULt];13-13,1287-1287[SIL];16-16,x-x[BULq];21-21,1280-1280[UP3]	.((((-((.((.((((((((((&))))))))))-)).)).)))).	GCUCG-GCGGGUACGACAUUCC&GGAAUGUUGU-CUGGCUCGAGG	2	0.612648
isoform_121807:pma-miR166i-5p:1292	pma-miR166i-5p	isoform_121807	Trans-cinnamate 4-monooxygenase OS=Zinnia violacea GN=CYP73A12 PE=2 SV=1	1280	1300	1291	1292	9	-41.1	-27.5	0.6691	7	1-10,1300-1291;11-12,1289-1288;14-15,1286-1285;17-20,1284-1281	x-x,1290-1290[BULt];13-13,1287-1287[SIL];16-16,x-x[BULq];21-21,1280-1280[UP3]	.((((-((.((.((((((((((&))))))))))-)).)).)))).	GCUCG-GCGGGUACGACAUUCC&GGAAUGUUGU-CUGGCUCGAGG	2	0.612648
isoform_121837:pma-miRN11a-5p:753	pma-miRN11a-5p	isoform_121837	Luminal-binding protein OS=Solanum lycopersicum PE=2 SV=1	742	763	753	753	10	-37.9	-27.4	0.722955	6.5	1-6,763-758;7-18,756-745	x-x,757-757[BULt];19-21,744-742[UP3]	...((((((((((((.((((((&))))))-))))))))))))...	AACAGAGCGUUGGGCAAACUGA&UCAGUU-GUCCAAUGCUCUCAG	2	0.384378
isoform_121837:pma-miRN11b-5p:753	pma-miRN11b-5p	isoform_121837	Luminal-binding protein OS=Solanum lycopersicum PE=2 SV=1	742	763	753	753	10	-37.9	-27.4	0.722955	6.5	1-6,763-758;7-18,756-745	x-x,757-757[BULt];19-21,744-742[UP3]	...((((((((((((.((((((&))))))-))))))))))))...	AACAGAGCGUUGGGCAAACUGA&UCAGUU-GUCCAAUGCUCUCAG	2	0.384378
isoform_121837:pma-miRN11c-5p:753	pma-miRN11c-5p	isoform_121837	Luminal-binding protein OS=Solanum lycopersicum PE=2 SV=1	742	763	753	753	10	-37.9	-27.4	0.722955	6.5	1-6,763-758;7-18,756-745	x-x,757-757[BULt];19-21,744-742[UP3]	...((((((((((((.((((((&))))))-))))))))))))...	AACAGAGCGUUGGGCAAACUGA&UCAGUU-GUCCAAUGCUCUCAG	2	0.384378
isoform_121837:pma-miRN11d-5p:753	pma-miRN11d-5p	isoform_121837	Luminal-binding protein OS=Solanum lycopersicum PE=2 SV=1	742	763	753	753	10	-37.9	-27.4	0.722955	6.5	1-6,763-758;7-18,756-745	x-x,757-757[BULt];19-21,744-742[UP3]	...((((((((((((.((((((&))))))-))))))))))))...	AACAGAGCGUUGGGCAAACUGA&UCAGUU-GUCCAAUGCUCUCAG	2	0.384378
isoform_121837:pma-miRN11e-5p:753	pma-miRN11e-5p	isoform_121837	Luminal-binding protein OS=Solanum lycopersicum PE=2 SV=1	742	763	753	753	10	-37.9	-27.4	0.722955	6.5	1-6,763-758;7-18,756-745	x-x,757-757[BULt];19-21,744-742[UP3]	...((((((((((((.((((((&))))))-))))))))))))...	AACAGAGCGUUGGGCAAACUGA&UCAGUU-GUCCAAUGCUCUCAG	2	0.384378
isoform_121837:pma-miRN11f-5p:753	pma-miRN11f-5p	isoform_121837	Luminal-binding protein OS=Solanum lycopersicum PE=2 SV=1	742	763	753	753	10	-37.9	-27.4	0.722955	6.5	1-6,763-758;7-18,756-745	x-x,757-757[BULt];19-21,744-742[UP3]	...((((((((((((.((((((&))))))-))))))))))))...	AACAGAGCGUUGGGCAAACUGA&UCAGUU-GUCCAAUGCUCUCAG	2	0.384378
isoform_121837:pma-miRN11g-5p:753	pma-miRN11g-5p	isoform_121837	Luminal-binding protein OS=Solanum lycopersicum PE=2 SV=1	742	763	753	753	10	-37.9	-27.4	0.722955	6.5	1-6,763-758;7-18,756-745	x-x,757-757[BULt];19-21,744-742[UP3]	...((((((((((((.((((((&))))))-))))))))))))...	AACAGAGCGUUGGGCAAACUGA&UCAGUU-GUCCAAUGCUCUCAG	2	0.384378
isoform_121837:pma-miRN90-5p:753	pma-miRN90-5p	isoform_121837	Luminal-binding protein OS=Solanum lycopersicum PE=2 SV=1	742	763	753	753	10	-42.4	-27.8	0.65566	7.5	1-4,763-760;6-18,757-745	5-5,759-758[AILt];19-21,744-742[UP3]	...(((((((((((((..((((&))))-.)))))))))))))...	AACAGAGCGUUGGGCAAACUGA&UCAG-CUGCCCAAUGCUCUCAG	2	0.968427
isoform_121967:pma-miR482j-3p:674	pma-miR482j-3p	isoform_121967	/	662	683	674	674	10	-40.2	-33.4	0.830846	2.5	1-20,683-664	21-22,663-662[UP3]	..((((((((((((((((((((&))))))))))))))))))))..	GAUCUUGGUGGAGUUGGAAAAA&UUUUUCCAACUCCACCGAGACC	2	0.0874249
isoform_121967:pma-miR482s-3p:674	pma-miR482s-3p	isoform_121967	/	662	683	674	674	10	-40.2	-33.4	0.830846	2.5	1-20,683-664	21-22,663-662[UP3]	..((((((((((((((((((((&))))))))))))))))))))..	GAUCUUGGUGGAGUUGGAAAAA&UUUUUCCAACUCCACCGAGACC	2	0.0874249
isoform_121967:pma-miRN70b-3p:1121	pma-miRN70b-3p	isoform_121967	/	1111	1130	1121	1121	10	-37.6	-25.1	0.667553	10.5	5-13,1126-1118;15-20,1117-1112	1-4,1130-1127[UP5];14-14,x-x[BULq];21-21,1111-1111[UP3]	.((((((-(((((((((....&....))))))))).)))))).	CCUGCGA-UGGAUUGCCAUUA&UAACGGCAGUCCAAUUGCAGA	2	0.7994
isoform_122005:pma-miR482i-3p:168	pma-miR482i-3p	isoform_122005	/	155	176	167	168	9	-41.7	-30	0.719424	7.5	3-16,174-161;19-22,158-155	1-2,176-175[UP5];17-18,160-159[SIL]	((((..((((((((((((((..&..))))))))))))))..))))	GGAGGAGGAGGAGUAGGAGGCG&UCUUUCCUACUCCUCCCAUUCC	2	0.772295
isoform_122005:pma-miR482r-3p:168	pma-miR482r-3p	isoform_122005	/	155	176	167	168	9	-41.7	-30	0.719424	7.5	3-16,174-161;19-22,158-155	1-2,176-175[UP5];17-18,160-159[SIL]	((((..((((((((((((((..&..))))))))))))))..))))	GGAGGAGGAGGAGUAGGAGGCG&UCUUUCCUACUCCUCCCAUUCC	2	0.772295
isoform_122005:pma-miRN36-3p:168	pma-miRN36-3p	isoform_122005	/	158	179	169	168	11	-36.1	-26.1	0.722992	14.5	3-8,177-172;13-21,166-158	1-2,179-178[UP5];9-12,171-167[AILt]	(((((((((.....((((((..&..))))))-....)))))))))	GGAGGAGGAGUAGGAGGCGGCG&AACUGCCU-AUAAUUCUCCUCC	2	0.837505
isoform_12204:pma-miR11425d-3p:885	pma-miR11425d-3p	isoform_12204	Acidic leucine-rich nuclear phosphoprotein 32-related protein OS=Arabidopsis thaliana GN=At3g50690 PE=2 SV=1	874	895	885	885	10	-31.7	-21	0.662461	10.5	3-5,893-891;6-7,889-888;9-21,886-874	1-2,895-894[UP5];x-x,890-890[BULt];8-8,887-887[SIL]	(((((((((((((.((.(((..&..)))-)).)))))))))))))	GAGGGGGAAGAUGAAGACGGGG&UACUG-CUAUAUCUUUUCCUUC	2	0.999996
isoform_12204:pma-miRN46-3p:885	pma-miRN46-3p	isoform_12204	Acidic leucine-rich nuclear phosphoprotein 32-related protein OS=Arabidopsis thaliana GN=At3g50690 PE=2 SV=1	875	895	886	885	11	-34.9	-23.5	0.673352	8	3-12,893-884;14-17,882-879;19-20,877-876	1-2,895-894[UP5];13-13,883-883[SIL];18-18,878-878[SIL];21-21,875-875[UP3]	.((.((((.((((((((((..&..)))))))))).)))).)).	AGGGGGAAGAUGAAGACGGGG&AACCGUCUUCGUGUUCUACUA	2	0.918899
isoform_122068:pma-miR11544a-5p:401	pma-miR11544a-5p	isoform_122068	Cold shock protein 2 OS=Arabidopsis thaliana GN=CSP2 PE=1 SV=1	389	410	401	401	10	-40.7	-28.7	0.70516	10	2-10,409-401;12-13,399-398;14-20,396-390	1-1,410-410[UP5];11-11,400-400[SIL];x-x,397-397[BULt];21-21,389-389[UP3]	.(((((((.((.(((((((((.&.))))))))).))-))))))).	GGGGGUGGCGGCGGCGGCGGCG&AGCUGUUGUCACU-CCACUCCA	2	0.656457
isoform_122068:pma-miR11544b-5p:401	pma-miR11544b-5p	isoform_122068	Cold shock protein 2 OS=Arabidopsis thaliana GN=CSP2 PE=1 SV=1	389	410	401	401	10	-40.7	-28.7	0.70516	10	2-10,409-401;12-13,399-398;14-20,396-390	1-1,410-410[UP5];11-11,400-400[SIL];x-x,397-397[BULt];21-21,389-389[UP3]	.(((((((.((.(((((((((.&.))))))))).))-))))))).	GGGGGUGGCGGCGGCGGCGGCG&AGCUGUUGUCACU-CCACUCCA	2	0.656457
isoform_122068:pma-miR11544c-5p:401	pma-miR11544c-5p	isoform_122068	Cold shock protein 2 OS=Arabidopsis thaliana GN=CSP2 PE=1 SV=1	389	410	401	401	10	-40.7	-28.7	0.70516	10	2-10,409-401;12-13,399-398;14-20,396-390	1-1,410-410[UP5];11-11,400-400[SIL];x-x,397-397[BULt];21-21,389-389[UP3]	.(((((((.((.(((((((((.&.))))))))).))-))))))).	GGGGGUGGCGGCGGCGGCGGCG&AGCUGUUGUCACU-CCACUCCA	2	0.656457
isoform_122108:pma-miR11466a-3p:432	pma-miR11466a-3p	isoform_122108	/	420	441	432	432	10	-36.3	-23.9	0.658402	10	3-4,439-438;6-15,436-427;16-20,425-421	1-2,441-440[UP5];5-5,437-437[SIL];x-x,426-426[BULt];21-21,420-420[UP3]	.(((((.((((((((((.((..&..)).))))))))))-))))).	CCUCCGUCGUCGCAAGAAGCGC&AAGUGUCUUGUGAUG-UGGAGA	0	0.247761
isoform_122108:pma-miR11466b-3p:432	pma-miR11466b-3p	isoform_122108	/	420	441	432	432	10	-36.3	-23.9	0.658402	10	3-4,439-438;6-15,436-427;16-20,425-421	1-2,441-440[UP5];5-5,437-437[SIL];x-x,426-426[BULt];21-21,420-420[UP3]	.(((((.((((((((((.((..&..)).))))))))))-))))).	CCUCCGUCGUCGCAAGAAGCGC&AAGUGUCUUGUGAUG-UGGAGA	0	0.247761
isoform_122108:pma-miR11466c-3p:432	pma-miR11466c-3p	isoform_122108	/	420	441	432	432	10	-36.3	-23.9	0.658402	10	3-4,439-438;6-15,436-427;16-20,425-421	1-2,441-440[UP5];5-5,437-437[SIL];x-x,426-426[BULt];21-21,420-420[UP3]	.(((((.((((((((((.((..&..)).))))))))))-))))).	CCUCCGUCGUCGCAAGAAGCGC&AAGUGUCUUGUGAUG-UGGAGA	0	0.247761
isoform_122108:pma-miR11466g-3p:432	pma-miR11466g-3p	isoform_122108	/	420	441	432	432	10	-36.3	-23.9	0.658402	10	3-4,439-438;6-15,436-427;16-20,425-421	1-2,441-440[UP5];5-5,437-437[SIL];x-x,426-426[BULt];21-21,420-420[UP3]	.(((((.((((((((((.((..&..)).))))))))))-))))).	CCUCCGUCGUCGCAAGAAGCGC&AAGUGUCUUGUGAUG-UGGAGA	0	0.247761
isoform_122108:pma-miR11466h-3p:432	pma-miR11466h-3p	isoform_122108	/	420	441	432	432	10	-36.3	-23.9	0.658402	10	3-4,439-438;6-15,436-427;16-20,425-421	1-2,441-440[UP5];5-5,437-437[SIL];x-x,426-426[BULt];21-21,420-420[UP3]	.(((((.((((((((((.((..&..)).))))))))))-))))).	CCUCCGUCGUCGCAAGAAGCGC&AAGUGUCUUGUGAUG-UGGAGA	0	0.247761
isoform_122108:pma-miR11466i-3p:432	pma-miR11466i-3p	isoform_122108	/	420	441	432	432	10	-36.3	-23.9	0.658402	10	3-4,439-438;6-15,436-427;16-20,425-421	1-2,441-440[UP5];5-5,437-437[SIL];x-x,426-426[BULt];21-21,420-420[UP3]	.(((((.((((((((((.((..&..)).))))))))))-))))).	CCUCCGUCGUCGCAAGAAGCGC&AAGUGUCUUGUGAUG-UGGAGA	0	0.247761
isoform_122108:pma-miR11466j-3p:432	pma-miR11466j-3p	isoform_122108	/	420	441	432	432	10	-36.3	-23.9	0.658402	10	3-4,439-438;6-15,436-427;16-20,425-421	1-2,441-440[UP5];5-5,437-437[SIL];x-x,426-426[BULt];21-21,420-420[UP3]	.(((((.((((((((((.((..&..)).))))))))))-))))).	CCUCCGUCGUCGCAAGAAGCGC&AAGUGUCUUGUGAUG-UGGAGA	0	0.247761
isoform_122108:pma-miRN57-3p:432	pma-miRN57-3p	isoform_122108	/	420	443	432	432	10	-38.4	-25	0.651042	12	3-6,441-438;7-15,435-427;16-20,425-421	1-2,443-442[UP5];x-x,437-436[BULt];x-x,426-426[BULt];21-21,420-420[UP3]	.(((((.(((((((((..((((..&..))))--)))))))))-))))).	CCUCCGUCGUCGCAAGAAGCGCCG&AAGUGC--CUUGUGAUG-UGGAGA	0	0.316402
isoform_122187:pma-miRN79-5p:1704	pma-miRN79-5p	isoform_122187	Eukaryotic translation initiation factor 4B1 OS=Arabidopsis thaliana GN=EIF4B1 PE=1 SV=1	1694	1714	1705	1704	11	-35.6	-24.1	0.676966	12	5-6,1710-1709;9-21,1706-1694	1-4,1714-1711[UP5];7-8,1708-1707[SIL]	(((((((((((((..((....&....))..)))))))))))))	CUGGUUACGUGGAUGCAUAUA&UCUUUGAUUCCAUGUGACCAG	2	0.829112
isoform_122218:pma-miR947a-5p:224	pma-miR947a-5p	isoform_122218	LRR receptor kinase BAK1 OS=Oryza sativa subsp. japonica GN=BAK1 PE=1 SV=1	211	234	225	224	11	-40.9	-28.5	0.696822	8.5	2-11,233-224;14-16,221-219;17-21,216-212	1-1,234-234[UP5];12-13,223-222[SIL];x-x,218-217[BULt];22-22,211-211[UP3]	.(((((..(((..((((((((((.&.))))))))))..)))--))))).	CCUGUUGUGGAUGCUGCUGCUGCA&CGCAGCAGCAGAUUCU--GAUAGA	1	0.121529
isoform_122218:pma-miR947b-5p:224	pma-miR947b-5p	isoform_122218	LRR receptor kinase BAK1 OS=Oryza sativa subsp. japonica GN=BAK1 PE=1 SV=1	211	234	225	224	11	-40.9	-28.5	0.696822	8.5	2-11,233-224;14-16,221-219;17-21,216-212	1-1,234-234[UP5];12-13,223-222[SIL];x-x,218-217[BULt];22-22,211-211[UP3]	.(((((..(((..((((((((((.&.))))))))))..)))--))))).	CCUGUUGUGGAUGCUGCUGCUGCA&CGCAGCAGCAGAUUCU--GAUAGA	1	0.121529
isoform_122218:pma-miR947c-5p:224	pma-miR947c-5p	isoform_122218	LRR receptor kinase BAK1 OS=Oryza sativa subsp. japonica GN=BAK1 PE=1 SV=1	211	234	225	224	11	-40.9	-28.5	0.696822	8.5	2-11,233-224;14-16,221-219;17-21,216-212	1-1,234-234[UP5];12-13,223-222[SIL];x-x,218-217[BULt];22-22,211-211[UP3]	.(((((..(((..((((((((((.&.))))))))))..)))--))))).	CCUGUUGUGGAUGCUGCUGCUGCA&CGCAGCAGCAGAUUCU--GAUAGA	1	0.121529
isoform_122218:pma-miR947d-5p:224	pma-miR947d-5p	isoform_122218	LRR receptor kinase BAK1 OS=Oryza sativa subsp. japonica GN=BAK1 PE=1 SV=1	211	234	225	224	11	-40.9	-28.5	0.696822	8.5	2-11,233-224;14-16,221-219;17-21,216-212	1-1,234-234[UP5];12-13,223-222[SIL];x-x,218-217[BULt];22-22,211-211[UP3]	.(((((..(((..((((((((((.&.))))))))))..)))--))))).	CCUGUUGUGGAUGCUGCUGCUGCA&CGCAGCAGCAGAUUCU--GAUAGA	1	0.121529
isoform_122218:pma-miR947e-5p:224	pma-miR947e-5p	isoform_122218	LRR receptor kinase BAK1 OS=Oryza sativa subsp. japonica GN=BAK1 PE=1 SV=1	211	234	225	224	11	-40.9	-28.5	0.696822	8.5	2-11,233-224;14-16,221-219;17-21,216-212	1-1,234-234[UP5];12-13,223-222[SIL];x-x,218-217[BULt];22-22,211-211[UP3]	.(((((..(((..((((((((((.&.))))))))))..)))--))))).	CCUGUUGUGGAUGCUGCUGCUGCA&CGCAGCAGCAGAUUCU--GAUAGA	1	0.121529
isoform_122234:pma-miR156a-5p:1126	pma-miR156a-5p	isoform_122234	Squamosa promoter-binding protein 1 OS=Antirrhinum majus GN=SBP1 PE=2 SV=1	1116	1135	1126	1126	10	-37.2	-34.7	0.932796	1	1-13,1135-1123;15-20,1121-1116	14-14,1122-1122[SIL]	((((((.(((((((((((((&))))))))))))).))))))	GUGCUCUCUCUCUUCUGUCA&UGACAGAAGAGAGUGAGCAC	1	0.0032426
isoform_122234:pma-miR156b-5p:1126	pma-miR156b-5p	isoform_122234	Squamosa promoter-binding protein 1 OS=Antirrhinum majus GN=SBP1 PE=2 SV=1	1116	1135	1126	1126	10	-39.3	-33.8	0.860051	1.5	1-13,1135-1123;15-20,1121-1116	14-14,1122-1122[SIL]	((((((.(((((((((((((&))))))))))))).))))))	GUGCUCUCUCUCUUCUGUCA&UGACAGAAGAGAGUGGGCAC	1	0.00358332
isoform_122234:pma-miR535a-5p:1126	pma-miR535a-5p	isoform_122234	Squamosa promoter-binding protein 1 OS=Antirrhinum majus GN=SBP1 PE=2 SV=1	1113	1135	1125	1126	9	-42.8	-35.3	0.824766	6.5	1-5,1135-1131;8-22,1127-1113	6-7,1130-1128[AILt]	(((((((((((((((...(((((&)))))-..)))))))))))))))	GGCGUGCUCUCUCUCUUCUGUCA&UGACA-ACGAGAGAGAGCACGCU	1	0.000683528
isoform_122234:pma-miR535b-5p:1126	pma-miR535b-5p	isoform_122234	Squamosa promoter-binding protein 1 OS=Antirrhinum majus GN=SBP1 PE=2 SV=1	1113	1135	1125	1126	9	-42.8	-35.3	0.824766	6.5	1-5,1135-1131;8-22,1127-1113	6-7,1130-1128[AILt]	(((((((((((((((...(((((&)))))-..)))))))))))))))	GGCGUGCUCUCUCUCUUCUGUCA&UGACA-ACGAGAGAGAGCACGCU	1	0.000683528
isoform_122234:pma-miR535c-5p:1126	pma-miR535c-5p	isoform_122234	Squamosa promoter-binding protein 1 OS=Antirrhinum majus GN=SBP1 PE=2 SV=1	1113	1135	1125	1126	9	-42.8	-35.3	0.824766	6.5	1-5,1135-1131;8-22,1127-1113	6-7,1130-1128[AILt]	(((((((((((((((...(((((&)))))-..)))))))))))))))	GGCGUGCUCUCUCUCUUCUGUCA&UGACA-ACGAGAGAGAGCACGCU	1	0.000683528
isoform_122248:pma-miR11532b-5p:809	pma-miR11532b-5p	isoform_122248	Disease resistance protein LAZ5 OS=Arabidopsis thaliana GN=LAZ5 PE=1 SV=1	797	819	809	809	10	-30.5	-20.2	0.662295	4.5	1-2,819-818;3-15,816-804;17-22,802-797	x-x,817-817[BULt];16-16,803-803[SIL]	((((((.(((((((((((((.((&))-))))))))))))).))))))	GUUCCAAUAUUUUAUAAUGUCGA&UC-ACAUUGUAAAAUACUGGAAU	2	0.629812
isoform_122248:pma-miR950a-5p:313	pma-miR950a-5p	isoform_122248	Disease resistance protein LAZ5 OS=Arabidopsis thaliana GN=LAZ5 PE=1 SV=1	301	322	313	313	10	-44.8	-34.5	0.770089	5.5	1-10,322-313;12-22,311-301	11-11,312-312[SIL]	(((((((((((.((((((((((&)))))))))).)))))))))))	AAUCAUCGUGGGCCGGAUGUUA&UGACGUCUGGGCCACGAUGGUU	0	0.00778516
isoform_122248:pma-miR950f-5p:313	pma-miR950f-5p	isoform_122248	Disease resistance protein LAZ5 OS=Arabidopsis thaliana GN=LAZ5 PE=1 SV=1	301	322	313	313	10	-44.8	-34.5	0.770089	5.5	1-10,322-313;12-22,311-301	11-11,312-312[SIL]	(((((((((((.((((((((((&)))))))))).)))))))))))	AAUCAUCGUGGGCCGGAUGUUA&UGACGUCUGGGCCACGAUGGUU	0	0.00778516
isoform_122248:pma-miR950n-5p:313	pma-miR950n-5p	isoform_122248	Disease resistance protein LAZ5 OS=Arabidopsis thaliana GN=LAZ5 PE=1 SV=1	301	322	313	313	10	-44.8	-34.5	0.770089	5.5	1-10,322-313;12-22,311-301	11-11,312-312[SIL]	(((((((((((.((((((((((&)))))))))).)))))))))))	AAUCAUCGUGGGCCGGAUGUUA&UGACGUCUGGGCCACGAUGGUU	0	0.00778516
isoform_122248:pma-miR950p-5p:313	pma-miR950p-5p	isoform_122248	Disease resistance protein LAZ5 OS=Arabidopsis thaliana GN=LAZ5 PE=1 SV=1	301	322	313	313	10	-42.9	-28	0.652681	6.5	1-7,322-316;9-13,314-310;15-22,308-301	8-8,315-315[SIL];14-14,309-309[SIL]	((((((((.(((((.(((((((&))))))).))))).))))))))	AAUCAUCGUGGGCCGGAUGUUA&UGACGUCAGGUCCUCGAUGGUU	0	0.103033
isoform_122248:pma-miR950t-5p:313	pma-miR950t-5p	isoform_122248	Disease resistance protein LAZ5 OS=Arabidopsis thaliana GN=LAZ5 PE=1 SV=1	301	322	313	313	10	-43.4	-32.4	0.746544	6.5	3-10,320-313;12-22,311-301	1-2,322-321[UP5];11-11,312-312[SIL]	(((((((((((.((((((((..&..)))))))).)))))))))))	AAUCAUCGUGGGCCGGAUGUUA&UCACAUCUGGGCCACGAUGGUU	0	0.00688128
isoform_122248:pma-miR950v-5p:313	pma-miR950v-5p	isoform_122248	Disease resistance protein LAZ5 OS=Arabidopsis thaliana GN=LAZ5 PE=1 SV=1	301	322	313	313	10	-43.4	-32.4	0.746544	6.5	3-10,320-313;12-22,311-301	1-2,322-321[UP5];11-11,312-312[SIL]	(((((((((((.((((((((..&..)))))))).)))))))))))	AAUCAUCGUGGGCCGGAUGUUA&UCACAUCUGGGCCACGAUGGUU	0	0.00688128
isoform_122256:pma-miRN60-3p:475	pma-miRN60-3p	isoform_122256	H/ACA ribonucleoprotein complex subunit 3-like protein OS=Arabidopsis thaliana GN=At2g20490 PE=3 SV=2	465	485	476	475	11	-37.9	-27.6	0.728232	9	4-18,482-468	1-3,485-483[UP5];19-21,467-465[UP3]	...(((((((((((((((...&...)))))))))))))))...	UACUGCUUGGCGCUUCAUUAU&UAUAUGGAGCGCCAAGCAACA	0	0.00981588
isoform_122277:pma-miR397b-5p:17	pma-miR397b-5p	isoform_122277	Probable phospholipid hydroperoxide glutathione peroxidase OS=Mesembryanthemum crystallinum GN=GPXMC1 PE=2 SV=1	6	27	17	17	10	-38.5	-26.9	0.698701	6.5	1-7,27-21;9-21,18-6	8-8,20-19[AILt]	(((((((((((((..(((((((&)))))))-.)))))))))))))	UUGUCAACGUUGCCUCUCAAUG&UAUUGAG-UGCAGCGUUGACGG	2	0.219325
isoform_12236:pma-miR396a-5p:1134	pma-miR396a-5p	isoform_12236	Growth-regulating factor 5 OS=Oryza sativa subsp. japonica GN=GRF5 PE=2 SV=1	1123	1144	1134	1134	10	-34.9	-30.7	0.879656	4	1-6,1144-1139;7-19,1137-1125	x-x,1138-1138[BULt];20-21,1124-1123[UP3]	..(((((((((((((.((((((&))))))-)))))))))))))..	UCGUUCAAGAAAGCCUGUGGAA&UUCCAC-GGCUUUCUUGAACUU	0	0.0025009
isoform_12236:pma-miR396b-5p:1134	pma-miR396b-5p	isoform_12236	Growth-regulating factor 5 OS=Oryza sativa subsp. japonica GN=GRF5 PE=2 SV=1	1123	1144	1134	1134	10	-34.9	-30.7	0.879656	4	1-6,1144-1139;7-19,1137-1125	x-x,1138-1138[BULt];20-21,1124-1123[UP3]	..(((((((((((((.((((((&))))))-)))))))))))))..	UCGUUCAAGAAAGCCUGUGGAA&UUCCAC-GGCUUUCUUGAACUU	0	0.0025009
isoform_12236:pma-miR396c-5p:1134	pma-miR396c-5p	isoform_12236	Growth-regulating factor 5 OS=Oryza sativa subsp. japonica GN=GRF5 PE=2 SV=1	1123	1144	1134	1134	10	-34.9	-30.7	0.879656	4	1-6,1144-1139;7-19,1137-1125	x-x,1138-1138[BULt];20-21,1124-1123[UP3]	..(((((((((((((.((((((&))))))-)))))))))))))..	UCGUUCAAGAAAGCCUGUGGAA&UUCCAC-GGCUUUCUUGAACUU	0	0.0025009
isoform_12236:pma-miR396d-5p:1134	pma-miR396d-5p	isoform_12236	Growth-regulating factor 5 OS=Oryza sativa subsp. japonica GN=GRF5 PE=2 SV=1	1123	1144	1134	1134	10	-34.9	-30.7	0.879656	4	1-6,1144-1139;7-19,1137-1125	x-x,1138-1138[BULt];20-21,1124-1123[UP3]	..(((((((((((((.((((((&))))))-)))))))))))))..	UCGUUCAAGAAAGCCUGUGGAA&UUCCAC-GGCUUUCUUGAACUU	0	0.0025009
isoform_12236:pma-miR396e-5p:1134	pma-miR396e-5p	isoform_12236	Growth-regulating factor 5 OS=Oryza sativa subsp. japonica GN=GRF5 PE=2 SV=1	1123	1144	1134	1134	10	-34.9	-30.7	0.879656	4	1-6,1144-1139;7-19,1137-1125	x-x,1138-1138[BULt];20-21,1124-1123[UP3]	..(((((((((((((.((((((&))))))-)))))))))))))..	UCGUUCAAGAAAGCCUGUGGAA&UUCCAC-GGCUUUCUUGAACUU	0	0.0025009
isoform_12236:pma-miR396f-5p:1134	pma-miR396f-5p	isoform_12236	Growth-regulating factor 5 OS=Oryza sativa subsp. japonica GN=GRF5 PE=2 SV=1	1123	1144	1134	1134	10	-33.8	-29.2	0.863905	4	1-8,1144-1137;9-19,1135-1125	x-x,1136-1136[BULt];20-21,1124-1123[UP3]	..(((((((((((.((((((((&))))))))-)))))))))))..	UCGUUCAAGAAAGCCUGUGGAA&UUCCACAG-CUUUCUUGAACUA	0	0.00280362
isoform_122429:pma-miR3693d-3p:459	pma-miR3693d-3p	isoform_122429	Auxin-responsive protein IAA14 OS=Arabidopsis thaliana GN=IAA14 PE=1 SV=2	447	468	459	459	10	-34.5	-22.5	0.652174	7	1-11,468-458;13-15,456-454;17-19,452-450	12-12,457-457[SIL];16-16,453-453[SIL];20-22,449-447[UP3]	...(((.(((.(((((((((((&))))))))))).))).)))...	GUGAAAGUGAGCAUGGAUGGAG&CUCCAUCUAUGAUCAGUUUAUG	2	0.880081
isoform_122538:pma-miRN34-5p:743	pma-miRN34-5p	isoform_122538	Cyclin-B2-4 OS=Arabidopsis thaliana GN=CYCB2-4 PE=2 SV=2	731	751	743	743	10	-34.8	-25.8	0.741379	3	1-8,751-744;10-14,743-739;16-22,737-731	9-9,x-x[BULq];15-15,738-738[SIL]	(((((((.(((((-((((((((&)))))))).))))).)))))))	ACUAUAGAGAAUC-AGAACUCA&UGAGUUCUUGAUUCGCUAUAGU	0	0.00544845
isoform_12253:pma-miR11571-5p:277	pma-miR11571-5p	isoform_12253	ABC transporter F family member 1 OS=Arabidopsis thaliana GN=ABCF1 PE=2 SV=1	266	286	277	277	10	-37.4	-25.1	0.671123	8.5	2-10,285-277;12-18,275-269	1-1,286-286[UP5];11-11,276-276[SIL];19-21,268-266[UP3]	...(((((((.(((((((((.&.))))))))).)))))))...	AAAGAGGGGAUCGAAGUCCGC&UUGGAUUUCGCUUCCCUCAUC	2	0.936845
isoform_12253:pma-miRN19a-3p:25	pma-miRN19a-3p	isoform_12253	ABC transporter F family member 1 OS=Arabidopsis thaliana GN=ABCF1 PE=2 SV=1	14	35	26	25	11	-35.3	-24.2	0.685552	5	1-12,35-24;14-17,22-19;18-20,17-15	13-13,23-23[SIL];x-x,18-18[BULt];21-21,14-14[UP3]	.(((.((((.((((((((((((&)))))))))))).))))-))).	ACAUAGGGAAGGAAGCUUGGGA&UUCCAAGCUUCCGUUUC-AUGA	2	0.902615
isoform_12253:pma-miRN19b-3p:25	pma-miRN19b-3p	isoform_12253	ABC transporter F family member 1 OS=Arabidopsis thaliana GN=ABCF1 PE=2 SV=1	14	35	26	25	11	-35.3	-24.2	0.685552	5	1-12,35-24;14-17,22-19;18-20,17-15	13-13,23-23[SIL];x-x,18-18[BULt];21-21,14-14[UP3]	.(((.((((.((((((((((((&)))))))))))).))))-))).	ACAUAGGGAAGGAAGCUUGGGA&UUCCAAGCUUCCGUUUC-AUGA	2	0.902615
isoform_12253:pma-miRN19c-3p:25	pma-miRN19c-3p	isoform_12253	ABC transporter F family member 1 OS=Arabidopsis thaliana GN=ABCF1 PE=2 SV=1	14	35	26	25	11	-35.3	-24.2	0.685552	5	1-12,35-24;14-17,22-19;18-20,17-15	13-13,23-23[SIL];x-x,18-18[BULt];21-21,14-14[UP3]	.(((.((((.((((((((((((&)))))))))))).))))-))).	ACAUAGGGAAGGAAGCUUGGGA&UUCCAAGCUUCCGUUUC-AUGA	2	0.902615
isoform_122625:pma-miR946a-3p:882	pma-miR946a-3p	isoform_122625	/	869	891	882	882	10	-42.4	-30.4	0.716981	4	1-11,891-881;13-16,879-876;17-22,874-869	12-12,880-880[SIL];x-x,875-875[BULt]	((((((.((((.(((((((((((&))))))))))).))))-))))))	AUGUGGAAUAGUGGAAGGAUUGA&UCAGUCCUUCCCCUAU-CCACAU	0	0.0291595
isoform_122625:pma-miR946c-3p:882	pma-miR946c-3p	isoform_122625	/	869	891	882	882	10	-42.4	-30.4	0.716981	4	1-11,891-881;13-16,879-876;17-22,874-869	12-12,880-880[SIL];x-x,875-875[BULt]	((((((.((((.(((((((((((&))))))))))).))))-))))))	AUGUGGAAUAGUGGAAGGAUUGA&UCAGUCCUUCCCCUAU-CCACAU	0	0.0291595
isoform_122625:pma-miR946g-3p:882	pma-miR946g-3p	isoform_122625	/	869	891	882	882	10	-42.7	-29	0.679157	5	2-4,890-888;6-16,886-876;17-22,874-869	1-1,891-891[UP5];5-5,887-887[SIL];x-x,875-875[BULt]	((((((.(((((((((((.(((.&.))).)))))))))))-))))))	AUGUGGAAUAGUGGAAGGAUUGA&CCAACCCUUCCGCUAU-CCACAU	0	0.0888326
isoform_122625:pma-miR946k-3p:882	pma-miR946k-3p	isoform_122625	/	869	891	882	882	10	-42.4	-30.4	0.716981	4	1-11,891-881;13-16,879-876;17-22,874-869	12-12,880-880[SIL];x-x,875-875[BULt]	((((((.((((.(((((((((((&))))))))))).))))-))))))	AUGUGGAAUAGUGGAAGGAUUGA&UCAGUCCUUCCCCUAU-CCACAU	0	0.0291595
isoform_122625:pma-miR946q-3p:882	pma-miR946q-3p	isoform_122625	/	869	891	882	882	10	-42.7	-29	0.679157	5	2-4,890-888;6-16,886-876;17-22,874-869	1-1,891-891[UP5];5-5,887-887[SIL];x-x,875-875[BULt]	((((((.(((((((((((.(((.&.))).)))))))))))-))))))	AUGUGGAAUAGUGGAAGGAUUGA&CCAACCCUUCCGCUAU-CCACAU	0	0.0888326
isoform_122625:pma-miR946t-3p:882	pma-miR946t-3p	isoform_122625	/	869	891	882	882	10	-42.4	-30.4	0.716981	4	1-11,891-881;13-16,879-876;17-22,874-869	12-12,880-880[SIL];x-x,875-875[BULt]	((((((.((((.(((((((((((&))))))))))).))))-))))))	AUGUGGAAUAGUGGAAGGAUUGA&UCAGUCCUUCCCCUAU-CCACAU	0	0.0291595
isoform_122850:pma-miRN77-3p:3319	pma-miRN77-3p	isoform_122850	Disease resistance protein TAO1 OS=Arabidopsis thaliana GN=TAO1 PE=4 SV=1	3307	3327	3318	3319	9	-43.9	-44.7	1	1	2-21,3326-3307	1-1,3327-3327[UP5]	((((((((((((((((((((.&.))))))))))))))))))))	GGCAGCUUGACGAGCCUCCAC&UUGGAGGCUCGUCAAGCUGCC	2	0.00835798
isoform_122960:pma-miR11425a-5p:570	pma-miR11425a-5p	isoform_122960	Probable calcium-binding protein CML27 OS=Oryza sativa subsp. japonica GN=CML27 PE=2 SV=1	561	580	571	570	11	-24.4	-16.7	0.684426	12.5	5-9,576-572;12-20,569-561	1-4,580-577[UP5];10-11,571-570[SIL]	(((((((((..(((((....&....)))))..)))))))))	GGAAGAUGUUGAGCAGAUGA&UUUACUGCUAUAUAUUUUCU	2	0.999835
isoform_122960:pma-miR11425e-5p:570	pma-miR11425e-5p	isoform_122960	Probable calcium-binding protein CML27 OS=Oryza sativa subsp. japonica GN=CML27 PE=2 SV=1	561	580	571	570	11	-24.4	-16.7	0.684426	12.5	5-9,576-572;12-20,569-561	1-4,580-577[UP5];10-11,571-570[SIL]	(((((((((..(((((....&....)))))..)))))))))	GGAAGAUGUUGAGCAGAUGA&UUUACUGCUAUAUAUUUUCU	2	0.999835
isoform_122960:pma-miR11425f-3p:570	pma-miR11425f-3p	isoform_122960	Probable calcium-binding protein CML27 OS=Oryza sativa subsp. japonica GN=CML27 PE=2 SV=1	558	580	569	570	9	-29.8	-19.8	0.66443	14	5-9,576-572;10-20,569-559	1-4,580-577[UP5];x-x,571-570[BULt];21-21,558-558[UP3]	.(((((((((((..(((((....&....)))))--))))))))))).	CGGGGAAGAUGUUGAGCAGAUGA&UUUACUGCU--AUAUCUUUUCCU	2	0.999997
isoform_122960:pma-miR11425g-3p:570	pma-miR11425g-3p	isoform_122960	Probable calcium-binding protein CML27 OS=Oryza sativa subsp. japonica GN=CML27 PE=2 SV=1	558	580	569	570	9	-29.8	-19.8	0.66443	14	5-9,576-572;10-20,569-559	1-4,580-577[UP5];x-x,571-570[BULt];21-21,558-558[UP3]	.(((((((((((..(((((....&....)))))--))))))))))).	CGGGGAAGAUGUUGAGCAGAUGA&UUUACUGCU--AUAUCUUUUCCU	2	0.999997
isoform_122960:pma-miR11425h-3p:570	pma-miR11425h-3p	isoform_122960	Probable calcium-binding protein CML27 OS=Oryza sativa subsp. japonica GN=CML27 PE=2 SV=1	559	580	569	570	9	-29.2	-20	0.684932	13	5-9,576-572;10-20,569-559	1-4,580-577[UP5];x-x,571-570[BULt]	(((((((((((..(((((....&....)))))--)))))))))))	GGGGAAGAUGUUGAGCAGAUGA&UUUACUGCU--AUAUCUUCUCU	2	0.999769
isoform_123014:pma-miRN59-3p:460	pma-miRN59-3p	isoform_123014	Protein SUPPRESSOR OF GENE SILENCING 3 homolog OS=Zea mays GN=SGS3 PE=1 SV=1	449	469	460	460	10	-26.5	-20.1	0.758491	4	1-6,469-464;8-19,462-451	7-7,463-463[SIL];20-21,450-449[UP3]	..((((((((((((.((((((&)))))).))))))))))))..	GAGUAUUUCAAAGGAUAUAAA&UUUAUAACCUUUGAAAUACAC	0	0.0191634
isoform_123026:pma-miRN88a-5p:4474	pma-miRN88a-5p	isoform_123026	Disease resistance protein TAO1 OS=Arabidopsis thaliana GN=TAO1 PE=4 SV=1	4463	4482	4473	4474	9	-34.9	-25.8	0.739255	6.5	1-8,4482-4475;10-11,4473-4472;13-21,4471-4463	9-9,4474-4474[SIL];12-12,x-x[BULq]	(((((((((-((.((((((((&)))))))).)).)))))))))	UGUUUGCAG-CAGGAGAGGCC&GGCUUCUCGUGGUUGUAAAUA	2	0.500481
isoform_123026:pma-miRN88b-5p:4474	pma-miRN88b-5p	isoform_123026	Disease resistance protein TAO1 OS=Arabidopsis thaliana GN=TAO1 PE=4 SV=1	4463	4482	4473	4474	9	-34.9	-25.8	0.739255	6.5	1-8,4482-4475;10-11,4473-4472;13-21,4471-4463	9-9,4474-4474[SIL];12-12,x-x[BULq]	(((((((((-((.((((((((&)))))))).)).)))))))))	UGUUUGCAG-CAGGAGAGGCC&GGCUUCUCGUGGUUGUAAAUA	2	0.500481
isoform_123077:pma-miR946b-3p:1600	pma-miR946b-3p	isoform_123077	Probable disease resistance protein At1g61180 OS=Arabidopsis thaliana GN=At1g61180 PE=2 SV=2	1588	1609	1600	1600	10	-38	-34.2	0.9	2.5	1-14,1609-1596;16-22,1594-1588	15-15,1595-1595[SIL]	(((((((.((((((((((((((&)))))))))))))).)))))))	GUUGUGGCUGGGAGAAGGUCUG&UAGACCUUCUCCUAUCCACAAU	0	0.00136491
isoform_123077:pma-miR946m-3p:1600	pma-miR946m-3p	isoform_123077	Probable disease resistance protein At1g61180 OS=Arabidopsis thaliana GN=At1g61180 PE=2 SV=2	1588	1609	1600	1600	10	-38	-34.2	0.9	2.5	1-14,1609-1596;16-22,1594-1588	15-15,1595-1595[SIL]	(((((((.((((((((((((((&)))))))))))))).)))))))	GUUGUGGCUGGGAGAAGGUCUG&UAGACCUUCUCCUAUCCACAAU	0	0.00136491
isoform_123077:pma-miR946n-3p:1600	pma-miR946n-3p	isoform_123077	Probable disease resistance protein At1g61180 OS=Arabidopsis thaliana GN=At1g61180 PE=2 SV=2	1588	1609	1600	1600	10	-38	-34.2	0.9	2.5	1-14,1609-1596;16-22,1594-1588	15-15,1595-1595[SIL]	(((((((.((((((((((((((&)))))))))))))).)))))))	GUUGUGGCUGGGAGAAGGUCUG&UAGACCUUCUCCUAUCCACAAU	0	0.00136491
isoform_123077:pma-miR946p-3p:1600	pma-miR946p-3p	isoform_123077	Probable disease resistance protein At1g61180 OS=Arabidopsis thaliana GN=At1g61180 PE=2 SV=2	1588	1609	1600	1600	10	-38	-34.2	0.9	2.5	1-14,1609-1596;16-22,1594-1588	15-15,1595-1595[SIL]	(((((((.((((((((((((((&)))))))))))))).)))))))	GUUGUGGCUGGGAGAAGGUCUG&UAGACCUUCUCCUAUCCACAAU	0	0.00136491
isoform_123077:pma-miR946r-3p:1600	pma-miR946r-3p	isoform_123077	Probable disease resistance protein At1g61180 OS=Arabidopsis thaliana GN=At1g61180 PE=2 SV=2	1588	1609	1600	1600	10	-43	-32.4	0.753488	3.5	1-3,1609-1607;5-14,1605-1596;16-22,1594-1588	4-4,1606-1606[SIL];15-15,1595-1595[SIL]	(((((((.((((((((((.(((&))).)))))))))).)))))))	GUUGUGGCUGGGAGAAGGUCUG&CAGCCCUUCUCCUAUCCACAAC	0	0.00838729
isoform_123089:pma-miR11466d-5p:1752	pma-miR11466d-5p	isoform_123089	TMV resistance protein N OS=Nicotiana glutinosa GN=N PE=1 SV=1	1740	1761	1752	1752	10	-37	-28.9	0.781081	9.5	6-22,1756-1740	1-5,1761-1757[UP5]	(((((((((((((((((.....&.....)))))))))))))))))	ACAGAUGCCUUGUAGAGAUCGA&UCAACCUCUACAAGGCAUUUGU	1	0.0491771
isoform_123089:pma-miR11466e-5p:1752	pma-miR11466e-5p	isoform_123089	TMV resistance protein N OS=Nicotiana glutinosa GN=N PE=1 SV=1	1740	1761	1752	1752	10	-37	-28.9	0.781081	9.5	6-22,1756-1740	1-5,1761-1757[UP5]	(((((((((((((((((.....&.....)))))))))))))))))	ACAGAUGCCUUGUAGAGAUCGA&UCAACCUCUACAAGGCAUUUGU	1	0.0491771
isoform_123089:pma-miR11466f-5p:1752	pma-miR11466f-5p	isoform_123089	TMV resistance protein N OS=Nicotiana glutinosa GN=N PE=1 SV=1	1740	1761	1752	1752	10	-37	-28.9	0.781081	9.5	6-22,1756-1740	1-5,1761-1757[UP5]	(((((((((((((((((.....&.....)))))))))))))))))	ACAGAUGCCUUGUAGAGAUCGA&UCAACCUCUACAAGGCAUUUGU	1	0.0491771
isoform_123180:pma-miR482f-3p:556	pma-miR482f-3p	isoform_123180	/	544	565	556	556	10	-44.1	-38.5	0.873016	2	1-15,565-551;17-22,549-544	16-16,550-550[SIL]	((((((.(((((((((((((((&))))))))))))))).))))))	GGAAUGAGAGGAGUGGGGAAGA&UCUUCCCUACUCCUCCCAUUCC	0	0.000758511
isoform_123180:pma-miR482g-3p:556	pma-miR482g-3p	isoform_123180	/	544	565	556	556	10	-44.1	-38.5	0.873016	2	1-15,565-551;17-22,549-544	16-16,550-550[SIL]	((((((.(((((((((((((((&))))))))))))))).))))))	GGAAUGAGAGGAGUGGGGAAGA&UCUUCCCUACUCCUCCCAUUCC	0	0.000758511
isoform_123180:pma-miR482h-3p:556	pma-miR482h-3p	isoform_123180	/	544	565	556	556	10	-44.1	-38.5	0.873016	2	1-15,565-551;17-22,549-544	16-16,550-550[SIL]	((((((.(((((((((((((((&))))))))))))))).))))))	GGAAUGAGAGGAGUGGGGAAGA&UCUUCCCUACUCCUCCCAUUCC	0	0.000758511
isoform_123180:pma-miR482i-3p:556	pma-miR482i-3p	isoform_123180	/	544	565	556	556	10	-41.7	-35.6	0.853717	3	1-15,565-551;17-22,549-544	16-16,550-550[SIL]	((((((.(((((((((((((((&))))))))))))))).))))))	GGAAUGAGAGGAGUGGGGAAGA&UCUUUCCUACUCCUCCCAUUCC	0	0.00227381
isoform_123180:pma-miR482m-3p:556	pma-miR482m-3p	isoform_123180	/	544	565	556	556	10	-44.1	-38.5	0.873016	2	1-15,565-551;17-22,549-544	16-16,550-550[SIL]	((((((.(((((((((((((((&))))))))))))))).))))))	GGAAUGAGAGGAGUGGGGAAGA&UCUUCCCUACUCCUCCCAUUCC	0	0.000758511
isoform_123180:pma-miR482o-3p:556	pma-miR482o-3p	isoform_123180	/	544	565	556	556	10	-44.1	-38.5	0.873016	2	1-15,565-551;17-22,549-544	16-16,550-550[SIL]	((((((.(((((((((((((((&))))))))))))))).))))))	GGAAUGAGAGGAGUGGGGAAGA&UCUUCCCUACUCCUCCCAUUCC	0	0.000758511
isoform_123180:pma-miR482r-3p:556	pma-miR482r-3p	isoform_123180	/	544	565	556	556	10	-41.7	-35.6	0.853717	3	1-15,565-551;17-22,549-544	16-16,550-550[SIL]	((((((.(((((((((((((((&))))))))))))))).))))))	GGAAUGAGAGGAGUGGGGAAGA&UCUUUCCUACUCCUCCCAUUCC	0	0.00227381
isoform_12330:pma-miR11425a-5p:1021	pma-miR11425a-5p	isoform_12330	Cysteine-rich receptor-like protein kinase 13 OS=Arabidopsis thaliana GN=CRK13 PE=2 SV=1	1011	1030	1021	1021	10	-24.4	-18.08	0.740984	5.5	1-11,1030-1020;15-20,1016-1011	12-14,1019-1017[SIL]	((((((...(((((((((((&)))))))))))...))))))	GGAAAAGAAAUAGCAGUGAA&UUUACUGCUAUAUAUUUUCU	0	0.214631
isoform_12330:pma-miR11425b-3p:1021	pma-miR11425b-3p	isoform_12330	Cysteine-rich receptor-like protein kinase 13 OS=Arabidopsis thaliana GN=CRK13 PE=2 SV=1	1010	1030	1021	1021	10	-31.5	-26.9	0.853968	3	1-5,1030-1026;7-20,1024-1011	6-6,1025-1025[SIL];21-21,1010-1010[UP3]	.((((((((((((((.(((((&))))).)))))))))))))).	CGGAAAAGAAAUAGCAGUGAA&UUCACAGCUAUUUCUUUUCCU	0	0.0096656
isoform_12330:pma-miR11425e-5p:1021	pma-miR11425e-5p	isoform_12330	Cysteine-rich receptor-like protein kinase 13 OS=Arabidopsis thaliana GN=CRK13 PE=2 SV=1	1011	1030	1021	1021	10	-24.4	-18.08	0.740984	5.5	1-11,1030-1020;15-20,1016-1011	12-14,1019-1017[SIL]	((((((...(((((((((((&)))))))))))...))))))	GGAAAAGAAAUAGCAGUGAA&UUUACUGCUAUAUAUUUUCU	0	0.214631
isoform_12330:pma-miR11425f-3p:1021	pma-miR11425f-3p	isoform_12330	Cysteine-rich receptor-like protein kinase 13 OS=Arabidopsis thaliana GN=CRK13 PE=2 SV=1	1010	1030	1021	1021	10	-29.8	-26.1	0.875839	4	1-11,1030-1020;13-20,1018-1011	12-12,1019-1019[SIL];21-21,1010-1010[UP3]	.((((((((.(((((((((((&))))))))))).)))))))).	CGGAAAAGAAAUAGCAGUGAA&UUUACUGCUAUAUCUUUUCCU	0	0.00695663
isoform_12330:pma-miR11425g-3p:1021	pma-miR11425g-3p	isoform_12330	Cysteine-rich receptor-like protein kinase 13 OS=Arabidopsis thaliana GN=CRK13 PE=2 SV=1	1010	1030	1021	1021	10	-29.8	-26.1	0.875839	4	1-11,1030-1020;13-20,1018-1011	12-12,1019-1019[SIL];21-21,1010-1010[UP3]	.((((((((.(((((((((((&))))))))))).)))))))).	CGGAAAAGAAAUAGCAGUGAA&UUUACUGCUAUAUCUUUUCCU	0	0.00695663
isoform_12330:pma-miR11425h-3p:1021	pma-miR11425h-3p	isoform_12330	Cysteine-rich receptor-like protein kinase 13 OS=Arabidopsis thaliana GN=CRK13 PE=2 SV=1	1011	1030	1021	1021	10	-29.2	-19.9	0.681507	4.5	1-11,1030-1020;13-16,1018-1015;18-20,1013-1011	12-12,1019-1019[SIL];17-17,1014-1014[SIL]	(((.((((.(((((((((((&))))))))))).)))).)))	GGAAAAGAAAUAGCAGUGAA&UUUACUGCUAUAUCUUCUCU	0	0.547558
isoform_12330:pma-miR11425j-3p:1021	pma-miR11425j-3p	isoform_12330	Cysteine-rich receptor-like protein kinase 13 OS=Arabidopsis thaliana GN=CRK13 PE=2 SV=1	1010	1030	1021	1021	10	-32.1	-23.2	0.722741	5	1-5,1030-1026;7-11,1024-1020;13-20,1018-1011	6-6,1025-1025[SIL];12-12,1019-1019[SIL];21-21,1010-1010[UP3]	.((((((((.(((((.(((((&))))).))))).)))))))).	CGGAAAAGAAAUAGCAGUGAA&UUCACAGCUAUAUCUUUUCCU	0	0.0936595
isoform_123345:pma-miRN40a-5p:3843	pma-miRN40a-5p	isoform_123345	Polygalacturonate 4-alpha-galacturonosyltransferase OS=Arabidopsis thaliana GN=GAUT1 PE=1 SV=1	3832	3852	3843	3843	10	-39.9	-26.5	0.66416	8	3-13,3850-3840;15-19,3838-3834	1-2,3852-3851[UP5];14-14,3839-3839[SIL];20-21,3833-3832[UP3]	..(((((.(((((((((((..&..))))))))))).)))))..	CAUUGGGUGAGGCUAAUGCAG&AAGUGUUAGCCUCUCCCAAGG	2	0.820286
isoform_123345:pma-miRN40b-5p:3843	pma-miRN40b-5p	isoform_123345	Polygalacturonate 4-alpha-galacturonosyltransferase OS=Arabidopsis thaliana GN=GAUT1 PE=1 SV=1	3832	3852	3843	3843	10	-39.9	-26.5	0.66416	8	3-13,3850-3840;15-19,3838-3834	1-2,3852-3851[UP5];14-14,3839-3839[SIL];20-21,3833-3832[UP3]	..(((((.(((((((((((..&..))))))))))).)))))..	CAUUGGGUGAGGCUAAUGCAG&AAGUGUUAGCCUCUCCCAAGG	2	0.820286
isoform_123345:pma-miRN40c-5p:3843	pma-miRN40c-5p	isoform_123345	Polygalacturonate 4-alpha-galacturonosyltransferase OS=Arabidopsis thaliana GN=GAUT1 PE=1 SV=1	3832	3852	3843	3843	10	-39.9	-26.5	0.66416	8	3-13,3850-3840;15-19,3838-3834	1-2,3852-3851[UP5];14-14,3839-3839[SIL];20-21,3833-3832[UP3]	..(((((.(((((((((((..&..))))))))))).)))))..	CAUUGGGUGAGGCUAAUGCAG&AAGUGUUAGCCUCUCCCAAGG	2	0.820286
isoform_123345:pma-miRN40d-5p:3843	pma-miRN40d-5p	isoform_123345	Polygalacturonate 4-alpha-galacturonosyltransferase OS=Arabidopsis thaliana GN=GAUT1 PE=1 SV=1	3832	3852	3843	3843	10	-39.9	-26.5	0.66416	8	3-13,3850-3840;15-19,3838-3834	1-2,3852-3851[UP5];14-14,3839-3839[SIL];20-21,3833-3832[UP3]	..(((((.(((((((((((..&..))))))))))).)))))..	CAUUGGGUGAGGCUAAUGCAG&AAGUGUUAGCCUCUCCCAAGG	2	0.820286
isoform_123450:pma-miR950p-5p:190	pma-miR950p-5p	isoform_123450	TMV resistance protein N OS=Nicotiana glutinosa GN=N PE=1 SV=1	178	199	190	190	10	-42.9	-29	0.675991	6	1-1,199-199;3-13,197-187;15-16,185-184;18-22,182-178	2-2,198-198[SIL];14-14,186-186[SIL];17-17,183-183[SIL]	(((((.((.(((((((((((.(&).))))))))))).)).)))))	AACCACCGCGGGCCUGAUGUGA&UGACGUCAGGUCCUCGAUGGUU	0	0.0500735
isoform_123450:pma-miRN10-5p:190	pma-miRN10-5p	isoform_123450	TMV resistance protein N OS=Nicotiana glutinosa GN=N PE=1 SV=1	178	199	190	190	10	-43.8	-28.5	0.650685	6	1-1,199-199;3-3,197-197;5-13,195-187;15-16,185-184;18-22,182-178	2-2,198-198[SIL];4-4,196-196[SIL];14-14,186-186[SIL];17-17,183-183[SIL]	(((((.((.(((((((((.(.(&).).))))))))).)).)))))	AACCACCGCGGGCCUGAUGUGA&UGAGAUCAGGCCCUCGAUGGUU	0	0.0896619
isoform_123575:pma-miRN49-3p:1522	pma-miRN49-3p	isoform_123575	Pentatricopeptide repeat-containing protein At5g01110 OS=Arabidopsis thaliana GN=At5g01110 PE=2 SV=1	1511	1531	1522	1522	10	-36.1	-29.1	0.806094	2.5	2-21,1530-1511	1-1,1531-1531[UP5]	((((((((((((((((((((.&.))))))))))))))))))))	UGUUACUUACAAUGCACUUAU&UUAAGUGCAUUGUAGGUGGCA	0	0.0207251
isoform_12359:pma-miRN65a-3p:908	pma-miRN65a-3p	isoform_12359	Probable methylenetetrahydrofolate reductase OS=Oryza sativa subsp. japonica GN=Os03g0815200 PE=2 SV=1	898	918	909	908	11	-33	-22.7	0.687879	9	1-6,918-913;8-16,911-903;18-18,901-901	7-7,912-912[SIL];17-17,902-902[SIL];19-21,900-898[UP3]	...(.(((((((((.((((((&)))))).))))))))).)...	UCCGCAUGGGAGAUGGGGGGA&UUCCCCGAUUUUCCAUUCAAA	2	0.981825
[truncated: 10,447 more rows]
