# Supplementary material for: The miRNA-mRNA Regulatory Modules of Pinus massoniana Lamb. in Response to Drought Stress
Source: Int J Mol Sci. 2023 Sep 28;24(19):14655. doi: 10.3390/ijms241914655 (PMC10572226; doi:10.3390/ijms241914655)
Supplement: Supplementary file 1 [file ijms-24-14655-s001.zip › Table S7.xlsx]

## Sheet: formattedTargetGenes
Table S7. Classification of target genes based on Swissprot annotation
	Query_id	Subject_id	Identity	Align_length	Miss_match	Gap	Query_start	Query_end	Subject_start	Subject_end	E_value	Score	Subject_annotation
Transcription factor genes (155 genes)
Squamosa promoter-binding-like protein (28 genes)	isoform_134996	sp|Q9S840|SPL2_ARATH	54.2	107	41	3	358	660	112	216	4e-24	112.5	Squamosa promoter-binding-like protein 2 OS=Arabidopsis thaliana GN=SPL2 PE=2 SV=1
	isoform_141310	sp|Q9S840|SPL2_ARATH	39.2	194	95	5	304	852	35	216	6.7e-27	121.7	Squamosa promoter-binding-like protein 2 OS=Arabidopsis thaliana GN=SPL2 PE=2 SV=1
	isoform_184048	sp|B9DI20|SP13A_ARATH	55.6	63	26	2	3484	3669	132	193	5.7e-11	68.9	Squamosa promoter-binding-like protein 13A OS=Arabidopsis thaliana GN=SPL13A PE=2 SV=1
	isoform_206883	sp|Q5Z818|SPL12_ORYSJ	39.8	128	40	3	813	1136	120	230	2.4e-14	80.1	Squamosa promoter-binding-like protein 12 OS=Oryza sativa subsp. japonica GN=SPL12 PE=2 SV=1
	isoform_213701	sp|Q9S840|SPL2_ARATH	39.2	194	95	5	276	824	35	216	6.1e-27	121.7	Squamosa promoter-binding-like protein 2 OS=Arabidopsis thaliana GN=SPL2 PE=2 SV=1
	isoform_229782	sp|A2X0Q6|SPL3_ORYSI	36.5	249	118	11	361	1065	6	228	2.2e-26	119.8	Squamosa promoter-binding-like protein 3 OS=Oryza sativa subsp. indica GN=SPL3 PE=2 SV=1
	isoform_242403	sp|Q9S840|SPL2_ARATH	39.2	194	95	5	935	1483	35	216	6.4e-27	121.7	Squamosa promoter-binding-like protein 2 OS=Arabidopsis thaliana GN=SPL2 PE=2 SV=1
	isoform_254594	sp|A2X0Q6|SPL3_ORYSI	40.1	289	133	11	161	985	6	268	3.9e-42	171	Squamosa promoter-binding-like protein 3 OS=Oryza sativa subsp. indica GN=SPL3 PE=2 SV=1
	isoform_259730	sp|Q5Z818|SPL12_ORYSJ	48.8	125	48	2	526	852	104	228	1.6e-25	115.9	Squamosa promoter-binding-like protein 12 OS=Oryza sativa subsp. japonica GN=SPL12 PE=2 SV=1
	isoform_264586	sp|A2YGR5|SPL12_ORYSI	38	353	185	14	486	1490	68	404	3.4e-46	184.5	Squamosa promoter-binding-like protein 12 OS=Oryza sativa subsp. indica GN=SPL12 PE=2 SV=1
	isoform_10477	sp|A2YGR5|SPL12_ORYSI	38	353	185	14	637	1641	68	404	3.5e-46	184.5	Squamosa promoter-binding-like protein 12 OS=Oryza sativa subsp. indica GN=SPL12 PE=2 SV=1
	isoform_12521	sp|Q5Z818|SPL12_ORYSJ	41	100	54	3	807	1106	209	303	4.7e-13	74.3	Squamosa promoter-binding-like protein 12 OS=Oryza sativa subsp. japonica GN=SPL12 PE=2 SV=1
	isoform_13915	sp|A2YGR5|SPL12_ORYSI	38	353	185	14	352	1356	68	404	3.1e-46	184.5	Squamosa promoter-binding-like protein 12 OS=Oryza sativa subsp. indica GN=SPL12 PE=2 SV=1
	isoform_15792	sp|A3A2Z8|SPL3_ORYSJ	34	341	201	8	329	1291	114	450	3.7e-41	167.5	Squamosa promoter-binding-like protein 3 OS=Oryza sativa subsp. japonica GN=SPL3 PE=2 SV=1
	isoform_17319	sp|A3A2Z8|SPL3_ORYSJ	34	341	201	8	328	1290	114	450	3.5e-41	167.5	Squamosa promoter-binding-like protein 3 OS=Oryza sativa subsp. japonica GN=SPL3 PE=2 SV=1
	isoform_21794	sp|Q7XT42|SPL7_ORYSJ	53.6	220	84	8	477	1112	49	258	4.1e-49	193.7	Squamosa promoter-binding-like protein 7 OS=Oryza sativa subsp. japonica GN=SPL7 PE=2 SV=2
	isoform_280157	sp|Q7XT42|SPL7_ORYSJ	53.6	220	84	8	945	1580	49	258	5.2e-49	193.7	Squamosa promoter-binding-like protein 7 OS=Oryza sativa subsp. japonica GN=SPL7 PE=2 SV=2
	isoform_285145	sp|Q9S840|SPL2_ARATH	44.6	222	100	5	136	768	35	244	1.2e-41	169.1	Squamosa promoter-binding-like protein 2 OS=Arabidopsis thaliana GN=SPL2 PE=2 SV=1
	isoform_293919	sp|A3A2Z8|SPL3_ORYSJ	34	341	201	8	119	1081	114	450	3.1e-41	167.5	Squamosa promoter-binding-like protein 3 OS=Oryza sativa subsp. japonica GN=SPL3 PE=2 SV=1
	isoform_25149	sp|Q94JW8|SPL6_ARATH	83.6	55	9	0	171	335	144	198	8.4e-22	102.8	Squamosa promoter-binding-like protein 6 OS=Arabidopsis thaliana GN=SPL6 PE=1 SV=2
	isoform_41951	sp|A2YGR5|SPL12_ORYSI	34.3	376	208	9	200	1294	54	401	2.3e-44	178.3	Squamosa promoter-binding-like protein 12 OS=Oryza sativa subsp. indica GN=SPL12 PE=2 SV=1
	isoform_53459	sp|Q7XT42|SPL7_ORYSJ	53.6	220	84	8	327	962	49	258	3.7e-49	193.7	Squamosa promoter-binding-like protein 7 OS=Oryza sativa subsp. japonica GN=SPL7 PE=2 SV=2
	isoform_56303	sp|A2X0Q6|SPL3_ORYSI	40.1	289	133	11	878	1702	6	268	1.1e-41	169.9	Squamosa promoter-binding-like protein 3 OS=Oryza sativa subsp. indica GN=SPL3 PE=2 SV=1
	isoform_71070	sp|A2YGR5|SPL12_ORYSI	39.6	250	105	10	1144	1860	180	394	1.9e-34	145.6	Squamosa promoter-binding-like protein 12 OS=Oryza sativa subsp. indica GN=SPL12 PE=2 SV=1
	isoform_100244	sp|A2YGR5|SPL12_ORYSI	34.3	376	208	9	525	1619	54	401	2.6e-44	178.3	Squamosa promoter-binding-like protein 12 OS=Oryza sativa subsp. indica GN=SPL12 PE=2 SV=1
	isoform_104816	sp|Q7XT42|SPL7_ORYSJ	53.6	220	84	8	434	1069	49	258	3.9e-49	193.7	Squamosa promoter-binding-like protein 7 OS=Oryza sativa subsp. japonica GN=SPL7 PE=2 SV=2
	isoform_117180	sp|A2YGR5|SPL12_ORYSI	34.3	376	208	9	875	1969	54	401	3e-44	178.3	Squamosa promoter-binding-like protein 12 OS=Oryza sativa subsp. indica GN=SPL12 PE=2 SV=1
	isoform_118780	sp|A2YGR5|SPL12_ORYSI	34.3	376	208	9	912	2006	54	401	3e-44	178.3	Squamosa promoter-binding-like protein 12 OS=Oryza sativa subsp. indica GN=SPL12 PE=2 SV=1
Dehydrin (26 genes)	isoform_157606	sp|P31168|COR47_ARATH	38.3	107	52	3	396	683	46	149	9.9e-09	58.5	Dehydrin COR47 OS=Arabidopsis thaliana GN=COR47 PE=1 SV=2
	isoform_231552	sp|P42759|ERD10_ARATH	40.5	195	81	7	93	647	88	257	5.1e-24	109.8	Dehydrin ERD10 OS=Arabidopsis thaliana GN=ERD10 PE=1 SV=1
	isoform_247176	sp|P42759|ERD10_ARATH	39.4	175	72	7	7	501	107	257	1.3e-18	91.7	Dehydrin ERD10 OS=Arabidopsis thaliana GN=ERD10 PE=1 SV=1
	isoform_252182	sp|P42759|ERD10_ARATH	40.5	195	81	7	695	1249	88	257	9.1e-24	109.8	Dehydrin ERD10 OS=Arabidopsis thaliana GN=ERD10 PE=1 SV=1
	isoform_18964	sp|P42759|ERD10_ARATH	40.5	195	81	7	517	1071	88	257	8.4e-24	109.8	Dehydrin ERD10 OS=Arabidopsis thaliana GN=ERD10 PE=1 SV=1
	isoform_22334	sp|P42759|ERD10_ARATH	40.5	195	81	7	519	1073	88	257	7.6e-24	109.8	Dehydrin ERD10 OS=Arabidopsis thaliana GN=ERD10 PE=1 SV=1
	isoform_278998	sp|P31168|COR47_ARATH	36.4	184	84	7	108	569	20	200	2.7e-15	80.5	Dehydrin COR47 OS=Arabidopsis thaliana GN=COR47 PE=1 SV=2
	isoform_286357	sp|P42759|ERD10_ARATH	37.6	242	112	9	6	689	41	257	3.4e-24	110.5	Dehydrin ERD10 OS=Arabidopsis thaliana GN=ERD10 PE=1 SV=1
	isoform_23794	sp|P42759|ERD10_ARATH	40.5	195	81	7	519	1073	88	257	7.2e-24	109.8	Dehydrin ERD10 OS=Arabidopsis thaliana GN=ERD10 PE=1 SV=1
	isoform_27774	sp|P42759|ERD10_ARATH	36.4	258	112	12	141	833	24	256	4e-23	107.1	Dehydrin ERD10 OS=Arabidopsis thaliana GN=ERD10 PE=1 SV=1
	isoform_31942	sp|P42759|ERD10_ARATH	38	166	68	7	10	477	117	257	2.4e-15	80.9	Dehydrin ERD10 OS=Arabidopsis thaliana GN=ERD10 PE=1 SV=1
	isoform_32548	sp|P31168|COR47_ARATH	36.4	184	84	7	112	573	20	200	3e-15	80.5	Dehydrin COR47 OS=Arabidopsis thaliana GN=COR47 PE=1 SV=2
	isoform_34037	sp|P42759|ERD10_ARATH	33.2	196	100	6	113	616	24	216	5.7e-15	79.3	Dehydrin ERD10 OS=Arabidopsis thaliana GN=ERD10 PE=1 SV=1
	isoform_39089	sp|P42759|ERD10_ARATH	40.5	195	81	7	313	867	88	257	6.9e-24	109.8	Dehydrin ERD10 OS=Arabidopsis thaliana GN=ERD10 PE=1 SV=1
	isoform_40289	sp|P42759|ERD10_ARATH	39.3	178	73	8	13	495	97	256	1.5e-19	94.4	Dehydrin ERD10 OS=Arabidopsis thaliana GN=ERD10 PE=1 SV=1
	isoform_44628	sp|P42759|ERD10_ARATH	36.4	258	112	12	141	833	24	256	3.5e-23	107.1	Dehydrin ERD10 OS=Arabidopsis thaliana GN=ERD10 PE=1 SV=1
	isoform_49974	sp|P42759|ERD10_ARATH	40.5	195	81	7	519	1073	88	257	7.8e-24	109.8	Dehydrin ERD10 OS=Arabidopsis thaliana GN=ERD10 PE=1 SV=1
	isoform_56424	sp|P42759|ERD10_ARATH	35.8	179	74	6	132	554	79	254	1.2e-17	88.2	Dehydrin ERD10 OS=Arabidopsis thaliana GN=ERD10 PE=1 SV=1
	isoform_66551	sp|P31168|COR47_ARATH	33.8	148	75	6	62	445	120	264	1.4e-08	58.5	Dehydrin COR47 OS=Arabidopsis thaliana GN=COR47 PE=1 SV=2
	isoform_77995	sp|P31168|COR47_ARATH	36.4	184	84	7	110	571	20	200	3.6e-15	80.5	Dehydrin COR47 OS=Arabidopsis thaliana GN=COR47 PE=1 SV=2
	isoform_86479	sp|P42759|ERD10_ARATH	36.8	258	111	11	35	727	24	256	2.8e-24	110.5	Dehydrin ERD10 OS=Arabidopsis thaliana GN=ERD10 PE=1 SV=1
	isoform_92271	sp|P42759|ERD10_ARATH	40.5	195	81	7	520	1074	88	257	6.7e-24	109.8	Dehydrin ERD10 OS=Arabidopsis thaliana GN=ERD10 PE=1 SV=1
	isoform_98325	sp|P31168|COR47_ARATH	44.1	111	48	2	30	320	91	201	2e-17	87	Dehydrin COR47 OS=Arabidopsis thaliana GN=COR47 PE=1 SV=2
	isoform_106626	sp|A2ZDX8|DH16B_ORYSI	39.6	144	55	6	60	404	24	164	6.2e-13	72.8	Dehydrin Rab16B OS=Oryza sativa subsp. indica GN=RAB16B PE=2 SV=2
	isoform_114572	sp|P42759|ERD10_ARATH	40	195	82	7	517	1071	88	257	1.9e-23	108.2	Dehydrin ERD10 OS=Arabidopsis thaliana GN=ERD10 PE=1 SV=1
	isoform_118684	sp|P42759|ERD10_ARATH	39	172	65	5	68	469	88	257	4.5e-21	99.4	Dehydrin ERD10 OS=Arabidopsis thaliana GN=ERD10 PE=1 SV=1
Growth-regulating factor (23 genes)	isoform_6427	sp|O81001|GRF1_ARATH	46.4	252	117	7	710	1459	112	347	8e-53	206.8	Growth-regulating factor 1 OS=Arabidopsis thaliana GN=GRF1 PE=1 SV=1
	isoform_6653	sp|O81001|GRF1_ARATH	47.3	184	86	5	913	1461	174	347	1e-36	153.3	Growth-regulating factor 1 OS=Arabidopsis thaliana GN=GRF1 PE=1 SV=1
	isoform_205225	sp|O81001|GRF1_ARATH	39	287	150	8	1701	2525	98	371	7.4e-43	174.5	Growth-regulating factor 1 OS=Arabidopsis thaliana GN=GRF1 PE=1 SV=1
	isoform_265068	sp|O81001|GRF1_ARATH	46.3	218	100	6	7	657	146	347	1.1e-43	176	Growth-regulating factor 1 OS=Arabidopsis thaliana GN=GRF1 PE=1 SV=1
	isoform_265596	sp|Q6AWY1|GRF8_ORYSJ	31.5	162	81	8	796	1281	67	198	5.8e-08	57.8	Growth-regulating factor 8 OS=Oryza sativa subsp. japonica GN=GRF8 PE=2 SV=1
	isoform_270697	sp|Q6ZIK5|GRF4_ORYSJ	36	322	148	10	9	953	120	390	3.4e-39	160.6	Growth-regulating factor 4 OS=Oryza sativa subsp. japonica GN=GRF4 PE=2 SV=1
	isoform_9452	sp|O81001|GRF1_ARATH	36.9	157	67	4	448	885	212	347	1.9e-15	82.4	Growth-regulating factor 1 OS=Arabidopsis thaliana GN=GRF1 PE=1 SV=1
	isoform_12236	sp|Q6AWY4|GRF5_ORYSJ	42.9	368	146	12	776	1789	15	348	4.7e-61	233.8	Growth-regulating factor 5 OS=Oryza sativa subsp. japonica GN=GRF5 PE=2 SV=1
	isoform_280211	sp|Q6AWY3|GRF6_ORYSJ	39.3	178	72	4	963	1493	129	271	2e-22	105.9	Growth-regulating factor 6 OS=Oryza sativa subsp. japonica GN=GRF6 PE=2 SV=2
	isoform_290666	sp|Q6ZIK5|GRF4_ORYSJ	35.7	347	161	12	97	1113	98	390	5.4e-41	166.8	Growth-regulating factor 4 OS=Oryza sativa subsp. japonica GN=GRF4 PE=2 SV=1
	isoform_42528	sp|O81001|GRF1_ARATH	46.4	252	117	7	7	756	112	347	5.7e-53	206.8	Growth-regulating factor 1 OS=Arabidopsis thaliana GN=GRF1 PE=1 SV=1
	isoform_43946	sp|Q8L8A6|GRF5_ARATH	53.7	147	61	3	671	1108	14	154	3.5e-42	171	Growth-regulating factor 5 OS=Arabidopsis thaliana GN=GRF5 PE=1 SV=1
	isoform_50197	sp|O81001|GRF1_ARATH	48.4	155	70	4	411	875	192	336	1.5e-30	132.5	Growth-regulating factor 1 OS=Arabidopsis thaliana GN=GRF1 PE=1 SV=1
	isoform_55304	sp|O81001|GRF1_ARATH	46.4	252	117	7	147	896	112	347	6.4e-53	206.8	Growth-regulating factor 1 OS=Arabidopsis thaliana GN=GRF1 PE=1 SV=1
	isoform_62939	sp|O81001|GRF1_ARATH	46.4	252	117	7	696	1445	112	347	8e-53	206.8	Growth-regulating factor 1 OS=Arabidopsis thaliana GN=GRF1 PE=1 SV=1
	isoform_70371	sp|Q6AWY4|GRF5_ORYSJ	42.9	368	146	12	90	1103	15	348	3.1e-61	233.8	Growth-regulating factor 5 OS=Oryza sativa subsp. japonica GN=GRF5 PE=2 SV=1
	isoform_70787	sp|O81001|GRF1_ARATH	47.5	219	95	5	544	1200	137	335	9.2e-48	189.9	Growth-regulating factor 1 OS=Arabidopsis thaliana GN=GRF1 PE=1 SV=1
	isoform_81560	sp|Q6AWY4|GRF5_ORYSJ	42.9	368	146	12	474	1487	15	348	2.3e-61	234.6	Growth-regulating factor 5 OS=Oryza sativa subsp. japonica GN=GRF5 PE=2 SV=1
	isoform_95874	sp|O81001|GRF1_ARATH	60.6	66	25	1	199	393	213	278	1.8e-14	79	Growth-regulating factor 1 OS=Arabidopsis thaliana GN=GRF1 PE=1 SV=1
	isoform_113734	sp|Q8L8A8|GRF2_ARATH	40.2	92	25	2	1103	1375	459	521	6e-08	57	Growth-regulating factor 2 OS=Arabidopsis thaliana GN=GRF2 PE=1 SV=1
	isoform_115633	sp|O81001|GRF1_ARATH	46.4	252	117	7	586	1335	112	347	7.5e-53	206.8	Growth-regulating factor 1 OS=Arabidopsis thaliana GN=GRF1 PE=1 SV=1
	isoform_117869	sp|O81001|GRF1_ARATH	48	175	80	5	384	905	183	347	2.1e-35	148.7	Growth-regulating factor 1 OS=Arabidopsis thaliana GN=GRF1 PE=1 SV=1
	isoform_120784	sp|O81001|GRF1_ARATH	46.4	252	117	7	553	1302	112	347	7.2e-53	206.8	Growth-regulating factor 1 OS=Arabidopsis thaliana GN=GRF1 PE=1 SV=1
Homeobox-leucine zipper protein (15 genes)	isoform_133990	sp|Q39123|ATHB8_ARATH	58.4	257	93	2	1981	2751	2	244	1.3e-79	296.6	Homeobox-leucine zipper protein ATHB-8 OS=Arabidopsis thaliana GN=ATHB-8 PE=1 SV=1
	isoform_140874	sp|Q9ZU11|ATB15_ARATH	51.2	644	289	7	1963	3870	11	637	1.6e-170	598.6	Homeobox-leucine zipper protein ATHB-15 OS=Arabidopsis thaliana GN=ATHB-15 PE=1 SV=1
	isoform_145712	sp|A2XBL9|HOX10_ORYSI	56.8	324	119	3	1847	2818	70	372	3.8e-97	354.8	Homeobox-leucine zipper protein HOX10 OS=Oryza sativa subsp. indica GN=HOX10 PE=2 SV=2
	isoform_173601	sp|Q9AV49|HOX9_ORYSJ	43.2	352	162	9	2236	3240	163	493	2.7e-63	242.3	Homeobox-leucine zipper protein HOX9 OS=Oryza sativa subsp. japonica GN=HOX9 PE=2 SV=1
	isoform_174367	sp|Q39123|ATHB8_ARATH	57.4	270	101	2	1680	2489	2	257	1.4e-82	306.6	Homeobox-leucine zipper protein ATHB-8 OS=Arabidopsis thaliana GN=ATHB-8 PE=1 SV=1
	isoform_188773	sp|A2XBL9|HOX10_ORYSI	50.2	215	85	3	1740	2384	23	215	5.6e-48	191.4	Homeobox-leucine zipper protein HOX10 OS=Oryza sativa subsp. indica GN=HOX10 PE=2 SV=2
	isoform_5057	sp|Q9ZU11|ATB15_ARATH	43.9	535	262	12	1175	2734	206	717	3.6e-97	354.4	Homeobox-leucine zipper protein ATHB-15 OS=Arabidopsis thaliana GN=ATHB-15 PE=1 SV=1
	isoform_5781	sp|Q9ZU11|ATB15_ARATH	69.7	558	153	6	1056	2699	250	801	3.4e-219	759.6	Homeobox-leucine zipper protein ATHB-15 OS=Arabidopsis thaliana GN=ATHB-15 PE=1 SV=1
	isoform_199125	sp|Q9ZU11|ATB15_ARATH	48.3	755	364	8	1907	4147	11	747	1e-190	665.6	Homeobox-leucine zipper protein ATHB-15 OS=Arabidopsis thaliana GN=ATHB-15 PE=1 SV=1
	isoform_239181	sp|A2WLR5|HOX29_ORYSI	56.9	137	55	2	2167	2565	133	269	1.6e-37	156.8	Homeobox-leucine zipper protein HOX29 OS=Oryza sativa subsp. indica GN=HOX29 PE=2 SV=2
	isoform_242457	sp|Q6AST1|HOX32_ORYSJ	71	514	149	0	1168	2709	346	859	3.4e-215	746.5	Homeobox-leucine zipper protein HOX32 OS=Oryza sativa subsp. japonica GN=HOX32 PE=2 SV=1
	isoform_260763	sp|P46668|ATHB6_ARATH	63.2	114	42	0	516	857	44	157	4.8e-36	149.4	Homeobox-leucine zipper protein ATHB-6 OS=Arabidopsis thaliana GN=ATHB-6 PE=1 SV=1
	isoform_116485	sp|Q9ZU11|ATB15_ARATH	73.5	388	99	2	1337	2500	453	836	7e-168	589	Homeobox-leucine zipper protein ATHB-15 OS=Arabidopsis thaliana GN=ATHB-15 PE=1 SV=1
	isoform_126096	sp|Q9ZU11|ATB15_ARATH	39	359	215	3	3410	4477	479	836	3.3e-67	255.4	Homeobox-leucine zipper protein ATHB-15 OS=Arabidopsis thaliana GN=ATHB-15 PE=1 SV=1
	isoform_129447	sp|Q9ZU11|ATB15_ARATH	59.8	346	124	2	2280	3317	11	341	7.9e-112	403.7	Homeobox-leucine zipper protein ATHB-15 OS=Arabidopsis thaliana GN=ATHB-15 PE=1 SV=1
Transcription factor GAMYB (15 genes)	isoform_133315	sp|Q0JIC2|GAMYB_ORYSJ	85.3	75	11	0	2	226	50	124	1.7e-34	146.7	Transcription factor GAMYB OS=Oryza sativa subsp. japonica GN=GAMYB PE=1 SV=1
	isoform_140700	sp|A2WW87|GAM1_ORYSI	87.1	85	11	0	166	420	40	124	5.8e-41	168.3	Transcription factor GAMYB OS=Oryza sativa subsp. indica GN=GAM1 PE=2 SV=1
	isoform_182709	sp|Q0JIC2|GAMYB_ORYSJ	27.5	298	158	11	8	880	137	383	2.3e-11	68.6	Transcription factor GAMYB OS=Oryza sativa subsp. japonica GN=GAMYB PE=1 SV=1
	isoform_7075	sp|Q0JIC2|GAMYB_ORYSJ	35.8	615	316	17	424	2232	4	551	1.8e-78	292	Transcription factor GAMYB OS=Oryza sativa subsp. japonica GN=GAMYB PE=1 SV=1
	isoform_205558	sp|Q0JIC2|GAMYB_ORYSJ	42.9	448	200	16	21	1301	40	452	4.1e-73	275	Transcription factor GAMYB OS=Oryza sativa subsp. japonica GN=GAMYB PE=1 SV=1
	isoform_10203	sp|Q0JIC2|GAMYB_ORYSJ	39	564	261	20	242	1852	40	547	1.3e-77	288.9	Transcription factor GAMYB OS=Oryza sativa subsp. japonica GN=GAMYB PE=1 SV=1
	isoform_286709	sp|A2WW87|GAM1_ORYSI	54.5	242	92	5	6	722	41	267	1.1e-65	249.2	Transcription factor GAMYB OS=Oryza sativa subsp. indica GN=GAM1 PE=2 SV=1
	isoform_44664	sp|Q0JIC2|GAMYB_ORYSJ	39	564	261	20	428	2038	40	547	1.4e-77	288.9	Transcription factor GAMYB OS=Oryza sativa subsp. japonica GN=GAMYB PE=1 SV=1
	isoform_47572	sp|Q0JIC2|GAMYB_ORYSJ	35.8	615	316	17	310	2118	4	551	1.8e-78	292	Transcription factor GAMYB OS=Oryza sativa subsp. japonica GN=GAMYB PE=1 SV=1
	isoform_48662	sp|Q0JIC2|GAMYB_ORYSJ	39	564	261	20	165	1775	40	547	1.3e-77	288.9	Transcription factor GAMYB OS=Oryza sativa subsp. japonica GN=GAMYB PE=1 SV=1
	isoform_55959	sp|Q0JIC2|GAMYB_ORYSJ	35.9	615	315	17	389	2197	4	551	2.9e-79	294.7	Transcription factor GAMYB OS=Oryza sativa subsp. japonica GN=GAMYB PE=1 SV=1
	isoform_96987	sp|Q0JIC2|GAMYB_ORYSJ	29.2	277	173	8	264	1073	291	551	2.2e-15	81.6	Transcription factor GAMYB OS=Oryza sativa subsp. japonica GN=GAMYB PE=1 SV=1
	isoform_109432	sp|A2WW87|GAM1_ORYSI	93.9	49	3	0	156	302	40	88	7.1e-23	107.1	Transcription factor GAMYB OS=Oryza sativa subsp. indica GN=GAM1 PE=2 SV=1
	isoform_110441	sp|Q0JIC2|GAMYB_ORYSJ	35.8	615	316	17	260	2068	4	551	1.7e-78	292	Transcription factor GAMYB OS=Oryza sativa subsp. japonica GN=GAMYB PE=1 SV=1
	isoform_127604	sp|Q0JIC2|GAMYB_ORYSJ	42.7	454	198	16	374	1663	40	455	1.5e-73	276.6	Transcription factor GAMYB OS=Oryza sativa subsp. japonica GN=GAMYB PE=1 SV=1
NAC domain-containing protein (9 genes)	isoform_253959	sp|A4VCM0|NAC45_ARATH	78.3	60	13	0	423	602	53	112	1.6e-21	102.4	NAC domain-containing protein 45 OS=Arabidopsis thaliana GN=NAC045 PE=2 SV=1
	isoform_12105	sp|A4VCM0|NAC45_ARATH	60.6	165	64	1	353	844	32	196	1.7e-50	198.7	NAC domain-containing protein 45 OS=Arabidopsis thaliana GN=NAC045 PE=2 SV=1
	isoform_13483	sp|A4VCM0|NAC45_ARATH	69.4	170	49	3	223	729	1	168	4.1e-62	237.3	NAC domain-containing protein 45 OS=Arabidopsis thaliana GN=NAC045 PE=2 SV=1
	isoform_16756	sp|A4VCM0|NAC45_ARATH	69.4	170	49	3	221	727	1	168	3.7e-62	237.3	NAC domain-containing protein 45 OS=Arabidopsis thaliana GN=NAC045 PE=2 SV=1
	isoform_59541	sp|A4VCM0|NAC45_ARATH	85.2	61	9	0	139	321	34	94	1.9e-26	118.6	NAC domain-containing protein 45 OS=Arabidopsis thaliana GN=NAC045 PE=2 SV=1
	isoform_73053	sp|A4VCM0|NAC45_ARATH	76.2	130	29	2	197	586	8	135	2.3e-51	201.4	NAC domain-containing protein 45 OS=Arabidopsis thaliana GN=NAC045 PE=2 SV=1
	isoform_73357	sp|A4VCM0|NAC45_ARATH	60.8	194	49	4	182	760	1	168	4.7e-58	223.8	NAC domain-containing protein 45 OS=Arabidopsis thaliana GN=NAC045 PE=2 SV=1
	isoform_86312	sp|A4VCM0|NAC45_ARATH	66.2	65	20	2	183	377	1	63	4.4e-14	77.4	NAC domain-containing protein 45 OS=Arabidopsis thaliana GN=NAC045 PE=2 SV=1
	isoform_92065	sp|A4VCM0|NAC45_ARATH	62.7	169	33	3	376	882	1	139	3.1e-52	204.5	NAC domain-containing protein 45 OS=Arabidopsis thaliana GN=NAC045 PE=2 SV=1
Ethylene-responsive transcription factor (7 genes)	isoform_246113	sp|Q40477|ERF4_TOBAC	63.2	106	36	1	225	533	1	106	1.6e-30	131.7	Ethylene-responsive transcription factor 4 OS=Nicotiana tabacum GN=ERF4 PE=1 SV=1
	isoform_254068	sp|O80337|EF100_ARATH	50.3	157	63	4	387	812	55	211	1.4e-32	139	Ethylene-responsive transcription factor 1A OS=Arabidopsis thaliana GN=ERF1A PE=1 SV=2
	isoform_273581	sp|O80337|EF100_ARATH	43.8	240	124	5	76	771	2	238	5.7e-44	176	Ethylene-responsive transcription factor 1A OS=Arabidopsis thaliana GN=ERF1A PE=1 SV=2
	isoform_275244	sp|O80337|EF100_ARATH	48.1	158	74	3	446	901	83	238	2.1e-32	137.9	Ethylene-responsive transcription factor 1A OS=Arabidopsis thaliana GN=ERF1A PE=1 SV=2
	isoform_280512	sp|O80337|EF100_ARATH	45.6	206	104	3	435	1046	62	261	6.1e-43	172.9	Ethylene-responsive transcription factor 1A OS=Arabidopsis thaliana GN=ERF1A PE=1 SV=2
	isoform_26837	sp|Q9C591|ERF16_ARATH	54.1	111	51	0	231	563	4	114	2.1e-30	131.3	Ethylene-responsive transcription factor ERF016 OS=Arabidopsis thaliana GN=ERF016 PE=2 SV=1
	isoform_130348	sp|Q9LM15|RA213_ARATH	54.1	159	49	3	1454	1909	77	218	3.1e-36	152.5	Ethylene-responsive transcription factor RAP2-13 OS=Arabidopsis thaliana GN=RAP2-13 PE=1 SV=1
Auxin-responsive protein (5 genes)	isoform_24956	sp|P0C132|IAA30_ORYSJ	45.8	310	111	7	67	939	6	277	3.4e-63	240.4	Auxin-responsive protein IAA30 OS=Oryza sativa subsp. japonica GN=IAA30 PE=2 SV=1
	isoform_27764	sp|Q38827|IAA9_ARATH	68.2	179	55	1	11	541	160	338	4.5e-67	253.1	Auxin-responsive protein IAA9 OS=Arabidopsis thaliana GN=IAA9 PE=1 SV=1
	isoform_64338	sp|Q8LAL2|IAA26_ARATH	34.9	169	101	4	196	690	24	187	8.4e-18	90.1	Auxin-responsive protein IAA26 OS=Arabidopsis thaliana GN=IAA26 PE=1 SV=2
	isoform_114147	sp|O65695|SAU50_ARATH	42.4	118	49	2	215	568	8	106	6.7e-19	92.4	Auxin-responsive protein SAUR50 OS=Arabidopsis thaliana GN=SAUR50 PE=1 SV=1
	isoform_122429	sp|Q38832|IAA14_ARATH	50.6	233	87	7	144	779	1	226	2.5e-52	204.1	Auxin-responsive protein IAA14 OS=Arabidopsis thaliana GN=IAA14 PE=1 SV=2
Zinc finger protein (4 genes)	isoform_187263	sp|Q39263|ZFP4_ARATH	62.7	67	21	1	3730	3930	60	122	8.2e-16	84.7	Zinc finger protein 4 OS=Arabidopsis thaliana GN=ZFP4 PE=2 SV=2
	isoform_16106	sp|Q9C9H1|GIS3_ARATH	43.9	148	70	4	556	987	15	153	8.5e-22	103.2	Zinc finger protein GIS3 OS=Arabidopsis thaliana GN=GIS3 PE=1 SV=1
	isoform_69359	sp|Q943I6|STOP1_ORYSJ	55.3	206	86	3	216	815	185	390	1.1e-60	232.6	Zinc finger protein STOP1 homolog OS=Oryza sativa subsp. japonica GN=Os01g0871200 PE=2 SV=1
	isoform_76849	sp|Q39262|ZFP3_ARATH	56.2	80	21	2	873	1070	34	113	7.9e-16	83.2	Zinc finger protein 3 OS=Arabidopsis thaliana GN=ZFP3 PE=1 SV=1
Nuclear transcription factor (3 genes)	isoform_28894	sp|Q8LCG7|NFYC2_ARATH	87.9	58	7	0	531	704	103	160	5.8e-24	109.8	Nuclear transcription factor Y subunit C-2 OS=Arabidopsis thaliana GN=NFYC2 PE=1 SV=2
	isoform_41723	sp|Q655V5|NFYC4_ORYSJ	67.9	159	49	2	481	954	69	226	6.9e-53	206.1	Nuclear transcription factor Y subunit C-4 OS=Oryza sativa subsp. japonica GN=NFYC4 PE=1 SV=1
	isoform_89203	sp|Q9SMP0|NFYC1_ARATH	58.1	236	57	9	15	707	10	208	1.5e-62	237.7	Nuclear transcription factor Y subunit C-1 OS=Arabidopsis thaliana GN=NFYC1 PE=1 SV=1
Transcription factor MYB (3 genes)	isoform_206272	sp|Q8W1W6|MYB33_ARATH	52.1	119	57	0	684	1040	32	150	6.9e-28	124.8	Transcription factor MYB33 OS=Arabidopsis thaliana GN=MYB33 PE=2 SV=1
	isoform_275883	sp|Q9FDW1|MYB44_ARATH	46.2	234	103	6	174	815	1	231	1.4e-47	188.7	Transcription factor MYB44 OS=Arabidopsis thaliana GN=MYB44 PE=1 SV=1
	isoform_106448	sp|Q7XBH4|MYB4_ORYSJ	64.2	165	38	2	85	516	1	165	3.8e-55	213.4	Transcription factor MYB4 OS=Oryza sativa subsp. japonica GN=MYB4 PE=2 SV=2
Auxin response factor (2 genes)	isoform_3925	sp|Q9ZTX8|ARFF_ARATH	46.3	639	264	17	2068	3882	337	930	2.7e-129	461.5	Auxin response factor 6 OS=Arabidopsis thaliana GN=ARF6 PE=1 SV=2
	isoform_262039	sp|Q653U3|ARFQ_ORYSJ	56	948	338	24	399	3164	23	917	5.7e-271	931.8	Auxin response factor 17 OS=Oryza sativa subsp. japonica GN=ARF17 PE=2 SV=1
NAC transcription factor (2 genes)	isoform_52761	sp|A2YMR0|NAC10_ORYSI	61.6	190	51	4	7	522	58	243	5.1e-58	223.4	NAC transcription factor ONAC010 OS=Oryza sativa subsp. indica GN=ONAC010 PE=3 SV=1
	isoform_78374	sp|Q8H4S4|NAC10_ORYSJ	56.9	167	50	4	41	487	81	243	1e-42	172.2	NAC transcription factor ONAC010 OS=Oryza sativa subsp. japonica GN=ONAC010 PE=2 SV=1
Probable WRKY transcription factor (2 genes)	isoform_140499	sp|O65590|WRK34_ARATH	36.9	236	101	5	3509	4165	176	380	5.9e-30	131.7	Probable WRKY transcription factor 34 OS=Arabidopsis thaliana GN=WRKY34 PE=2 SV=1
	isoform_36412	sp|O22176|WRK15_ARATH	81.2	64	12	0	8	199	246	309	4e-26	115.9	Probable WRKY transcription factor 15 OS=Arabidopsis thaliana GN=WRKY15 PE=2 SV=1
Transcription factor TCP (2 genes)	isoform_48472	sp|Q93Z00|TCP14_ARATH	43.7	311	109	12	1027	1809	106	400	1.1e-51	203	Transcription factor TCP14 OS=Arabidopsis thaliana GN=TCP14 PE=1 SV=1
	isoform_51655	sp|Q9C9L2|TCP15_ARATH	64.9	77	22	2	732	962	19	90	1.2e-20	99.8	Transcription factor TCP15 OS=Arabidopsis thaliana GN=TCP15 PE=1 SV=1
Transcription factor bHLH (2 genes)	isoform_22225	sp|Q9LXA9|BH061_ARATH	28.4	201	134	5	285	878	101	294	1.3e-10	65.9	Transcription factor bHLH61 OS=Arabidopsis thaliana GN=BHLH61 PE=2 SV=1
	isoform_40829	sp|Q9ASX9|BH144_ARATH	41.1	73	43	0	2892	3110	170	242	1e-06	53.9	Transcription factor bHLH144 OS=Arabidopsis thaliana GN=BHLH144 PE=1 SV=1
Trihelix transcription factor (2 genes)	isoform_225399	sp|Q9C882|GTL1_ARATH	46	500	195	9	372	1661	35	529	8.5e-111	400.2	Trihelix transcription factor GTL1 OS=Arabidopsis thaliana GN=GTL1 PE=1 SV=2
	isoform_66621	sp|Q8VZ20|ASR3_ARATH	35.5	93	59	1	300	578	56	147	2.9e-11	67.8	Trihelix transcription factor ASR3 OS=Arabidopsis thaliana GN=ASR3 PE=1 SV=1
ABSCISIC ACID-INSENSITIVE 5-like protein (1 gene)	isoform_248201	sp|Q9M7Q4|AI5L5_ARATH	43.2	481	180	14	317	1723	17	416	2e-78	291.6	ABSCISIC ACID-INSENSITIVE 5-like protein 5 OS=Arabidopsis thaliana GN=ABF2 PE=1 SV=1
Transcription factor AS1 (1 gene)	isoform_90625	sp|O80931|AS1_ARATH	37.2	376	163	9	744	1871	58	360	9.8e-62	236.1	Transcription factor AS1 OS=Arabidopsis thaliana GN=AS1 PE=1 SV=1
Transcription factor DIVARICATA (1 gene)	isoform_83924	sp|Q8S9H7|DIV_ANTMA	48.6	109	48	4	319	627	48	154	2.1e-19	94.4	Transcription factor DIVARICATA OS=Antirrhinum majus GN=DIVARICATA PE=2 SV=1
Transcription factor GTE4 (1 gene)	isoform_61178	sp|Q9LNC4|GTE4_ARATH	41.2	284	136	7	863	1687	261	522	2e-46	186	Transcription factor GTE4 OS=Arabidopsis thaliana GN=GTE4 PE=2 SV=1
Transcription factor WRKY (1 gene)	isoform_42703	sp|Q0JEE2|WRK51_ORYSJ	53.8	225	75	7	216	839	95	307	3.2e-54	210.3	WRKY transcription factor WRKY51 OS=Oryza sativa subsp. japonica GN=WRKY51 PE=1 SV=1
Functional protein genes (1617 genes)
Disease resistance protein (245 genes)	isoform_133604	sp|Q9FI14|TAO1_ARATH	29.6	567	329	16	1774	3444	450	956	1.5e-47	190.3	Disease resistance protein TAO1 OS=Arabidopsis thaliana GN=TAO1 PE=4 SV=1
	isoform_134600	sp|Q9FI14|TAO1_ARATH	36.6	352	172	4	2297	3352	656	956	4.9e-49	195.3	Disease resistance protein TAO1 OS=Arabidopsis thaliana GN=TAO1 PE=4 SV=1
	isoform_135959	sp|Q9FI14|TAO1_ARATH	32.3	690	440	13	1150	3192	289	960	3.1e-78	292	Disease resistance protein TAO1 OS=Arabidopsis thaliana GN=TAO1 PE=4 SV=1
	isoform_136046	sp|Q9FI14|TAO1_ARATH	29.5	312	208	11	3487	4386	652	963	1.7e-26	120.2	Disease resistance protein TAO1 OS=Arabidopsis thaliana GN=TAO1 PE=4 SV=1
	isoform_136098	sp|Q9FI14|TAO1_ARATH	41.6	281	161	1	3579	4412	675	955	1.8e-50	199.9	Disease resistance protein TAO1 OS=Arabidopsis thaliana GN=TAO1 PE=4 SV=1
	isoform_137178	sp|Q9FI14|TAO1_ARATH	28.2	1077	635	34	92	3220	3	975	8.2e-87	320.9	Disease resistance protein TAO1 OS=Arabidopsis thaliana GN=TAO1 PE=4 SV=1
	isoform_137751	sp|Q9FI14|TAO1_ARATH	36.4	253	135	4	821	1576	690	917	1.5e-27	124	Disease resistance protein TAO1 OS=Arabidopsis thaliana GN=TAO1 PE=4 SV=1
	isoform_137988	sp|Q9FI14|TAO1_ARATH	43.6	289	159	4	3516	4376	646	932	2.5e-51	202.6	Disease resistance protein TAO1 OS=Arabidopsis thaliana GN=TAO1 PE=4 SV=1
	isoform_139259	sp|Q9FI14|TAO1_ARATH	25.3	880	549	30	885	3434	155	956	4e-53	208.8	Disease resistance protein TAO1 OS=Arabidopsis thaliana GN=TAO1 PE=4 SV=1
	isoform_139504	sp|Q9FI14|TAO1_ARATH	28.6	940	562	30	225	2876	26	912	7.3e-89	327.4	Disease resistance protein TAO1 OS=Arabidopsis thaliana GN=TAO1 PE=4 SV=1
	isoform_139578	sp|Q9FI14|TAO1_ARATH	29.6	992	620	27	241	3132	18	959	1.6e-96	352.8	Disease resistance protein TAO1 OS=Arabidopsis thaliana GN=TAO1 PE=4 SV=1
	isoform_140084	sp|Q9FI14|TAO1_ARATH	32	691	443	11	1235	3283	289	960	3.1e-78	292	Disease resistance protein TAO1 OS=Arabidopsis thaliana GN=TAO1 PE=4 SV=1
	isoform_140594	sp|Q9FI14|TAO1_ARATH	31.6	551	329	11	1815	3416	440	959	6.1e-59	228	Disease resistance protein TAO1 OS=Arabidopsis thaliana GN=TAO1 PE=4 SV=1
	isoform_141060	sp|Q9FI14|TAO1_ARATH	27.6	1049	637	28	145	3189	21	981	1.4e-81	303.1	Disease resistance protein TAO1 OS=Arabidopsis thaliana GN=TAO1 PE=4 SV=1
	isoform_141831	sp|Q9FI14|TAO1_ARATH	33.9	277	146	10	675	1454	650	906	5.6e-22	105.1	Disease resistance protein TAO1 OS=Arabidopsis thaliana GN=TAO1 PE=4 SV=1
	isoform_142525	sp|Q9FI14|TAO1_ARATH	30.1	806	504	14	10	2355	186	956	2.1e-85	315.8	Disease resistance protein TAO1 OS=Arabidopsis thaliana GN=TAO1 PE=4 SV=1
	isoform_143138	sp|Q9FI14|TAO1_ARATH	33.9	277	146	10	769	1548	650	906	5.7e-22	105.1	Disease resistance protein TAO1 OS=Arabidopsis thaliana GN=TAO1 PE=4 SV=1
	isoform_144545	sp|Q9FI14|TAO1_ARATH	39.4	348	204	6	2455	3483	636	981	1.9e-56	219.5	Disease resistance protein TAO1 OS=Arabidopsis thaliana GN=TAO1 PE=4 SV=1
	isoform_147170	sp|Q9FI14|TAO1_ARATH	31.5	197	108	5	945	1529	724	895	2.2e-11	70.1	Disease resistance protein TAO1 OS=Arabidopsis thaliana GN=TAO1 PE=4 SV=1
	isoform_147997	sp|Q9FI14|TAO1_ARATH	36.4	253	135	4	833	1588	690	917	1.4e-27	124	Disease resistance protein TAO1 OS=Arabidopsis thaliana GN=TAO1 PE=4 SV=1
	isoform_149761	sp|Q9FI14|TAO1_ARATH	34.8	282	181	2	2281	3123	677	956	6.5e-37	154.8	Disease resistance protein TAO1 OS=Arabidopsis thaliana GN=TAO1 PE=4 SV=1
	isoform_150890	sp|Q9FI14|TAO1_ARATH	33.1	305	178	5	2586	3494	673	953	9.4e-36	151	Disease resistance protein TAO1 OS=Arabidopsis thaliana GN=TAO1 PE=4 SV=1
	isoform_153618	sp|Q9FI14|TAO1_ARATH	32.8	711	416	15	1244	3328	321	985	7.8e-80	297.4	Disease resistance protein TAO1 OS=Arabidopsis thaliana GN=TAO1 PE=4 SV=1
	isoform_153756	sp|Q9FI14|TAO1_ARATH	42.2	270	150	3	2315	3118	670	935	2.5e-48	192.6	Disease resistance protein TAO1 OS=Arabidopsis thaliana GN=TAO1 PE=4 SV=1
	isoform_153923	sp|Q9FI14|TAO1_ARATH	39.6	331	197	3	2905	3897	611	938	9.8e-56	217.2	Disease resistance protein TAO1 OS=Arabidopsis thaliana GN=TAO1 PE=4 SV=1
	isoform_155161	sp|Q9FI14|TAO1_ARATH	29.3	547	325	17	1547	3130	450	953	3.7e-43	175.6	Disease resistance protein TAO1 OS=Arabidopsis thaliana GN=TAO1 PE=4 SV=1
	isoform_155275	sp|Q9FI14|TAO1_ARATH	30.6	242	152	6	3396	4103	680	911	3.6e-19	95.9	Disease resistance protein TAO1 OS=Arabidopsis thaliana GN=TAO1 PE=4 SV=1
	isoform_155352	sp|Q9FI14|TAO1_ARATH	32.7	269	180	1	2891	3697	692	959	1.8e-33	143.3	Disease resistance protein TAO1 OS=Arabidopsis thaliana GN=TAO1 PE=4 SV=1
	isoform_157300	sp|Q9FI14|TAO1_ARATH	43.6	289	159	4	3678	4538	646	932	2.6e-51	202.6	Disease resistance protein TAO1 OS=Arabidopsis thaliana GN=TAO1 PE=4 SV=1
	isoform_158074	sp|Q9FI14|TAO1_ARATH	31	287	145	9	612	1445	669	911	1.7e-19	97.1	Disease resistance protein TAO1 OS=Arabidopsis thaliana GN=TAO1 PE=4 SV=1
	isoform_158383	sp|Q9FI14|TAO1_ARATH	32.4	309	184	5	1031	1939	690	979	3.7e-27	122.9	Disease resistance protein TAO1 OS=Arabidopsis thaliana GN=TAO1 PE=4 SV=1
	isoform_158824	sp|Q9FI14|TAO1_ARATH	40.9	171	100	1	2544	3056	668	837	6.9e-31	134.8	Disease resistance protein TAO1 OS=Arabidopsis thaliana GN=TAO1 PE=4 SV=1
	isoform_159171	sp|Q9CAK1|RLM1B_ARATH	34.2	161	102	2	2758	3234	281	439	1.1e-19	97.8	Disease resistance protein RML1B OS=Arabidopsis thaliana GN=RLM1B PE=2 SV=1
	isoform_159217	sp|Q9FI14|TAO1_ARATH	37.5	288	178	2	1021	1884	668	953	1.5e-44	180.3	Disease resistance protein TAO1 OS=Arabidopsis thaliana GN=TAO1 PE=4 SV=1
	isoform_159463	sp|Q9FT77|RLM3_ARATH	25.8	128	77	2	347	727	40	150	2.2e-07	56.6	Disease resistance protein RLM3 OS=Arabidopsis thaliana GN=RLM3 PE=2 SV=1
	isoform_160489	sp|Q9FI14|TAO1_ARATH	32.8	408	228	7	2085	3305	611	973	8.2e-46	184.5	Disease resistance protein TAO1 OS=Arabidopsis thaliana GN=TAO1 PE=4 SV=1
	isoform_161893	sp|Q9FI14|TAO1_ARATH	33.1	281	161	5	3131	3973	687	940	9.9e-27	120.9	Disease resistance protein TAO1 OS=Arabidopsis thaliana GN=TAO1 PE=4 SV=1
	isoform_162159	sp|Q9FI14|TAO1_ARATH	31.8	286	183	5	2491	3336	681	958	4.2e-28	125.6	Disease resistance protein TAO1 OS=Arabidopsis thaliana GN=TAO1 PE=4 SV=1
	isoform_163240	sp|Q9FI14|TAO1_ARATH	39.8	93	49	2	3368	3628	690	781	2.6e-08	59.7	Disease resistance protein TAO1 OS=Arabidopsis thaliana GN=TAO1 PE=4 SV=1
	isoform_163522	sp|Q9FI14|TAO1_ARATH	28.6	329	202	7	2969	3946	660	958	2.1e-26	120.2	Disease resistance protein TAO1 OS=Arabidopsis thaliana GN=TAO1 PE=4 SV=1
	isoform_163631	sp|Q9FI14|TAO1_ARATH	34.7	242	151	5	2213	2932	623	859	7.7e-27	121.3	Disease resistance protein TAO1 OS=Arabidopsis thaliana GN=TAO1 PE=4 SV=1
	isoform_164320	sp|Q9FI14|TAO1_ARATH	35.4	285	174	5	2624	3457	647	928	3.7e-35	149.1	Disease resistance protein TAO1 OS=Arabidopsis thaliana GN=TAO1 PE=4 SV=1
	isoform_164355	sp|Q9FI14|TAO1_ARATH	28.4	342	190	14	2366	3352	658	957	1.1e-20	100.9	Disease resistance protein TAO1 OS=Arabidopsis thaliana GN=TAO1 PE=4 SV=1
	isoform_164733	sp|Q9FI14|TAO1_ARATH	40.2	348	201	3	3378	4421	646	986	4.2e-59	228.4	Disease resistance protein TAO1 OS=Arabidopsis thaliana GN=TAO1 PE=4 SV=1
	isoform_166904	sp|Q9FI14|TAO1_ARATH	45.5	154	76	1	3701	4138	682	835	2.3e-28	126.3	Disease resistance protein TAO1 OS=Arabidopsis thaliana GN=TAO1 PE=4 SV=1
	isoform_167653	sp|Q9FI14|TAO1_ARATH	37.1	388	228	8	2405	3553	644	1020	1.5e-54	213.4	Disease resistance protein TAO1 OS=Arabidopsis thaliana GN=TAO1 PE=4 SV=1
	isoform_168074	sp|Q9FI14|TAO1_ARATH	43.5	85	47	1	264	515	723	807	1.7e-10	67	Disease resistance protein TAO1 OS=Arabidopsis thaliana GN=TAO1 PE=4 SV=1
	isoform_169027	sp|Q9FI14|TAO1_ARATH	29.6	280	157	9	585	1376	656	911	1.4e-15	84	Disease resistance protein TAO1 OS=Arabidopsis thaliana GN=TAO1 PE=4 SV=1
	isoform_169582	sp|Q9FI14|TAO1_ARATH	31.2	772	498	14	1898	4171	186	938	9.6e-86	317	Disease resistance protein TAO1 OS=Arabidopsis thaliana GN=TAO1 PE=4 SV=1
	isoform_173107	sp|Q9FI14|TAO1_ARATH	43.7	126	70	1	2939	3316	674	798	2.2e-20	100.1	Disease resistance protein TAO1 OS=Arabidopsis thaliana GN=TAO1 PE=4 SV=1
	isoform_174974	sp|Q9FI14|TAO1_ARATH	38.5	309	188	2	3131	4057	644	950	3.1e-55	215.7	Disease resistance protein TAO1 OS=Arabidopsis thaliana GN=TAO1 PE=4 SV=1
	isoform_175159	sp|Q9FI14|TAO1_ARATH	41.6	219	125	2	3489	4139	726	943	2e-37	156.4	Disease resistance protein TAO1 OS=Arabidopsis thaliana GN=TAO1 PE=4 SV=1
	isoform_175496	sp|Q9FI14|TAO1_ARATH	45	211	114	2	3544	4176	646	854	8.5e-39	161	Disease resistance protein TAO1 OS=Arabidopsis thaliana GN=TAO1 PE=4 SV=1
	isoform_176323	sp|Q9FI14|TAO1_ARATH	29.9	254	151	5	3598	4353	722	950	1.7e-21	103.6	Disease resistance protein TAO1 OS=Arabidopsis thaliana GN=TAO1 PE=4 SV=1
	isoform_176630	sp|Q9FI14|TAO1_ARATH	32.3	232	133	7	895	1557	650	868	2e-17	90.1	Disease resistance protein TAO1 OS=Arabidopsis thaliana GN=TAO1 PE=4 SV=1
	isoform_178877	sp|Q9FI14|TAO1_ARATH	31.6	237	154	3	98	787	676	911	1e-23	110.2	Disease resistance protein TAO1 OS=Arabidopsis thaliana GN=TAO1 PE=4 SV=1
	isoform_179013	sp|Q9FI14|TAO1_ARATH	42.2	251	143	2	2329	3081	668	916	4.2e-47	188.7	Disease resistance protein TAO1 OS=Arabidopsis thaliana GN=TAO1 PE=4 SV=1
	isoform_179804	sp|Q9FI14|TAO1_ARATH	45.1	237	128	2	4352	5059	697	932	8.9e-50	197.6	Disease resistance protein TAO1 OS=Arabidopsis thaliana GN=TAO1 PE=4 SV=1
	isoform_180455	sp|Q9FI14|TAO1_ARATH	37.1	391	241	5	2583	3752	597	983	5.9e-64	244.6	Disease resistance protein TAO1 OS=Arabidopsis thaliana GN=TAO1 PE=4 SV=1
	isoform_184180	sp|Q9FI14|TAO1_ARATH	46.5	101	53	1	2518	2820	670	769	9e-16	84.7	Disease resistance protein TAO1 OS=Arabidopsis thaliana GN=TAO1 PE=4 SV=1
	isoform_184431	sp|Q9FI14|TAO1_ARATH	36.6	268	156	5	4431	5216	673	932	3.7e-30	132.5	Disease resistance protein TAO1 OS=Arabidopsis thaliana GN=TAO1 PE=4 SV=1
	isoform_185421	sp|Q9FI14|TAO1_ARATH	42.3	234	134	1	1900	2601	690	922	2.3e-42	172.9	Disease resistance protein TAO1 OS=Arabidopsis thaliana GN=TAO1 PE=4 SV=1
	isoform_185808	sp|Q9FI14|TAO1_ARATH	31.2	529	315	12	7	1503	446	955	5.7e-53	208	Disease resistance protein TAO1 OS=Arabidopsis thaliana GN=TAO1 PE=4 SV=1
	isoform_187020	sp|Q9FI14|TAO1_ARATH	43	100	57	0	3783	4082	690	789	1.1e-17	90.9	Disease resistance protein TAO1 OS=Arabidopsis thaliana GN=TAO1 PE=4 SV=1
	isoform_188828	sp|Q9FI14|TAO1_ARATH	45.6	309	163	4	4080	4997	650	956	2.8e-64	245.7	Disease resistance protein TAO1 OS=Arabidopsis thaliana GN=TAO1 PE=4 SV=1
	isoform_189414	sp|Q9FI14|TAO1_ARATH	45.4	119	64	1	1549	1905	831	948	1.3e-21	102.8	Disease resistance protein TAO1 OS=Arabidopsis thaliana GN=TAO1 PE=4 SV=1
	isoform_190940	sp|Q9FI14|TAO1_ARATH	35.3	360	223	7	2475	3536	601	956	2.5e-45	183	Disease resistance protein TAO1 OS=Arabidopsis thaliana GN=TAO1 PE=4 SV=1
	isoform_191934	sp|Q9FI14|TAO1_ARATH	37.5	363	212	4	3103	4188	611	959	2.7e-56	219.2	Disease resistance protein TAO1 OS=Arabidopsis thaliana GN=TAO1 PE=4 SV=1
	isoform_193218	sp|Q9FI14|TAO1_ARATH	36.1	382	202	6	4265	5386	657	1004	5.1e-48	191.8	Disease resistance protein TAO1 OS=Arabidopsis thaliana GN=TAO1 PE=4 SV=1
	isoform_193652	sp|Q9FI14|TAO1_ARATH	24.5	907	553	27	646	3291	214	1013	1.1e-52	207.2	Disease resistance protein TAO1 OS=Arabidopsis thaliana GN=TAO1 PE=4 SV=1
	isoform_2513	sp|Q9FI14|TAO1_ARATH	42.6	340	192	3	3259	4278	623	959	1.9e-60	233	Disease resistance protein TAO1 OS=Arabidopsis thaliana GN=TAO1 PE=4 SV=1
	isoform_3437	sp|Q9FI14|TAO1_ARATH	27	1053	640	30	164	3211	21	981	6.6e-76	284.3	Disease resistance protein TAO1 OS=Arabidopsis thaliana GN=TAO1 PE=4 SV=1
	isoform_5110	sp|Q9FI14|TAO1_ARATH	29.6	981	619	23	295	3150	22	959	2.1e-102	371.7	Disease resistance protein TAO1 OS=Arabidopsis thaliana GN=TAO1 PE=4 SV=1
	isoform_6736	sp|F4I594|RLM1A_ARATH	26.7	262	175	5	1424	2197	370	618	1.8e-17	89.4	Disease resistance protein RML1A OS=Arabidopsis thaliana GN=RLM1A PE=4 SV=1
	isoform_195629	sp|Q9FI14|TAO1_ARATH	29.2	267	165	9	345	1082	680	943	1.2e-14	79.3	Disease resistance protein TAO1 OS=Arabidopsis thaliana GN=TAO1 PE=4 SV=1
	isoform_196468	sp|Q9FI14|TAO1_ARATH	31	348	200	7	3817	4842	646	959	4.7e-23	109	Disease resistance protein TAO1 OS=Arabidopsis thaliana GN=TAO1 PE=4 SV=1
	isoform_196547	sp|Q9FI14|TAO1_ARATH	44.5	299	161	2	4574	5470	646	939	2.1e-60	233	Disease resistance protein TAO1 OS=Arabidopsis thaliana GN=TAO1 PE=4 SV=1
	isoform_197345	sp|Q9FI14|TAO1_ARATH	30.5	259	151	6	2581	3348	680	912	3.2e-19	96.3	Disease resistance protein TAO1 OS=Arabidopsis thaliana GN=TAO1 PE=4 SV=1
	isoform_197530	sp|O64973|RPS5_ARATH	35.3	190	115	6	477	1025	168	356	5.3e-19	95.5	Disease resistance protein RPS5 OS=Arabidopsis thaliana GN=RPS5 PE=1 SV=2
	isoform_198434	sp|Q9FI14|TAO1_ARATH	41.3	317	174	4	3966	4916	681	985	4.5e-52	205.3	Disease resistance protein TAO1 OS=Arabidopsis thaliana GN=TAO1 PE=4 SV=1
	isoform_199199	sp|Q9FI14|TAO1_ARATH	29.3	474	302	14	2507	3895	493	944	1.7e-39	163.7	Disease resistance protein TAO1 OS=Arabidopsis thaliana GN=TAO1 PE=4 SV=1
	isoform_199298	sp|Q9FI14|TAO1_ARATH	33.5	284	177	7	1434	2267	676	953	4.5e-27	122.1	Disease resistance protein TAO1 OS=Arabidopsis thaliana GN=TAO1 PE=4 SV=1
	isoform_199963	sp|Q9FI14|TAO1_ARATH	32.3	232	133	7	894	1556	650	868	1.8e-17	90.1	Disease resistance protein TAO1 OS=Arabidopsis thaliana GN=TAO1 PE=4 SV=1
	isoform_201794	sp|Q9FI14|TAO1_ARATH	40.8	245	143	2	199	930	693	936	9.4e-41	167.5	Disease resistance protein TAO1 OS=Arabidopsis thaliana GN=TAO1 PE=4 SV=1
	isoform_202801	sp|Q9FI14|TAO1_ARATH	31.2	340	178	11	3150	4160	646	932	5e-20	98.6	Disease resistance protein TAO1 OS=Arabidopsis thaliana GN=TAO1 PE=4 SV=1
	isoform_206492	sp|Q9FI14|TAO1_ARATH	28.8	333	218	6	2758	3732	669	990	7.2e-22	104.8	Disease resistance protein TAO1 OS=Arabidopsis thaliana GN=TAO1 PE=4 SV=1
	isoform_206818	sp|Q9FI14|TAO1_ARATH	44.2	342	174	4	3960	4961	656	988	4.8e-72	271.6	Disease resistance protein TAO1 OS=Arabidopsis thaliana GN=TAO1 PE=4 SV=1
	isoform_207473	sp|Q9FI14|TAO1_ARATH	35.5	141	85	4	418	822	723	863	4.7e-11	68.9	Disease resistance protein TAO1 OS=Arabidopsis thaliana GN=TAO1 PE=4 SV=1
	isoform_207805	sp|Q9FI14|TAO1_ARATH	29.4	687	450	12	401	2398	284	956	2.8e-63	242.3	Disease resistance protein TAO1 OS=Arabidopsis thaliana GN=TAO1 PE=4 SV=1
	isoform_209743	sp|Q9FI14|TAO1_ARATH	26.9	591	354	19	259	1956	238	775	2.7e-35	149.4	Disease resistance protein TAO1 OS=Arabidopsis thaliana GN=TAO1 PE=4 SV=1
	isoform_210942	sp|Q9FI14|TAO1_ARATH	38.3	107	51	4	1200	1511	680	774	2.2e-06	53.5	Disease resistance protein TAO1 OS=Arabidopsis thaliana GN=TAO1 PE=4 SV=1
	isoform_212887	sp|Q9FI14|TAO1_ARATH	36.3	300	186	2	2492	3379	641	939	2.3e-44	179.5	Disease resistance protein TAO1 OS=Arabidopsis thaliana GN=TAO1 PE=4 SV=1
	isoform_213561	sp|Q9FI14|TAO1_ARATH	27.5	978	596	32	279	3047	42	961	4.8e-69	261.5	Disease resistance protein TAO1 OS=Arabidopsis thaliana GN=TAO1 PE=4 SV=1
	isoform_213820	sp|Q9FI14|TAO1_ARATH	33.9	301	181	4	2307	3158	643	942	4.3e-38	158.7	Disease resistance protein TAO1 OS=Arabidopsis thaliana GN=TAO1 PE=4 SV=1
	isoform_216348	sp|Q9FI14|TAO1_ARATH	35.4	319	179	5	3402	4349	662	956	5.9e-46	184.9	Disease resistance protein TAO1 OS=Arabidopsis thaliana GN=TAO1 PE=4 SV=1
	isoform_217124	sp|Q9FI14|TAO1_ARATH	40.9	303	153	2	2683	3588	682	959	3.3e-51	202.2	Disease resistance protein TAO1 OS=Arabidopsis thaliana GN=TAO1 PE=4 SV=1
	isoform_217351	sp|Q9FI14|TAO1_ARATH	28.6	865	545	31	650	3148	160	983	6e-65	248.1	Disease resistance protein TAO1 OS=Arabidopsis thaliana GN=TAO1 PE=4 SV=1
	isoform_217424	sp|Q9FI14|TAO1_ARATH	26.4	584	342	23	1805	3409	348	892	3.1e-33	142.9	Disease resistance protein TAO1 OS=Arabidopsis thaliana GN=TAO1 PE=4 SV=1
	isoform_219254	sp|Q9FI14|TAO1_ARATH	39.8	261	153	4	2650	3426	657	915	1e-36	154.1	Disease resistance protein TAO1 OS=Arabidopsis thaliana GN=TAO1 PE=4 SV=1
	isoform_219270	sp|Q9FI14|TAO1_ARATH	39.1	156	95	0	2496	2963	676	831	9.4e-23	107.8	Disease resistance protein TAO1 OS=Arabidopsis thaliana GN=TAO1 PE=4 SV=1
	isoform_219315	sp|Q9FI14|TAO1_ARATH	25.5	392	219	14	238	1332	75	420	6.3e-11	68.6	Disease resistance protein TAO1 OS=Arabidopsis thaliana GN=TAO1 PE=4 SV=1
	isoform_221593	sp|Q9FI14|TAO1_ARATH	41.9	253	145	2	2591	3346	680	931	1.7e-49	196.4	Disease resistance protein TAO1 OS=Arabidopsis thaliana GN=TAO1 PE=4 SV=1
	isoform_221877	sp|Q9FI14|TAO1_ARATH	37.8	291	177	4	2539	3405	668	956	3.8e-47	188.7	Disease resistance protein TAO1 OS=Arabidopsis thaliana GN=TAO1 PE=4 SV=1
	isoform_223064	sp|Q9FI14|TAO1_ARATH	35.7	367	232	4	3932	5032	597	959	7.2e-63	241.1	Disease resistance protein TAO1 OS=Arabidopsis thaliana GN=TAO1 PE=4 SV=1
	isoform_223466	sp|Q9FI14|TAO1_ARATH	28.8	344	190	10	3407	4423	623	916	5.4e-20	98.6	Disease resistance protein TAO1 OS=Arabidopsis thaliana GN=TAO1 PE=4 SV=1
	isoform_223945	sp|Q9FI14|TAO1_ARATH	31.6	234	149	6	3085	3774	732	958	1.1e-16	87.8	Disease resistance protein TAO1 OS=Arabidopsis thaliana GN=TAO1 PE=4 SV=1
	isoform_224851	sp|Q9FI14|TAO1_ARATH	36.9	130	82	0	2828	3217	704	833	2.2e-15	83.2	Disease resistance protein TAO1 OS=Arabidopsis thaliana GN=TAO1 PE=4 SV=1
	isoform_226399	sp|Q9FI14|TAO1_ARATH	43.6	353	181	5	2883	3917	639	981	1e-63	243.8	Disease resistance protein TAO1 OS=Arabidopsis thaliana GN=TAO1 PE=4 SV=1
	isoform_228695	sp|Q9FI14|TAO1_ARATH	30.7	205	117	6	949	1524	714	906	1.3e-10	67.4	Disease resistance protein TAO1 OS=Arabidopsis thaliana GN=TAO1 PE=4 SV=1
	isoform_231550	sp|Q9FI14|TAO1_ARATH	31	258	136	7	751	1476	680	911	4.6e-19	95.5	Disease resistance protein TAO1 OS=Arabidopsis thaliana GN=TAO1 PE=4 SV=1
	isoform_231881	sp|Q9FI14|TAO1_ARATH	39.5	271	161	3	2136	2948	642	909	6.9e-43	174.5	Disease resistance protein TAO1 OS=Arabidopsis thaliana GN=TAO1 PE=4 SV=1
	isoform_232618	sp|Q9FI14|TAO1_ARATH	35.5	256	152	4	3756	4508	680	927	6.4e-24	111.7	Disease resistance protein TAO1 OS=Arabidopsis thaliana GN=TAO1 PE=4 SV=1
	isoform_233666	sp|Q9FI14|TAO1_ARATH	32.8	625	385	12	1355	3178	382	988	6.5e-70	264.2	Disease resistance protein TAO1 OS=Arabidopsis thaliana GN=TAO1 PE=4 SV=1
	isoform_235266	sp|Q9FI14|TAO1_ARATH	45.9	209	112	1	3364	3990	735	942	2.5e-38	159.5	Disease resistance protein TAO1 OS=Arabidopsis thaliana GN=TAO1 PE=4 SV=1
	isoform_235837	sp|Q9FI14|TAO1_ARATH	33.8	834	478	22	2219	4621	189	981	1.7e-100	365.9	Disease resistance protein TAO1 OS=Arabidopsis thaliana GN=TAO1 PE=4 SV=1
	isoform_237413	sp|Q9FI14|TAO1_ARATH	32	194	125	3	2180	2755	682	870	4.1e-20	99.4	Disease resistance protein TAO1 OS=Arabidopsis thaliana GN=TAO1 PE=4 SV=1
	isoform_237511	sp|Q9FI14|TAO1_ARATH	43.5	278	154	3	3422	4255	638	912	1.3e-43	177.2	Disease resistance protein TAO1 OS=Arabidopsis thaliana GN=TAO1 PE=4 SV=1
	isoform_239483	sp|Q9FI14|TAO1_ARATH	33.3	294	168	4	3110	3991	680	945	2.9e-29	129.4	Disease resistance protein TAO1 OS=Arabidopsis thaliana GN=TAO1 PE=4 SV=1
	isoform_240521	sp|Q9FI14|TAO1_ARATH	32.2	376	217	14	2494	3582	656	1006	9.4e-28	124.4	Disease resistance protein TAO1 OS=Arabidopsis thaliana GN=TAO1 PE=4 SV=1
	isoform_240986	sp|Q9FI14|TAO1_ARATH	31.4	258	135	7	730	1455	680	911	1.7e-19	97.1	Disease resistance protein TAO1 OS=Arabidopsis thaliana GN=TAO1 PE=4 SV=1
	isoform_242796	sp|Q9FI14|TAO1_ARATH	29.6	567	329	16	1471	3141	450	956	1.4e-47	190.3	Disease resistance protein TAO1 OS=Arabidopsis thaliana GN=TAO1 PE=4 SV=1
	isoform_244445	sp|Q9FI14|TAO1_ARATH	43	279	157	2	441	1274	682	959	2.6e-52	204.1	Disease resistance protein TAO1 OS=Arabidopsis thaliana GN=TAO1 PE=4 SV=1
	isoform_248096	sp|Q9FI14|TAO1_ARATH	36.7	357	212	5	404	1453	596	945	1.5e-51	201.8	Disease resistance protein TAO1 OS=Arabidopsis thaliana GN=TAO1 PE=4 SV=1
	isoform_248304	sp|Q9FI14|TAO1_ARATH	40.8	294	165	3	1175	2056	658	942	1.1e-46	186	Disease resistance protein TAO1 OS=Arabidopsis thaliana GN=TAO1 PE=4 SV=1
	isoform_248315	sp|Q9FI14|TAO1_ARATH	32.1	318	170	7	940	1875	682	959	1.7e-28	125.6	Disease resistance protein TAO1 OS=Arabidopsis thaliana GN=TAO1 PE=4 SV=1
	isoform_249624	sp|Q9FI14|TAO1_ARATH	39.4	345	193	6	115	1107	646	988	9e-56	215.7	Disease resistance protein TAO1 OS=Arabidopsis thaliana GN=TAO1 PE=4 SV=1
	isoform_252799	sp|C4B7M6|WR52R_ARATH	28.4	169	95	5	943	1413	173	327	2.6e-06	51.6	Disease resistance protein RRS1 OS=Arabidopsis thaliana GN=RRS1 PE=2 SV=1
	isoform_253560	sp|Q9FI14|TAO1_ARATH	40.2	371	210	5	817	1914	646	1009	1.1e-59	229.2	Disease resistance protein TAO1 OS=Arabidopsis thaliana GN=TAO1 PE=4 SV=1
	isoform_253628	sp|Q9FI14|TAO1_ARATH	30.8	224	130	4	454	1125	656	854	7.1e-16	83.6	Disease resistance protein TAO1 OS=Arabidopsis thaliana GN=TAO1 PE=4 SV=1
	isoform_254297	sp|Q9FI14|TAO1_ARATH	36.5	181	100	3	1546	2079	687	855	2.3e-22	105.5	Disease resistance protein TAO1 OS=Arabidopsis thaliana GN=TAO1 PE=4 SV=1
	isoform_256088	sp|Q9FI14|TAO1_ARATH	42.9	77	43	1	3	233	725	800	1.1e-09	61.2	Disease resistance protein TAO1 OS=Arabidopsis thaliana GN=TAO1 PE=4 SV=1
	isoform_260251	sp|Q9FI14|TAO1_ARATH	36.7	226	131	3	2640	3284	690	914	6.2e-28	124.4	Disease resistance protein TAO1 OS=Arabidopsis thaliana GN=TAO1 PE=4 SV=1
	isoform_260366	sp|Q9FI14|TAO1_ARATH	30.6	271	147	14	913	1686	719	961	3.4e-09	61.6	Disease resistance protein TAO1 OS=Arabidopsis thaliana GN=TAO1 PE=4 SV=1
	isoform_262843	sp|Q9FI14|TAO1_ARATH	44.6	327	177	3	2047	3021	657	981	3.5e-66	251.5	Disease resistance protein TAO1 OS=Arabidopsis thaliana GN=TAO1 PE=4 SV=1
	isoform_262965	sp|Q9FI14|TAO1_ARATH	26.3	548	326	14	1471	2922	416	949	1.3e-26	120.2	Disease resistance protein TAO1 OS=Arabidopsis thaliana GN=TAO1 PE=4 SV=1
	isoform_264072	sp|Q9FI14|TAO1_ARATH	34	150	82	5	11	448	42	178	1.4e-17	89.7	Disease resistance protein TAO1 OS=Arabidopsis thaliana GN=TAO1 PE=4 SV=1
	isoform_265866	sp|Q9FI14|TAO1_ARATH	38.6	215	131	1	2380	3024	697	910	1.3e-31	136.7	Disease resistance protein TAO1 OS=Arabidopsis thaliana GN=TAO1 PE=4 SV=1
	isoform_267996	sp|E1B328|WR52N_ARATH	30.8	214	119	8	1216	1812	270	469	2.2e-10	65.5	Disease resistance protein RRS1 OS=Arabidopsis thaliana GN=RRS1 PE=1 SV=1
	isoform_268047	sp|Q9FI14|TAO1_ARATH	33	672	420	13	20	2005	308	959	5.7e-81	300.4	Disease resistance protein TAO1 OS=Arabidopsis thaliana GN=TAO1 PE=4 SV=1
	isoform_268306	sp|Q9FI14|TAO1_ARATH	30.7	639	406	13	18	1886	315	932	1.5e-68	258.8	Disease resistance protein TAO1 OS=Arabidopsis thaliana GN=TAO1 PE=4 SV=1
	isoform_268342	sp|Q9FI14|TAO1_ARATH	48.2	247	124	2	95	835	680	922	2.2e-55	214.5	Disease resistance protein TAO1 OS=Arabidopsis thaliana GN=TAO1 PE=4 SV=1
	isoform_268785	sp|Q9FI14|TAO1_ARATH	39.6	376	219	4	1421	2542	590	959	3.9e-60	231.1	Disease resistance protein TAO1 OS=Arabidopsis thaliana GN=TAO1 PE=4 SV=1
	isoform_271682	sp|Q9FI14|TAO1_ARATH	41	105	62	0	1378	1692	696	800	4.1e-16	84.7	Disease resistance protein TAO1 OS=Arabidopsis thaliana GN=TAO1 PE=4 SV=1
	isoform_272734	sp|Q9FI14|TAO1_ARATH	36.7	218	130	6	798	1436	673	887	2.8e-23	108.2	Disease resistance protein TAO1 OS=Arabidopsis thaliana GN=TAO1 PE=4 SV=1
	isoform_273281	sp|Q9FI14|TAO1_ARATH	35	357	217	6	2417	3466	611	959	1.8e-44	179.5	Disease resistance protein TAO1 OS=Arabidopsis thaliana GN=TAO1 PE=4 SV=1
	isoform_7304	sp|Q9FI14|TAO1_ARATH	29.9	261	160	7	1523	2281	688	933	8.8e-17	87	Disease resistance protein TAO1 OS=Arabidopsis thaliana GN=TAO1 PE=4 SV=1
	isoform_7916	sp|Q9FI14|TAO1_ARATH	25.1	303	194	7	1229	2074	695	985	1.1e-13	76.6	Disease resistance protein TAO1 OS=Arabidopsis thaliana GN=TAO1 PE=4 SV=1
	isoform_8002	sp|Q9FI14|TAO1_ARATH	33.8	287	161	8	1042	1842	682	959	1.4e-27	122.9	Disease resistance protein TAO1 OS=Arabidopsis thaliana GN=TAO1 PE=4 SV=1
	isoform_8378	sp|Q9FI14|TAO1_ARATH	34.7	121	75	2	1194	1544	794	914	1.4e-08	59.7	Disease resistance protein TAO1 OS=Arabidopsis thaliana GN=TAO1 PE=4 SV=1
	isoform_14454	sp|Q9FI14|TAO1_ARATH	35.9	365	224	5	6	1076	594	956	1e-49	196.1	Disease resistance protein TAO1 OS=Arabidopsis thaliana GN=TAO1 PE=4 SV=1
	isoform_277301	sp|Q9FI14|TAO1_ARATH	31.5	241	162	3	2019	2741	611	848	1.4e-22	106.7	Disease resistance protein TAO1 OS=Arabidopsis thaliana GN=TAO1 PE=4 SV=1
	isoform_278251	sp|Q9FI14|TAO1_ARATH	38.3	133	66	4	636	992	680	810	1.4e-12	72.8	Disease resistance protein TAO1 OS=Arabidopsis thaliana GN=TAO1 PE=4 SV=1
	isoform_278274	sp|Q9FI14|TAO1_ARATH	37.6	370	202	5	2061	3146	623	971	9.8e-55	213.8	Disease resistance protein TAO1 OS=Arabidopsis thaliana GN=TAO1 PE=4 SV=1
	isoform_279835	sp|Q9FI14|TAO1_ARATH	40.4	166	97	1	509	1006	681	844	9e-25	113.2	Disease resistance protein TAO1 OS=Arabidopsis thaliana GN=TAO1 PE=4 SV=1
	isoform_280620	sp|Q42484|RPS2_ARATH	31	216	124	6	506	1138	385	580	2.1e-18	92	Disease resistance protein RPS2 OS=Arabidopsis thaliana GN=RPS2 PE=1 SV=1
	isoform_284046	sp|Q9FI14|TAO1_ARATH	28.9	253	133	9	1123	1839	677	896	1.5e-06	52.8	Disease resistance protein TAO1 OS=Arabidopsis thaliana GN=TAO1 PE=4 SV=1
	isoform_286176	sp|O64973|RPS5_ARATH	28.3	304	175	12	292	1137	204	486	2.2e-16	85.1	Disease resistance protein RPS5 OS=Arabidopsis thaliana GN=RPS5 PE=1 SV=2
	isoform_286510	sp|Q9FI14|TAO1_ARATH	37.2	250	156	1	533	1282	676	924	8.5e-38	156.4	Disease resistance protein TAO1 OS=Arabidopsis thaliana GN=TAO1 PE=4 SV=1
	isoform_286786	sp|Q9FI14|TAO1_ARATH	35.2	193	95	7	1932	2504	738	902	6.9e-14	77.4	Disease resistance protein TAO1 OS=Arabidopsis thaliana GN=TAO1 PE=4 SV=1
	isoform_287939	sp|Q9FI14|TAO1_ARATH	29	217	125	9	334	936	576	779	4.7e-10	63.2	Disease resistance protein TAO1 OS=Arabidopsis thaliana GN=TAO1 PE=4 SV=1
	isoform_290470	sp|Q9FI14|TAO1_ARATH	28.4	236	121	8	1399	2016	677	894	1.8e-06	52.8	Disease resistance protein TAO1 OS=Arabidopsis thaliana GN=TAO1 PE=4 SV=1
	isoform_291085	sp|Q9FI14|TAO1_ARATH	38.5	403	208	7	318	1508	596	964	7.7e-60	229.6	Disease resistance protein TAO1 OS=Arabidopsis thaliana GN=TAO1 PE=4 SV=1
	isoform_292007	sp|Q9FI14|TAO1_ARATH	37.1	167	103	2	654	1151	636	801	1.6e-21	102.4	Disease resistance protein TAO1 OS=Arabidopsis thaliana GN=TAO1 PE=4 SV=1
	isoform_292585	sp|Q9FI14|TAO1_ARATH	38.7	300	169	4	7	867	667	964	1.6e-48	191	Disease resistance protein TAO1 OS=Arabidopsis thaliana GN=TAO1 PE=4 SV=1
	isoform_293151	sp|Q9FI14|TAO1_ARATH	32.1	299	156	8	1038	1895	715	979	1.1e-23	109.8	Disease resistance protein TAO1 OS=Arabidopsis thaliana GN=TAO1 PE=4 SV=1
	isoform_27851	sp|Q9FI14|TAO1_ARATH	45.2	124	67	1	301	669	682	805	1.3e-21	102.1	Disease resistance protein TAO1 OS=Arabidopsis thaliana GN=TAO1 PE=4 SV=1
	isoform_43239	sp|Q9FI14|TAO1_ARATH	29.6	913	576	21	23	2686	89	959	2e-93	341.7	Disease resistance protein TAO1 OS=Arabidopsis thaliana GN=TAO1 PE=4 SV=1
	isoform_46207	sp|Q9FI14|TAO1_ARATH	28.2	393	238	17	981	2114	621	984	5.5e-20	97.4	Disease resistance protein TAO1 OS=Arabidopsis thaliana GN=TAO1 PE=4 SV=1
	isoform_49061	sp|Q9FI14|TAO1_ARATH	36	136	69	4	1069	1467	711	831	2.4e-11	68.9	Disease resistance protein TAO1 OS=Arabidopsis thaliana GN=TAO1 PE=4 SV=1
	isoform_51635	sp|Q9FI14|TAO1_ARATH	32.6	724	418	25	17	2110	275	954	4.5e-78	290.8	Disease resistance protein TAO1 OS=Arabidopsis thaliana GN=TAO1 PE=4 SV=1
	isoform_54438	sp|Q9FI14|TAO1_ARATH	27.7	1037	619	36	187	3183	18	961	1.6e-79	295.8	Disease resistance protein TAO1 OS=Arabidopsis thaliana GN=TAO1 PE=4 SV=1
	isoform_57197	sp|Q9FI14|TAO1_ARATH	38.3	133	66	4	230	586	680	810	1.1e-12	72.8	Disease resistance protein TAO1 OS=Arabidopsis thaliana GN=TAO1 PE=4 SV=1
	isoform_57343	sp|Q9FI14|TAO1_ARATH	38.8	294	175	4	2012	2890	611	900	5.5e-47	188	Disease resistance protein TAO1 OS=Arabidopsis thaliana GN=TAO1 PE=4 SV=1
	isoform_57626	sp|Q9FI14|TAO1_ARATH	42.3	239	113	2	2340	2984	701	938	3.7e-41	168.3	Disease resistance protein TAO1 OS=Arabidopsis thaliana GN=TAO1 PE=4 SV=1
	isoform_57691	sp|Q9FI14|TAO1_ARATH	27.3	498	332	11	693	2162	368	843	4.8e-35	147.9	Disease resistance protein TAO1 OS=Arabidopsis thaliana GN=TAO1 PE=4 SV=1
	isoform_58748	sp|O64973|RPS5_ARATH	32.2	273	159	11	453	1229	96	356	5.4e-20	97.8	Disease resistance protein RPS5 OS=Arabidopsis thaliana GN=RPS5 PE=1 SV=2
	isoform_60827	sp|Q9FI14|TAO1_ARATH	33.1	260	145	8	664	1383	682	932	6e-22	104	Disease resistance protein TAO1 OS=Arabidopsis thaliana GN=TAO1 PE=4 SV=1
	isoform_61538	sp|Q9FI14|TAO1_ARATH	32.6	138	72	4	939	1292	675	811	1.1e-07	56.2	Disease resistance protein TAO1 OS=Arabidopsis thaliana GN=TAO1 PE=4 SV=1
	isoform_63226	sp|Q9FI14|TAO1_ARATH	40.6	276	163	1	629	1456	682	956	1.6e-49	195.7	Disease resistance protein TAO1 OS=Arabidopsis thaliana GN=TAO1 PE=4 SV=1
	isoform_64174	sp|Q9FI14|TAO1_ARATH	31	799	484	23	8	2308	228	991	3.2e-77	287.7	Disease resistance protein TAO1 OS=Arabidopsis thaliana GN=TAO1 PE=4 SV=1
	isoform_64950	sp|Q9FI14|TAO1_ARATH	41.8	146	84	1	7	444	663	807	5.6e-24	110.5	Disease resistance protein TAO1 OS=Arabidopsis thaliana GN=TAO1 PE=4 SV=1
	isoform_65158	sp|Q9FI14|TAO1_ARATH	36.4	239	147	3	1299	2003	711	948	1.8e-29	129	Disease resistance protein TAO1 OS=Arabidopsis thaliana GN=TAO1 PE=4 SV=1
	isoform_67392	sp|Q9FI14|TAO1_ARATH	35.8	372	206	7	191	1231	623	986	1.8e-50	198.7	Disease resistance protein TAO1 OS=Arabidopsis thaliana GN=TAO1 PE=4 SV=1
	isoform_70967	sp|Q9FI14|TAO1_ARATH	45.8	83	44	1	1372	1617	681	763	6.6e-13	74.3	Disease resistance protein TAO1 OS=Arabidopsis thaliana GN=TAO1 PE=4 SV=1
	isoform_72344	sp|Q9FI14|TAO1_ARATH	35.5	124	80	0	1752	2123	697	820	9.9e-18	90.1	Disease resistance protein TAO1 OS=Arabidopsis thaliana GN=TAO1 PE=4 SV=1
	isoform_73382	sp|Q9FI14|TAO1_ARATH	36.7	283	176	3	360	1208	611	890	3.5e-41	167.9	Disease resistance protein TAO1 OS=Arabidopsis thaliana GN=TAO1 PE=4 SV=1
	isoform_74344	sp|Q9FI14|TAO1_ARATH	34.4	282	160	5	314	1159	656	912	2.5e-31	135.2	Disease resistance protein TAO1 OS=Arabidopsis thaliana GN=TAO1 PE=4 SV=1
	isoform_81032	sp|Q9FI14|TAO1_ARATH	33.8	692	421	19	968	2995	275	945	1.6e-86	318.9	Disease resistance protein TAO1 OS=Arabidopsis thaliana GN=TAO1 PE=4 SV=1
	isoform_81936	sp|E1B328|WR52N_ARATH	32.4	327	185	11	1068	1997	171	478	2.6e-29	128.3	Disease resistance protein RRS1 OS=Arabidopsis thaliana GN=RRS1 PE=1 SV=1
	isoform_83615	sp|Q9FI14|TAO1_ARATH	35.3	312	182	7	2633	3544	646	945	1.5e-33	143.3	Disease resistance protein TAO1 OS=Arabidopsis thaliana GN=TAO1 PE=4 SV=1
	isoform_85057	sp|Q9FI14|TAO1_ARATH	45.7	162	87	1	984	1469	713	873	1.1e-29	130.2	Disease resistance protein TAO1 OS=Arabidopsis thaliana GN=TAO1 PE=4 SV=1
	isoform_85519	sp|Q9FI14|TAO1_ARATH	32.1	249	163	5	801	1541	719	963	8e-25	113.2	Disease resistance protein TAO1 OS=Arabidopsis thaliana GN=TAO1 PE=4 SV=1
	isoform_85589	sp|Q9FI14|TAO1_ARATH	35.4	362	224	7	9	1076	599	956	1.6e-46	186	Disease resistance protein TAO1 OS=Arabidopsis thaliana GN=TAO1 PE=4 SV=1
	isoform_85612	sp|Q9FI14|TAO1_ARATH	33.4	338	202	7	226	1203	617	943	7.2e-37	153.3	Disease resistance protein TAO1 OS=Arabidopsis thaliana GN=TAO1 PE=4 SV=1
	isoform_86200	sp|Q9FI14|TAO1_ARATH	32.7	248	136	4	5	730	701	923	3.2e-21	101.3	Disease resistance protein TAO1 OS=Arabidopsis thaliana GN=TAO1 PE=4 SV=1
	isoform_86855	sp|Q9FI14|TAO1_ARATH	33.4	386	207	6	915	2036	634	981	9e-43	173.3	Disease resistance protein TAO1 OS=Arabidopsis thaliana GN=TAO1 PE=4 SV=1
	isoform_86889	sp|Q9FI14|TAO1_ARATH	28.9	1090	661	33	266	3427	21	1032	6e-99	360.5	Disease resistance protein TAO1 OS=Arabidopsis thaliana GN=TAO1 PE=4 SV=1
	isoform_87106	sp|Q9FI14|TAO1_ARATH	31.4	913	543	30	225	2843	26	895	1.6e-104	378.6	Disease resistance protein TAO1 OS=Arabidopsis thaliana GN=TAO1 PE=4 SV=1
	isoform_87337	sp|Q9FI14|TAO1_ARATH	31.2	481	260	11	2266	3654	573	1000	2.4e-49	195.7	Disease resistance protein TAO1 OS=Arabidopsis thaliana GN=TAO1 PE=4 SV=1
	isoform_88902	sp|Q9FI14|TAO1_ARATH	30	317	187	8	180	1070	659	960	2.5e-20	98.2	Disease resistance protein TAO1 OS=Arabidopsis thaliana GN=TAO1 PE=4 SV=1
	isoform_89933	sp|Q9CAK1|RLM1B_ARATH	30.7	473	286	15	545	1933	8	448	1.2e-47	190.3	Disease resistance protein RML1B OS=Arabidopsis thaliana GN=RLM1B PE=2 SV=1
	isoform_91232	sp|Q9FI14|TAO1_ARATH	32.5	166	95	4	258	743	26	178	2.2e-21	100.9	Disease resistance protein TAO1 OS=Arabidopsis thaliana GN=TAO1 PE=4 SV=1
	isoform_91584	sp|Q9FI14|TAO1_ARATH	39.7	78	46	1	8	238	706	783	8.7e-08	55.1	Disease resistance protein TAO1 OS=Arabidopsis thaliana GN=TAO1 PE=4 SV=1
	isoform_92314	sp|Q9FI14|TAO1_ARATH	33.8	287	161	8	850	1650	682	959	1e-27	123.2	Disease resistance protein TAO1 OS=Arabidopsis thaliana GN=TAO1 PE=4 SV=1
	isoform_92807	sp|Q9FI14|TAO1_ARATH	28.2	734	465	14	10	2130	186	884	3.1e-72	271.2	Disease resistance protein TAO1 OS=Arabidopsis thaliana GN=TAO1 PE=4 SV=1
	isoform_93013	sp|Q9FI14|TAO1_ARATH	38	100	61	1	1820	2116	690	789	1.5e-11	69.7	Disease resistance protein TAO1 OS=Arabidopsis thaliana GN=TAO1 PE=4 SV=1
	isoform_93907	sp|O64973|RPS5_ARATH	32	241	133	10	880	1557	259	483	4.7e-21	100.9	Disease resistance protein RPS5 OS=Arabidopsis thaliana GN=RPS5 PE=1 SV=2
	isoform_94449	sp|Q9FI14|TAO1_ARATH	34.6	127	77	2	1585	1947	697	823	1.3e-11	69.7	Disease resistance protein TAO1 OS=Arabidopsis thaliana GN=TAO1 PE=4 SV=1
	isoform_94905	sp|Q9FI14|TAO1_ARATH	53.7	54	25	0	477	638	708	761	2.6e-07	55.8	Disease resistance protein TAO1 OS=Arabidopsis thaliana GN=TAO1 PE=4 SV=1
	isoform_95799	sp|Q9FI14|TAO1_ARATH	38.4	385	224	8	2355	3479	578	959	1.3e-56	219.9	Disease resistance protein TAO1 OS=Arabidopsis thaliana GN=TAO1 PE=4 SV=1
	isoform_96968	sp|Q9FI14|TAO1_ARATH	32.7	342	204	13	2149	3126	617	948	2.3e-33	142.5	Disease resistance protein TAO1 OS=Arabidopsis thaliana GN=TAO1 PE=4 SV=1
	isoform_97145	sp|Q9FI14|TAO1_ARATH	31.9	398	234	9	762	1919	611	983	6e-36	150.6	Disease resistance protein TAO1 OS=Arabidopsis thaliana GN=TAO1 PE=4 SV=1
	isoform_97713	sp|Q9FI14|TAO1_ARATH	39.2	367	201	7	339	1409	634	988	7.2e-55	213	Disease resistance protein TAO1 OS=Arabidopsis thaliana GN=TAO1 PE=4 SV=1
	isoform_99819	sp|Q9FI14|TAO1_ARATH	45.5	88	48	0	2379	2642	709	796	6.8e-15	80.9	Disease resistance protein TAO1 OS=Arabidopsis thaliana GN=TAO1 PE=4 SV=1
	isoform_101286	sp|Q9FI14|TAO1_ARATH	32.1	299	156	8	1041	1898	715	979	1.1e-23	109.8	Disease resistance protein TAO1 OS=Arabidopsis thaliana GN=TAO1 PE=4 SV=1
	isoform_101423	sp|Q9FI14|TAO1_ARATH	37.5	184	113	2	557	1108	611	792	2.6e-25	114.4	Disease resistance protein TAO1 OS=Arabidopsis thaliana GN=TAO1 PE=4 SV=1
	isoform_102076	sp|Q9FI14|TAO1_ARATH	29.5	1039	619	26	107	3163	14	959	3.4e-98	357.8	Disease resistance protein TAO1 OS=Arabidopsis thaliana GN=TAO1 PE=4 SV=1
	isoform_102547	sp|Q9FI14|TAO1_ARATH	34.5	380	236	7	138	1265	611	981	3.4e-45	180.6	Disease resistance protein TAO1 OS=Arabidopsis thaliana GN=TAO1 PE=4 SV=1
	isoform_102656	sp|Q9FI14|TAO1_ARATH	26	339	201	13	880	1860	656	956	1.7e-08	59.3	Disease resistance protein TAO1 OS=Arabidopsis thaliana GN=TAO1 PE=4 SV=1
	isoform_103817	sp|Q9FI14|TAO1_ARATH	34.2	614	349	15	20	1801	410	988	8.7e-73	273.1	Disease resistance protein TAO1 OS=Arabidopsis thaliana GN=TAO1 PE=4 SV=1
	isoform_105003	sp|Q9FI14|TAO1_ARATH	33.1	356	181	8	1931	2908	617	945	3.1e-37	155.2	Disease resistance protein TAO1 OS=Arabidopsis thaliana GN=TAO1 PE=4 SV=1
	isoform_105157	sp|Q9FI14|TAO1_ARATH	32.3	232	133	7	894	1556	650	868	7.3e-18	90.1	Disease resistance protein TAO1 OS=Arabidopsis thaliana GN=TAO1 PE=4 SV=1
	isoform_106247	sp|Q9FI14|TAO1_ARATH	31.7	344	194	7	937	1965	682	985	8.8e-32	136.7	Disease resistance protein TAO1 OS=Arabidopsis thaliana GN=TAO1 PE=4 SV=1
	isoform_106704	sp|O64973|RPS5_ARATH	35.3	190	115	6	623	1171	168	356	2.7e-19	95.5	Disease resistance protein RPS5 OS=Arabidopsis thaliana GN=RPS5 PE=1 SV=2
	isoform_108589	sp|Q9FI14|TAO1_ARATH	36	358	201	3	538	1611	623	952	1e-52	206.5	Disease resistance protein TAO1 OS=Arabidopsis thaliana GN=TAO1 PE=4 SV=1
	isoform_110373	sp|Q9FI14|TAO1_ARATH	25.1	303	194	7	593	1438	695	985	7e-14	76.6	Disease resistance protein TAO1 OS=Arabidopsis thaliana GN=TAO1 PE=4 SV=1
	isoform_114807	sp|Q9FI14|TAO1_ARATH	32.9	359	226	4	731	1801	611	956	6.7e-45	180.3	Disease resistance protein TAO1 OS=Arabidopsis thaliana GN=TAO1 PE=4 SV=1
	isoform_114891	sp|Q9FI14|TAO1_ARATH	42.4	236	132	3	2390	3088	682	916	5.6e-39	161	Disease resistance protein TAO1 OS=Arabidopsis thaliana GN=TAO1 PE=4 SV=1
	isoform_115405	sp|Q9FI14|TAO1_ARATH	38.7	279	170	1	1445	2281	681	958	1.2e-55	216.1	Disease resistance protein TAO1 OS=Arabidopsis thaliana GN=TAO1 PE=4 SV=1
	isoform_116215	sp|O64973|RPS5_ARATH	30.3	330	207	11	213	1175	52	367	1.2e-24	112.5	Disease resistance protein RPS5 OS=Arabidopsis thaliana GN=RPS5 PE=1 SV=2
	isoform_117051	sp|Q9FI14|TAO1_ARATH	28.9	201	126	5	328	915	632	820	1.6e-11	69.3	Disease resistance protein TAO1 OS=Arabidopsis thaliana GN=TAO1 PE=4 SV=1
	isoform_117848	sp|Q9FI14|TAO1_ARATH	34.5	165	98	4	734	1201	650	813	2.9e-14	78.2	Disease resistance protein TAO1 OS=Arabidopsis thaliana GN=TAO1 PE=4 SV=1
	isoform_118169	sp|Q9FI14|TAO1_ARATH	29.2	486	293	8	995	2434	444	884	1.1e-39	162.9	Disease resistance protein TAO1 OS=Arabidopsis thaliana GN=TAO1 PE=4 SV=1
	isoform_119547	sp|Q9FI14|TAO1_ARATH	42.8	339	187	6	1240	2244	613	948	5.3e-61	233.8	Disease resistance protein TAO1 OS=Arabidopsis thaliana GN=TAO1 PE=4 SV=1
	isoform_120966	sp|Q9FI14|TAO1_ARATH	34.8	353	226	4	2388	3443	603	952	1.5e-47	189.9	Disease resistance protein TAO1 OS=Arabidopsis thaliana GN=TAO1 PE=4 SV=1
	isoform_122248	sp|O48573|LAZ5_ARATH	29.1	110	50	3	695	988	61	154	9.4e-06	49.7	Disease resistance protein LAZ5 OS=Arabidopsis thaliana GN=LAZ5 PE=1 SV=1
	isoform_122850	sp|Q9FI14|TAO1_ARATH	36.7	357	212	5	2491	3540	596	945	3.4e-51	201.8	Disease resistance protein TAO1 OS=Arabidopsis thaliana GN=TAO1 PE=4 SV=1
	isoform_123026	sp|Q9FI14|TAO1_ARATH	24.4	800	516	20	1441	3735	214	959	3e-51	202.6	Disease resistance protein TAO1 OS=Arabidopsis thaliana GN=TAO1 PE=4 SV=1
	isoform_124187	sp|Q9FI14|TAO1_ARATH	25.3	880	549	30	787	3336	155	956	4e-53	208.8	Disease resistance protein TAO1 OS=Arabidopsis thaliana GN=TAO1 PE=4 SV=1
	isoform_125295	sp|Q9FI14|TAO1_ARATH	36.4	253	135	4	900	1655	690	917	1.4e-27	124	Disease resistance protein TAO1 OS=Arabidopsis thaliana GN=TAO1 PE=4 SV=1
	isoform_125526	sp|Q9FI14|TAO1_ARATH	46	315	168	2	2585	3529	644	956	1.6e-64	246.5	Disease resistance protein TAO1 OS=Arabidopsis thaliana GN=TAO1 PE=4 SV=1
	isoform_126767	sp|Q9FI14|TAO1_ARATH	39.4	348	204	6	2613	3641	636	981	9.1e-57	220.7	Disease resistance protein TAO1 OS=Arabidopsis thaliana GN=TAO1 PE=4 SV=1
	isoform_127180	sp|Q9FI14|TAO1_ARATH	32.3	232	133	7	758	1420	650	868	2e-17	90.1	Disease resistance protein TAO1 OS=Arabidopsis thaliana GN=TAO1 PE=4 SV=1
	isoform_127593	sp|Q9FI14|TAO1_ARATH	46.7	122	64	1	2200	2565	673	793	6.9e-22	105.1	Disease resistance protein TAO1 OS=Arabidopsis thaliana GN=TAO1 PE=4 SV=1
	isoform_132505	sp|O48573|LAZ5_ARATH	27.9	574	360	17	210	1826	11	565	1.5e-43	176.8	Disease resistance protein LAZ5 OS=Arabidopsis thaliana GN=LAZ5 PE=1 SV=1
TMV resistance protein (103 genes)	isoform_135494	sp|Q40392|TMVRN_NICGU	34.8	201	116	5	1971	2549	210	403	6.3e-21	101.7	TMV resistance protein N OS=Nicotiana glutinosa GN=N PE=1 SV=1
	isoform_135987	sp|Q40392|TMVRN_NICGU	29.4	977	559	32	251	2998	2	908	3.2e-83	308.5	TMV resistance protein N OS=Nicotiana glutinosa GN=N PE=1 SV=1
	isoform_136352	sp|Q40392|TMVRN_NICGU	29.6	574	325	14	251	1924	2	512	2e-56	219.5	TMV resistance protein N OS=Nicotiana glutinosa GN=N PE=1 SV=1
	isoform_136992	sp|Q40392|TMVRN_NICGU	29.2	970	568	29	807	3578	14	910	1.6e-90	332.8	TMV resistance protein N OS=Nicotiana glutinosa GN=N PE=1 SV=1
	isoform_139756	sp|Q40392|TMVRN_NICGU	27.1	829	555	23	965	3391	159	958	2.2e-69	262.7	TMV resistance protein N OS=Nicotiana glutinosa GN=N PE=1 SV=1
	isoform_142952	sp|Q40392|TMVRN_NICGU	31.8	490	311	10	129	1568	1	477	2e-59	229.6	TMV resistance protein N OS=Nicotiana glutinosa GN=N PE=1 SV=1
	isoform_145923	sp|Q40392|TMVRN_NICGU	35.5	273	163	6	1626	2429	248	512	5.9e-32	138.3	TMV resistance protein N OS=Nicotiana glutinosa GN=N PE=1 SV=1
	isoform_153304	sp|Q40392|TMVRN_NICGU	29	630	385	16	244	2097	12	591	2.3e-63	242.7	TMV resistance protein N OS=Nicotiana glutinosa GN=N PE=1 SV=1
	isoform_157406	sp|Q40392|TMVRN_NICGU	27.4	592	350	19	1025	2620	211	782	2.6e-34	145.6	TMV resistance protein N OS=Nicotiana glutinosa GN=N PE=1 SV=1
	isoform_157444	sp|Q40392|TMVRN_NICGU	29.7	511	324	13	3918	5423	12	496	3e-54	212.6	TMV resistance protein N OS=Nicotiana glutinosa GN=N PE=1 SV=1
	isoform_157502	sp|Q40392|TMVRN_NICGU	30.6	183	115	3	900	1424	209	387	6.7e-18	91.7	TMV resistance protein N OS=Nicotiana glutinosa GN=N PE=1 SV=1
	isoform_158972	sp|Q40392|TMVRN_NICGU	33	327	201	6	1275	2234	166	481	3.4e-41	169.1	TMV resistance protein N OS=Nicotiana glutinosa GN=N PE=1 SV=1
	isoform_159658	sp|Q40392|TMVRN_NICGU	32	363	227	8	891	1955	162	512	8.5e-42	171	TMV resistance protein N OS=Nicotiana glutinosa GN=N PE=1 SV=1
	isoform_165679	sp|Q40392|TMVRN_NICGU	33.5	538	314	17	200	1759	1	512	9.8e-68	257.3	TMV resistance protein N OS=Nicotiana glutinosa GN=N PE=1 SV=1
	isoform_167450	sp|Q40392|TMVRN_NICGU	26.8	261	171	6	797	1543	206	458	3.3e-15	82.8	TMV resistance protein N OS=Nicotiana glutinosa GN=N PE=1 SV=1
	isoform_171117	sp|Q40392|TMVRN_NICGU	31.8	129	75	3	225	581	1	126	1.3e-07	57.4	TMV resistance protein N OS=Nicotiana glutinosa GN=N PE=1 SV=1
	isoform_171573	sp|Q40392|TMVRN_NICGU	30.9	223	137	5	1029	1682	261	471	1.4e-20	100.5	TMV resistance protein N OS=Nicotiana glutinosa GN=N PE=1 SV=1
	isoform_173523	sp|Q40392|TMVRN_NICGU	31.5	355	225	8	1808	2842	166	512	3.6e-40	165.6	TMV resistance protein N OS=Nicotiana glutinosa GN=N PE=1 SV=1
	isoform_173971	sp|Q40392|TMVRN_NICGU	34.3	166	89	4	262	744	3	153	1.4e-20	100.5	TMV resistance protein N OS=Nicotiana glutinosa GN=N PE=1 SV=1
	isoform_176746	sp|Q40392|TMVRN_NICGU	33.3	114	66	2	149	460	1	114	1.7e-07	57	TMV resistance protein N OS=Nicotiana glutinosa GN=N PE=1 SV=1
	isoform_178705	sp|Q40392|TMVRN_NICGU	30.5	249	142	9	393	1109	39	266	3.8e-24	112.5	TMV resistance protein N OS=Nicotiana glutinosa GN=N PE=1 SV=1
	isoform_179288	sp|Q40392|TMVRN_NICGU	27.9	1028	597	33	151	3123	1	921	1.7e-82	306.2	TMV resistance protein N OS=Nicotiana glutinosa GN=N PE=1 SV=1
	isoform_181894	sp|Q40392|TMVRN_NICGU	30.9	648	390	21	201	2072	1	614	6.7e-69	261.2	TMV resistance protein N OS=Nicotiana glutinosa GN=N PE=1 SV=1
	isoform_184096	sp|Q40392|TMVRN_NICGU	32.1	551	336	12	251	1867	2	526	5e-71	268.1	TMV resistance protein N OS=Nicotiana glutinosa GN=N PE=1 SV=1
	isoform_188804	sp|Q40392|TMVRN_NICGU	31.8	129	75	3	221	577	1	126	9.9e-08	57.8	TMV resistance protein N OS=Nicotiana glutinosa GN=N PE=1 SV=1
	isoform_189187	sp|Q40392|TMVRN_NICGU	36.8	291	173	6	902	1756	209	494	5.4e-44	178.7	TMV resistance protein N OS=Nicotiana glutinosa GN=N PE=1 SV=1
	isoform_189682	sp|Q40392|TMVRN_NICGU	32	291	174	8	93	929	6	284	1.8e-31	137.1	TMV resistance protein N OS=Nicotiana glutinosa GN=N PE=1 SV=1
	isoform_2356	sp|Q40392|TMVRN_NICGU	32.6	340	212	7	862	1851	166	498	4.1e-39	162.2	TMV resistance protein N OS=Nicotiana glutinosa GN=N PE=1 SV=1
	isoform_3527	sp|Q40392|TMVRN_NICGU	28.8	941	552	28	892	3579	43	910	1.9e-83	309.3	TMV resistance protein N OS=Nicotiana glutinosa GN=N PE=1 SV=1
	isoform_4905	sp|Q40392|TMVRN_NICGU	30.3	551	351	17	699	2297	134	669	5.9e-47	187.6	TMV resistance protein N OS=Nicotiana glutinosa GN=N PE=1 SV=1
	isoform_197076	sp|Q40392|TMVRN_NICGU	37.1	159	87	3	320	784	4	153	6.4e-22	105.1	TMV resistance protein N OS=Nicotiana glutinosa GN=N PE=1 SV=1
	isoform_199084	sp|Q40392|TMVRN_NICGU	29.1	333	204	8	636	1604	144	454	3.3e-29	129.4	TMV resistance protein N OS=Nicotiana glutinosa GN=N PE=1 SV=1
	isoform_201232	sp|Q40392|TMVRN_NICGU	33.6	122	78	2	1762	2121	378	498	9.5e-12	71.2	TMV resistance protein N OS=Nicotiana glutinosa GN=N PE=1 SV=1
	isoform_202310	sp|Q40392|TMVRN_NICGU	34.5	539	316	14	91	1677	1	512	2.6e-73	275.8	TMV resistance protein N OS=Nicotiana glutinosa GN=N PE=1 SV=1
	isoform_203377	sp|Q40392|TMVRN_NICGU	35.2	310	181	10	2348	3238	210	512	1.5e-41	170.2	TMV resistance protein N OS=Nicotiana glutinosa GN=N PE=1 SV=1
	isoform_205081	sp|Q40392|TMVRN_NICGU	32.3	353	220	8	2377	3414	166	506	1.5e-39	163.7	TMV resistance protein N OS=Nicotiana glutinosa GN=N PE=1 SV=1
	isoform_208672	sp|Q40392|TMVRN_NICGU	30.5	348	224	7	2387	3409	162	498	3.7e-43	175.6	TMV resistance protein N OS=Nicotiana glutinosa GN=N PE=1 SV=1
	isoform_209910	sp|Q40392|TMVRN_NICGU	39.8	113	64	1	467	793	2	114	4.3e-17	89	TMV resistance protein N OS=Nicotiana glutinosa GN=N PE=1 SV=1
	isoform_212139	sp|Q40392|TMVRN_NICGU	31	420	249	16	602	1807	116	512	2.4e-45	183	TMV resistance protein N OS=Nicotiana glutinosa GN=N PE=1 SV=1
	isoform_212754	sp|Q40392|TMVRN_NICGU	32.8	268	166	9	640	1422	11	271	3.7e-32	139	TMV resistance protein N OS=Nicotiana glutinosa GN=N PE=1 SV=1
	isoform_212955	sp|Q40392|TMVRN_NICGU	33.6	440	247	17	199	1473	1	410	1.2e-49	197.2	TMV resistance protein N OS=Nicotiana glutinosa GN=N PE=1 SV=1
	isoform_213313	sp|Q40392|TMVRN_NICGU	34	141	85	3	232	639	2	139	9.5e-16	84.7	TMV resistance protein N OS=Nicotiana glutinosa GN=N PE=1 SV=1
	isoform_213809	sp|Q40392|TMVRN_NICGU	30.9	330	211	7	1088	2065	233	549	6.2e-33	142.1	TMV resistance protein N OS=Nicotiana glutinosa GN=N PE=1 SV=1
	isoform_215223	sp|Q40392|TMVRN_NICGU	30.8	413	244	15	601	1815	144	522	3.8e-37	155.6	TMV resistance protein N OS=Nicotiana glutinosa GN=N PE=1 SV=1
	isoform_216088	sp|Q40392|TMVRN_NICGU	30.9	330	206	9	1040	1996	162	480	7.6e-35	147.9	TMV resistance protein N OS=Nicotiana glutinosa GN=N PE=1 SV=1
	isoform_216386	sp|Q40392|TMVRN_NICGU	29.4	357	224	7	1076	2098	168	512	4e-36	152.1	TMV resistance protein N OS=Nicotiana glutinosa GN=N PE=1 SV=1
	isoform_217919	sp|Q40392|TMVRN_NICGU	30.6	409	261	8	553	1743	101	498	3.3e-40	165.6	TMV resistance protein N OS=Nicotiana glutinosa GN=N PE=1 SV=1
	isoform_223341	sp|Q40392|TMVRN_NICGU	29.7	306	186	7	704	1576	2	293	1.6e-31	137.1	TMV resistance protein N OS=Nicotiana glutinosa GN=N PE=1 SV=1
	isoform_223839	sp|Q40392|TMVRN_NICGU	34.8	155	97	2	487	948	2	153	1e-21	104.4	TMV resistance protein N OS=Nicotiana glutinosa GN=N PE=1 SV=1
	isoform_224110	sp|Q40392|TMVRN_NICGU	32.8	308	183	9	285	1181	15	307	5.6e-37	155.2	TMV resistance protein N OS=Nicotiana glutinosa GN=N PE=1 SV=1
	isoform_227476	sp|Q40392|TMVRN_NICGU	28.9	357	231	12	862	1899	168	512	6.8e-24	111.7	TMV resistance protein N OS=Nicotiana glutinosa GN=N PE=1 SV=1
	isoform_228140	sp|Q40392|TMVRN_NICGU	29.8	516	290	13	886	2391	164	621	3.6e-48	192.2	TMV resistance protein N OS=Nicotiana glutinosa GN=N PE=1 SV=1
	isoform_229713	sp|Q40392|TMVRN_NICGU	33.6	214	125	5	2527	3147	209	412	4.3e-23	109	TMV resistance protein N OS=Nicotiana glutinosa GN=N PE=1 SV=1
	isoform_231037	sp|Q40392|TMVRN_NICGU	28.9	869	546	22	1195	3765	4	812	8.9e-81	300.4	TMV resistance protein N OS=Nicotiana glutinosa GN=N PE=1 SV=1
	isoform_232462	sp|Q40392|TMVRN_NICGU	32.1	324	195	8	882	1826	160	467	3.8e-33	142.5	TMV resistance protein N OS=Nicotiana glutinosa GN=N PE=1 SV=1
	isoform_236679	sp|Q40392|TMVRN_NICGU	26.2	252	166	5	996	1733	246	483	1e-17	91.3	TMV resistance protein N OS=Nicotiana glutinosa GN=N PE=1 SV=1
	isoform_238238	sp|Q40392|TMVRN_NICGU	30.7	251	149	7	165	902	1	231	1.3e-28	127.5	TMV resistance protein N OS=Nicotiana glutinosa GN=N PE=1 SV=1
	isoform_240854	sp|Q40392|TMVRN_NICGU	29.4	551	333	14	1871	3487	190	696	2.4e-55	216.1	TMV resistance protein N OS=Nicotiana glutinosa GN=N PE=1 SV=1
	isoform_242648	sp|Q40392|TMVRN_NICGU	31.8	428	263	12	368	1597	21	437	9.4e-46	184.1	TMV resistance protein N OS=Nicotiana glutinosa GN=N PE=1 SV=1
	isoform_243334	sp|Q40392|TMVRN_NICGU	30.7	944	559	27	1046	3730	2	899	7.1e-102	370.5	TMV resistance protein N OS=Nicotiana glutinosa GN=N PE=1 SV=1
	isoform_264432	sp|Q40392|TMVRN_NICGU	39.3	150	86	2	160	594	4	153	1.5e-23	109	TMV resistance protein N OS=Nicotiana glutinosa GN=N PE=1 SV=1
	isoform_269026	sp|Q40392|TMVRN_NICGU	32.2	541	320	14	283	1845	3	516	5.9e-67	253.8	TMV resistance protein N OS=Nicotiana glutinosa GN=N PE=1 SV=1
	isoform_281909	sp|Q40392|TMVRN_NICGU	27.3	758	469	24	437	2632	55	756	8.5e-57	219.9	TMV resistance protein N OS=Nicotiana glutinosa GN=N PE=1 SV=1
	isoform_286249	sp|Q40392|TMVRN_NICGU	30.1	332	201	9	214	1179	3	313	9.2e-34	144.1	TMV resistance protein N OS=Nicotiana glutinosa GN=N PE=1 SV=1
	isoform_291040	sp|Q40392|TMVRN_NICGU	34.9	146	87	3	55	477	370	512	4.2e-17	87	TMV resistance protein N OS=Nicotiana glutinosa GN=N PE=1 SV=1
	isoform_293853	sp|Q40392|TMVRN_NICGU	33.7	169	100	3	200	682	210	374	1.4e-18	92	TMV resistance protein N OS=Nicotiana glutinosa GN=N PE=1 SV=1
	isoform_293968	sp|Q40392|TMVRN_NICGU	29.3	246	137	8	703	1380	216	444	2.4e-13	75.5	TMV resistance protein N OS=Nicotiana glutinosa GN=N PE=1 SV=1
	isoform_26654	sp|Q40392|TMVRN_NICGU	34.9	166	90	3	394	879	2	153	2.5e-20	97.8	TMV resistance protein N OS=Nicotiana glutinosa GN=N PE=1 SV=1
	isoform_50550	sp|Q40392|TMVRN_NICGU	31.5	130	80	3	776	1147	216	342	1.6e-09	62.8	TMV resistance protein N OS=Nicotiana glutinosa GN=N PE=1 SV=1
	isoform_52383	sp|Q40392|TMVRN_NICGU	33.6	247	148	6	717	1433	158	396	5.1e-24	111.7	TMV resistance protein N OS=Nicotiana glutinosa GN=N PE=1 SV=1
	isoform_58222	sp|Q40392|TMVRN_NICGU	32.8	521	309	14	256	1773	4	498	3.4e-65	248.4	TMV resistance protein N OS=Nicotiana glutinosa GN=N PE=1 SV=1
	isoform_60642	sp|Q40392|TMVRN_NICGU	33.1	508	303	12	328	1809	14	498	5.1e-68	257.7	TMV resistance protein N OS=Nicotiana glutinosa GN=N PE=1 SV=1
	isoform_62569	sp|Q40392|TMVRN_NICGU	29.2	489	288	15	335	1705	34	496	3.5e-37	155.2	TMV resistance protein N OS=Nicotiana glutinosa GN=N PE=1 SV=1
	isoform_66778	sp|Q40392|TMVRN_NICGU	31.3	332	211	6	866	1831	162	486	8.6e-36	150.6	TMV resistance protein N OS=Nicotiana glutinosa GN=N PE=1 SV=1
	isoform_68161	sp|Q40392|TMVRN_NICGU	29.6	503	305	12	150	1622	12	477	9.2e-55	213.4	TMV resistance protein N OS=Nicotiana glutinosa GN=N PE=1 SV=1
	isoform_68683	sp|Q40392|TMVRN_NICGU	32	400	232	12	282	1445	47	418	5.2e-43	173.7	TMV resistance protein N OS=Nicotiana glutinosa GN=N PE=1 SV=1
	isoform_71584	sp|Q40392|TMVRN_NICGU	31.3	179	111	5	855	1361	160	336	1.2e-14	80.1	TMV resistance protein N OS=Nicotiana glutinosa GN=N PE=1 SV=1
	isoform_80661	sp|Q40392|TMVRN_NICGU	29.5	820	498	21	210	2531	3	788	3.5e-83	307.8	TMV resistance protein N OS=Nicotiana glutinosa GN=N PE=1 SV=1
	isoform_82325	sp|Q40392|TMVRN_NICGU	37.8	259	150	9	226	993	1	251	3.9e-34	145.2	TMV resistance protein N OS=Nicotiana glutinosa GN=N PE=1 SV=1
	isoform_82418	sp|Q40392|TMVRN_NICGU	31.9	529	313	14	263	1804	2	498	5.4e-65	247.7	TMV resistance protein N OS=Nicotiana glutinosa GN=N PE=1 SV=1
	isoform_83282	sp|Q40392|TMVRN_NICGU	28.7	994	602	30	274	3111	3	937	4.7e-87	320.9	TMV resistance protein N OS=Nicotiana glutinosa GN=N PE=1 SV=1
	isoform_83320	sp|Q40392|TMVRN_NICGU	28.3	311	201	7	995	1888	215	516	9.4e-28	123.2	TMV resistance protein N OS=Nicotiana glutinosa GN=N PE=1 SV=1
	isoform_87968	sp|Q40392|TMVRN_NICGU	35.1	171	91	4	229	741	1	151	1e-21	103.6	TMV resistance protein N OS=Nicotiana glutinosa GN=N PE=1 SV=1
	isoform_90209	sp|Q40392|TMVRN_NICGU	32.9	277	168	6	1271	2080	166	431	5.1e-33	140.6	TMV resistance protein N OS=Nicotiana glutinosa GN=N PE=1 SV=1
	isoform_93415	sp|Q40392|TMVRN_NICGU	31.5	130	80	3	256	627	216	342	1.5e-09	62.8	TMV resistance protein N OS=Nicotiana glutinosa GN=N PE=1 SV=1
	isoform_93984	sp|Q40392|TMVRN_NICGU	35.1	74	48	0	142	363	2	75	6e-09	60.5	TMV resistance protein N OS=Nicotiana glutinosa GN=N PE=1 SV=1
	isoform_97599	sp|Q40392|TMVRN_NICGU	34.8	457	274	9	1	1329	12	458	2.5e-68	258.8	TMV resistance protein N OS=Nicotiana glutinosa GN=N PE=1 SV=1
	isoform_98688	sp|Q40392|TMVRN_NICGU	31.6	415	254	10	398	1609	2	397	1.2e-45	183	TMV resistance protein N OS=Nicotiana glutinosa GN=N PE=1 SV=1
	isoform_103389	sp|Q40392|TMVRN_NICGU	30.9	194	127	2	552	1127	12	200	1.1e-24	113.6	TMV resistance protein N OS=Nicotiana glutinosa GN=N PE=1 SV=1
	isoform_105631	sp|Q40392|TMVRN_NICGU	29.9	766	430	24	352	2511	4	708	1.1e-69	262.7	TMV resistance protein N OS=Nicotiana glutinosa GN=N PE=1 SV=1
	isoform_107621	sp|Q40392|TMVRN_NICGU	31.8	343	218	5	733	1740	166	499	6.2e-42	171	TMV resistance protein N OS=Nicotiana glutinosa GN=N PE=1 SV=1
	isoform_112954	sp|Q40392|TMVRN_NICGU	27.3	337	200	11	168	1139	1	305	4.6e-22	104.4	TMV resistance protein N OS=Nicotiana glutinosa GN=N PE=1 SV=1
	isoform_113816	sp|Q40392|TMVRN_NICGU	32.4	527	311	14	285	1820	2	498	3.4e-68	258.1	TMV resistance protein N OS=Nicotiana glutinosa GN=N PE=1 SV=1
	isoform_117347	sp|Q40392|TMVRN_NICGU	29.8	976	549	33	330	3092	14	908	5.7e-90	330.5	TMV resistance protein N OS=Nicotiana glutinosa GN=N PE=1 SV=1
	isoform_118981	sp|Q40392|TMVRN_NICGU	36.6	172	88	4	85	594	1	153	1.2e-22	107.1	TMV resistance protein N OS=Nicotiana glutinosa GN=N PE=1 SV=1
	isoform_123089	sp|Q40392|TMVRN_NICGU	28.6	987	603	22	212	3106	1	907	7.8e-95	347.1	TMV resistance protein N OS=Nicotiana glutinosa GN=N PE=1 SV=1
	isoform_123450	sp|Q40392|TMVRN_NICGU	31.8	490	311	10	130	1569	1	477	2e-59	229.6	TMV resistance protein N OS=Nicotiana glutinosa GN=N PE=1 SV=1
	isoform_124262	sp|Q40392|TMVRN_NICGU	31.8	490	311	10	130	1569	1	477	1.9e-59	229.6	TMV resistance protein N OS=Nicotiana glutinosa GN=N PE=1 SV=1
	isoform_124297	sp|Q40392|TMVRN_NICGU	31.8	129	75	3	221	577	1	126	1.3e-07	57.4	TMV resistance protein N OS=Nicotiana glutinosa GN=N PE=1 SV=1
	isoform_126195	sp|Q40392|TMVRN_NICGU	32.2	363	227	8	875	1942	162	512	2.6e-43	176	TMV resistance protein N OS=Nicotiana glutinosa GN=N PE=1 SV=1
	isoform_130062	sp|Q40392|TMVRN_NICGU	29.6	574	325	14	251	1924	2	512	2.3e-56	219.5	TMV resistance protein N OS=Nicotiana glutinosa GN=N PE=1 SV=1
	isoform_131706	sp|Q40392|TMVRN_NICGU	44.1	93	52	0	205	483	2	94	2.8e-16	86.3	TMV resistance protein N OS=Nicotiana glutinosa GN=N PE=1 SV=1
	isoform_131957	sp|Q40392|TMVRN_NICGU	30.7	727	438	20	1632	3689	209	910	2e-72	272.7	TMV resistance protein N OS=Nicotiana glutinosa GN=N PE=1 SV=1
Probable disease resistance protein (60 genes)	isoform_134587	sp|Q940K0|DRL15_ARATH	23.8	504	310	19	305	1726	19	478	1e-26	120.9	Probable disease resistance protein At1g61180 OS=Arabidopsis thaliana GN=At1g61180 PE=2 SV=2
	isoform_137665	sp|O81825|DRL28_ARATH	27.7	736	444	29	912	2981	169	862	4.5e-41	168.7	Probable disease resistance protein At4g27220 OS=Arabidopsis thaliana GN=At4g27220 PE=2 SV=1
	isoform_142166	sp|O81825|DRL28_ARATH	32.7	352	211	13	900	1928	216	550	3.6e-36	152.5	Probable disease resistance protein At4g27220 OS=Arabidopsis thaliana GN=At4g27220 PE=2 SV=1
	isoform_145255	sp|Q8RXS5|DRL40_ARATH	27.1	439	284	10	47	1342	13	422	3.1e-42	172.6	Probable disease resistance protein At5g63020 OS=Arabidopsis thaliana GN=At5g63020 PE=2 SV=2
	isoform_146372	sp|F4J339|RPP1_ARATH	24.1	464	303	13	1149	2474	426	862	7.3e-16	85.1	Probable disease resistance protein RPP1 OS=Arabidopsis thaliana GN=RPP1 PE=2 SV=1
	isoform_160196	sp|F4J339|RPP1_ARATH	38.5	122	73	2	3667	4032	787	906	2.2e-13	76.6	Probable disease resistance protein RPP1 OS=Arabidopsis thaliana GN=RPP1 PE=2 SV=1
	isoform_167376	sp|Q9FKZ0|DRL43_ARATH	41.5	82	48	0	3016	3261	682	763	3.6e-13	75.9	Probable disease resistance protein At5g66910 OS=Arabidopsis thaliana GN=At5g66910 PE=2 SV=1
	isoform_168379	sp|O81825|DRL28_ARATH	36.4	547	312	15	641	2233	129	655	6e-72	271.2	Probable disease resistance protein At4g27220 OS=Arabidopsis thaliana GN=At4g27220 PE=2 SV=1
	isoform_170308	sp|Q940K0|DRL15_ARATH	41.2	85	45	2	5	256	355	435	8e-10	65.1	Probable disease resistance protein At1g61180 OS=Arabidopsis thaliana GN=At1g61180 PE=2 SV=2
	isoform_178937	sp|Q8RXS5|DRL40_ARATH	26.8	426	278	10	197	1456	13	410	4.7e-38	158.7	Probable disease resistance protein At5g63020 OS=Arabidopsis thaliana GN=At5g63020 PE=2 SV=2
	isoform_184847	sp|Q8RXS5|DRL40_ARATH	27.2	914	570	26	2811	5465	27	874	1.6e-73	276.6	Probable disease resistance protein At5g63020 OS=Arabidopsis thaliana GN=At5g63020 PE=2 SV=2
	isoform_193442	sp|O81825|DRL28_ARATH	30.6	555	333	20	713	2329	136	654	2.1e-56	219.5	Probable disease resistance protein At4g27220 OS=Arabidopsis thaliana GN=At4g27220 PE=2 SV=1
	isoform_4567	sp|P60838|DRL1_ARATH	34.7	202	121	5	736	1335	182	374	1.4e-22	106.7	Probable disease resistance protein At1g12280 OS=Arabidopsis thaliana GN=At1g12280 PE=3 SV=1
	isoform_6621	sp|Q940K0|DRL15_ARATH	30.1	136	89	3	672	1076	305	435	3.7e-10	65.1	Probable disease resistance protein At1g61180 OS=Arabidopsis thaliana GN=At1g61180 PE=2 SV=2
	isoform_195937	sp|F4J339|RPP1_ARATH	31.3	131	86	3	3031	3417	738	866	1.6e-08	60.8	Probable disease resistance protein RPP1 OS=Arabidopsis thaliana GN=RPP1 PE=2 SV=1
	isoform_200533	sp|O64790|DRL17_ARATH	30.5	298	182	11	731	1597	43	324	8.8e-26	117.9	Probable disease resistance protein At1g61300 OS=Arabidopsis thaliana GN=At1g61300 PE=2 SV=2
	isoform_214860	sp|Q940K0|DRL15_ARATH	34	156	84	4	603	1025	284	435	4.6e-16	85.5	Probable disease resistance protein At1g61180 OS=Arabidopsis thaliana GN=At1g61180 PE=2 SV=2
	isoform_222625	sp|Q940K0|DRL15_ARATH	28.4	215	125	6	1872	2486	413	608	6.2e-16	84.7	Probable disease resistance protein At1g61180 OS=Arabidopsis thaliana GN=At1g61180 PE=2 SV=2
	isoform_223233	sp|F4J339|RPP1_ARATH	32.7	196	116	6	3368	3946	715	897	1e-15	84.3	Probable disease resistance protein RPP1 OS=Arabidopsis thaliana GN=RPP1 PE=2 SV=1
	isoform_233757	sp|O81825|DRL28_ARATH	27.2	452	274	15	2193	3482	414	832	8e-22	104.8	Probable disease resistance protein At4g27220 OS=Arabidopsis thaliana GN=At4g27220 PE=2 SV=1
	isoform_235333	sp|O81825|DRL28_ARATH	32	328	199	12	948	1904	231	543	3.7e-32	139	Probable disease resistance protein At4g27220 OS=Arabidopsis thaliana GN=At4g27220 PE=2 SV=1
	isoform_245610	sp|O81825|DRL28_ARATH	31.2	314	160	17	5	850	132	421	1.7e-17	89	Probable disease resistance protein At4g27220 OS=Arabidopsis thaliana GN=At4g27220 PE=2 SV=1
	isoform_247672	sp|Q940K0|DRL15_ARATH	27.7	678	409	21	163	2169	29	634	1.1e-58	226.5	Probable disease resistance protein At1g61180 OS=Arabidopsis thaliana GN=At1g61180 PE=2 SV=2
	isoform_251700	sp|Q8RXS5|DRL40_ARATH	31.6	234	147	5	851	1537	334	559	8.1e-28	123.2	Probable disease resistance protein At5g63020 OS=Arabidopsis thaliana GN=At5g63020 PE=2 SV=2
	isoform_256277	sp|O81825|DRL28_ARATH	32	228	145	7	1220	1882	430	654	6.6e-19	94	Probable disease resistance protein At4g27220 OS=Arabidopsis thaliana GN=At4g27220 PE=2 SV=1
	isoform_257691	sp|F4J339|RPP1_ARATH	45.6	68	37	0	2372	2575	809	876	4e-10	65.5	Probable disease resistance protein RPP1 OS=Arabidopsis thaliana GN=RPP1 PE=2 SV=1
	isoform_264876	sp|O81825|DRL28_ARATH	37.6	133	80	3	1039	1431	494	625	3.2e-14	77.8	Probable disease resistance protein At4g27220 OS=Arabidopsis thaliana GN=At4g27220 PE=2 SV=1
	isoform_10081	sp|O81825|DRL28_ARATH	32.1	468	271	20	265	1611	214	653	5.5e-39	160.6	Probable disease resistance protein At4g27220 OS=Arabidopsis thaliana GN=At4g27220 PE=2 SV=1
	isoform_10292	sp|O81825|DRL28_ARATH	29.7	337	203	12	588	1565	295	608	6e-17	87.4	Probable disease resistance protein At4g27220 OS=Arabidopsis thaliana GN=At4g27220 PE=2 SV=1
	isoform_277700	sp|Q9LMP6|DRL3_ARATH	35.2	91	50	4	107	361	266	353	2.5e-06	52	Probable disease resistance protein At1g15890 OS=Arabidopsis thaliana GN=At1g15890 PE=3 SV=2
	isoform_287368	sp|O81825|DRL28_ARATH	35.5	220	122	10	631	1278	307	510	6.6e-16	84	Probable disease resistance protein At4g27220 OS=Arabidopsis thaliana GN=At4g27220 PE=2 SV=1
	isoform_291862	sp|Q940K0|DRL15_ARATH	28.3	173	101	5	343	855	284	435	4.8e-11	67.4	Probable disease resistance protein At1g61180 OS=Arabidopsis thaliana GN=At1g61180 PE=2 SV=2
	isoform_293196	sp|O81825|DRL28_ARATH	29.2	749	448	30	805	2955	132	830	6.6e-48	190.7	Probable disease resistance protein At4g27220 OS=Arabidopsis thaliana GN=At4g27220 PE=2 SV=1
	isoform_43281	sp|Q940K0|DRL15_ARATH	34.2	152	81	4	475	885	288	435	4.3e-16	84.7	Probable disease resistance protein At1g61180 OS=Arabidopsis thaliana GN=At1g61180 PE=2 SV=2
	isoform_44818	sp|O64790|DRL17_ARATH	31.1	280	169	10	20	829	64	329	7.1e-26	115.9	Probable disease resistance protein At1g61300 OS=Arabidopsis thaliana GN=At1g61300 PE=2 SV=2
	isoform_45447	sp|Q9SZA7|DRL29_ARATH	42.8	397	217	6	1394	2575	426	815	1.8e-81	302	Probable disease resistance protein At4g33300 OS=Arabidopsis thaliana GN=At4g33300 PE=2 SV=3
	isoform_49746	sp|Q940K0|DRL15_ARATH	25.5	848	556	25	197	2689	29	817	4.6e-58	224.6	Probable disease resistance protein At1g61180 OS=Arabidopsis thaliana GN=At1g61180 PE=2 SV=2
	isoform_52207	sp|O81825|DRL28_ARATH	31.5	254	156	8	1598	2338	391	633	4.1e-16	85.1	Probable disease resistance protein At4g27220 OS=Arabidopsis thaliana GN=At4g27220 PE=2 SV=1
	isoform_56111	sp|O64790|DRL17_ARATH	37.1	313	178	12	298	1206	25	328	2.5e-42	171.4	Probable disease resistance protein At1g61300 OS=Arabidopsis thaliana GN=At1g61300 PE=2 SV=2
	isoform_56815	sp|F4J339|RPP1_ARATH	28.8	886	514	26	471	2987	189	1004	1.2e-70	266.2	Probable disease resistance protein RPP1 OS=Arabidopsis thaliana GN=RPP1 PE=2 SV=1
	isoform_59915	sp|Q9LMP6|DRL3_ARATH	30.9	152	99	3	510	959	289	436	2.7e-14	78.6	Probable disease resistance protein At1g15890 OS=Arabidopsis thaliana GN=At1g15890 PE=3 SV=2
	isoform_61321	sp|P60838|DRL1_ARATH	30	373	231	11	704	1777	283	640	5.1e-40	163.7	Probable disease resistance protein At1g12280 OS=Arabidopsis thaliana GN=At1g12280 PE=3 SV=1
	isoform_62089	sp|Q9SZA7|DRL29_ARATH	28.2	426	262	10	280	1530	36	426	2.6e-31	135.6	Probable disease resistance protein At4g33300 OS=Arabidopsis thaliana GN=At4g33300 PE=2 SV=3
	isoform_62831	sp|F4J339|RPP1_ARATH	37.5	160	96	4	1308	1775	737	896	9.2e-19	93.6	Probable disease resistance protein RPP1 OS=Arabidopsis thaliana GN=RPP1 PE=2 SV=1
	isoform_67348	sp|Q940K0|DRL15_ARATH	31.1	267	156	9	358	1098	177	435	1.6e-22	105.9	Probable disease resistance protein At1g61180 OS=Arabidopsis thaliana GN=At1g61180 PE=2 SV=2
	isoform_74800	sp|F4J339|RPP1_ARATH	27.7	981	604	28	236	3100	78	979	7.5e-79	293.5	Probable disease resistance protein RPP1 OS=Arabidopsis thaliana GN=RPP1 PE=2 SV=1
	isoform_88846	sp|Q940K0|DRL15_ARATH	28.9	152	102	3	552	1004	289	435	1e-11	70.1	Probable disease resistance protein At1g61180 OS=Arabidopsis thaliana GN=At1g61180 PE=2 SV=2
	isoform_89712	sp|O64790|DRL17_ARATH	27.6	718	465	22	43	2145	64	743	4.8e-55	214.2	Probable disease resistance protein At1g61300 OS=Arabidopsis thaliana GN=At1g61300 PE=2 SV=2
	isoform_90880	sp|Q9SZA7|DRL29_ARATH	34.5	229	144	4	1393	2076	320	543	1.3e-20	100.1	Probable disease resistance protein At4g33300 OS=Arabidopsis thaliana GN=At4g33300 PE=2 SV=3
	isoform_91683	sp|P60838|DRL1_ARATH	35	471	284	13	607	1974	178	641	6.1e-66	250	Probable disease resistance protein At1g12280 OS=Arabidopsis thaliana GN=At1g12280 PE=3 SV=1
	isoform_92957	sp|F4J339|RPP1_ARATH	25.6	668	413	23	1511	3391	273	897	2.8e-36	152.1	Probable disease resistance protein RPP1 OS=Arabidopsis thaliana GN=RPP1 PE=2 SV=1
	isoform_95639	sp|Q940K0|DRL15_ARATH	34.6	78	46	2	24	254	362	435	2.9e-07	53.9	Probable disease resistance protein At1g61180 OS=Arabidopsis thaliana GN=At1g61180 PE=2 SV=2
	isoform_108951	sp|Q9FG90|DRL33_ARATH	30.4	253	163	11	632	1372	137	382	5.3e-18	91.3	Probable disease resistance protein At5g43740 OS=Arabidopsis thaliana GN=At5g43740 PE=2 SV=1
	isoform_114761	sp|Q940K0|DRL15_ARATH	28.1	167	96	4	504	977	284	435	1.9e-08	58.5	Probable disease resistance protein At1g61180 OS=Arabidopsis thaliana GN=At1g61180 PE=2 SV=2
	isoform_115082	sp|O81825|DRL28_ARATH	31.7	259	156	10	718	1479	115	357	3.2e-20	98.6	Probable disease resistance protein At4g27220 OS=Arabidopsis thaliana GN=At4g27220 PE=2 SV=1
	isoform_119466	sp|O81825|DRL28_ARATH	29.2	503	290	18	660	2108	133	589	4.4e-38	157.9	Probable disease resistance protein At4g27220 OS=Arabidopsis thaliana GN=At4g27220 PE=2 SV=1
	isoform_121169	sp|Q940K0|DRL15_ARATH	33.6	152	95	3	479	928	288	435	9.5e-17	86.7	Probable disease resistance protein At1g61180 OS=Arabidopsis thaliana GN=At1g61180 PE=2 SV=2
	isoform_123077	sp|Q940K0|DRL15_ARATH	23.8	504	310	19	305	1726	19	478	9.9e-27	120.9	Probable disease resistance protein At1g61180 OS=Arabidopsis thaliana GN=At1g61180 PE=2 SV=2
	isoform_129346	sp|Q940K0|DRL15_ARATH	35.9	103	61	2	676	981	337	435	9e-10	64.7	Probable disease resistance protein At1g61180 OS=Arabidopsis thaliana GN=At1g61180 PE=2 SV=2
	isoform_129862	sp|P60838|DRL1_ARATH	33.5	278	173	7	655	1485	179	445	8.7e-32	137.9	Probable disease resistance protein At1g12280 OS=Arabidopsis thaliana GN=At1g12280 PE=3 SV=1
60S ribosomal protein (29 genes)	isoform_178286	sp|P49690|RL23_ARATH	96.4	140	5	0	74	493	1	140	5e-75	278.5	60S ribosomal protein L23 OS=Arabidopsis thaliana GN=RPL23A PE=2 SV=3
	isoform_245437	sp|Q6UNT2|RL5_CUCSA	64.2	212	71	2	512	1135	87	297	1.1e-72	271.9	60S ribosomal protein L5 OS=Cucumis sativus GN=RPL5 PE=2 SV=1
	isoform_251637	sp|O22431|RL10_PINTA	87.7	146	18	0	410	847	82	227	4.3e-72	269.6	60S ribosomal protein L10 OS=Pinus taeda GN=RPL10 PE=2 SV=1
	isoform_258418	sp|P35684|RL3_ORYSJ	72.1	247	69	0	509	1249	143	389	1e-97	355.1	60S ribosomal protein L3 OS=Oryza sativa subsp. japonica GN=RPL3 PE=2 SV=2
	isoform_283074	sp|Q9M9W1|RL222_ARATH	79.5	122	25	0	124	489	3	124	4.5e-52	202.2	60S ribosomal protein L22-2 OS=Arabidopsis thaliana GN=RPL22B PE=2 SV=1
	isoform_285726	sp|B8B9K6|R10A_ORYSI	90.3	216	21	0	209	856	1	216	1.7e-109	393.7	60S ribosomal protein L10a OS=Oryza sativa subsp. indica GN=RPL10A PE=3 SV=1
	isoform_288327	sp|O22431|RL10_PINTA	95.2	228	11	0	129	812	1	228	1.7e-127	453.4	60S ribosomal protein L10 OS=Pinus taeda GN=RPL10 PE=2 SV=1
	isoform_293871	sp|P51414|RL261_ARATH	69	71	19	1	294	497	63	133	5.4e-19	93.2	60S ribosomal protein L26-1 OS=Arabidopsis thaliana GN=RPL26A PE=2 SV=2
	isoform_28445	sp|Q6UNT2|RL5_CUCSA	77.8	297	66	0	141	1031	1	297	5.4e-134	475.3	60S ribosomal protein L5 OS=Cucumis sativus GN=RPL5 PE=2 SV=1
	isoform_28858	sp|Q6UNT2|RL5_CUCSA	78.3	180	37	1	72	605	1	180	4.2e-75	279.6	60S ribosomal protein L5 OS=Cucumis sativus GN=RPL5 PE=2 SV=1
	isoform_31333	sp|P49210|RL9_ORYSJ	81.9	188	34	0	197	760	1	188	1.9e-84	310.5	60S ribosomal protein L9 OS=Oryza sativa subsp. japonica GN=RPL9 PE=2 SV=3
	isoform_31905	sp|O65082|RL15B_PICMA	96.1	204	8	0	100	711	1	204	8.2e-117	417.9	60S ribosomal protein L15-2 OS=Picea mariana GN=SB62 PE=2 SV=1
	isoform_32209	sp|O65055|RL13A_PICMA	97.6	206	5	0	60	677	1	206	1.8e-113	406.8	60S ribosomal protein L13a OS=Picea mariana GN=RPL13A PE=2 SV=1
	isoform_32333	sp|O65055|RL13A_PICMA	97.6	206	5	0	138	755	1	206	1.8e-113	406.8	60S ribosomal protein L13a OS=Picea mariana GN=RPL13A PE=2 SV=1
	isoform_32893	sp|O22431|RL10_PINTA	95.2	228	11	0	119	802	1	228	1.6e-127	453.4	60S ribosomal protein L10 OS=Pinus taeda GN=RPL10 PE=2 SV=1
	isoform_33961	sp|Q9M9W1|RL222_ARATH	79.5	122	25	0	132	497	3	124	5.8e-52	202.2	60S ribosomal protein L22-2 OS=Arabidopsis thaliana GN=RPL22B PE=2 SV=1
	isoform_34691	sp|Q9M9W1|RL222_ARATH	79.5	122	25	0	127	492	3	124	5.4e-52	202.2	60S ribosomal protein L22-2 OS=Arabidopsis thaliana GN=RPL22B PE=2 SV=1
	isoform_43199	sp|P49690|RL23_ARATH	96.4	140	5	0	47	466	1	140	5.6e-75	278.5	60S ribosomal protein L23 OS=Arabidopsis thaliana GN=RPL23A PE=2 SV=3
	isoform_45195	sp|Q9M9W1|RL222_ARATH	79.5	122	25	0	129	494	3	124	4.9e-52	202.2	60S ribosomal protein L22-2 OS=Arabidopsis thaliana GN=RPL22B PE=2 SV=1
	isoform_47349	sp|O65082|RL15B_PICMA	98.6	138	2	0	333	746	67	204	4.6e-77	285.8	60S ribosomal protein L15-2 OS=Picea mariana GN=SB62 PE=2 SV=1
	isoform_54915	sp|Q943F3|RL18A_ORYSJ	91	178	16	0	1031	1564	1	178	1.9e-92	337.8	60S ribosomal protein L18a OS=Oryza sativa subsp. japonica GN=RPL18A PE=1 SV=1
	isoform_55945	sp|Q96499|RL44_GOSHI	92.4	105	8	0	118	432	1	105	4.5e-55	212.2	60S ribosomal protein L44 OS=Gossypium hirsutum GN=RPL44 PE=3 SV=3
	isoform_82523	sp|Q6UNT2|RL5_CUCSA	77.2	272	62	0	189	1004	26	297	4.6e-121	432.2	60S ribosomal protein L5 OS=Cucumis sativus GN=RPL5 PE=2 SV=1
	isoform_86928	sp|Q9M9W1|RL222_ARATH	79.5	122	25	0	89	454	3	124	4.7e-52	202.2	60S ribosomal protein L22-2 OS=Arabidopsis thaliana GN=RPL22B PE=2 SV=1
	isoform_97914	sp|Q9FE58|RL223_ARATH	87.5	64	8	0	182	373	61	124	2e-27	120.2	60S ribosomal protein L22-3 OS=Arabidopsis thaliana GN=RPL22C PE=2 SV=1
	isoform_98121	sp|Q943F3|RL18A_ORYSJ	92.6	121	9	0	1218	1580	1	121	7.6e-63	239.6	60S ribosomal protein L18a OS=Oryza sativa subsp. japonica GN=RPL18A PE=1 SV=1
	isoform_101854	sp|O48557|RL17_MAIZE	87.1	170	22	0	106	615	1	170	3.2e-82	302.8	60S ribosomal protein L17 OS=Zea mays GN=RPL17 PE=2 SV=1
	isoform_110311	sp|O65055|RL13A_PICMA	97.2	176	5	0	6	533	31	206	2.1e-96	349.7	60S ribosomal protein L13a OS=Picea mariana GN=RPL13A PE=2 SV=1
	isoform_120668	sp|O48557|RL17_MAIZE	87.1	170	22	0	78	587	1	170	2.9e-82	302.8	60S ribosomal protein L17 OS=Zea mays GN=RPL17 PE=2 SV=1
40S ribosomal protein (19 genes)	isoform_255286	sp|Q9STY6|RS202_ARATH	83.6	122	20	0	74	439	1	122	4.6e-53	205.7	40S ribosomal protein S20-2 OS=Arabidopsis thaliana GN=RPS20B PE=2 SV=1
	isoform_267927	sp|P49688|RS23_ARATH	84.1	245	32	1	3	716	27	271	1.8e-116	416.8	40S ribosomal protein S2-3 OS=Arabidopsis thaliana GN=RPS2C PE=1 SV=2
	isoform_283007	sp|Q8VYK6|RS43_ARATH	87.6	185	23	0	90	644	1	185	2.7e-93	339.7	40S ribosomal protein S4-3 OS=Arabidopsis thaliana GN=RPS4D PE=2 SV=2
	isoform_289897	sp|Q8GTE3|RS3A_CICAR	79.2	183	38	0	426	974	79	261	5.2e-77	286.2	40S ribosomal protein S3a OS=Cicer arietinum PE=2 SV=1
	isoform_291478	sp|Q9STY6|RS202_ARATH	83.6	122	20	0	87	452	1	122	5.4e-53	205.7	40S ribosomal protein S20-2 OS=Arabidopsis thaliana GN=RPS20B PE=2 SV=1
	isoform_29374	sp|Q9SCM3|RS24_ARATH	53.6	239	100	9	67	780	25	253	8.2e-47	185.7	40S ribosomal protein S2-4 OS=Arabidopsis thaliana GN=RPS2D PE=2 SV=1
	isoform_31108	sp|P0DKK9|RS10B_ORYSJ	80	115	21	2	302	643	57	170	2.2e-51	200.7	40S ribosomal protein S10-2 OS=Oryza sativa subsp. japonica GN=RPS10-2 PE=2 SV=1
	isoform_32254	sp|Q9STY6|RS202_ARATH	51.6	95	41	3	245	523	1	92	6.1e-16	82.8	40S ribosomal protein S20-2 OS=Arabidopsis thaliana GN=RPS20B PE=2 SV=1
	isoform_33181	sp|Q9XHS0|RS12_HORVU	73.9	142	35	1	110	529	1	142	3.4e-58	223	40S ribosomal protein S12 OS=Hordeum vulgare GN=RPS12 PE=2 SV=1
	isoform_33903	sp|Q9STY6|RS202_ARATH	83.6	122	20	0	165	530	1	122	5.5e-53	205.7	40S ribosomal protein S20-2 OS=Arabidopsis thaliana GN=RPS20B PE=2 SV=1
	isoform_33994	sp|P46301|RS25_SOLLC	91.7	108	9	0	277	600	1	108	4.5e-52	202.6	40S ribosomal protein S25 OS=Solanum lycopersicum GN=RPS25 PE=3 SV=1
	isoform_34655	sp|Q9STY6|RS202_ARATH	87.4	87	11	0	273	533	36	122	2e-38	157.1	40S ribosomal protein S20-2 OS=Arabidopsis thaliana GN=RPS20B PE=2 SV=1
	isoform_35722	sp|Q9M3V8|RS6_ASPOF	92.2	179	14	0	84	620	1	179	1.7e-94	343.2	40S ribosomal protein S6 OS=Asparagus officinalis GN=rps6 PE=2 SV=1
	isoform_36954	sp|P46302|RS28_MAIZE	93.8	65	4	0	123	317	1	65	5.4e-27	118.6	40S ribosomal protein S28 OS=Zea mays GN=RPS28 PE=3 SV=1
	isoform_41188	sp|Q42262|RS3A2_ARATH	87.4	262	32	1	193	975	1	262	3.2e-129	459.5	40S ribosomal protein S3a-2 OS=Arabidopsis thaliana GN=RPS3AB PE=2 SV=3
	isoform_43551	sp|Q8GYL5|RS253_ARATH	86.1	108	13	2	236	556	1	107	7e-45	178.7	40S ribosomal protein S25-3 OS=Arabidopsis thaliana GN=RPS25D PE=3 SV=2
	isoform_77545	sp|Q8VYK6|RS43_ARATH	85.1	262	39	0	94	879	1	262	5.3e-131	465.3	40S ribosomal protein S4-3 OS=Arabidopsis thaliana GN=RPS4D PE=2 SV=2
	isoform_97640	sp|Q9STY6|RS202_ARATH	82.3	96	17	0	242	529	1	96	2.3e-40	163.7	40S ribosomal protein S20-2 OS=Arabidopsis thaliana GN=RPS20B PE=2 SV=1
	isoform_106962	sp|Q9M3V8|RS6_ASPOF	94.3	244	13	1	78	809	1	243	3.4e-128	456.8	40S ribosomal protein S6 OS=Asparagus officinalis GN=rps6 PE=2 SV=1
Probable LRR receptor-like serine/threonine-protein kinase (19 genes)	isoform_141084	sp|C0LGV0|Y5487_ARATH	30.7	290	179	10	457	1296	20	297	6.7e-26	118.2	Probable LRR receptor-like serine/threonine-protein kinase At5g48740 OS=Arabidopsis thaliana GN=At5g48740 PE=2 SV=1
	isoform_209133	sp|C0LGI2|Y1677_ARATH	30.1	379	221	13	497	1549	142	504	4.9e-25	115.5	Probable LRR receptor-like serine/threonine-protein kinase At1g67720 OS=Arabidopsis thaliana GN=At1g67720 PE=2 SV=1
	isoform_213861	sp|C0LGV0|Y5487_ARATH	43.8	233	118	3	4206	4871	650	880	1.1e-49	197.2	Probable LRR receptor-like serine/threonine-protein kinase At5g48740 OS=Arabidopsis thaliana GN=At5g48740 PE=2 SV=1
	isoform_214638	sp|C0LGW2|PAM74_ARATH	52.5	101	38	1	3807	4079	688	788	1.5e-19	97.1	Probable LRR receptor-like serine/threonine-protein kinase PAM74 OS=Arabidopsis thaliana GN=PAM74 PE=1 SV=1
	isoform_216167	sp|C0LGU1|Y5374_ARATH	34.4	163	74	5	857	1336	588	720	1.9e-12	73.9	Probable LRR receptor-like serine/threonine-protein kinase At5g37450 OS=Arabidopsis thaliana GN=At5g37450 PE=2 SV=1
	isoform_245395	sp|C0LGH3|Y5614_ARATH	49.4	970	458	15	142	3006	30	981	1.3e-257	887.5	Probable LRR receptor-like serine/threonine-protein kinase At1g56140 OS=Arabidopsis thaliana GN=At1g56140 PE=2 SV=2
	isoform_250501	sp|C0LGI2|Y1677_ARATH	43.3	413	205	9	640	1860	389	778	3.2e-85	313.9	Probable LRR receptor-like serine/threonine-protein kinase At1g67720 OS=Arabidopsis thaliana GN=At1g67720 PE=2 SV=1
	isoform_252528	sp|C0LGV0|Y5487_ARATH	52.3	283	129	1	1963	2811	604	880	6.4e-80	297	Probable LRR receptor-like serine/threonine-protein kinase At5g48740 OS=Arabidopsis thaliana GN=At5g48740 PE=2 SV=1
	isoform_254221	sp|C0LGV0|Y5487_ARATH	45.7	359	183	4	791	1849	528	880	1.5e-78	292	Probable LRR receptor-like serine/threonine-protein kinase At5g48740 OS=Arabidopsis thaliana GN=At5g48740 PE=2 SV=1
	isoform_10847	sp|C0LGV0|Y5487_ARATH	46	359	182	4	846	1904	528	880	3.1e-79	294.3	Probable LRR receptor-like serine/threonine-protein kinase At5g48740 OS=Arabidopsis thaliana GN=At5g48740 PE=2 SV=1
	isoform_12163	sp|C0LGI2|Y1677_ARATH	30.6	490	286	14	411	1811	418	876	1.4e-44	179.1	Probable LRR receptor-like serine/threonine-protein kinase At1g67720 OS=Arabidopsis thaliana GN=At1g67720 PE=2 SV=1
	isoform_23799	sp|C0LGV0|Y5487_ARATH	40.8	142	79	3	740	1153	672	812	1.5e-16	85.5	Probable LRR receptor-like serine/threonine-protein kinase At5g48740 OS=Arabidopsis thaliana GN=At5g48740 PE=2 SV=1
	isoform_50500	sp|C0LGV0|Y5487_ARATH	55.7	203	85	1	1368	1976	663	860	2.9e-59	228	Probable LRR receptor-like serine/threonine-protein kinase At5g48740 OS=Arabidopsis thaliana GN=At5g48740 PE=2 SV=1
	isoform_52800	sp|C0LGI2|Y1677_ARATH	39.1	663	346	18	25	1911	245	883	1e-116	418.7	Probable LRR receptor-like serine/threonine-protein kinase At1g67720 OS=Arabidopsis thaliana GN=At1g67720 PE=2 SV=1
	isoform_73518	sp|C0LGV0|Y5487_ARATH	50.7	211	98	1	1975	2607	676	880	1.4e-57	222.6	Probable LRR receptor-like serine/threonine-protein kinase At5g48740 OS=Arabidopsis thaliana GN=At5g48740 PE=2 SV=1
	isoform_88464	sp|C0LGV0|Y5487_ARATH	44.2	303	157	6	272	1165	595	890	1.9e-63	241.1	Probable LRR receptor-like serine/threonine-protein kinase At5g48740 OS=Arabidopsis thaliana GN=At5g48740 PE=2 SV=1
	isoform_89776	sp|C0LGV0|Y5487_ARATH	44.9	376	195	5	563	1678	513	880	8.4e-81	299.3	Probable LRR receptor-like serine/threonine-protein kinase At5g48740 OS=Arabidopsis thaliana GN=At5g48740 PE=2 SV=1
	isoform_97237	sp|C0LGV0|Y5487_ARATH	50.7	227	106	1	1868	2548	660	880	2.1e-61	235.3	Probable LRR receptor-like serine/threonine-protein kinase At5g48740 OS=Arabidopsis thaliana GN=At5g48740 PE=2 SV=1
	isoform_111438	sp|C0LGV0|Y5487_ARATH	41.6	137	60	4	1467	1850	702	827	1.3e-19	96.3	Probable LRR receptor-like serine/threonine-protein kinase At5g48740 OS=Arabidopsis thaliana GN=At5g48740 PE=2 SV=1
DEAD-box ATP-dependent RNA helicase (16 genes)	isoform_155581	sp|Q8H0U8|RH42_ARATH	31.5	276	172	7	2496	3311	65	327	1.9e-25	116.7	DEAD-box ATP-dependent RNA helicase 42 OS=Arabidopsis thaliana GN=RH42 PE=1 SV=2
	isoform_247840	sp|Q9FFT9|RH32_ARATH	63.8	514	174	4	86	1594	3	515	9.5e-183	637.9	DEAD-box ATP-dependent RNA helicase 32 OS=Arabidopsis thaliana GN=RH32 PE=2 SV=1
	isoform_275824	sp|Q8H0U8|RH42_ARATH	38.1	181	101	5	2524	3066	93	262	7.3e-24	111.3	DEAD-box ATP-dependent RNA helicase 42 OS=Arabidopsis thaliana GN=RH42 PE=1 SV=2
	isoform_8741	sp|Q5N7W4|RH30_ORYSJ	67.9	592	161	7	291	2060	96	660	3.4e-225	779.2	DEAD-box ATP-dependent RNA helicase 30 OS=Oryza sativa subsp. japonica GN=Os01g0911100 PE=2 SV=2
	isoform_279903	sp|Q8H0U8|RH42_ARATH	38.5	174	99	5	2394	2900	65	235	9.7e-22	103.6	DEAD-box ATP-dependent RNA helicase 42 OS=Arabidopsis thaliana GN=RH42 PE=1 SV=2
	isoform_48731	sp|Q9SQV1|RH40_ARATH	52.2	851	342	16	372	2753	191	1033	1.1e-212	738	DEAD-box ATP-dependent RNA helicase 40 OS=Arabidopsis thaliana GN=RH40 PE=2 SV=1
	isoform_58791	sp|Q8H0U8|RH42_ARATH	31.5	276	172	7	634	1449	65	327	1e-25	116.7	DEAD-box ATP-dependent RNA helicase 42 OS=Arabidopsis thaliana GN=RH42 PE=1 SV=2
	isoform_61581	sp|Q9FLB0|RH18_ARATH	42.3	215	119	3	392	1036	105	314	3.1e-34	144.8	DEAD-box ATP-dependent RNA helicase 18 OS=Arabidopsis thaliana GN=RH18 PE=2 SV=1
	isoform_69536	sp|Q8H0U8|RH42_ARATH	38.5	182	93	6	1752	2273	92	262	1.4e-22	106.7	DEAD-box ATP-dependent RNA helicase 42 OS=Arabidopsis thaliana GN=RH42 PE=1 SV=2
	isoform_74969	sp|Q8H0U8|RH42_ARATH	35.4	212	114	6	1663	2238	65	273	3e-23	108.2	DEAD-box ATP-dependent RNA helicase 42 OS=Arabidopsis thaliana GN=RH42 PE=1 SV=2
	isoform_75352	sp|A2YV85|RH29_ORYSI	65.4	593	176	2	206	1897	43	635	1.3e-225	780.8	DEAD-box ATP-dependent RNA helicase 29 OS=Oryza sativa subsp. indica GN=OsI_028228 PE=2 SV=2
	isoform_83867	sp|Q8H0U8|RH42_ARATH	31.5	276	172	7	538	1353	65	327	9.5e-26	116.7	DEAD-box ATP-dependent RNA helicase 42 OS=Arabidopsis thaliana GN=RH42 PE=1 SV=2
	isoform_86084	sp|Q53RK8|RH21_ORYSJ	37.2	113	55	4	1574	1900	46	146	8.9e-08	56.6	DEAD-box ATP-dependent RNA helicase 21 OS=Oryza sativa subsp. japonica GN=Os03g0708600 PE=2 SV=1
	isoform_99299	sp|Q0D8N0|RH53_ORYSJ	52.3	239	100	3	1160	1858	214	444	1.1e-49	196.4	DEAD-box ATP-dependent RNA helicase 53 OS=Oryza sativa subsp. japonica GN=Os07g0143700 PE=2 SV=2
	isoform_101148	sp|Q5N7W4|RH30_ORYSJ	67.8	594	160	7	286	2061	96	660	2.1e-224	776.5	DEAD-box ATP-dependent RNA helicase 30 OS=Oryza sativa subsp. japonica GN=Os01g0911100 PE=2 SV=2
	isoform_120980	sp|Q5QMN3|RH20_ORYSJ	73.9	268	65	2	861	1658	124	388	9.5e-108	389	DEAD-box ATP-dependent RNA helicase 20 OS=Oryza sativa subsp. japonica GN=Os01g0197200 PE=3 SV=2
Glycine-rich RNA-binding protein (16 genes)	isoform_243870	sp|P49311|GRP2_SINAL	69.8	169	34	5	145	600	1	169	8.7e-60	228.4	Glycine-rich RNA-binding protein GRP2A OS=Sinapis alba PE=2 SV=1
	isoform_245552	sp|P49311|GRP2_SINAL	71.9	171	35	5	146	625	1	169	1.5e-63	240.7	Glycine-rich RNA-binding protein GRP2A OS=Sinapis alba PE=2 SV=1
	isoform_256930	sp|P49311|GRP2_SINAL	71.9	171	35	5	145	624	1	169	2.9e-63	240.7	Glycine-rich RNA-binding protein GRP2A OS=Sinapis alba PE=2 SV=1
	isoform_264571	sp|P49310|GRP1_SINAL	40.1	172	84	4	456	965	11	165	4.4e-22	104.4	Glycine-rich RNA-binding protein GRP1A OS=Sinapis alba PE=2 SV=1
	isoform_264771	sp|P49311|GRP2_SINAL	70.9	134	26	5	495	863	38	169	1.8e-45	181	Glycine-rich RNA-binding protein GRP2A OS=Sinapis alba PE=2 SV=1
	isoform_31980	sp|P49311|GRP2_SINAL	71.9	171	35	5	145	624	1	169	1.8e-63	240.7	Glycine-rich RNA-binding protein GRP2A OS=Sinapis alba PE=2 SV=1
	isoform_32791	sp|P49311|GRP2_SINAL	71.9	171	35	5	146	625	1	169	1.7e-63	240.7	Glycine-rich RNA-binding protein GRP2A OS=Sinapis alba PE=2 SV=1
	isoform_33478	sp|P49311|GRP2_SINAL	69.8	169	34	5	145	600	1	169	8e-60	228.4	Glycine-rich RNA-binding protein GRP2A OS=Sinapis alba PE=2 SV=1
	isoform_33512	sp|P49311|GRP2_SINAL	71.9	171	35	5	145	624	1	169	1.5e-63	240.7	Glycine-rich RNA-binding protein GRP2A OS=Sinapis alba PE=2 SV=1
	isoform_41536	sp|P49310|GRP1_SINAL	78.9	109	22	1	145	468	1	109	3.9e-45	179.5	Glycine-rich RNA-binding protein GRP1A OS=Sinapis alba PE=2 SV=1
	isoform_46586	sp|P49311|GRP2_SINAL	71.9	171	35	5	145	624	1	169	2e-63	240.7	Glycine-rich RNA-binding protein GRP2A OS=Sinapis alba PE=2 SV=1
	isoform_66027	sp|P49310|GRP1_SINAL	58.8	177	31	4	144	632	1	149	1.9e-47	188	Glycine-rich RNA-binding protein GRP1A OS=Sinapis alba PE=2 SV=1
	isoform_77096	sp|P49311|GRP2_SINAL	65.7	169	33	5	144	575	1	169	1.6e-54	210.7	Glycine-rich RNA-binding protein GRP2A OS=Sinapis alba PE=2 SV=1
	isoform_91911	sp|Q99070|GRP2_SORBI	55.8	156	64	1	304	756	9	164	4.7e-47	186.4	Glycine-rich RNA-binding protein 2 OS=Sorghum bicolor GN=GRP2 PE=2 SV=1
	isoform_97617	sp|Q99070|GRP2_SORBI	68.5	124	26	6	289	633	48	167	5.8e-37	152.9	Glycine-rich RNA-binding protein 2 OS=Sorghum bicolor GN=GRP2 PE=2 SV=1
	isoform_110282	sp|P49310|GRP1_SINAL	79.1	91	19	0	145	417	1	91	1.1e-36	152.5	Glycine-rich RNA-binding protein GRP1A OS=Sinapis alba PE=2 SV=1
Acidic leucine-rich nuclear phosphoprotein 32-related protein (15 genes)	isoform_246069	sp|Q9SCQ7|AN32_ARATH	48.9	511	189	14	261	1772	1	446	3.5e-114	410.2	Acidic leucine-rich nuclear phosphoprotein 32-related protein OS=Arabidopsis thaliana GN=At3g50690 PE=2 SV=1
	isoform_251438	sp|Q9SCQ7|AN32_ARATH	59.5	158	63	1	433	903	1	158	1.3e-45	182.6	Acidic leucine-rich nuclear phosphoprotein 32-related protein OS=Arabidopsis thaliana GN=At3g50690 PE=2 SV=1
	isoform_271668	sp|Q9SCQ7|AN32_ARATH	49.8	237	107	3	299	979	1	235	2.7e-55	214.5	Acidic leucine-rich nuclear phosphoprotein 32-related protein OS=Arabidopsis thaliana GN=At3g50690 PE=2 SV=1
	isoform_13009	sp|Q9SCQ7|AN32_ARATH	52	127	42	3	541	897	75	190	4.5e-24	110.9	Acidic leucine-rich nuclear phosphoprotein 32-related protein OS=Arabidopsis thaliana GN=At3g50690 PE=2 SV=1
	isoform_15063	sp|Q9SCQ7|AN32_ARATH	57.4	284	102	3	289	1107	1	276	2.9e-86	317.4	Acidic leucine-rich nuclear phosphoprotein 32-related protein OS=Arabidopsis thaliana GN=At3g50690 PE=2 SV=1
	isoform_15162	sp|Q9SCQ7|AN32_ARATH	41.1	455	229	12	330	1601	1	447	4.4e-82	303.5	Acidic leucine-rich nuclear phosphoprotein 32-related protein OS=Arabidopsis thaliana GN=At3g50690 PE=2 SV=1
	isoform_16553	sp|Q9SCQ7|AN32_ARATH	41.3	455	227	12	445	1713	1	447	2.6e-82	304.3	Acidic leucine-rich nuclear phosphoprotein 32-related protein OS=Arabidopsis thaliana GN=At3g50690 PE=2 SV=1
	isoform_17735	sp|Q9SCQ7|AN32_ARATH	41.1	455	229	12	328	1599	1	447	4.1e-82	303.5	Acidic leucine-rich nuclear phosphoprotein 32-related protein OS=Arabidopsis thaliana GN=At3g50690 PE=2 SV=1
	isoform_286044	sp|Q9SCQ7|AN32_ARATH	41.3	455	227	12	340	1608	1	447	2.5e-82	304.3	Acidic leucine-rich nuclear phosphoprotein 32-related protein OS=Arabidopsis thaliana GN=At3g50690 PE=2 SV=1
	isoform_48495	sp|Q9SCQ7|AN32_ARATH	41.6	385	199	7	329	1417	1	381	2.3e-69	261.2	Acidic leucine-rich nuclear phosphoprotein 32-related protein OS=Arabidopsis thaliana GN=At3g50690 PE=2 SV=1
	isoform_62800	sp|Q9SCQ7|AN32_ARATH	41	449	226	12	230	1483	7	447	1.8e-79	294.7	Acidic leucine-rich nuclear phosphoprotein 32-related protein OS=Arabidopsis thaliana GN=At3g50690 PE=2 SV=1
	isoform_63097	sp|Q9SCQ7|AN32_ARATH	48.6	144	68	3	6	431	28	167	2.5e-26	117.9	Acidic leucine-rich nuclear phosphoprotein 32-related protein OS=Arabidopsis thaliana GN=At3g50690 PE=2 SV=1
	isoform_82808	sp|Q9SCQ7|AN32_ARATH	41.3	455	227	12	340	1608	1	447	2.4e-82	304.3	Acidic leucine-rich nuclear phosphoprotein 32-related protein OS=Arabidopsis thaliana GN=At3g50690 PE=2 SV=1
	isoform_83741	sp|Q9SCQ7|AN32_ARATH	41.1	455	229	12	329	1600	1	447	4.7e-82	303.5	Acidic leucine-rich nuclear phosphoprotein 32-related protein OS=Arabidopsis thaliana GN=At3g50690 PE=2 SV=1
	isoform_114368	sp|Q9SCQ7|AN32_ARATH	41.3	431	214	11	389	1588	16	438	8.9e-78	288.9	Acidic leucine-rich nuclear phosphoprotein 32-related protein OS=Arabidopsis thaliana GN=At3g50690 PE=2 SV=1
Cysteine proteinase (15 genes)	isoform_244337	sp|Q0JNR2|CYT12_ORYSJ	52.4	212	98	3	84	713	27	237	1.8e-53	207.2	Cysteine proteinase inhibitor 12 OS=Oryza sativa subsp. japonica GN=Os01g0270100 PE=2 SV=1
	isoform_262985	sp|Q8H0X6|CYT6_ARATH	59.8	107	42	1	140	457	34	140	4.2e-29	125.9	Cysteine proteinase inhibitor 6 OS=Arabidopsis thaliana GN=CYS6 PE=1 SV=2
	isoform_264739	sp|Q0JNR2|CYT12_ORYSJ	55.5	191	83	2	107	676	48	237	3.8e-53	206.5	Cysteine proteinase inhibitor 12 OS=Oryza sativa subsp. japonica GN=Os01g0270100 PE=2 SV=1
	isoform_30412	sp|Q0JNR2|CYT12_ORYSJ	52.4	212	98	3	172	801	27	237	2.4e-53	207.2	Cysteine proteinase inhibitor 12 OS=Oryza sativa subsp. japonica GN=Os01g0270100 PE=2 SV=1
	isoform_30531	sp|Q0JNR2|CYT12_ORYSJ	55.5	191	83	2	149	718	48	237	4.1e-53	206.5	Cysteine proteinase inhibitor 12 OS=Oryza sativa subsp. japonica GN=Os01g0270100 PE=2 SV=1
	isoform_31990	sp|Q0JNR2|CYT12_ORYSJ	52.4	212	98	3	95	724	27	237	2.2e-53	207.2	Cysteine proteinase inhibitor 12 OS=Oryza sativa subsp. japonica GN=Os01g0270100 PE=2 SV=1
	isoform_32669	sp|Q8H0X6|CYT6_ARATH	59.8	107	42	1	132	449	34	140	6.1e-29	125.9	Cysteine proteinase inhibitor 6 OS=Arabidopsis thaliana GN=CYS6 PE=1 SV=2
	isoform_33061	sp|Q0JNR2|CYT12_ORYSJ	52.4	212	98	3	92	721	27	237	2e-53	207.2	Cysteine proteinase inhibitor 12 OS=Oryza sativa subsp. japonica GN=Os01g0270100 PE=2 SV=1
	isoform_33285	sp|Q8H0X6|CYT6_ARATH	59.8	107	42	1	140	457	34	140	5.7e-29	125.9	Cysteine proteinase inhibitor 6 OS=Arabidopsis thaliana GN=CYS6 PE=1 SV=2
	isoform_33707	sp|Q8H0X6|CYT6_ARATH	59.8	107	42	1	142	459	34	140	5.5e-29	125.9	Cysteine proteinase inhibitor 6 OS=Arabidopsis thaliana GN=CYS6 PE=1 SV=2
	isoform_34755	sp|Q8H0X6|CYT6_ARATH	59.8	107	42	1	141	458	34	140	4.8e-29	125.9	Cysteine proteinase inhibitor 6 OS=Arabidopsis thaliana GN=CYS6 PE=1 SV=2
	isoform_35463	sp|Q8H0X6|CYT6_ARATH	60.6	104	40	1	13	321	37	140	1.3e-28	124.4	Cysteine proteinase inhibitor 6 OS=Arabidopsis thaliana GN=CYS6 PE=1 SV=2
	isoform_35755	sp|Q8H0X6|CYT6_ARATH	59.8	107	42	1	102	419	34	140	4.2e-29	125.9	Cysteine proteinase inhibitor 6 OS=Arabidopsis thaliana GN=CYS6 PE=1 SV=2
	isoform_78959	sp|Q0JNR2|CYT12_ORYSJ	55.4	157	68	2	9	476	82	237	1.3e-42	171	Cysteine proteinase inhibitor 12 OS=Oryza sativa subsp. japonica GN=Os01g0270100 PE=2 SV=1
	isoform_121242	sp|P43297|RD21A_ARATH	45.5	88	44	2	501	758	152	237	4.6e-11	67	Cysteine proteinase RD21A OS=Arabidopsis thaliana GN=RD21A PE=1 SV=1
Eukaryotic translation initiation factor (14 genes)	isoform_185315	sp|P55876|IF5_MAIZE	80	80	11	1	3591	3815	48	127	1.5e-30	133.7	Eukaryotic translation initiation factor 5 OS=Zea mays GN=EIF5 PE=2 SV=1
	isoform_250125	sp|Q9LIN5|IF4B1_ARATH	43.7	575	256	19	87	1739	2	532	2.1e-107	387.9	Eukaryotic translation initiation factor 4B1 OS=Arabidopsis thaliana GN=EIF4B1 PE=1 SV=1
	isoform_252611	sp|Q9LIN5|IF4B1_ARATH	50.2	223	92	8	440	1078	319	532	2.3e-44	177.9	Eukaryotic translation initiation factor 4B1 OS=Arabidopsis thaliana GN=EIF4B1 PE=1 SV=1
	isoform_273166	sp|Q9LIN5|IF4B1_ARATH	41.4	280	98	15	106	861	1	242	1.5e-36	152.5	Eukaryotic translation initiation factor 4B1 OS=Arabidopsis thaliana GN=EIF4B1 PE=1 SV=1
	isoform_10143	sp|Q9LIN5|IF4B1_ARATH	46.8	601	213	27	141	1829	1	532	3e-114	410.6	Eukaryotic translation initiation factor 4B1 OS=Arabidopsis thaliana GN=EIF4B1 PE=1 SV=1
	isoform_13837	sp|Q9LIN5|IF4B1_ARATH	46.8	601	213	27	99	1787	1	532	2.7e-114	410.6	Eukaryotic translation initiation factor 4B1 OS=Arabidopsis thaliana GN=EIF4B1 PE=1 SV=1
	isoform_286194	sp|Q9LIN5|IF4B1_ARATH	47.1	429	159	19	3	1211	146	532	1.6e-80	298.1	Eukaryotic translation initiation factor 4B1 OS=Arabidopsis thaliana GN=EIF4B1 PE=1 SV=1
	isoform_42138	sp|Q9LIN5|IF4B1_ARATH	44.3	411	134	20	307	1434	1	351	1.1e-66	252.7	Eukaryotic translation initiation factor 4B1 OS=Arabidopsis thaliana GN=EIF4B1 PE=1 SV=1
	isoform_43574	sp|Q9LIN5|IF4B1_ARATH	46.9	450	166	20	15	1271	125	532	1.3e-85	315.1	Eukaryotic translation initiation factor 4B1 OS=Arabidopsis thaliana GN=EIF4B1 PE=1 SV=1
	isoform_46796	sp|Q9LIN5|IF4B1_ARATH	47.5	472	174	21	12	1334	104	532	1.3e-91	335.1	Eukaryotic translation initiation factor 4B1 OS=Arabidopsis thaliana GN=EIF4B1 PE=1 SV=1
	isoform_53948	sp|Q9LD55|EIF3A_ARATH	46.3	402	181	8	9	1205	617	986	5.2e-83	306.2	Eukaryotic translation initiation factor 3 subunit A OS=Arabidopsis thaliana GN=TIF3A1 PE=1 SV=1
	isoform_72243	sp|G5CEW6|IF4G_WHEAT	56.2	176	68	3	2005	2520	906	1076	1.7e-43	176.4	Eukaryotic translation initiation factor 4G OS=Triticum aestivum PE=1 SV=1
	isoform_78106	sp|Q9SAD7|IF4B2_ARATH	29.4	476	226	17	343	1626	6	419	1.3e-28	126.3	Eukaryotic translation initiation factor 4B2 OS=Arabidopsis thaliana GN=EIF4B2 PE=1 SV=1
	isoform_122187	sp|Q9LIN5|IF4B1_ARATH	43.8	194	86	6	394	936	348	531	4.5e-28	124.4	Eukaryotic translation initiation factor 4B1 OS=Arabidopsis thaliana GN=EIF4B1 PE=1 SV=1
S-adenosylmethionine synthase (14 genes)	isoform_160236	sp|A9P2P4|METK3_PICSI	97	394	12	0	89	1270	1	394	1.5e-226	783.1	S-adenosylmethionine synthase 3 OS=Picea sitchensis GN=METK3 PE=2 SV=1
	isoform_18741	sp|A9NYY0|METK2_PICSI	99	393	4	0	115	1293	1	393	3.3e-233	805.4	S-adenosylmethionine synthase 2 OS=Picea sitchensis GN=METK2 PE=2 SV=1
	isoform_20029	sp|Q9FVG7|METK2_PINCO	98.1	312	6	0	90	1025	1	312	1.4e-180	630.6	S-adenosylmethionine synthase 2 OS=Pinus contorta GN=SAMS2 PE=2 SV=1
	isoform_21655	sp|A9P2P4|METK3_PICSI	97.2	394	11	0	217	1398	1	394	1.7e-228	789.6	S-adenosylmethionine synthase 3 OS=Picea sitchensis GN=METK3 PE=2 SV=1
	isoform_293797	sp|A9NYY0|METK2_PICSI	96.5	283	10	0	333	1181	82	364	1.5e-160	563.9	S-adenosylmethionine synthase 2 OS=Picea sitchensis GN=METK2 PE=2 SV=1
	isoform_23730	sp|A9P2P4|METK3_PICSI	97.2	392	11	0	91	1266	1	392	7.3e-226	780.8	S-adenosylmethionine synthase 3 OS=Picea sitchensis GN=METK3 PE=2 SV=1
	isoform_24852	sp|A9P2P4|METK3_PICSI	96.8	314	10	0	330	1271	81	394	1.4e-178	623.6	S-adenosylmethionine synthase 3 OS=Picea sitchensis GN=METK3 PE=2 SV=1
	isoform_29172	sp|A9P2P4|METK3_PICSI	96.9	319	10	0	9	965	76	394	1.9e-181	632.9	S-adenosylmethionine synthase 3 OS=Picea sitchensis GN=METK3 PE=2 SV=1
	isoform_43209	sp|A9P2P4|METK3_PICSI	97.2	394	11	0	99	1280	1	394	1.4e-228	789.6	S-adenosylmethionine synthase 3 OS=Picea sitchensis GN=METK3 PE=2 SV=1
	isoform_48754	sp|A9NYY0|METK2_PICSI	98.9	380	4	0	6	1145	14	393	6.3e-226	780.8	S-adenosylmethionine synthase 2 OS=Picea sitchensis GN=METK2 PE=2 SV=1
	isoform_49439	sp|A9P2P4|METK3_PICSI	96.7	337	11	0	7	1017	58	394	1.8e-193	672.9	S-adenosylmethionine synthase 3 OS=Picea sitchensis GN=METK3 PE=2 SV=1
	isoform_105573	sp|Q9FVG7|METK2_PINCO	58.8	313	119	3	157	1095	1	303	5.2e-82	303.1	S-adenosylmethionine synthase 2 OS=Pinus contorta GN=SAMS2 PE=2 SV=1
	isoform_113840	sp|A9NYY0|METK2_PICSI	68.2	170	45	3	486	983	128	292	5.4e-54	209.9	S-adenosylmethionine synthase 2 OS=Picea sitchensis GN=METK2 PE=2 SV=1
	isoform_114637	sp|Q9FVG7|METK2_PINCO	80.9	162	21	7	225	704	4	157	2.7e-60	231.1	S-adenosylmethionine synthase 2 OS=Pinus contorta GN=SAMS2 PE=2 SV=1
Luminal-binding protein (12 genes)	isoform_139038	sp|Q42434|BIP_SPIOL	76.9	52	12	0	4599	4754	239	290	9.6e-17	87.8	Luminal-binding protein OS=Spinacia oleracea GN=HSC70 PE=2 SV=1
	isoform_7005	sp|Q03684|BIP4_TOBAC	89.5	534	56	0	421	2022	12	545	1.5e-276	949.9	Luminal-binding protein 4 OS=Nicotiana tabacum GN=BIP4 PE=2 SV=1
	isoform_244601	sp|P49118|BIP_SOLLC	91.7	543	45	0	134	1762	1	543	1.4e-286	982.6	Luminal-binding protein OS=Solanum lycopersicum PE=2 SV=1
	isoform_246302	sp|Q03684|BIP4_TOBAC	89.6	337	35	0	219	1229	12	348	6e-171	599	Luminal-binding protein 4 OS=Nicotiana tabacum GN=BIP4 PE=2 SV=1
	isoform_8192	sp|P49118|BIP_SOLLC	88.9	342	37	1	1110	2132	325	666	4.8e-174	609.4	Luminal-binding protein OS=Solanum lycopersicum PE=2 SV=1
	isoform_17190	sp|P49118|BIP_SOLLC	79.5	448	90	2	347	1687	220	666	2.4e-199	693	Luminal-binding protein OS=Solanum lycopersicum PE=2 SV=1
	isoform_277428	sp|P49118|BIP_SOLLC	93.7	398	25	0	5	1198	36	433	6e-213	738.4	Luminal-binding protein OS=Solanum lycopersicum PE=2 SV=1
	isoform_45654	sp|P49118|BIP_SOLLC	90.3	659	63	1	13	1986	8	666	0	1179.5	Luminal-binding protein OS=Solanum lycopersicum PE=2 SV=1
	isoform_83732	sp|P49118|BIP_SOLLC	91.6	526	43	1	7	1581	141	666	2.7e-278	955.3	Luminal-binding protein OS=Solanum lycopersicum PE=2 SV=1
	isoform_85221	sp|P49118|BIP_SOLLC	86.7	656	86	1	212	2176	11	666	0	1140.2	Luminal-binding protein OS=Solanum lycopersicum PE=2 SV=1
	isoform_101094	sp|P49118|BIP_SOLLC	91.7	627	51	1	3	1880	40	666	0	1144.8	Luminal-binding protein OS=Solanum lycopersicum PE=2 SV=1
	isoform_121837	sp|P49118|BIP_SOLLC	91.7	623	51	1	7	1872	44	666	0	1137.1	Luminal-binding protein OS=Solanum lycopersicum PE=2 SV=1
Serine/threonine-protein kinase (12 genes)	isoform_158353	sp|Q2MHE4|HT1_ARATH	43	265	139	5	6	791	88	343	4.3e-55	213.4	Serine/threonine-protein kinase HT1 OS=Arabidopsis thaliana GN=HT1 PE=1 SV=1
	isoform_158573	sp|Q2MHE4|HT1_ARATH	39	105	62	2	178	486	77	181	1.8e-14	80.1	Serine/threonine-protein kinase HT1 OS=Arabidopsis thaliana GN=HT1 PE=1 SV=1
	isoform_178948	sp|Q0DJS1|TOR_ORYSJ	55.2	925	340	14	290	2965	847	1730	1.7e-256	884.4	Serine/threonine-protein kinase TOR OS=Oryza sativa subsp. japonica GN=TOR PE=2 SV=3
	isoform_215363	sp|Q9CAV6|WNK1_ARATH	78.4	167	35	1	1755	2255	39	204	2.2e-76	285.8	Serine/threonine-protein kinase WNK1 OS=Arabidopsis thaliana GN=WNK1 PE=1 SV=1
	isoform_271612	sp|Q75H77|SAPKA_ORYSJ	73.7	213	50	4	615	1235	150	362	1.2e-82	305.1	Serine/threonine-protein kinase SAPK10 OS=Oryza sativa subsp. japonica GN=SAPK10 PE=2 SV=1
	isoform_17235	sp|P43291|SRK2A_ARATH	44.2	285	116	12	363	1175	63	318	6.2e-41	166.8	Serine/threonine-protein kinase SRK2A OS=Arabidopsis thaliana GN=SRK2A PE=1 SV=1
	isoform_291483	sp|Q1PDV6|PBL27_ARATH	83.2	292	46	1	213	1079	41	332	2.9e-140	496.9	Serine/threonine-protein kinase PBL27 OS=Arabidopsis thaliana GN=PBL27 PE=1 SV=1
	isoform_43807	sp|Q05609|CTR1_ARATH	77	287	63	1	2413	3264	532	818	1.5e-126	452.2	Serine/threonine-protein kinase CTR1 OS=Arabidopsis thaliana GN=CTR1 PE=1 SV=1
	isoform_56927	sp|Q05609|CTR1_ARATH	78	191	39	1	2691	3254	628	818	7.6e-83	307	Serine/threonine-protein kinase CTR1 OS=Arabidopsis thaliana GN=CTR1 PE=1 SV=1
	isoform_58631	sp|Q39030|KPK2_ARATH	35.2	287	170	9	760	1590	119	399	7.9e-26	116.7	Serine/threonine-protein kinase AtPK2/AtPK19 OS=Arabidopsis thaliana GN=ATPK2 PE=1 SV=2
	isoform_95481	sp|Q05609|CTR1_ARATH	77	287	63	1	1935	2786	532	818	1.4e-126	452.2	Serine/threonine-protein kinase CTR1 OS=Arabidopsis thaliana GN=CTR1 PE=1 SV=1
	isoform_108303	sp|Q75H77|SAPKA_ORYSJ	47.8	268	133	5	697	1500	1	261	9.6e-49	193	Serine/threonine-protein kinase SAPK10 OS=Oryza sativa subsp. japonica GN=SAPK10 PE=2 SV=1
Cytochrome (11 gene)	isoform_184220	sp|Q50EK4|C75A1_PINTA	47.1	531	265	7	54	1628	2	522	2.7e-135	480.3	Cytochrome P450 750A1 OS=Pinus taeda GN=CYP750A1 PE=2 SV=1
	isoform_275302	sp|P48504|QCR6_SOLTU	66.7	69	23	0	65	271	1	69	2e-23	107.1	Cytochrome b-c1 complex subunit 6 OS=Solanum tuberosum PE=1 SV=2
	isoform_24822	sp|Q50EK5|C72B2_PINTA	98.1	312	6	0	6	941	78	389	9.2e-178	620.9	Cytochrome P450 720B2 OS=Pinus taeda GN=CYP720B2 PE=2 SV=1
	isoform_29531	sp|Q9LYS9|B561H_ARATH	39.2	166	95	2	211	690	43	208	2.5e-27	120.9	Cytochrome b561 and DOMON domain-containing protein At3g59070 OS=Arabidopsis thaliana GN=At3g59070 PE=3 SV=1
	isoform_31573	sp|Q9LYS9|B561H_ARATH	39.2	166	95	2	59	538	43	208	2.1e-27	120.9	Cytochrome b561 and DOMON domain-containing protein At3g59070 OS=Arabidopsis thaliana GN=At3g59070 PE=3 SV=1
	isoform_40465	sp|P37123|C77A1_SOLME	46.1	499	243	12	61	1491	4	498	9.2e-114	408.7	Cytochrome P450 77A1 (Fragment) OS=Solanum melongena GN=CYP77A1 PE=2 SV=1
	isoform_46026	sp|O48845|CYB5B_ARATH	73.7	133	35	0	316	714	1	133	2.2e-56	217.2	Cytochrome b5 isoform B OS=Arabidopsis thaliana GN=CYTB5-B PE=1 SV=1
	isoform_56604	sp|O22642|CYC_FRIAG	92	113	9	0	160	498	1	113	9.4e-58	221.5	Cytochrome c OS=Fritillaria agrestis GN=CYTC PE=3 SV=3
	isoform_68632	sp|P80883|PETM_SPIOL	63.9	36	13	0	354	461	1	36	1.4e-06	50.8	Cytochrome b6-f complex subunit 7 (Fragment) OS=Spinacia oleracea GN=petM PE=1 SV=1
	isoform_85929	sp|O48845|CYB5B_ARATH	73.7	133	35	0	212	610	1	133	2.3e-56	217.2	Cytochrome b5 isoform B OS=Arabidopsis thaliana GN=CYTB5-B PE=1 SV=1
	isoform_113671	sp|O22642|CYC_FRIAG	90.3	113	11	0	204	542	1	113	8e-57	218.4	Cytochrome c OS=Fritillaria agrestis GN=CYTC PE=3 SV=3
E3 ubiquitin-protein ligase (11 gene)	isoform_137134	sp|Q9SIZ8|RKP_ARATH	60.3	531	200	5	33	1595	732	1261	3.3e-186	649.4	E3 ubiquitin-protein ligase RKP OS=Arabidopsis thaliana GN=RKP PE=2 SV=2
	isoform_221754	sp|Q8RWB8|UPL6_ARATH	53.9	1037	465	9	398	3493	1	1029	0	1101.7	E3 ubiquitin-protein ligase UPL6 OS=Arabidopsis thaliana GN=UPL6 PE=2 SV=1
	isoform_262923	sp|Q9SNB6|RDUF1_ARATH	40	305	137	8	501	1313	97	389	4.4e-50	197.2	E3 ubiquitin-protein ligase RDUF1 OS=Arabidopsis thaliana GN=RDUF1 PE=1 SV=1
	isoform_20765	sp|O82239|RFI2_ARATH	33.8	361	174	13	141	1172	19	331	5.7e-38	156.8	E3 ubiquitin-protein ligase RFI2 OS=Arabidopsis thaliana GN=RFI2 PE=1 SV=2
	isoform_26798	sp|P0CH30|RING1_GOSHI	52.7	148	67	3	611	1051	170	315	3.1e-42	170.6	E3 ubiquitin-protein ligase RING1 OS=Gossypium hirsutum GN=RING1 PE=1 SV=1
	isoform_27672	sp|P0CH30|RING1_GOSHI	52.7	148	67	3	611	1051	170	315	2.9e-42	170.6	E3 ubiquitin-protein ligase RING1 OS=Gossypium hirsutum GN=RING1 PE=1 SV=1
	isoform_28738	sp|P0CH30|RING1_GOSHI	52.7	148	67	3	611	1051	170	315	2.8e-42	170.6	E3 ubiquitin-protein ligase RING1 OS=Gossypium hirsutum GN=RING1 PE=1 SV=1
	isoform_53313	sp|A2ZAC2|BRE1B_ORYSI	45.6	458	249	0	1386	2759	333	790	4.4e-111	400.6	E3 ubiquitin-protein ligase BRE1-like 2 OS=Oryza sativa subsp. indica GN=BRE1B PE=3 SV=2
	isoform_104314	sp|P0CH30|RING1_GOSHI	53	149	67	3	622	1065	170	316	1.1e-42	172.2	E3 ubiquitin-protein ligase RING1 OS=Gossypium hirsutum GN=RING1 PE=1 SV=1
	isoform_105748	sp|A2ZAC2|BRE1B_ORYSI	50	584	292	0	13	1764	261	844	4.5e-165	579.3	E3 ubiquitin-protein ligase BRE1-like 2 OS=Oryza sativa subsp. indica GN=BRE1B PE=3 SV=2
	isoform_112209	sp|P0CH30|RING1_GOSHI	52.7	148	67	3	608	1048	170	315	3.2e-42	170.6	E3 ubiquitin-protein ligase RING1 OS=Gossypium hirsutum GN=RING1 PE=1 SV=1
Glycine-rich cell wall structural protein (11 gene)	isoform_144006	sp|P10495|GRP1_PHAVU	45.8	131	58	6	349	723	102	225	5.4e-18	92	Glycine-rich cell wall structural protein 1.0 OS=Phaseolus vulgaris PE=2 SV=1
	isoform_215367	sp|P27483|GRP1_ARATH	52.2	159	75	1	180	656	138	295	1.7e-43	174.1	Glycine-rich cell wall structural protein OS=Arabidopsis thaliana GN=At3g17050 PE=3 SV=2
	isoform_292633	sp|P0C5C7|GRP2_ORYSI	57.7	97	40	1	490	777	78	174	2.6e-27	120.6	Glycine-rich cell wall structural protein 2 OS=Oryza sativa subsp. indica GN=GRP0.9 PE=2 SV=1
	isoform_31741	sp|P27483|GRP1_ARATH	50.6	180	87	1	218	751	166	345	2.8e-48	190.3	Glycine-rich cell wall structural protein OS=Arabidopsis thaliana GN=At3g17050 PE=3 SV=2
	isoform_33236	sp|P27483|GRP1_ARATH	50	166	81	1	194	685	138	303	9.1e-43	171.8	Glycine-rich cell wall structural protein OS=Arabidopsis thaliana GN=At3g17050 PE=3 SV=2
	isoform_52140	sp|P27483|GRP1_ARATH	57.1	177	76	0	8	538	136	312	1.2e-57	221.1	Glycine-rich cell wall structural protein OS=Arabidopsis thaliana GN=At3g17050 PE=3 SV=2
	isoform_67087	sp|P27483|GRP1_ARATH	52.9	155	71	1	242	700	136	290	4.9e-43	172.9	Glycine-rich cell wall structural protein OS=Arabidopsis thaliana GN=At3g17050 PE=3 SV=2
	isoform_87743	sp|P27483|GRP1_ARATH	52.7	237	110	1	228	932	76	312	1.5e-69	261.2	Glycine-rich cell wall structural protein OS=Arabidopsis thaliana GN=At3g17050 PE=3 SV=2
	isoform_102455	sp|P27483|GRP1_ARATH	50	158	77	1	211	678	154	311	3.5e-41	166.8	Glycine-rich cell wall structural protein OS=Arabidopsis thaliana GN=At3g17050 PE=3 SV=2
	isoform_104801	sp|P27483|GRP1_ARATH	53.1	160	75	0	196	675	176	335	3e-46	183.3	Glycine-rich cell wall structural protein OS=Arabidopsis thaliana GN=At3g17050 PE=3 SV=2
	isoform_126066	sp|A3C5A7|GRP2_ORYSJ	45.7	70	34	3	347	544	88	157	6.2e-08	56.2	Glycine-rich cell wall structural protein 2 OS=Oryza sativa subsp. japonica GN=GRP0.9 PE=2 SV=1
RGG repeats nuclear RNA binding protein (11 gene)	isoform_249701	sp|Q9LVT8|RGGC_ARATH	61.6	125	42	4	1109	1480	238	357	1.5e-30	132.1	RGG repeats nuclear RNA binding protein C OS=Arabidopsis thaliana GN=RGGC PE=1 SV=1
	isoform_255848	sp|O23523|RGGA_ARATH	46.8	237	97	10	459	1157	1	212	2e-42	171	RGG repeats nuclear RNA binding protein A OS=Arabidopsis thaliana GN=RGGA PE=1 SV=1
	isoform_20404	sp|O23523|RGGA_ARATH	50.8	390	153	15	202	1359	1	355	2.1e-88	324.3	RGG repeats nuclear RNA binding protein A OS=Arabidopsis thaliana GN=RGGA PE=1 SV=1
	isoform_294017	sp|O23523|RGGA_ARATH	41.1	419	162	22	223	1428	5	355	7.6e-52	203	RGG repeats nuclear RNA binding protein A OS=Arabidopsis thaliana GN=RGGA PE=1 SV=1
	isoform_24817	sp|O23523|RGGA_ARATH	35.9	256	110	12	169	900	31	244	4.2e-21	100.5	RGG repeats nuclear RNA binding protein A OS=Arabidopsis thaliana GN=RGGA PE=1 SV=1
	isoform_53493	sp|Q9SQ56|RGGA_TOBAC	57.3	253	86	10	4	735	60	299	5.2e-64	242.7	RGG repeats nuclear RNA binding protein A (Fragment) OS=Nicotiana tabacum GN=RggA PE=2 SV=1
	isoform_63897	sp|O23523|RGGA_ARATH	48.8	326	119	16	291	1247	1	285	3.3e-59	226.9	RGG repeats nuclear RNA binding protein A OS=Arabidopsis thaliana GN=RGGA PE=1 SV=1
	isoform_98110	sp|O23523|RGGA_ARATH	50.8	398	145	19	111	1280	1	355	3.4e-80	297	RGG repeats nuclear RNA binding protein A OS=Arabidopsis thaliana GN=RGGA PE=1 SV=1
	isoform_99104	sp|O23523|RGGA_ARATH	51.1	366	129	18	114	1190	1	323	2e-73	274.2	RGG repeats nuclear RNA binding protein A OS=Arabidopsis thaliana GN=RGGA PE=1 SV=1
	isoform_102971	sp|O23523|RGGA_ARATH	50.8	398	145	19	466	1635	1	355	1.8e-80	298.1	RGG repeats nuclear RNA binding protein A OS=Arabidopsis thaliana GN=RGGA PE=1 SV=1
	isoform_110550	sp|Q9SQ56|RGGA_TOBAC	57.5	266	93	10	487	1263	47	299	3.3e-68	256.9	RGG repeats nuclear RNA binding protein A (Fragment) OS=Nicotiana tabacum GN=RggA PE=2 SV=1
Protein argonaute (10 genes)	isoform_136042	sp|Q75HC2|AGO7_ORYSJ	39.8	1097	523	23	147	3227	19	1048	1.4e-201	701.8	Protein argonaute 7 OS=Oryza sativa subsp. japonica GN=AGO7 PE=2 SV=2
	isoform_163598	sp|Q7XSA2|AGO1B_ORYSJ	60.8	533	155	10	907	2430	169	672	6.3e-162	570.1	Protein argonaute 1B OS=Oryza sativa subsp. japonica GN=AGO1B PE=2 SV=3
	isoform_181337	sp|Q7XSA2|AGO1B_ORYSJ	86.2	709	94	2	1640	3760	412	1118	0	1246.9	Protein argonaute 1B OS=Oryza sativa subsp. japonica GN=AGO1B PE=2 SV=3
	isoform_4065	sp|Q7XSA2|AGO1B_ORYSJ	75.5	1104	219	16	507	3773	52	1118	0	1593.6	Protein argonaute 1B OS=Oryza sativa subsp. japonica GN=AGO1B PE=2 SV=3
	isoform_239018	sp|Q852N2|AGO13_ORYSJ	41.5	487	234	8	3116	4534	329	778	1.3e-87	323.2	Protein argonaute 13 OS=Oryza sativa subsp. japonica GN=AGO13 PE=2 SV=1
	isoform_71619	sp|Q6EU14|AGO1A_ORYSJ	38.1	821	420	34	1216	3588	237	999	1.2e-97	356.3	Protein argonaute 1A OS=Oryza sativa subsp. japonica GN=AGO1A PE=2 SV=1
	isoform_78711	sp|Q9SHF3|AGO2_ARATH	31.1	212	98	7	66	620	1	191	3.2e-15	80.1	Protein argonaute 2 OS=Arabidopsis thaliana GN=AGO2 PE=1 SV=1
	isoform_85137	sp|Q69VD5|PNH1_ORYSJ	50.8	299	125	5	1780	2670	615	893	2.5e-77	288.5	Protein argonaute PNH1 OS=Oryza sativa subsp. japonica GN=PHN1 PE=2 SV=1
	isoform_121052	sp|Q6EU14|AGO1A_ORYSJ	49.7	376	130	13	2374	3420	680	1023	1.2e-77	289.7	Protein argonaute 1A OS=Oryza sativa subsp. japonica GN=AGO1A PE=2 SV=1
	isoform_130419	sp|Q7XSA2|AGO1B_ORYSJ	75.5	1104	219	16	1303	4569	52	1118	0	1593.6	Protein argonaute 1B OS=Oryza sativa subsp. japonica GN=AGO1B PE=2 SV=3
Subtilisin-like protease (10 genes)	isoform_266943	sp|Q9ZUF6|SBT18_ARATH	59.7	390	148	3	4	1170	372	753	2.6e-129	459.9	Subtilisin-like protease SBT1.8 OS=Arabidopsis thaliana GN=SBT1.8 PE=1 SV=1
	isoform_274176	sp|Q9LUM3|SBT15_ARATH	45.5	134	63	3	762	1145	616	745	1.4e-20	99	Subtilisin-like protease SBT1.5 OS=Arabidopsis thaliana GN=SBT1.5 PE=2 SV=1
	isoform_7924	sp|O65351|SBT17_ARATH	66	376	122	4	290	1417	84	453	1.5e-143	508.1	Subtilisin-like protease SBT1.7 OS=Arabidopsis thaliana GN=SBT1.7 PE=1 SV=1
	isoform_11648	sp|O65351|SBT17_ARATH	55.3	320	135	5	61	1017	13	325	7.3e-94	342.8	Subtilisin-like protease SBT1.7 OS=Arabidopsis thaliana GN=SBT1.7 PE=1 SV=1
	isoform_14331	sp|O65351|SBT17_ARATH	63	276	98	2	3	830	54	325	1.3e-102	371.7	Subtilisin-like protease SBT1.7 OS=Arabidopsis thaliana GN=SBT1.7 PE=1 SV=1
	isoform_15725	sp|O65351|SBT17_ARATH	44.9	267	117	6	840	1607	447	694	8.3e-49	193	Subtilisin-like protease SBT1.7 OS=Arabidopsis thaliana GN=SBT1.7 PE=1 SV=1
	isoform_286435	sp|Q9ZUF6|SBT18_ARATH	57.8	320	126	3	745	1701	442	753	8.7e-101	365.5	Subtilisin-like protease SBT1.8 OS=Arabidopsis thaliana GN=SBT1.8 PE=1 SV=1
	isoform_28203	sp|Q9ZUF6|SBT18_ARATH	41.2	243	123	7	90	800	445	673	9.1e-36	149.1	Subtilisin-like protease SBT1.8 OS=Arabidopsis thaliana GN=SBT1.8 PE=1 SV=1
	isoform_103901	sp|Q9ZUF6|SBT18_ARATH	56	200	81	2	542	1138	518	711	3.6e-57	220.3	Subtilisin-like protease SBT1.8 OS=Arabidopsis thaliana GN=SBT1.8 PE=1 SV=1
	isoform_110190	sp|Q9MAP7|SBT35_ARATH	43.2	746	396	16	348	2534	28	762	4.8e-168	589.7	Subtilisin-like protease SBT3.5 OS=Arabidopsis thaliana GN=SBT3.5 PE=1 SV=1
UDP-glycosyltransferase (10 genes)	isoform_247901	sp|Q9ZUV0|U86A2_ARATH	40.8	473	257	8	38	1441	17	471	2.8e-93	340.5	UDP-glycosyltransferase 86A2 OS=Arabidopsis thaliana GN=UGT86A2 PE=2 SV=1
	isoform_257509	sp|Q9SK82|U85A1_ARATH	32.3	517	283	17	11	1453	1	486	5.6e-57	219.9	UDP-glycosyltransferase 85A1 OS=Arabidopsis thaliana GN=UGT85A1 PE=2 SV=1
	isoform_275262	sp|Q9M156|U72B1_ARATH	40.8	475	265	7	52	1455	3	468	2.8e-101	367.1	UDP-glycosyltransferase 72B1 OS=Arabidopsis thaliana GN=UGT72B1 PE=1 SV=1
	isoform_17671	sp|Q9ZUV0|U86A2_ARATH	40.8	473	257	8	147	1550	17	471	1.4e-93	341.7	UDP-glycosyltransferase 86A2 OS=Arabidopsis thaliana GN=UGT86A2 PE=2 SV=1
	isoform_18170	sp|Q9LXV0|U92A1_ARATH	41.1	350	178	6	599	1633	152	478	2.9e-72	270.8	UDP-glycosyltransferase 92A1 OS=Arabidopsis thaliana GN=UGT92A1 PE=2 SV=1
	isoform_44228	sp|Q940V3|U91A1_ARATH	37.8	458	274	10	36	1388	13	466	9.5e-75	278.9	UDP-glycosyltransferase 91A1 OS=Arabidopsis thaliana GN=UGT91A1 PE=2 SV=1
	isoform_46918	sp|Q9M156|U72B1_ARATH	42.7	475	252	6	84	1490	7	467	1e-103	375.2	UDP-glycosyltransferase 72B1 OS=Arabidopsis thaliana GN=UGT72B1 PE=1 SV=1
	isoform_52539	sp|Q8VZE9|U73B1_ARATH	43	251	128	6	397	1131	237	478	4.4e-52	203.4	UDP-glycosyltransferase 73B1 OS=Arabidopsis thaliana GN=UGT73B1 PE=2 SV=1
	isoform_54022	sp|Q9SJL0|U86A1_ARATH	41.6	305	159	7	784	1677	182	474	1.3e-59	228.8	UDP-glycosyltransferase 86A1 OS=Arabidopsis thaliana GN=UGT86A1 PE=2 SV=1
	isoform_74143	sp|Q9ZUV0|U86A2_ARATH	40.7	474	256	10	188	1591	17	471	1e-91	335.5	UDP-glycosyltransferase 86A2 OS=Arabidopsis thaliana GN=UGT86A2 PE=2 SV=1
Uncharacterized protein (10 genes)	isoform_210316	sp|Q5XVA8|Y3905_ARATH	43.4	212	113	3	1020	1652	244	449	1.5e-38	159.1	Uncharacterized protein At3g49055 OS=Arabidopsis thaliana GN=At3g49055 PE=2 SV=1
	isoform_272136	sp|Q3BAI2|YCX91_PHAAO	65.2	46	9	1	1705	1589	13	58	2.8e-07	55.1	Uncharacterized protein ORF91 OS=Phalaenopsis aphrodite subsp. formosana PE=4 SV=1
	isoform_27958	sp|Q67YC9|Y4141_ARATH	56.2	194	80	2	351	917	7	200	1.4e-65	248.1	Uncharacterized protein At4g14100 OS=Arabidopsis thaliana GN=At4g14100 PE=2 SV=1
	isoform_28432	sp|Q3BAI2|YCX91_PHAAO	64.3	56	20	0	474	307	3	58	1.7e-10	65.1	Uncharacterized protein ORF91 OS=Phalaenopsis aphrodite subsp. formosana PE=4 SV=1
	isoform_28450	sp|O49453|Y4844_ARATH	62.4	141	46	3	301	702	9	149	2.6e-43	174.1	Uncharacterized protein At4g28440 OS=Arabidopsis thaliana GN=At4g28440 PE=1 SV=1
	isoform_28689	sp|Q9M2Y6|Y3972_ARATH	54.6	273	110	5	112	930	1	259	7.2e-78	288.9	Uncharacterized protein At3g49720 OS=Arabidopsis thaliana GN=At3g49720 PE=2 SV=1
	isoform_28720	sp|Q9FKA5|Y5957_ARATH	29.7	212	105	10	474	1058	130	314	2.7e-13	74.3	Uncharacterized protein At5g39570 OS=Arabidopsis thaliana GN=At5g39570 PE=1 SV=1
	isoform_58803	sp|Q8W486|Y1491_ARATH	27.9	305	183	9	393	1274	61	339	3.9e-23	108.2	Uncharacterized protein At1g04910 OS=Arabidopsis thaliana GN=At1g04910 PE=2 SV=1
	isoform_101261	sp|Q3BAI2|YCX91_PHAAO	74	50	11	1	1237	1088	11	58	1.1e-11	69.3	Uncharacterized protein ORF91 OS=Phalaenopsis aphrodite subsp. formosana PE=4 SV=1
	isoform_104047	sp|Q3BAI2|YCX91_PHAAO	72.7	55	13	1	2050	1886	6	58	8.8e-13	73.6	Uncharacterized protein ORF91 OS=Phalaenopsis aphrodite subsp. formosana PE=4 SV=1
Vicilin-like seed storage protein (10 genes)	isoform_184885	sp|F4IQK5|VCL21_ARATH	28.6	182	124	2	5284	5820	441	619	1.9e-13	77.4	Vicilin-like seed storage protein At2g18540 OS=Arabidopsis thaliana GN=At2g18540 PE=3 SV=1
	isoform_258269	sp|F4IQK5|VCL21_ARATH	22.1	249	159	5	290	1030	481	696	1.4e-07	55.1	Vicilin-like seed storage protein At2g18540 OS=Arabidopsis thaliana GN=At2g18540 PE=3 SV=1
	isoform_272381	sp|F4IQK5|VCL21_ARATH	31.7	208	114	7	256	819	484	683	4.4e-18	90.9	Vicilin-like seed storage protein At2g18540 OS=Arabidopsis thaliana GN=At2g18540 PE=3 SV=1
	isoform_282391	sp|F4IQK5|VCL21_ARATH	30.2	202	110	6	167	757	455	630	1.5e-11	68.6	Vicilin-like seed storage protein At2g18540 OS=Arabidopsis thaliana GN=At2g18540 PE=3 SV=1
	isoform_22773	sp|F4IQK5|VCL21_ARATH	29	183	107	6	622	1164	491	652	5.2e-09	60.5	Vicilin-like seed storage protein At2g18540 OS=Arabidopsis thaliana GN=At2g18540 PE=3 SV=1
	isoform_48055	sp|F4IQK5|VCL21_ARATH	26	104	72	1	309	620	431	529	2.3e-06	51.2	Vicilin-like seed storage protein At2g18540 OS=Arabidopsis thaliana GN=At2g18540 PE=3 SV=1
	isoform_69099	sp|F4IQK5|VCL21_ARATH	20.2	272	181	5	762	1559	465	706	1.1e-09	63.2	Vicilin-like seed storage protein At2g18540 OS=Arabidopsis thaliana GN=At2g18540 PE=3 SV=1
	isoform_93912	sp|F4IQK5|VCL21_ARATH	34.5	200	103	7	1637	2176	492	683	4.9e-22	104.8	Vicilin-like seed storage protein At2g18540 OS=Arabidopsis thaliana GN=At2g18540 PE=3 SV=1
	isoform_95887	sp|F4IQK5|VCL21_ARATH	22.8	241	153	7	565	1272	464	676	2.1e-07	55.5	Vicilin-like seed storage protein At2g18540 OS=Arabidopsis thaliana GN=At2g18540 PE=3 SV=1
	isoform_116618	sp|F4IQK5|VCL21_ARATH	33.3	156	90	6	1051	1506	511	656	2.4e-12	72	Vicilin-like seed storage protein At2g18540 OS=Arabidopsis thaliana GN=At2g18540 PE=3 SV=1
ABC transporter (9 genes)	isoform_138283	sp|Q7FMW4|AB38G_ORYSJ	57	1113	417	10	328	3606	55	1125	0	1241.9	ABC transporter G family member 38 OS=Oryza sativa subsp. japonica GN=ABCG38 PE=3 SV=1
	isoform_164928	sp|Q8LGU1|AB8C_ARATH	44.3	176	82	3	5735	6223	584	756	1.7e-34	147.1	ABC transporter C family member 8 OS=Arabidopsis thaliana GN=ABCC8 PE=2 SV=3
	isoform_188007	sp|Q9FJH6|AB1F_ARATH	84.5	432	67	0	4559	5854	162	593	1.3e-217	755.4	ABC transporter F family member 1 OS=Arabidopsis thaliana GN=ABCF1 PE=2 SV=1
	isoform_199235	sp|Q0JLC5|AB36G_ORYSJ	31.3	854	505	22	469	2952	15	812	3.5e-78	292	ABC transporter G family member 36 OS=Oryza sativa subsp. japonica GN=ABCG36 PE=2 SV=1
	isoform_269304	sp|Q9LHD1|AB15B_ARATH	54.7	622	272	4	64	1917	621	1236	1.9e-195	680.2	ABC transporter B family member 15 OS=Arabidopsis thaliana GN=ABCB15 PE=3 SV=1
	isoform_10630	sp|Q9FJH6|AB1F_ARATH	87.7	162	20	0	1060	1545	276	437	9.1e-79	292.7	ABC transporter F family member 1 OS=Arabidopsis thaliana GN=ABCF1 PE=2 SV=1
	isoform_12253	sp|Q9FJH6|AB1F_ARATH	81.5	599	105	3	210	2006	1	593	3.9e-286	981.5	ABC transporter F family member 1 OS=Arabidopsis thaliana GN=ABCF1 PE=2 SV=1
	isoform_30049	sp|Q9FJH6|AB1F_ARATH	84.7	261	40	0	190	972	333	593	4.1e-128	455.7	ABC transporter F family member 1 OS=Arabidopsis thaliana GN=ABCF1 PE=2 SV=1
	isoform_95612	sp|Q9FJH6|AB1F_ARATH	79.9	149	30	0	716	1162	445	593	7.1e-68	255.8	ABC transporter F family member 1 OS=Arabidopsis thaliana GN=ABCF1 PE=2 SV=1
Auxilin-related protein (9 genes)	isoform_192716	sp|Q0WQ57|AUXI2_ARATH	83.7	123	20	0	3250	3618	769	891	2.9e-56	219.2	Auxilin-related protein 2 OS=Arabidopsis thaliana GN=At4g12770 PE=1 SV=1
	isoform_206434	sp|Q9SU08|AUXI1_ARATH	62.2	423	130	10	1958	3190	500	904	1.1e-124	446.4	Auxilin-related protein 1 OS=Arabidopsis thaliana GN=AUXI1 PE=1 SV=2
	isoform_256607	sp|Q0WQ57|AUXI2_ARATH	38.8	240	116	9	876	1568	320	537	1.6e-31	135.2	Auxilin-related protein 2 OS=Arabidopsis thaliana GN=At4g12770 PE=1 SV=1
	isoform_12946	sp|Q0WQ57|AUXI2_ARATH	32.5	625	312	27	283	2070	1	544	1.1e-51	202.6	Auxilin-related protein 2 OS=Arabidopsis thaliana GN=At4g12770 PE=1 SV=1
	isoform_278542	sp|Q0WQ57|AUXI2_ARATH	38.8	240	116	9	291	983	320	537	6e-32	136	Auxilin-related protein 2 OS=Arabidopsis thaliana GN=At4g12770 PE=1 SV=1
	isoform_288412	sp|Q9SU08|AUXI1_ARATH	44.2	113	54	4	7	336	429	535	2.1e-13	72.8	Auxilin-related protein 1 OS=Arabidopsis thaliana GN=AUXI1 PE=1 SV=2
	isoform_49930	sp|Q0WQ57|AUXI2_ARATH	37.1	245	111	8	1373	2038	320	544	6.2e-31	133.7	Auxilin-related protein 2 OS=Arabidopsis thaliana GN=At4g12770 PE=1 SV=1
	isoform_78484	sp|Q9SU08|AUXI1_ARATH	29.5	644	354	25	1439	3310	341	904	3.5e-35	148.7	Auxilin-related protein 1 OS=Arabidopsis thaliana GN=AUXI1 PE=1 SV=2
	isoform_96125	sp|Q9SU08|AUXI1_ARATH	35.6	174	96	7	268	747	1	172	2.4e-16	85.1	Auxilin-related protein 1 OS=Arabidopsis thaliana GN=AUXI1 PE=1 SV=2
Cysteine-rich receptor-like protein kinase (9 genes)	isoform_164475	sp|Q8GWJ7|CRK19_ARATH	33.3	180	83	4	2613	3152	343	485	4e-16	85.9	Cysteine-rich receptor-like protein kinase 19 OS=Arabidopsis thaliana GN=CRK19 PE=2 SV=2
	isoform_196141	sp|O65468|CRK8_ARATH	53.2	79	37	0	3103	3339	434	512	3.7e-17	89.4	Cysteine-rich receptor-like protein kinase 8 OS=Arabidopsis thaliana GN=CRK8 PE=3 SV=2
	isoform_206364	sp|O65468|CRK8_ARATH	53.2	79	37	0	2658	2894	434	512	2e-17	90.1	Cysteine-rich receptor-like protein kinase 8 OS=Arabidopsis thaliana GN=CRK8 PE=3 SV=2
	isoform_247613	sp|Q8GYA4|CRK10_ARATH	44.3	307	162	4	750	1649	328	632	2.7e-71	267.7	Cysteine-rich receptor-like protein kinase 10 OS=Arabidopsis thaliana GN=CRK10 PE=1 SV=3
	isoform_260914	sp|Q8GWJ7|CRK19_ARATH	29.8	262	170	8	1064	1843	358	607	5.3e-13	74.3	Cysteine-rich receptor-like protein kinase 19 OS=Arabidopsis thaliana GN=CRK19 PE=2 SV=2
	isoform_262989	sp|Q9LZU4|CRK4_ARATH	46.9	113	56	2	650	982	326	436	2.8e-23	107.8	Cysteine-rich receptor-like protein kinase 4 OS=Arabidopsis thaliana GN=CRK4 PE=2 SV=1
	isoform_12330	sp|Q0PW40|CRK13_ARATH	53.5	172	78	1	915	1430	348	517	3.6e-45	181	Cysteine-rich receptor-like protein kinase 13 OS=Arabidopsis thaliana GN=CRK13 PE=2 SV=1
	isoform_51393	sp|Q9CAL3|CRK2_ARATH	39.3	646	339	16	160	2067	16	618	7.1e-114	409.5	Cysteine-rich receptor-like protein kinase 2 OS=Arabidopsis thaliana GN=CRK2 PE=2 SV=1
	isoform_128044	sp|O23081|CRK41_ARATH	52.4	84	40	0	3203	3454	425	508	2.3e-16	86.7	Cysteine-rich receptor-like protein kinase 41 OS=Arabidopsis thaliana GN=CRK41 PE=3 SV=2
Elongation factor (8 genes)	isoform_235486	sp|P50256|EF1AC_PORPU	39.4	432	253	5	3845	5125	3	430	6.9e-88	324.3	Elongation factor 1-alpha C OS=Porphyra purpurea GN=TEF-C PE=2 SV=1
	isoform_7633	sp|P54959|EF1A_BLAHO	44.6	92	49	1	1022	1291	52	143	1.6e-15	82.8	Elongation factor 1-alpha OS=Blastocystis hominis PE=2 SV=1
	isoform_16703	sp|Q9TJQ8|EFTU_PROWI	29.7	283	132	12	402	1169	13	255	3.9e-19	94.4	Elongation factor Tu, plastid OS=Prototheca wickerhamii GN=tufA PE=3 SV=1
	isoform_19632	sp|Q9TJQ8|EFTU_PROWI	29.7	283	132	12	266	1033	13	255	3.6e-19	94.4	Elongation factor Tu, plastid OS=Prototheca wickerhamii GN=tufA PE=3 SV=1
	isoform_44864	sp|Q9FUM1|EF1G_PRUAV	74.3	144	37	0	845	1276	223	366	1e-60	232.3	Elongation factor 1-gamma OS=Prunus avium PE=2 SV=1
	isoform_46746	sp|Q9TJQ8|EFTU_PROWI	29.7	283	132	12	386	1153	13	255	3.5e-19	94.4	Elongation factor Tu, plastid OS=Prototheca wickerhamii GN=tufA PE=3 SV=1
	isoform_49299	sp|P17786|EF1A_SOLLC	70.2	359	98	5	642	1709	95	447	9e-134	475.3	Elongation factor 1-alpha OS=Solanum lycopersicum PE=2 SV=1
	isoform_81358	sp|P50256|EF1AC_PORPU	51.1	92	45	0	1243	1518	96	187	6.3e-23	107.1	Elongation factor 1-alpha C OS=Porphyra purpurea GN=TEF-C PE=2 SV=1
F-box/kelch-repeat protein (8 genes)	isoform_245781	sp|Q9CA63|FBK29_ARATH	26.3	232	134	7	720	1355	220	434	9.4e-12	69.7	F-box/kelch-repeat protein At1g74510 OS=Arabidopsis thaliana GN=At1g74510 PE=2 SV=1
	isoform_267871	sp|Q9CA63|FBK29_ARATH	26.3	232	134	7	699	1334	220	434	8.1e-12	69.7	F-box/kelch-repeat protein At1g74510 OS=Arabidopsis thaliana GN=At1g74510 PE=2 SV=1
	isoform_10466	sp|Q9FKJ0|FK132_ARATH	54.9	390	170	3	663	1826	8	393	4e-119	426.8	F-box/kelch-repeat protein At5g60570 OS=Arabidopsis thaliana GN=At5g60570 PE=2 SV=1
	isoform_20229	sp|Q9CA63|FBK29_ARATH	26.3	232	134	7	850	1485	220	434	9.3e-12	69.7	F-box/kelch-repeat protein At1g74510 OS=Arabidopsis thaliana GN=At1g74510 PE=2 SV=1
	isoform_21323	sp|Q9CA63|FBK29_ARATH	26.3	232	134	7	850	1485	220	434	9e-12	69.7	F-box/kelch-repeat protein At1g74510 OS=Arabidopsis thaliana GN=At1g74510 PE=2 SV=1
	isoform_47513	sp|Q9CA63|FBK29_ARATH	26.3	232	134	7	732	1367	220	434	8.8e-12	69.7	F-box/kelch-repeat protein At1g74510 OS=Arabidopsis thaliana GN=At1g74510 PE=2 SV=1
	isoform_81839	sp|Q9CA63|FBK29_ARATH	26.3	232	134	7	643	1278	220	434	8.9e-12	69.7	F-box/kelch-repeat protein At1g74510 OS=Arabidopsis thaliana GN=At1g74510 PE=2 SV=1
	isoform_117016	sp|Q9LFV5|FK111_ARATH	24.7	401	234	17	653	1831	107	447	3e-14	78.2	F-box/kelch-repeat protein At5g15710 OS=Arabidopsis thaliana GN=At5g15710 PE=2 SV=1
Heat shock cognate 70 kDa protein (8 genes)	isoform_2776	sp|P09189|HSP7C_PETHY	94.9	333	17	0	2154	3152	72	404	2.8e-178	624.4	Heat shock cognate 70 kDa protein OS=Petunia hybrida GN=HSP70 PE=2 SV=1
	isoform_5696	sp|P27322|HSP72_SOLLC	91.2	581	43	1	1151	2893	72	644	6.3e-306	1047.7	Heat shock cognate 70 kDa protein 2 OS=Solanum lycopersicum GN=HSC-2 PE=2 SV=1
	isoform_9653	sp|P09189|HSP7C_PETHY	90.6	650	59	1	162	2111	4	651	0	1161	Heat shock cognate 70 kDa protein OS=Petunia hybrida GN=HSP70 PE=2 SV=1
	isoform_10631	sp|P09189|HSP7C_PETHY	95.1	547	27	0	154	1794	4	550	4.6e-301	1031.2	Heat shock cognate 70 kDa protein OS=Petunia hybrida GN=HSP70 PE=2 SV=1
	isoform_11413	sp|P09189|HSP7C_PETHY	89.7	185	19	0	224	778	27	211	2.1e-88	324.7	Heat shock cognate 70 kDa protein OS=Petunia hybrida GN=HSP70 PE=2 SV=1
	isoform_11604	sp|P09189|HSP7C_PETHY	94.5	256	14	0	39	806	4	259	2.4e-137	487.3	Heat shock cognate 70 kDa protein OS=Petunia hybrida GN=HSP70 PE=2 SV=1
	isoform_17424	sp|P09189|HSP7C_PETHY	82.8	542	90	2	6	1631	113	651	1.1e-244	843.6	Heat shock cognate 70 kDa protein OS=Petunia hybrida GN=HSP70 PE=2 SV=1
	isoform_278854	sp|P09189|HSP7C_PETHY	94.5	440	24	0	119	1438	1	440	5.9e-237	818.1	Heat shock cognate 70 kDa protein OS=Petunia hybrida GN=HSP70 PE=2 SV=1
Probable protein phosphatase 2C (8 genes)	isoform_169143	sp|Q84JD5|P2C68_ARATH	55.3	132	53	1	504	881	1	132	2.1e-36	153.3	Probable protein phosphatase 2C 68 OS=Arabidopsis thaliana GN=At5g06750 PE=2 SV=1
	isoform_4969	sp|Q0JLP9|P2C06_ORYSJ	54.1	329	120	6	1629	2570	150	462	3.8e-91	334.3	Probable protein phosphatase 2C 6 OS=Oryza sativa subsp. japonica GN=Os01g0583100 PE=1 SV=1
	isoform_9231	sp|Q9M9C6|P2C15_ARATH	67.1	416	131	3	747	1976	18	433	9e-162	568.5	Probable protein phosphatase 2C 15 OS=Arabidopsis thaliana GN=At1g68410 PE=2 SV=1
	isoform_276720	sp|Q6L4R7|P2C53_ORYSJ	56.9	225	70	2	2365	2994	228	440	3.3e-66	251.5	Probable protein phosphatase 2C 53 OS=Oryza sativa subsp. japonica GN=Os05g0592800 PE=2 SV=1
	isoform_47206	sp|Q9LME4|P2C09_ARATH	35.6	222	115	5	290	922	17	221	8.6e-26	116.3	Probable protein phosphatase 2C 9 OS=Arabidopsis thaliana GN=At1g22280 PE=1 SV=1
	isoform_61518	sp|Q5SN75|P2C08_ORYSJ	46.3	408	145	7	184	1323	29	390	7.2e-86	315.8	Probable protein phosphatase 2C 8 OS=Oryza sativa subsp. japonica GN=Os01g0656200 PE=2 SV=1
	isoform_78799	sp|Q8RX37|P2C02_ARATH	29.6	199	120	4	666	1244	157	341	2.6e-14	78.2	Probable protein phosphatase 2C 2 OS=Arabidopsis thaliana GN=At1g07160 PE=2 SV=1
	isoform_83625	sp|Q6L4R7|P2C53_ORYSJ	58.2	153	49	1	2114	2527	288	440	4.9e-46	184.1	Probable protein phosphatase 2C 53 OS=Oryza sativa subsp. japonica GN=Os05g0592800 PE=2 SV=1
Proteasome subunit (8 genes)	isoform_262155	sp|Q8LD27|PSB6_ARATH	85.6	222	31	1	310	975	1	221	7.9e-108	388.3	Proteasome subunit beta type-6 OS=Arabidopsis thaliana GN=PBA1 PE=1 SV=2
	isoform_263517	sp|Q8LD27|PSB6_ARATH	87.2	156	19	1	134	601	1	155	1.1e-76	283.9	Proteasome subunit beta type-6 OS=Arabidopsis thaliana GN=PBA1 PE=1 SV=2
	isoform_290490	sp|Q9XG77|PSA6_TOBAC	84.4	211	33	0	137	769	36	246	5.8e-101	365.5	Proteasome subunit alpha type-6 OS=Nicotiana tabacum GN=PAA1 PE=2 SV=1
	isoform_29127	sp|Q9XG77|PSA6_TOBAC	85.4	246	36	0	141	878	1	246	1.5e-120	430.6	Proteasome subunit alpha type-6 OS=Nicotiana tabacum GN=PAA1 PE=2 SV=1
	isoform_29422	sp|O24633|PSB2B_ARATH	79.4	199	41	0	119	715	1	199	3.9e-89	326.2	Proteasome subunit beta type-2-B OS=Arabidopsis thaliana GN=PBD2 PE=1 SV=1
	isoform_32341	sp|O24633|PSB2B_ARATH	79.4	199	41	0	79	675	1	199	3.1e-89	326.2	Proteasome subunit beta type-2-B OS=Arabidopsis thaliana GN=PBD2 PE=1 SV=1
	isoform_45890	sp|O24361|PSB5_SPIOL	83.3	269	45	0	174	980	1	269	1.9e-129	460.3	Proteasome subunit beta type-5 OS=Spinacia oleracea PE=2 SV=1
	isoform_121090	sp|O24633|PSB2B_ARATH	79.4	199	41	0	76	672	1	199	3.8e-89	326.2	Proteasome subunit beta type-2-B OS=Arabidopsis thaliana GN=PBD2 PE=1 SV=1
Protein SUPPRESSOR OF GENE SILENCING (8 genes)	isoform_5413	sp|A1Y2B7|SGS3_MAIZE	46.6	470	182	9	774	2135	31	447	1.8e-114	411.8	Protein SUPPRESSOR OF GENE SILENCING 3 homolog OS=Zea mays GN=SGS3 PE=1 SV=1
	isoform_215361	sp|Q2QWE9|SGS3_ORYSJ	42.4	408	167	10	363	1544	2	355	1.2e-77	290.4	Protein SUPPRESSOR OF GENE SILENCING 3 homolog OS=Oryza sativa subsp. japonica GN=SGS3 PE=3 SV=1
	isoform_239839	sp|A5YVF1|SGS3_SOLLC	47.8	209	96	4	710	1324	235	434	5.1e-47	188.3	Protein SUPPRESSOR OF GENE SILENCING 3 OS=Solanum lycopersicum GN=SGS3 PE=1 SV=1
	isoform_272558	sp|Q2QWE9|SGS3_ORYSJ	49.4	399	181	5	1033	2226	186	564	2.4e-113	407.5	Protein SUPPRESSOR OF GENE SILENCING 3 homolog OS=Oryza sativa subsp. japonica GN=SGS3 PE=3 SV=1
	isoform_275521	sp|Q2QWE9|SGS3_ORYSJ	45.5	523	252	8	575	2137	105	596	2.6e-130	464.2	Protein SUPPRESSOR OF GENE SILENCING 3 homolog OS=Oryza sativa subsp. japonica GN=SGS3 PE=3 SV=1
	isoform_7235	sp|Q2QWE9|SGS3_ORYSJ	40.7	668	308	14	364	2322	2	596	2.3e-134	477.6	Protein SUPPRESSOR OF GENE SILENCING 3 homolog OS=Oryza sativa subsp. japonica GN=SGS3 PE=3 SV=1
	isoform_69819	sp|A1Y2B7|SGS3_MAIZE	48	223	94	5	903	1535	128	340	5.1e-50	197.6	Protein SUPPRESSOR OF GENE SILENCING 3 homolog OS=Zea mays GN=SGS3 PE=1 SV=1
	isoform_101431	sp|Q2QWE9|SGS3_ORYSJ	40.7	668	308	14	364	2322	2	596	5e-134	476.5	Protein SUPPRESSOR OF GENE SILENCING 3 homolog OS=Oryza sativa subsp. japonica GN=SGS3 PE=3 SV=1
Splicing factor (8 genes)	isoform_186525	sp|Q9FG01|ATO_ARATH	51.5	68	33	0	1580	1783	240	307	2e-10	65.5	Splicing factor SF3a60 homolog OS=Arabidopsis thaliana GN=ATO PE=1 SV=1
	isoform_219752	sp|Q9ZR40|U2A2B_NICPL	65.4	584	154	9	297	1949	4	572	3.7e-215	746.9	Splicing factor U2af large subunit B OS=Nicotiana plumbaginifolia GN=U2AF65B PE=2 SV=1
	isoform_247143	sp|Q9FG01|ATO_ARATH	67.5	511	155	4	166	1686	1	504	5.5e-202	701.8	Splicing factor SF3a60 homolog OS=Arabidopsis thaliana GN=ATO PE=1 SV=1
	isoform_13541	sp|Q9FG01|ATO_ARATH	67.5	511	155	4	223	1743	1	504	5.8e-202	701.8	Splicing factor SF3a60 homolog OS=Arabidopsis thaliana GN=ATO PE=1 SV=1
	isoform_14928	sp|Q9FG01|ATO_ARATH	57.4	404	159	5	235	1434	1	395	2.1e-124	444.1	Splicing factor SF3a60 homolog OS=Arabidopsis thaliana GN=ATO PE=1 SV=1
	isoform_16928	sp|Q9FG01|ATO_ARATH	67.5	511	155	4	240	1760	1	504	5.3e-202	701.8	Splicing factor SF3a60 homolog OS=Arabidopsis thaliana GN=ATO PE=1 SV=1
	isoform_290979	sp|Q9FG01|ATO_ARATH	62.1	240	83	3	972	1676	251	487	3.8e-74	277.3	Splicing factor SF3a60 homolog OS=Arabidopsis thaliana GN=ATO PE=1 SV=1
	isoform_42353	sp|Q8L716|U2A2B_ARATH	39.7	141	63	4	773	1129	48	188	4.5e-16	84	Splicing factor U2af large subunit B OS=Arabidopsis thaliana GN=U2AF65B PE=1 SV=2
Aquaporin (7 genes)	isoform_276690	sp|Q41951|TIP21_ARATH	95.7	47	2	0	6	146	158	204	3.7e-19	92.4	Aquaporin TIP2-1 OS=Arabidopsis thaliana GN=TIP2-1 PE=1 SV=2
	isoform_293567	sp|Q41951|TIP21_ARATH	72.9	247	67	0	118	858	4	250	9.3e-104	374.8	Aquaporin TIP2-1 OS=Arabidopsis thaliana GN=TIP2-1 PE=1 SV=2
	isoform_30239	sp|P25818|TIP11_ARATH	68.1	251	78	1	78	830	2	250	9.2e-101	364.8	Aquaporin TIP1-1 OS=Arabidopsis thaliana GN=TIP1-1 PE=1 SV=1
	isoform_36295	sp|Q41951|TIP21_ARATH	81.7	131	24	0	9	401	115	245	2.5e-60	229.6	Aquaporin TIP2-1 OS=Arabidopsis thaliana GN=TIP2-1 PE=1 SV=2
	isoform_50656	sp|Q9SAI4|NIP61_ARATH	65.2	305	92	7	479	1354	2	305	1e-99	361.7	Aquaporin NIP6-1 OS=Arabidopsis thaliana GN=NIP6-1 PE=1 SV=1
	isoform_56163	sp|Q41951|TIP21_ARATH	80.5	169	33	0	6	512	77	245	3.7e-79	292.4	Aquaporin TIP2-1 OS=Arabidopsis thaliana GN=TIP2-1 PE=1 SV=2
	isoform_71009	sp|Q41951|TIP21_ARATH	85	100	15	0	7	306	146	245	1.7e-47	186.8	Aquaporin TIP2-1 OS=Arabidopsis thaliana GN=TIP2-1 PE=1 SV=2
Cysteine protease (7 genes)	isoform_246269	sp|P43296|RD19A_ARATH	67.7	365	102	7	44	1126	9	361	2.2e-142	503.4	Cysteine protease RD19A OS=Arabidopsis thaliana GN=RD19A PE=1 SV=1
	isoform_268195	sp|P43296|RD19A_ARATH	79.4	209	41	2	588	1211	154	361	3.3e-100	363.2	Cysteine protease RD19A OS=Arabidopsis thaliana GN=RD19A PE=1 SV=1
	isoform_26454	sp|P43296|RD19A_ARATH	67.7	365	102	7	44	1126	9	361	2e-142	503.4	Cysteine protease RD19A OS=Arabidopsis thaliana GN=RD19A PE=1 SV=1
	isoform_28314	sp|P43296|RD19A_ARATH	67.7	365	102	7	44	1126	9	361	1.9e-142	503.4	Cysteine protease RD19A OS=Arabidopsis thaliana GN=RD19A PE=1 SV=1
	isoform_49151	sp|P43296|RD19A_ARATH	65.2	282	81	6	3	836	28	296	1.5e-99	360.9	Cysteine protease RD19A OS=Arabidopsis thaliana GN=RD19A PE=1 SV=1
	isoform_76032	sp|P43296|RD19A_ARATH	73.9	306	76	3	8	916	57	361	1.3e-137	487.3	Cysteine protease RD19A OS=Arabidopsis thaliana GN=RD19A PE=1 SV=1
	isoform_111801	sp|P43296|RD19A_ARATH	78.4	241	50	2	131	850	122	361	2.6e-115	412.9	Cysteine protease RD19A OS=Arabidopsis thaliana GN=RD19A PE=1 SV=1
Histone (7 genes)	isoform_256595	sp|A2YWI3|H2B2_ORYSI	60.6	99	39	0	102	398	16	114	1.9e-25	114.4	Histone H2B.2 OS=Oryza sativa subsp. indica GN=H2B.2 PE=3 SV=1
	isoform_276632	sp|O24591|HDT1_MAIZE	32.3	189	98	7	669	1226	142	303	1e-14	79.3	Histone deacetylase HDT1 OS=Zea mays GN=HDT1 PE=1 SV=1
	isoform_283464	sp|Q08865|H12_VOLCA	40.3	129	61	5	31	369	92	220	2.4e-11	67	Histone H1-II OS=Volvox carteri GN=H1-II PE=2 SV=3
	isoform_29841	sp|P23444|H1_MAIZE	48.5	237	107	5	168	866	7	232	3.9e-46	183.3	Histone H1 OS=Zea mays PE=2 SV=2
	isoform_33466	sp|P35063|H2AX_PICAB	94.2	103	5	1	236	544	37	138	1e-46	184.9	Histone H2AX OS=Picea abies PE=2 SV=1
	isoform_95616	sp|Q9LS09|ASF1B_ARATH	85.2	169	20	2	55	552	1	167	5.5e-79	292.4	Histone chaperone ASF1B OS=Arabidopsis thaliana GN=ASF1B PE=1 SV=1
	isoform_119430	sp|P27806|H1_WHEAT	38.8	245	118	11	10	714	16	238	3.3e-22	103.6	Histone H1 OS=Triticum aestivum PE=2 SV=2
Patellin (7 genes)	isoform_244915	sp|Q94C59|PATL4_ARATH	55.8	147	63	1	2	442	391	535	8.5e-44	175.3	Patellin-4 OS=Arabidopsis thaliana GN=PATL4 PE=1 SV=2
	isoform_15110	sp|Q56WK6|PATL1_ARATH	32.3	99	62	2	1274	1564	111	206	4e-06	51.2	Patellin-1 OS=Arabidopsis thaliana GN=PATL1 PE=1 SV=2
	isoform_22292	sp|Q56WK6|PATL1_ARATH	29.6	108	71	2	880	1197	102	206	1.1e-06	52.8	Patellin-1 OS=Arabidopsis thaliana GN=PATL1 PE=1 SV=2
	isoform_24416	sp|Q56ZI2|PATL2_ARATH	33.3	120	69	5	221	550	364	482	6e-07	53.5	Patellin-2 OS=Arabidopsis thaliana GN=PATL2 PE=1 SV=2
	isoform_58630	sp|Q94C59|PATL4_ARATH	32.1	355	200	14	1000	2019	186	514	2.3e-27	122.1	Patellin-4 OS=Arabidopsis thaliana GN=PATL4 PE=1 SV=2
	isoform_90597	sp|Q94C59|PATL4_ARATH	43.6	415	217	8	825	2060	135	535	6.1e-83	306.6	Patellin-4 OS=Arabidopsis thaliana GN=PATL4 PE=1 SV=2
	isoform_119107	sp|Q94C59|PATL4_ARATH	65.9	41	14	0	2	124	443	483	1.1e-09	61.6	Patellin-4 OS=Arabidopsis thaliana GN=PATL4 PE=1 SV=2
Pentatricopeptide repeat-containing protein (7 genes)	isoform_194626	sp|Q9SIT7|PP151_ARATH	28.4	348	199	7	5169	4189	173	491	6.9e-29	128.3	Pentatricopeptide repeat-containing protein At2g13600 OS=Arabidopsis thaliana GN=PCMP-E76 PE=3 SV=1
	isoform_268635	sp|Q9LK58|PP225_ARATH	38.8	188	87	6	968	435	375	544	3.4e-15	80.5	Pentatricopeptide repeat-containing protein At3g13150 OS=Arabidopsis thaliana GN=At3g13150 PE=2 SV=1
	isoform_276068	sp|Q9LIQ7|PP252_ARATH	29.7	619	356	21	1470	3263	73	633	1.4e-53	209.9	Pentatricopeptide repeat-containing protein At3g24000, mitochondrial OS=Arabidopsis thaliana GN=PCMP-H87 PE=3 SV=1
	isoform_285962	sp|Q6NQ83|PP247_ARATH	38.1	540	326	2	421	2022	50	587	9.8e-110	396	Pentatricopeptide repeat-containing protein At3g22470, mitochondrial OS=Arabidopsis thaliana GN=At3g22470 PE=1 SV=1
	isoform_43750	sp|Q9FIX3|PP407_ARATH	30.2	387	269	1	418	1575	194	580	1.1e-52	206.1	Pentatricopeptide repeat-containing protein At5g39710 OS=Arabidopsis thaliana GN=EMB2745 PE=2 SV=1
	isoform_44447	sp|O49711|PP335_ARATH	37	709	431	6	442	2550	118	816	2.6e-125	447.6	Pentatricopeptide repeat-containing protein At4g21880, mitochondrial OS=Arabidopsis thaliana GN=At4g21880 PE=3 SV=2
	isoform_76991	sp|Q9SY02|PP301_ARATH	48.4	779	398	1	595	2931	7	781	2.4e-228	790	Pentatricopeptide repeat-containing protein At4g02750 OS=Arabidopsis thaliana GN=PCMP-H24 PE=3 SV=1
Probable cinnamyl alcohol dehydrogenase (7 genes)	isoform_22577	sp|P50746|CADH_EUCBO	43.2	292	154	3	264	1127	53	336	1.7e-55	214.9	Probable cinnamyl alcohol dehydrogenase OS=Eucalyptus botryoides GN=CAD1 PE=3 SV=1
	isoform_25801	sp|P31657|CADH_POPDE	70.1	355	106	0	82	1146	1	355	1e-149	527.7	Probable cinnamyl alcohol dehydrogenase OS=Populus deltoides PE=2 SV=2
	isoform_31459	sp|Q9CAI3|CADH1_ARATH	75.3	271	66	1	6	818	85	354	2.1e-120	429.9	Probable cinnamyl alcohol dehydrogenase 1 OS=Arabidopsis thaliana GN=CAD1 PE=2 SV=1
	isoform_39066	sp|P31657|CADH_POPDE	70.1	355	106	0	82	1146	1	355	1.1e-149	527.7	Probable cinnamyl alcohol dehydrogenase OS=Populus deltoides PE=2 SV=2
	isoform_41301	sp|P31657|CADH_POPDE	70.1	355	106	0	104	1168	1	355	1.1e-149	527.7	Probable cinnamyl alcohol dehydrogenase OS=Populus deltoides PE=2 SV=2
	isoform_52354	sp|P31657|CADH_POPDE	72.8	246	67	0	1	738	110	355	1.9e-102	370.2	Probable cinnamyl alcohol dehydrogenase OS=Populus deltoides PE=2 SV=2
	isoform_67878	sp|P31657|CADH_POPDE	70.1	355	106	0	204	1268	1	355	1.1e-149	527.7	Probable cinnamyl alcohol dehydrogenase OS=Populus deltoides PE=2 SV=2
Probable mediator of RNA polymerase II transcription subunit (7 genes)	isoform_187218	sp|P22954|MD37D_ARATH	36.9	564	335	11	2363	4027	82	633	4.6e-70	265	Probable mediator of RNA polymerase II transcription subunit 37c OS=Arabidopsis thaliana GN=MED37D PE=1 SV=2
	isoform_246752	sp|Q9LHA8|MD37C_ARATH	87.8	369	34	2	6	1100	289	650	7.1e-183	637.9	Probable mediator of RNA polymerase II transcription subunit 37c OS=Arabidopsis thaliana GN=MED37C PE=1 SV=1
	isoform_263353	sp|Q9LHA8|MD37C_ARATH	39.1	593	324	19	203	1966	14	574	2.2e-75	281.6	Probable mediator of RNA polymerase II transcription subunit 37c OS=Arabidopsis thaliana GN=MED37C PE=1 SV=1
	isoform_15459	sp|P22953|MD37E_ARATH	64.8	597	163	11	11	1720	68	644	4.2e-197	685.6	Probable mediator of RNA polymerase II transcription subunit 37e OS=Arabidopsis thaliana GN=MED37E PE=1 SV=3
	isoform_277227	sp|Q9LHA8|MD37C_ARATH	45.2	299	149	9	786	1679	331	615	6.2e-49	193.4	Probable mediator of RNA polymerase II transcription subunit 37c OS=Arabidopsis thaliana GN=MED37C PE=1 SV=1
	isoform_46827	sp|Q9LHA8|MD37C_ARATH	59.4	266	96	3	112	900	300	556	2.2e-72	270.8	Probable mediator of RNA polymerase II transcription subunit 37c OS=Arabidopsis thaliana GN=MED37C PE=1 SV=1
	isoform_78509	sp|Q9LHA8|MD37C_ARATH	86.8	325	32	2	6	968	333	650	5.4e-157	551.6	Probable mediator of RNA polymerase II transcription subunit 37c OS=Arabidopsis thaliana GN=MED37C PE=1 SV=1
Pyruvate kinase (7 genes)	isoform_262872	sp|B8BJ39|KPYC1_ORYSI	84.3	267	42	0	6	806	261	527	3.6e-126	449.1	Pyruvate kinase 1, cytosolic OS=Oryza sativa subsp. indica GN=OsI_35105 PE=3 SV=1
	isoform_11317	sp|Q43117|KPYA_RICCO	86.9	366	48	0	919	2016	218	583	3e-180	629.8	Pyruvate kinase isozyme A, chloroplastic OS=Ricinus communis PE=1 SV=1
	isoform_12689	sp|B8BJ39|KPYC1_ORYSI	45.4	304	156	8	156	1061	5	300	1.1e-49	196.1	Pyruvate kinase 1, cytosolic OS=Oryza sativa subsp. indica GN=OsI_35105 PE=3 SV=1
	isoform_14332	sp|Q42806|KPYC_SOYBN	88.6	511	57	1	122	1651	1	511	1.2e-257	886.7	Pyruvate kinase, cytosolic isozyme OS=Glycine max PE=2 SV=1
	isoform_18118	sp|Q42806|KPYC_SOYBN	88.6	511	57	1	246	1775	1	511	1.1e-257	886.7	Pyruvate kinase, cytosolic isozyme OS=Glycine max PE=2 SV=1
	isoform_55110	sp|B8BJ39|KPYC1_ORYSI	82.9	146	25	0	5	442	323	468	1.6e-62	237.7	Pyruvate kinase 1, cytosolic OS=Oryza sativa subsp. indica GN=OsI_35105 PE=3 SV=1
	isoform_65355	sp|Q42806|KPYC_SOYBN	77.8	324	67	2	668	1633	191	511	3.2e-132	469.9	Pyruvate kinase, cytosolic isozyme OS=Glycine max PE=2 SV=1
Serine/arginine-rich splicing factor (7 genes)	isoform_256818	sp|P92965|RS40_ARATH	52.4	267	107	7	513	1289	35	289	4.4e-64	243.4	Serine/arginine-rich splicing factor RS40 OS=Arabidopsis thaliana GN=RS40 PE=1 SV=2
	isoform_287910	sp|Q9FMG4|SC35_ARATH	36.6	175	88	8	1908	2387	111	277	3.6e-10	65.1	Serine/arginine-rich splicing factor SC35 OS=Arabidopsis thaliana GN=SC35 PE=1 SV=1
	isoform_25874	sp|Q8VYA5|RSZ33_ARATH	68.6	159	44	3	297	767	33	187	4.1e-58	223.4	Serine/arginine-rich splicing factor RS2Z33 OS=Arabidopsis thaliana GN=RS2Z33 PE=1 SV=1
	isoform_26901	sp|Q8VYA5|RSZ33_ARATH	59	295	98	7	132	962	1	290	5.5e-84	309.3	Serine/arginine-rich splicing factor RS2Z33 OS=Arabidopsis thaliana GN=RS2Z33 PE=1 SV=1
	isoform_68697	sp|Q9FMG4|SC35_ARATH	58.6	278	78	8	23	775	1	268	1.6e-75	280.8	Serine/arginine-rich splicing factor SC35 OS=Arabidopsis thaliana GN=SC35 PE=1 SV=1
	isoform_79786	sp|P92964|SRS31_ARATH	56.2	258	84	8	1654	2427	36	264	7.6e-66	250	Serine/arginine-rich splicing factor RS31 OS=Arabidopsis thaliana GN=RS31 PE=1 SV=2
	isoform_114526	sp|Q8VYA5|RSZ33_ARATH	59	295	98	7	271	1101	1	290	6e-84	309.3	Serine/arginine-rich splicing factor RS2Z33 OS=Arabidopsis thaliana GN=RS2Z33 PE=1 SV=1
Actin (6 genes)	isoform_246893	sp|O81221|ACT_GOSHI	97.6	377	9	0	150	1280	1	377	2.6e-215	745.7	Actin OS=Gossypium hirsutum PE=3 SV=1
	isoform_258013	sp|Q1ECJ7|ARPC3_ARATH	83.5	115	19	0	548	892	59	173	1.8e-52	204.5	Actin-related protein 2/3 complex subunit 3 OS=Arabidopsis thaliana GN=ARPC3 PE=1 SV=1
	isoform_264038	sp|O81221|ACT_GOSHI	96.5	170	6	0	1	510	208	377	2.9e-91	332.8	Actin OS=Gossypium hirsutum PE=3 SV=1
	isoform_19782	sp|O81221|ACT_GOSHI	97.6	377	9	0	184	1314	1	377	3e-215	745.7	Actin OS=Gossypium hirsutum PE=3 SV=1
	isoform_30556	sp|Q7XSN9|ADF6_ORYSJ	71.6	95	26	1	204	488	1	94	1.6e-33	141.4	Actin-depolymerizing factor 6 OS=Oryza sativa subsp. japonica GN=ADF6 PE=2 SV=2
	isoform_31026	sp|Q7XSN9|ADF6_ORYSJ	71.3	87	25	0	260	520	1	87	2.3e-32	137.5	Actin-depolymerizing factor 6 OS=Oryza sativa subsp. japonica GN=ADF6 PE=2 SV=2
	isoform_41599	sp|A3C6D7|ACT2_ORYSJ	86.7	377	50	0	100	1230	1	377	5.1e-196	681.8	Actin-2 OS=Oryza sativa subsp. japonica GN=ACT2 PE=2 SV=1
Catalase (6 genes)	isoform_271022	sp|P25890|CATA_PEA	53.4	116	46	5	187	528	38	147	9.6e-21	98.2	Catalase OS=Pisum sativum PE=2 SV=1
	isoform_16026	sp|Q42547|CATA3_ARATH	74	492	128	0	70	1545	1	492	1.4e-229	793.5	Catalase-3 OS=Arabidopsis thaliana GN=CAT3 PE=1 SV=3
	isoform_285582	sp|Q9AXH0|CATA_AVIMR	69.5	128	39	0	447	830	126	253	2.7e-52	204.5	Catalase OS=Avicennia marina PE=2 SV=1
	isoform_50853	sp|P45739|CATA_HELAN	61.8	489	138	2	66	1385	1	489	1.9e-179	626.7	Catalase OS=Helianthus annuus PE=2 SV=1
	isoform_73471	sp|Q42547|CATA3_ARATH	73.4	444	118	0	179	1510	49	492	5.8e-206	714.9	Catalase-3 OS=Arabidopsis thaliana GN=CAT3 PE=1 SV=3
	isoform_84688	sp|P49315|CATA1_NICPL	78.2	211	46	0	6	638	37	247	3.9e-99	359.4	Catalase isozyme 1 (Fragment) OS=Nicotiana plumbaginifolia GN=CAT1 PE=2 SV=1
Abscisic stress-ripening protein (5 genes)	isoform_243815	sp|P37219|ASR2_SOLLC	71.2	73	21	0	7	225	39	111	8e-27	117.9	Abscisic stress-ripening protein 2 OS=Solanum lycopersicum GN=ASR2 PE=4 SV=1
	isoform_257936	sp|P37219|ASR2_SOLLC	55.2	145	28	4	84	509	1	111	5.2e-37	152.9	Abscisic stress-ripening protein 2 OS=Solanum lycopersicum GN=ASR2 PE=4 SV=1
	isoform_291617	sp|P37219|ASR2_SOLLC	69.9	83	25	0	452	700	29	111	8.2e-31	132.1	Abscisic stress-ripening protein 2 OS=Solanum lycopersicum GN=ASR2 PE=4 SV=1
	isoform_47690	sp|Q08655|ASR1_SOLLC	57.5	87	35	1	373	627	19	105	5.4e-22	102.8	Abscisic stress-ripening protein 1 OS=Solanum lycopersicum GN=ASR1 PE=2 SV=1
	isoform_104809	sp|P37219|ASR2_SOLLC	70.7	58	17	0	499	672	54	111	1.4e-20	98.2	Abscisic stress-ripening protein 2 OS=Solanum lycopersicum GN=ASR2 PE=4 SV=1
Alcohol dehydrogenase (5 genes)	isoform_144662	sp|P17648|ADH_FRAAN	77.7	323	72	0	4356	5324	58	380	4.6e-153	540.8	Alcohol dehydrogenase OS=Fragaria ananassa GN=ADH PE=3 SV=2
	isoform_20129	sp|P14674|ADH2_SOLTU	75.7	375	91	0	326	1450	2	376	4e-172	602.4	Alcohol dehydrogenase 2 OS=Solanum tuberosum GN=ADH2 PE=2 SV=1
	isoform_20271	sp|P14674|ADH2_SOLTU	76.1	380	91	0	294	1433	1	380	7.6e-176	614.8	Alcohol dehydrogenase 2 OS=Solanum tuberosum GN=ADH2 PE=2 SV=1
	isoform_22033	sp|Q8VZ49|ADHL4_ARATH	29.3	368	247	7	283	1365	11	372	1.5e-40	165.2	Alcohol dehydrogenase-like 4 OS=Arabidopsis thaliana GN=At1g64710 PE=2 SV=1
	isoform_43086	sp|P14675|ADH3_SOLTU	75	196	49	0	3	590	181	376	1.6e-83	307	Alcohol dehydrogenase 3 OS=Solanum tuberosum GN=ADH3 PE=2 SV=1
Chaperone protein (5 genes)	isoform_171402	sp|Q9SAG8|DNAJ8_ARATH	52.3	88	39	1	4224	4478	76	163	1.1e-22	107.5	Chaperone protein dnaJ 8, chloroplastic OS=Arabidopsis thaliana GN=ATJ8 PE=2 SV=1
	isoform_247906	sp|Q6XL73|DNJ39_ARATH	42.2	64	35	1	390	575	22	85	3.1e-06	52	Chaperone protein dnaJ 39 OS=Arabidopsis thaliana GN=ATJ39 PE=2 SV=2
	isoform_15316	sp|P0DO01|DJA7A_ORYSJ	72.1	444	121	3	260	1591	6	446	1.4e-181	634	Chaperone protein dnaJ A7A, chloroplastic OS=Oryza sativa subsp. japonica GN=DJA7A PE=1 SV=1
	isoform_87134	sp|Q9FYB5|DNJ11_ARATH	43.5	108	49	3	365	685	65	161	2.6e-17	87	Chaperone protein dnaJ 11, chloroplastic OS=Arabidopsis thaliana GN=ATJ11 PE=1 SV=2
	isoform_110406	sp|Q8VYJ7|CLPB4_ARATH	78.2	307	58	2	319	1233	657	956	2.8e-135	479.9	Chaperone protein ClpB4, mitochondrial OS=Arabidopsis thaliana GN=CLPB4 PE=2 SV=1
Chitinase (5 genes)	isoform_250446	sp|P24626|CHI3_ORYSJ	66.9	175	56	1	446	970	111	283	1.1e-66	251.9	Chitinase 3 OS=Oryza sativa subsp. japonica GN=Cht3 PE=2 SV=2
	isoform_29102	sp|Q9SLP4|CHIT1_TULBA	60.7	305	115	4	78	989	1	301	7.3e-104	375.2	Chitinase 1 OS=Tulipa bakeri PE=1 SV=1
	isoform_31011	sp|Q7M443|CHIT2_TULBA	66.3	205	68	1	123	737	2	205	1.2e-76	284.6	Chitinase 2 OS=Tulipa bakeri PE=1 SV=1
	isoform_47657	sp|Q9SLP4|CHIT1_TULBA	60.9	307	111	5	31	942	1	301	2.5e-103	373.2	Chitinase 1 OS=Tulipa bakeri PE=1 SV=1
	isoform_106232	sp|O04138|CHI4_ORYSJ	35.3	221	104	3	71	616	11	231	3.9e-30	129.8	Chitinase 4 OS=Oryza sativa subsp. japonica GN=Cht4 PE=2 SV=2
Fasciclin-like arabinogalactan protein (5 genes)	isoform_15327	sp|Q66GR0|FLA17_ARATH	57.3	454	168	7	42	1382	10	444	1.5e-138	491.1	Fasciclin-like arabinogalactan protein 17 OS=Arabidopsis thaliana GN=FLA17 PE=2 SV=1
	isoform_24432	sp|O22126|FLA8_ARATH	52.9	361	168	2	15	1091	24	384	3.3e-98	356.7	Fasciclin-like arabinogalactan protein 8 OS=Arabidopsis thaliana GN=FLA8 PE=1 SV=1
	isoform_41450	sp|Q66GR0|FLA17_ARATH	55.1	341	130	6	6	1007	120	444	7.3e-101	365.5	Fasciclin-like arabinogalactan protein 17 OS=Arabidopsis thaliana GN=FLA17 PE=2 SV=1
	isoform_43493	sp|Q66GR0|FLA17_ARATH	59.5	425	149	6	24	1277	36	444	8.9e-138	488.4	Fasciclin-like arabinogalactan protein 17 OS=Arabidopsis thaliana GN=FLA17 PE=2 SV=1
	isoform_93104	sp|Q66GR0|FLA17_ARATH	60.1	288	97	5	8	865	173	444	9.8e-92	335.1	Fasciclin-like arabinogalactan protein 17 OS=Arabidopsis thaliana GN=FLA17 PE=2 SV=1
Flavonoid 3'-monooxygenase (5 genes)	isoform_18190	sp|Q9SBQ9|F3PH_PETHY	51.5	511	227	9	139	1620	4	510	7.7e-142	501.9	Flavonoid 3'-monooxygenase OS=Petunia hybrida GN=CYP75B2 PE=2 SV=1
	isoform_22069	sp|Q9SBQ9|F3PH_PETHY	52.8	481	214	7	17	1432	34	510	1e-140	498	Flavonoid 3'-monooxygenase OS=Petunia hybrida GN=CYP75B2 PE=2 SV=1
	isoform_22547	sp|Q9SD85|F3PH_ARATH	64.7	68	24	0	288	85	306	373	1.8e-17	88.6	Flavonoid 3'-monooxygenase OS=Arabidopsis thaliana GN=CYP75B1 PE=1 SV=1
	isoform_40845	sp|Q9SBQ9|F3PH_PETHY	57.8	509	197	7	74	1561	7	510	3e-164	576.2	Flavonoid 3'-monooxygenase OS=Petunia hybrida GN=CYP75B2 PE=2 SV=1
	isoform_52251	sp|Q9SBQ9|F3PH_PETHY	55.2	310	132	4	807	1721	203	510	2.4e-91	334.3	Flavonoid 3'-monooxygenase OS=Petunia hybrida GN=CYP75B2 PE=2 SV=1
Glutathione S-transferase (5 genes)	isoform_163637	sp|Q8LE52|DHAR3_ARATH	70.2	218	64	1	188	841	42	258	5.3e-91	332.4	Glutathione S-transferase DHAR3, chloroplastic OS=Arabidopsis thaliana GN=DHAR3 PE=1 SV=1
	isoform_247290	sp|Q9ZW27|GSTU4_ARATH	29.9	144	87	6	424	828	6	144	1.4e-06	52.4	Glutathione S-transferase U4 OS=Arabidopsis thaliana GN=GSTU4 PE=1 SV=1
	isoform_271683	sp|Q9M9F1|GSTUN_ARATH	62.6	107	40	0	114	434	1	107	3.3e-37	153.7	Glutathione S-transferase U23 OS=Arabidopsis thaliana GN=GSTU23 PE=2 SV=1
	isoform_31646	sp|Q9FUS9|GSTUI_ARATH	49.5	216	106	2	164	808	4	217	5.3e-55	212.6	Glutathione S-transferase U18 OS=Arabidopsis thaliana GN=GSTU18 PE=2 SV=1
	isoform_91502	sp|Q9XIF8|GSTUG_ARATH	58.6	111	45	1	348	677	2	112	5.9e-33	139.8	Glutathione S-transferase U16 OS=Arabidopsis thaliana GN=GSTU16 PE=2 SV=1
Glycine-rich protein (5 genes)	isoform_265402	sp|P27484|GRP2_NICSY	68.6	204	49	4	104	676	8	209	8e-79	292	Glycine-rich protein 2 OS=Nicotiana sylvestris GN=GRP-2 PE=2 SV=1
	isoform_29806	sp|P27484|GRP2_NICSY	68.6	204	49	4	106	678	8	209	7.8e-79	292	Glycine-rich protein 2 OS=Nicotiana sylvestris GN=GRP-2 PE=2 SV=1
	isoform_30432	sp|P27484|GRP2_NICSY	68.6	204	49	4	108	680	8	209	7.5e-79	292	Glycine-rich protein 2 OS=Nicotiana sylvestris GN=GRP-2 PE=2 SV=1
	isoform_30885	sp|P27484|GRP2_NICSY	68.6	204	49	4	105	677	8	209	7.3e-79	292	Glycine-rich protein 2 OS=Nicotiana sylvestris GN=GRP-2 PE=2 SV=1
	isoform_33116	sp|Q9SIH2|DOT1_ARATH	41.8	165	77	6	109	600	56	202	2e-21	100.9	Glycine-rich protein DOT1 OS=Arabidopsis thaliana GN=DOT1 PE=2 SV=1
Guanine nucleotide-binding protein subunit beta-like protein (5 genes)	isoform_246139	sp|O24076|GBLP_MEDSA	81.2	272	40	2	6	791	53	323	2.6e-129	459.5	Guanine nucleotide-binding protein subunit beta-like protein OS=Medicago sativa GN=GB1 PE=2 SV=1
	isoform_25599	sp|O24076|GBLP_MEDSA	80.9	324	51	2	248	1189	1	323	1.2e-153	540.8	Guanine nucleotide-binding protein subunit beta-like protein OS=Medicago sativa GN=GB1 PE=2 SV=1
	isoform_27932	sp|P25387|GBLP_CHLRE	57.1	147	59	3	599	1030	157	302	1.4e-36	151.8	Guanine nucleotide-binding protein subunit beta-like protein OS=Chlamydomonas reinhardtii GN=GBLP PE=2 SV=1
	isoform_28072	sp|O24076|GBLP_MEDSA	80.7	322	51	2	99	1034	3	323	1.2e-152	537.3	Guanine nucleotide-binding protein subunit beta-like protein OS=Medicago sativa GN=GB1 PE=2 SV=1
	isoform_111508	sp|P25387|GBLP_CHLRE	79.6	211	41	2	6	635	107	316	1.5e-100	363.6	Guanine nucleotide-binding protein subunit beta-like protein OS=Chlamydomonas reinhardtii GN=GBLP PE=2 SV=1
Heavy metal-associated isoprenylated plant protein (5 genes)	isoform_275564	sp|Q9M8K5|HIP32_ARATH	43.9	173	62	7	439	957	1	138	2e-26	118.2	Heavy metal-associated isoprenylated plant protein 32 OS=Arabidopsis thaliana GN=HIPP32 PE=2 SV=1
	isoform_284480	sp|Q9LTE3|HIP12_ARATH	36	89	53	2	250	516	1	85	1.1e-06	52.8	Heavy metal-associated isoprenylated plant protein 12 OS=Arabidopsis thaliana GN=HIPP12 PE=3 SV=1
	isoform_34051	sp|Q9M8K5|HIP32_ARATH	43.9	173	62	7	239	757	1	138	1.1e-26	118.2	Heavy metal-associated isoprenylated plant protein 32 OS=Arabidopsis thaliana GN=HIPP32 PE=2 SV=1
	isoform_82659	sp|O03982|HIP39_ARATH	33.3	144	82	2	420	821	3	142	6.5e-12	69.7	Heavy metal-associated isoprenylated plant protein 39 OS=Arabidopsis thaliana GN=HIPP39 PE=2 SV=1
	isoform_113738	sp|F4JZL7|HIP33_ARATH	43.2	162	53	6	352	837	20	142	1.8e-24	112.1	Heavy metal-associated isoprenylated plant protein 33 OS=Arabidopsis thaliana GN=HIPP33 PE=2 SV=1
Peroxidase (5 genes)	isoform_268952	sp|Q96520|PER12_ARATH	50.2	319	150	3	64	1014	41	352	3.8e-84	309.7	Peroxidase 12 OS=Arabidopsis thaliana GN=PER12 PE=1 SV=1
	isoform_283659	sp|Q9FJZ9|PER72_ARATH	68.9	302	93	1	210	1115	33	333	2.9e-118	423.3	Peroxidase 72 OS=Arabidopsis thaliana GN=PER72 PE=1 SV=1
	isoform_26863	sp|Q9SB81|PER42_ARATH	75.5	314	77	0	90	1031	17	330	6.8e-143	505	Peroxidase 42 OS=Arabidopsis thaliana GN=PER42 PE=1 SV=2
	isoform_27340	sp|Q9SB81|PER42_ARATH	75.8	314	76	0	144	1085	17	330	1.3e-143	507.3	Peroxidase 42 OS=Arabidopsis thaliana GN=PER42 PE=1 SV=2
	isoform_120611	sp|Q43729|PER57_ARATH	52.8	316	139	2	89	1036	8	313	3.3e-90	330.5	Peroxidase 57 OS=Arabidopsis thaliana GN=PER57 PE=1 SV=1
Probable E3 ubiquitin ligase (5 genes)	isoform_15290	sp|F4JKK0|SUD1_ARATH	38.2	55	32	1	844	1002	78	132	2.3e-06	52	Probable E3 ubiquitin ligase SUD1 OS=Arabidopsis thaliana GN=SUD1 PE=1 SV=1
	isoform_16231	sp|F4JKK0|SUD1_ARATH	40.8	49	27	1	884	1024	84	132	6.5e-06	50.4	Probable E3 ubiquitin ligase SUD1 OS=Arabidopsis thaliana GN=SUD1 PE=1 SV=1
	isoform_17416	sp|F4JKK0|SUD1_ARATH	32.8	119	68	4	538	885	23	132	2.1e-09	62	Probable E3 ubiquitin ligase SUD1 OS=Arabidopsis thaliana GN=SUD1 PE=1 SV=1
	isoform_60623	sp|F4JKK0|SUD1_ARATH	32.8	119	68	4	542	889	23	132	2e-09	62	Probable E3 ubiquitin ligase SUD1 OS=Arabidopsis thaliana GN=SUD1 PE=1 SV=1
	isoform_93719	sp|F4JKK0|SUD1_ARATH	32.8	119	68	4	651	998	23	132	2.3e-09	62	Probable E3 ubiquitin ligase SUD1 OS=Arabidopsis thaliana GN=SUD1 PE=1 SV=1
Probable aldo-keto reductase (5 genes)	isoform_132555	sp|C6TBN2|AKR1_SOYBN	69.6	214	65	0	122	763	10	223	1.7e-83	309.7	Probable aldo-keto reductase 1 OS=Glycine max GN=AKR1 PE=2 SV=1
	isoform_281400	sp|Q7XT99|AKR2_ORYSJ	69.3	348	106	1	82	1122	2	349	5.3e-140	495.4	Probable aldo-keto reductase 2 OS=Oryza sativa subsp. japonica GN=Os04g0338000 PE=2 SV=2
	isoform_25856	sp|Q93ZN2|ALKR4_ARATH	51.6	225	99	3	321	983	79	297	1.1e-53	208.8	Probable aldo-keto reductase 4 OS=Arabidopsis thaliana GN=At1g60710 PE=2 SV=1
	isoform_86575	sp|Q7XT99|AKR2_ORYSJ	70.9	340	98	1	96	1112	10	349	6.3e-141	498.8	Probable aldo-keto reductase 2 OS=Oryza sativa subsp. japonica GN=Os04g0338000 PE=2 SV=2
	isoform_114452	sp|Q7XT99|AKR2_ORYSJ	45.6	294	154	6	268	1146	61	349	1.7e-51	201.4	Probable aldo-keto reductase 2 OS=Oryza sativa subsp. japonica GN=Os04g0338000 PE=2 SV=2
Probable aquaporin (5 genes)	isoform_24599	sp|Q39196|PIP14_ARATH	86.1	288	39	1	106	969	1	287	7.2e-146	515	Probable aquaporin PIP1-4 OS=Arabidopsis thaliana GN=PIP1.4 PE=1 SV=1
	isoform_26904	sp|Q39196|PIP14_ARATH	86.1	288	39	1	103	966	1	287	6.5e-146	515	Probable aquaporin PIP1-4 OS=Arabidopsis thaliana GN=PIP1.4 PE=1 SV=1
	isoform_57104	sp|Q9ZVX8|PIP28_ARATH	84.5	245	38	0	8	742	32	276	1.5e-119	427.2	Probable aquaporin PIP2-8 OS=Arabidopsis thaliana GN=PIP2-8 PE=1 SV=1
	isoform_69911	sp|P24422|TIP2_TOBAC	74.2	233	58	1	160	858	17	247	1.9e-98	357.1	Probable aquaporin TIP-type RB7-18C OS=Nicotiana tabacum PE=2 SV=2
	isoform_87846	sp|Q9M1K3|SIP21_ARATH	42.6	237	135	1	442	1152	1	236	2.9e-53	207.2	Probable aquaporin SIP2-1 OS=Arabidopsis thaliana GN=SIP2-1 PE=2 SV=1
Probable calcium-binding protein (5 genes)	isoform_288559	sp|Q9FYK2|CML25_ARATH	36	164	77	4	70	531	22	167	9.4e-19	91.7	Probable calcium-binding protein CML25 OS=Arabidopsis thaliana GN=CML25 PE=2 SV=1
	isoform_34479	sp|Q8RZB5|CML10_ORYSJ	36.2	185	88	5	69	593	20	184	7.2e-20	95.5	Probable calcium-binding protein CML10 OS=Oryza sativa subsp. japonica GN=CML10 PE=2 SV=1
	isoform_45755	sp|Q8RZB5|CML10_ORYSJ	45.5	165	89	1	134	625	11	175	2.7e-34	144.1	Probable calcium-binding protein CML10 OS=Oryza sativa subsp. japonica GN=CML10 PE=2 SV=1
	isoform_79109	sp|Q9FYK2|CML25_ARATH	34.4	180	90	4	230	739	22	183	7e-19	92.4	Probable calcium-binding protein CML25 OS=Arabidopsis thaliana GN=CML25 PE=2 SV=1
	isoform_122960	sp|Q10LX4|CML27_ORYSJ	53.6	168	72	2	157	642	15	182	7.4e-42	168.7	Probable calcium-binding protein CML27 OS=Oryza sativa subsp. japonica GN=CML27 PE=2 SV=1
Protein EARLY RESPONSIVE TO DEHYDRATION (5 genes)	isoform_263859	sp|Q39096|ERD15_ARATH	44.2	95	40	3	158	406	1	94	2.1e-15	81.3	Protein EARLY RESPONSIVE TO DEHYDRATION 15 OS=Arabidopsis thaliana GN=ERD15 PE=1 SV=1
	isoform_31307	sp|Q39096|ERD15_ARATH	57.4	61	25	1	295	477	1	60	4.7e-14	76.6	Protein EARLY RESPONSIVE TO DEHYDRATION 15 OS=Arabidopsis thaliana GN=ERD15 PE=1 SV=1
	isoform_32421	sp|Q39096|ERD15_ARATH	35.4	178	82	5	147	626	1	163	7.5e-19	92.4	Protein EARLY RESPONSIVE TO DEHYDRATION 15 OS=Arabidopsis thaliana GN=ERD15 PE=1 SV=1
	isoform_32747	sp|Q39096|ERD15_ARATH	35.4	178	82	5	148	627	1	163	7.3e-19	92.4	Protein EARLY RESPONSIVE TO DEHYDRATION 15 OS=Arabidopsis thaliana GN=ERD15 PE=1 SV=1
	isoform_76675	sp|Q39096|ERD15_ARATH	44.2	95	40	3	159	407	1	94	9.8e-16	82.4	Protein EARLY RESPONSIVE TO DEHYDRATION 15 OS=Arabidopsis thaliana GN=ERD15 PE=1 SV=1
Ras-related protein (5 genes)	isoform_243805	sp|P31583|RHN1_NICPL	76.5	200	47	0	226	825	1	200	9e-86	315.1	Ras-related protein RHN1 OS=Nicotiana plumbaginifolia GN=RHN1 PE=2 SV=1
	isoform_246919	sp|P28186|RAE1C_ARATH	86.6	216	29	0	377	1024	1	216	1.5e-104	377.9	Ras-related protein RABE1c OS=Arabidopsis thaliana GN=RABE1C PE=1 SV=1
	isoform_21077	sp|P28186|RAE1C_ARATH	86.6	216	29	0	374	1021	1	216	1.6e-104	377.9	Ras-related protein RABE1c OS=Arabidopsis thaliana GN=RABE1C PE=1 SV=1
	isoform_27499	sp|Q40191|RB11A_LOTJA	80.3	218	43	0	260	913	9	226	1.4e-97	354.4	Ras-related protein Rab11A OS=Lotus japonicus GN=RAB11A PE=2 SV=1
	isoform_97282	sp|P31583|RHN1_NICPL	78	200	44	0	117	716	1	200	1.8e-86	317	Ras-related protein RHN1 OS=Nicotiana plumbaginifolia GN=RHN1 PE=2 SV=1
Serine carboxypeptidase (5 genes)	isoform_15217	sp|P21529|CBP3_HORVU	72.6	412	112	1	351	1586	82	492	1.1e-186	651	Serine carboxypeptidase 3 OS=Hordeum vulgare GN=CBP3 PE=1 SV=2
	isoform_17623	sp|P21529|CBP3_HORVU	67.8	494	141	6	52	1500	6	492	2.2e-197	686.4	Serine carboxypeptidase 3 OS=Hordeum vulgare GN=CBP3 PE=1 SV=2
	isoform_17692	sp|P21529|CBP3_HORVU	67.8	494	141	6	134	1582	6	492	2.2e-197	686.4	Serine carboxypeptidase 3 OS=Hordeum vulgare GN=CBP3 PE=1 SV=2
	isoform_18505	sp|Q93Y09|SCP45_ARATH	59.3	459	177	4	214	1572	4	458	5.8e-158	555.4	Serine carboxypeptidase-like 45 OS=Arabidopsis thaliana GN=SCPL45 PE=2 SV=1
	isoform_101320	sp|P37890|CBP1_ORYSJ	68.8	176	49	1	1603	2112	335	510	3.2e-71	267.7	Serine carboxypeptidase 1 OS=Oryza sativa subsp. japonica GN=CBP1 PE=2 SV=1
Sulfated surface glycoprotein (5 genes)	isoform_276859	sp|P21997|SSGP_VOLCA	57.4	68	23	1	586	401	251	318	2.7e-16	84.3	Sulfated surface glycoprotein 185 OS=Volvox carteri PE=1 SV=1
	isoform_290790	sp|P21997|SSGP_VOLCA	35.9	117	68	3	415	759	214	325	1.2e-10	65.5	Sulfated surface glycoprotein 185 OS=Volvox carteri PE=1 SV=1
	isoform_30271	sp|P21997|SSGP_VOLCA	60	40	16	0	611	492	256	295	5.9e-07	53.1	Sulfated surface glycoprotein 185 OS=Volvox carteri PE=1 SV=1
	isoform_33501	sp|P21997|SSGP_VOLCA	69.6	79	20	3	406	179	239	316	1.7e-30	131	Sulfated surface glycoprotein 185 OS=Volvox carteri PE=1 SV=1
	isoform_45595	sp|P21997|SSGP_VOLCA	72.5	40	11	0	545	426	252	291	1.1e-11	68.9	Sulfated surface glycoprotein 185 OS=Volvox carteri PE=1 SV=1
Toll/interleukin-1 receptor-like protein (5 genes)	isoform_201592	sp|Q9SSN3|TIR_ARATH	35.1	148	85	2	343	786	9	145	2.1e-20	100.1	Toll/interleukin-1 receptor-like protein OS=Arabidopsis thaliana GN=TIR PE=1 SV=1
	isoform_290650	sp|Q9SSN3|TIR_ARATH	27.5	149	88	3	525	959	16	148	2.4e-12	72	Toll/interleukin-1 receptor-like protein OS=Arabidopsis thaliana GN=TIR PE=1 SV=1
	isoform_27871	sp|Q9SSN3|TIR_ARATH	33.3	177	98	4	217	744	9	166	5e-26	116.7	Toll/interleukin-1 receptor-like protein OS=Arabidopsis thaliana GN=TIR PE=1 SV=1
	isoform_79386	sp|Q9SSN3|TIR_ARATH	38.6	70	43	0	211	420	9	78	3.2e-07	55.8	Toll/interleukin-1 receptor-like protein OS=Arabidopsis thaliana GN=TIR PE=1 SV=1
	isoform_116995	sp|Q9SSN3|TIR_ARATH	34.6	156	85	3	217	681	9	148	1.4e-23	108.6	Toll/interleukin-1 receptor-like protein OS=Arabidopsis thaliana GN=TIR PE=1 SV=1
Trans-cinnamate 4-monooxygenase (5 genes)	isoform_164756	sp|P48522|TCMO_CATRO	77.8	424	94	0	86	1357	1	424	4.9e-196	682.2	Trans-cinnamate 4-monooxygenase OS=Catharanthus roseus GN=CYP73A4 PE=2 SV=1
	isoform_17710	sp|P48522|TCMO_CATRO	80.5	502	97	1	87	1589	1	502	1.2e-243	840.1	Trans-cinnamate 4-monooxygenase OS=Catharanthus roseus GN=CYP73A4 PE=2 SV=1
	isoform_33640	sp|Q43240|TCMO_ZINVI	81.8	121	20	2	269	628	383	502	2.1e-52	203.8	Trans-cinnamate 4-monooxygenase OS=Zinnia violacea GN=CYP73A12 PE=2 SV=1
	isoform_46598	sp|P48522|TCMO_CATRO	82.3	288	51	0	3	866	85	372	2.4e-139	493.4	Trans-cinnamate 4-monooxygenase OS=Catharanthus roseus GN=CYP73A4 PE=2 SV=1
	isoform_121807	sp|Q43240|TCMO_ZINVI	39.9	544	266	20	75	1640	1	505	2e-77	288.1	Trans-cinnamate 4-monooxygenase OS=Zinnia violacea GN=CYP73A12 PE=2 SV=1
Vesicle-associated membrane protein (5 genes)	isoform_145235	sp|P47192|VA722_ARATH	76	50	12	0	4330	4479	172	221	2.6e-16	86.3	Vesicle-associated membrane protein 722 OS=Arabidopsis thaliana GN=VAMP722 PE=2 SV=2
	isoform_185654	sp|O48850|VA725_ARATH	74.1	220	57	0	110	769	66	285	7e-95	344.7	Vesicle-associated membrane protein 725 OS=Arabidopsis thaliana GN=VAMP725 PE=2 SV=2
	isoform_283678	sp|O48850|VA725_ARATH	85.7	133	19	0	306	704	66	198	4.5e-65	246.5	Vesicle-associated membrane protein 725 OS=Arabidopsis thaliana GN=VAMP725 PE=2 SV=2
	isoform_23536	sp|O48850|VA725_ARATH	83.2	220	37	0	454	1113	66	285	1.1e-107	388.3	Vesicle-associated membrane protein 725 OS=Arabidopsis thaliana GN=VAMP725 PE=2 SV=2
	isoform_24345	sp|O48850|VA725_ARATH	83.2	220	37	0	454	1113	66	285	1e-107	388.3	Vesicle-associated membrane protein 725 OS=Arabidopsis thaliana GN=VAMP725 PE=2 SV=2
60S acidic ribosomal protein (4 genes)	isoform_187708	sp|P52855|RLA1_MAIZE	72.6	113	27	2	4066	4404	1	109	2.4e-38	159.5	60S acidic ribosomal protein P1 OS=Zea mays GN=RPP1A PE=1 SV=1
	isoform_35917	sp|P41099|RLA2_PARAR	75.9	116	23	3	106	450	1	112	4.7e-41	165.6	60S acidic ribosomal protein P2 OS=Parthenium argentatum PE=3 SV=1
	isoform_64121	sp|P41099|RLA2_PARAR	75.9	116	23	3	213	557	1	112	5.7e-41	165.6	60S acidic ribosomal protein P2 OS=Parthenium argentatum PE=3 SV=1
	isoform_108382	sp|P52855|RLA1_MAIZE	66	103	31	2	250	558	1	99	6.1e-30	129.4	60S acidic ribosomal protein P1 OS=Zea mays GN=RPP1A PE=1 SV=1
AT-hook motif nuclear-localized protein (4 genes)	isoform_253841	sp|O22130|AHL22_ARATH	47.1	208	97	3	561	1145	97	304	2e-41	167.9	AT-hook motif nuclear-localized protein 22 OS=Arabidopsis thaliana GN=AHL22 PE=1 SV=1
	isoform_19774	sp|O23620|AHL23_ARATH	44.9	214	99	6	322	954	32	229	1.5e-33	142.1	AT-hook motif nuclear-localized protein 23 OS=Arabidopsis thaliana GN=AHL23 PE=1 SV=1
	isoform_281188	sp|O49662|AHL24_ARATH	51.5	297	108	7	543	1331	30	324	2.2e-74	277.7	AT-hook motif nuclear-localized protein 24 OS=Arabidopsis thaliana GN=AHL24 PE=2 SV=1
	isoform_27099	sp|Q9LTA2|AHL17_ARATH	32.5	203	107	6	204	755	58	249	1.5e-17	88.6	AT-hook motif nuclear-localized protein 17 OS=Arabidopsis thaliana GN=AHL17 PE=2 SV=1
ATP-dependent Clp protease (4 genes)	isoform_20287	sp|Q9XJ35|CLPR1_ARATH	67.5	329	101	3	285	1268	62	385	9.6e-126	448.4	ATP-dependent Clp protease proteolytic subunit-related protein 1, chloroplastic OS=Arabidopsis thaliana GN=CLPR1 PE=1 SV=1
	isoform_289809	sp|P31542|CLPAB_SOLLC	88.2	912	108	0	398	3133	1	912	0	1539.2	ATP-dependent Clp protease ATP-binding subunit ClpA homolog CD4B, chloroplastic OS=Solanum lycopersicum GN=CD4B PE=3 SV=1
	isoform_57059	sp|P31542|CLPAB_SOLLC	79.8	341	64	4	1319	2332	389	727	2e-143	508.1	ATP-dependent Clp protease ATP-binding subunit ClpA homolog CD4B, chloroplastic OS=Solanum lycopersicum GN=CD4B PE=3 SV=1
	isoform_58829	sp|Q94B60|CLPP4_ARATH	71.2	226	65	0	323	1000	67	292	1.3e-86	317.8	ATP-dependent Clp protease proteolytic subunit 4, chloroplastic OS=Arabidopsis thaliana GN=CLPP4 PE=1 SV=1
Acid phosphatase (4 genes)	isoform_15372	sp|P27061|PPA1_SOLLC	35	254	160	2	933	1682	3	255	7.8e-39	159.8	Acid phosphatase 1 OS=Solanum lycopersicum GN=APS1 PE=2 SV=1
	isoform_289940	sp|P27061|PPA1_SOLLC	58.6	58	24	0	1414	1587	197	254	7.7e-14	76.6	Acid phosphatase 1 OS=Solanum lycopersicum GN=APS1 PE=2 SV=1
	isoform_31141	sp|P27061|PPA1_SOLLC	47	217	101	1	200	850	46	248	4.7e-54	209.5	Acid phosphatase 1 OS=Solanum lycopersicum GN=APS1 PE=2 SV=1
	isoform_32204	sp|P27061|PPA1_SOLLC	47.5	223	103	1	200	868	46	254	1.4e-57	221.1	Acid phosphatase 1 OS=Solanum lycopersicum GN=APS1 PE=2 SV=1
Formin-like protein (4 genes)	isoform_170541	sp|Q6MWG9|FH18_ORYSJ	48.6	72	21	3	143	310	273	344	3.4e-13	73.2	Formin-like protein 18 OS=Oryza sativa subsp. japonica GN=FH18 PE=2 SV=1
	isoform_36274	sp|Q6MWG9|FH18_ORYSJ	48.6	72	21	3	143	310	273	344	3e-13	73.2	Formin-like protein 18 OS=Oryza sativa subsp. japonica GN=FH18 PE=2 SV=1
	isoform_37191	sp|Q84ZL0|FH5_ORYSJ	55.1	138	31	6	325	2	949	1085	2.2e-38	156.4	Formin-like protein 5 OS=Oryza sativa subsp. japonica GN=FH5 PE=2 SV=2
	isoform_37252	sp|Q6MWG9|FH18_ORYSJ	48.6	72	21	3	146	313	273	344	2.4e-13	73.2	Formin-like protein 18 OS=Oryza sativa subsp. japonica GN=FH18 PE=2 SV=1
G-type lectin S-receptor-like serine/threonine-protein kinase (4 genes)	isoform_186086	sp|O81906|B120_ARATH	41.6	125	69	1	3227	3589	696	820	2.4e-20	99.8	G-type lectin S-receptor-like serine/threonine-protein kinase B120 OS=Arabidopsis thaliana GN=B120 PE=2 SV=1
	isoform_231156	sp|Q9LPZ9|SD113_ARATH	50	86	43	0	2796	3053	592	677	2e-17	90.1	G-type lectin S-receptor-like serine/threonine-protein kinase SD1-13 OS=Arabidopsis thaliana GN=SD113 PE=1 SV=2
	isoform_77738	sp|Q9LPZ9|SD113_ARATH	48.1	308	153	3	928	1830	499	806	7.6e-75	279.6	G-type lectin S-receptor-like serine/threonine-protein kinase SD1-13 OS=Arabidopsis thaliana GN=SD113 PE=1 SV=2
	isoform_108168	sp|Q9LPZ9|SD113_ARATH	48.1	308	153	3	728	1630	499	806	4.1e-75	280.4	G-type lectin S-receptor-like serine/threonine-protein kinase SD1-13 OS=Arabidopsis thaliana GN=SD113 PE=1 SV=2
Heat shock protein (4 genes)	isoform_8722	sp|P55737|HS902_ARATH	90.6	700	63	2	236	2335	3	699	0	1269.6	Heat shock protein 90-2 OS=Arabidopsis thaliana GN=HSP90-2 PE=1 SV=1
	isoform_20086	sp|P55737|HS902_ARATH	88.7	514	53	4	5	1546	191	699	5.3e-265	911	Heat shock protein 90-2 OS=Arabidopsis thaliana GN=HSP90-2 PE=1 SV=1
	isoform_23899	sp|P55737|HS902_ARATH	88.7	486	52	2	8	1465	212	694	1.6e-252	869.4	Heat shock protein 90-2 OS=Arabidopsis thaliana GN=HSP90-2 PE=1 SV=1
	isoform_25766	sp|P55737|HS902_ARATH	89.7	409	41	1	8	1234	292	699	7.7e-214	740.7	Heat shock protein 90-2 OS=Arabidopsis thaliana GN=HSP90-2 PE=1 SV=1
Hexokinase (4 genes)	isoform_138518	sp|Q9SEK2|HXK1_TOBAC	70.6	354	104	0	263	1324	3	356	1e-141	503.1	Hexokinase-1 OS=Nicotiana tabacum GN=HXK1 PE=2 SV=1
	isoform_188377	sp|Q9LPS1|HXK3_ARATH	60.5	129	49	2	3685	4071	312	438	7.5e-40	164.5	Hexokinase-3 OS=Arabidopsis thaliana GN=At1g50460 PE=1 SV=1
	isoform_259959	sp|Q9LPS1|HXK3_ARATH	52.1	217	97	3	3644	4294	286	495	4e-54	211.8	Hexokinase-3 OS=Arabidopsis thaliana GN=At1g50460 PE=1 SV=1
	isoform_276348	sp|Q2KNB4|HXK3_ORYSJ	43.4	489	209	10	641	2017	2	452	2.6e-95	347.8	Hexokinase-3 OS=Oryza sativa subsp. japonica GN=HXK3 PE=2 SV=1
Homeobox protein (4 genes)	isoform_7500	sp|P48000|KNAT3_ARATH	73.8	294	72	2	858	1736	129	418	1.9e-120	431.4	Homeobox protein knotted-1-like 3 OS=Arabidopsis thaliana GN=KNAT3 PE=1 SV=1
	isoform_291765	sp|O22300|LET12_SOLLC	59.3	391	133	6	457	1596	46	421	3.3e-125	446.8	Homeobox protein knotted-1-like LET12 OS=Solanum lycopersicum GN=LET12 PE=2 SV=1
	isoform_24286	sp|P46639|KNAT1_ARATH	61	264	99	3	345	1124	129	392	9.4e-93	338.6	Homeobox protein knotted-1-like 1 OS=Arabidopsis thaliana GN=KNAT1 PE=1 SV=1
	isoform_81732	sp|P46639|KNAT1_ARATH	58.6	111	46	0	1093	1425	207	317	1.3e-30	132.5	Homeobox protein knotted-1-like 1 OS=Arabidopsis thaliana GN=KNAT1 PE=1 SV=1
Kinesin-like protein (4 genes)	isoform_247333	sp|B9FMJ3|KN13A_ORYSJ	63.6	602	195	6	938	2686	221	817	4.7e-208	722.6	Kinesin-like protein KIN-13A OS=Oryza sativa subsp. japonica GN=KIN13A PE=1 SV=1
	isoform_276170	sp|B9FMJ3|KN13A_ORYSJ	60.3	822	269	11	457	2772	3	817	3.5e-265	912.5	Kinesin-like protein KIN-13A OS=Oryza sativa subsp. japonica GN=KIN13A PE=1 SV=1
	isoform_278450	sp|O23826|KN5C_TOBAC	57.8	585	246	1	3	1754	204	788	1.4e-182	637.9	Kinesin-like protein KIN-5C OS=Nicotiana tabacum GN=KIN5C PE=1 SV=1
	isoform_283898	sp|Q8W5R5|KN7D_ARATH	70.6	575	139	5	146	1870	92	636	9.1e-217	751.9	Kinesin-like protein KIN-7D, mitochondrial OS=Arabidopsis thaliana GN=KIN7D PE=2 SV=1
Laccase (4 genes)	isoform_269520	sp|O80434|LAC4_ARATH	51.2	324	106	5	676	1569	261	558	5e-88	323.2	Laccase-4 OS=Arabidopsis thaliana GN=IRX12 PE=2 SV=2
	isoform_13359	sp|Q5N9X2|LAC4_ORYSJ	71.5	207	56	2	100	720	13	216	2.3e-89	327.8	Laccase-4 OS=Oryza sativa subsp. japonica GN=LAC4 PE=2 SV=1
	isoform_285822	sp|Q8VZA1|LAC11_ARATH	63.5	315	108	3	734	1672	248	557	1.4e-119	427.9	Laccase-11 OS=Arabidopsis thaliana GN=LAC11 PE=2 SV=1
	isoform_39788	sp|Q941X2|LAC3_ORYSJ	57.9	565	226	4	151	1824	8	567	6.5e-201	698.4	Laccase-3 OS=Oryza sativa subsp. japonica GN=LAC3 PE=2 SV=1
Mediator of RNA polymerase (4 genes)	isoform_250044	sp|Q9FMP0|MD19A_ARATH	54.5	213	85	4	830	1447	12	219	2.6e-64	244.6	Mediator of RNA polymerase II transcription subunit 19a OS=Arabidopsis thaliana GN=MED19A PE=1 SV=1
	isoform_19207	sp|Q9FMP0|MD19A_ARATH	56	141	51	3	1044	1448	80	215	2.3e-42	171.4	Mediator of RNA polymerase II transcription subunit 19a OS=Arabidopsis thaliana GN=MED19A PE=1 SV=1
	isoform_52021	sp|F4I171|MD15A_ARATH	40.5	1203	597	36	379	3846	199	1329	1.7e-205	714.5	Mediator of RNA polymerase II transcription subunit 15a OS=Arabidopsis thaliana GN=MED15A PE=1 SV=1
	isoform_75607	sp|Q7XYY2|MED25_ARATH	34.7	98	63	1	2271	2564	681	777	3e-06	52.4	Mediator of RNA polymerase II transcription subunit 25 OS=Arabidopsis thaliana GN=MED25 PE=1 SV=1
Metallothionein-like protein (4 genes)	isoform_217398	sp|P30564|MT2_RICCO	55.3	85	31	2	104	352	1	80	3.1e-23	106.7	Metallothionein-like protein type 2 OS=Ricinus communis GN=MTI PE=3 SV=1
	isoform_262156	sp|P30564|MT2_RICCO	55.3	85	31	2	29	277	1	80	2.5e-23	106.7	Metallothionein-like protein type 2 OS=Ricinus communis GN=MTI PE=3 SV=1
	isoform_43403	sp|P43398|MT2_TRIRP	56.6	83	30	2	118	366	1	77	2.5e-23	106.7	Metallothionein-like protein 2 OS=Trifolium repens GN=MT1A PE=3 SV=1
	isoform_109573	sp|P30564|MT2_RICCO	46.2	65	28	2	4	192	21	80	6.7e-10	62	Metallothionein-like protein type 2 OS=Ricinus communis GN=MTI PE=3 SV=1
Polyubiquitin (4 genes)	isoform_247289	sp|P0CH04|UBI1P_PETCR	99.7	381	1	0	118	1260	1	381	3.7e-212	735.3	Polyubiquitin OS=Petroselinum crispum GN=PCUBI4-1 PE=2 SV=1
	isoform_28613	sp|Q3E7T8|UBQ14_ARATH	100	304	0	0	107	1018	1	304	4.2e-168	588.6	Polyubiquitin 14 OS=Arabidopsis thaliana GN=UBQ14 PE=2 SV=2
	isoform_68706	sp|Q1EC66|UBQ3_ARATH	41	78	46	0	1049	1282	229	306	1.1e-08	59.7	Polyubiquitin 3 OS=Arabidopsis thaliana GN=UBQ3 PE=2 SV=1
	isoform_120649	sp|Q3E7T8|UBQ14_ARATH	99.7	304	1	0	238	1149	1	304	1.7e-167	586.6	Polyubiquitin 14 OS=Arabidopsis thaliana GN=UBQ14 PE=2 SV=2
Probable galactinol--sucrose galactosyltransferase (4 genes)	isoform_5639	sp|Q9FND9|RFS5_ARATH	71.8	266	69	3	1292	2086	340	600	2.8e-112	404.4	Probable galactinol--sucrose galactosyltransferase 5 OS=Arabidopsis thaliana GN=RFS5 PE=1 SV=1
	isoform_73481	sp|Q8RX87|RFS6_ARATH	44.6	204	73	5	198	746	497	681	7.2e-36	149.4	Probable galactinol--sucrose galactosyltransferase 6 OS=Arabidopsis thaliana GN=RFS6 PE=2 SV=2
	isoform_75002	sp|Q9FND9|RFS5_ARATH	30.7	694	389	26	26	2032	65	691	7.5e-50	196.8	Probable galactinol--sucrose galactosyltransferase 5 OS=Arabidopsis thaliana GN=RFS5 PE=1 SV=1
	isoform_120119	sp|Q9FND9|RFS5_ARATH	48.8	387	189	6	171	1325	329	708	3.9e-93	340.1	Probable galactinol--sucrose galactosyltransferase 5 OS=Arabidopsis thaliana GN=RFS5 PE=1 SV=1
Protein SUPPRESSOR OF npr1-1, CONSTITUTIVE (4 genes)	isoform_135665	sp|O23530|SNC1_ARATH	27	1003	633	38	853	3756	216	1154	3.7e-61	235.7	Protein SUPPRESSOR OF npr1-1, CONSTITUTIVE 1 OS=Arabidopsis thaliana GN=SNC1 PE=1 SV=5
	isoform_152226	sp|O23530|SNC1_ARATH	26.7	982	597	31	313	3084	72	988	1.2e-60	233.8	Protein SUPPRESSOR OF npr1-1, CONSTITUTIVE 1 OS=Arabidopsis thaliana GN=SNC1 PE=1 SV=5
	isoform_189600	sp|O23530|SNC1_ARATH	26	1106	677	37	30	3209	80	1090	1.4e-56	220.3	Protein SUPPRESSOR OF npr1-1, CONSTITUTIVE 1 OS=Arabidopsis thaliana GN=SNC1 PE=1 SV=5
	isoform_126334	sp|O23530|SNC1_ARATH	28.3	1226	722	40	146	3643	5	1133	7.3e-99	360.5	Protein SUPPRESSOR OF npr1-1, CONSTITUTIVE 1 OS=Arabidopsis thaliana GN=SNC1 PE=1 SV=5
Ran-binding protein (4 genes)	isoform_179724	sp|P92985|RBP1C_ARATH	45.9	109	28	1	2707	3033	52	129	1.2e-16	87.4	Ran-binding protein 1 homolog c OS=Arabidopsis thaliana GN=RANBP1C PE=2 SV=1
	isoform_183188	sp|P92985|RBP1C_ARATH	45.9	109	28	1	2962	3288	52	129	1.6e-16	87.4	Ran-binding protein 1 homolog c OS=Arabidopsis thaliana GN=RANBP1C PE=2 SV=1
	isoform_215669	sp|P92985|RBP1C_ARATH	45.9	109	28	1	2436	2762	52	129	1.1e-16	87.4	Ran-binding protein 1 homolog c OS=Arabidopsis thaliana GN=RANBP1C PE=2 SV=1
	isoform_243853	sp|Q9LMK7|RBP1A_ARATH	59.4	234	82	5	245	946	7	227	2.6e-70	263.8	Ran-binding protein 1 homolog a OS=Arabidopsis thaliana GN=RANBP1A PE=1 SV=1
Superoxide dismutase (4 genes)	isoform_29964	sp|O65199|SODCP_VITVI	83	171	29	0	200	712	42	212	3.5e-79	293.1	Superoxide dismutase [Cu-Zn], chloroplastic OS=Vitis vinifera GN=SODCP PE=2 SV=1
	isoform_30984	sp|O65199|SODCP_VITVI	70.3	212	58	1	91	711	1	212	2e-81	300.4	Superoxide dismutase [Cu-Zn], chloroplastic OS=Vitis vinifera GN=SODCP PE=2 SV=1
	isoform_32348	sp|P24707|SODCP_PINSY	100	141	0	0	290	712	1	141	8.8e-79	291.6	Superoxide dismutase [Cu-Zn], chloroplastic (Fragment) OS=Pinus sylvestris GN=SODCP PE=2 SV=1
	isoform_32628	sp|O65199|SODCP_VITVI	70.3	212	58	1	91	711	1	212	1.8e-81	300.4	Superoxide dismutase [Cu-Zn], chloroplastic OS=Vitis vinifera GN=SODCP PE=2 SV=1
Thioredoxin reductase (4 genes)	isoform_244436	sp|Q39243|TRXB1_ARATH	75.3	288	70	1	144	1004	46	333	5.4e-127	452.2	Thioredoxin reductase 1, mitochondrial OS=Arabidopsis thaliana GN=NTR1 PE=1 SV=3
	isoform_27362	sp|Q39242|TRXB2_ARATH	72.7	348	94	1	47	1087	34	381	3.6e-149	525.8	Thioredoxin reductase 2 OS=Arabidopsis thaliana GN=NTR2 PE=2 SV=2
	isoform_43177	sp|Q39243|TRXB1_ARATH	75.8	330	79	1	137	1123	46	375	4.9e-147	518.8	Thioredoxin reductase 1, mitochondrial OS=Arabidopsis thaliana GN=NTR1 PE=1 SV=3
	isoform_86636	sp|Q39243|TRXB1_ARATH	79.1	177	36	1	450	977	197	373	1.8e-78	290.8	Thioredoxin reductase 1, mitochondrial OS=Arabidopsis thaliana GN=NTR1 PE=1 SV=3
Ubiquitin-conjugating enzyme (4 genes)	isoform_28853	sp|Q9LSP7|UBC32_ARATH	55.7	219	92	3	179	835	1	214	5.8e-64	242.7	Ubiquitin-conjugating enzyme E2 32 OS=Arabidopsis thaliana GN=UBC32 PE=2 SV=1
	isoform_31001	sp|P16577|UBC4_WHEAT	81.1	185	33	2	279	830	1	184	4.2e-87	319.3	Ubiquitin-conjugating enzyme E2-23 kDa OS=Triticum aestivum GN=UBC4 PE=1 SV=1
	isoform_33063	sp|P25865|UBC1_ARATH	63.5	63	23	0	408	596	68	130	7.1e-19	92.4	Ubiquitin-conjugating enzyme E2 1 OS=Arabidopsis thaliana GN=UBC1 PE=1 SV=1
	isoform_47286	sp|P35130|UBC2_MEDSA	97.4	152	4	0	286	741	1	152	1.1e-85	314.7	Ubiquitin-conjugating enzyme E2 2 OS=Medicago sativa GN=UBC2 PE=2 SV=1
70 kDa peptidyl-prolyl isomerase (3 genes)	isoform_172447	sp|Q43207|FKB70_WHEAT	76.4	314	71	3	2122	3057	206	518	1.7e-133	475.7	70 kDa peptidyl-prolyl isomerase OS=Triticum aestivum GN=FKBP70 PE=1 SV=1
	isoform_59933	sp|Q43207|FKB70_WHEAT	75.7	560	126	5	129	1784	1	558	6.7e-243	837.8	70 kDa peptidyl-prolyl isomerase OS=Triticum aestivum GN=FKBP70 PE=1 SV=1
	isoform_92790	sp|Q43207|FKB70_WHEAT	75.5	560	127	5	132	1787	1	558	2.1e-242	836.3	70 kDa peptidyl-prolyl isomerase OS=Triticum aestivum GN=FKBP70 PE=1 SV=1
Bidirectional sugar transporter (3 genes)	isoform_70950	sp|Q10LN5|SWT16_ORYSJ	36.6	292	157	8	36	872	1	277	8.9e-38	155.6	Bidirectional sugar transporter SWEET16 OS=Oryza sativa subsp. japonica GN=SWEET16 PE=3 SV=1
	isoform_80278	sp|P0DKJ3|SWT1A_SORBI	68.4	187	59	0	115	675	26	212	7.5e-74	275.4	Bidirectional sugar transporter SWEET1a OS=Sorghum bicolor GN=SWEET1A PE=3 SV=1
	isoform_106822	sp|Q6NQN5|SWET3_ARATH	46.7	199	106	0	60	656	1	199	1.5e-45	181.4	Bidirectional sugar transporter SWEET3 OS=Arabidopsis thaliana GN=SWEET3 PE=1 SV=1
CO (2)-response secreted protease (3 genes)	isoform_257834	sp|Q9LNU1|CRSP_ARATH	44.7	342	180	4	63	1082	428	762	2.5e-78	290.4	CO (2)-response secreted protease OS=Arabidopsis thaliana GN=CRSP PE=2 SV=1
	isoform_263806	sp|Q9LNU1|CRSP_ARATH	39.8	352	183	7	1490	2509	428	762	8.8e-62	236.5	CO (2)-response secreted protease OS=Arabidopsis thaliana GN=CRSP PE=2 SV=1
	isoform_7585	sp|Q9LNU1|CRSP_ARATH	54.7	267	120	1	966	1766	296	561	7.4e-77	286.6	CO (2)-response secreted protease OS=Arabidopsis thaliana GN=CRSP PE=2 SV=1
Cadmium/zinc-transporting ATPase (3 genes)	isoform_253970	sp|Q8H384|HMA3_ORYSJ	34.6	324	164	9	574	1467	374	675	1.6e-33	142.5	Cadmium/zinc-transporting ATPase HMA3 OS=Oryza sativa subsp. japonica GN=HMA3 PE=1 SV=1
	isoform_30179	sp|Q9SZW4|HMA2_ARATH	45.8	72	39	0	107	322	631	702	1.7e-09	61.6	Cadmium/zinc-transporting ATPase HMA2 OS=Arabidopsis thaliana GN=HMA2 PE=2 SV=1
	isoform_61551	sp|A3BF39|HMA2_ORYSJ	50.3	773	359	8	85	2367	10	769	4.6e-209	725.7	Cadmium/zinc-transporting ATPase HMA2 OS=Oryza sativa subsp. japonica GN=HMA2 PE=1 SV=1
Classical arabinogalactan protein (3 genes)	isoform_30988	sp|Q9C5S0|AGP9_ARATH	46.1	165	66	7	190	639	1	157	6.2e-30	129.4	Classical arabinogalactan protein 9 OS=Arabidopsis thaliana GN=AGP9 PE=1 SV=2
	isoform_89840	sp|Q9ZT16|AGP4_ARATH	35.6	132	65	5	167	523	11	135	9.1e-11	65.1	Classical arabinogalactan protein 4 OS=Arabidopsis thaliana GN=AGP4 PE=1 SV=1
	isoform_98406	sp|Q9C5S0|AGP9_ARATH	49.5	91	45	1	199	468	31	121	1.2e-19	95.1	Classical arabinogalactan protein 9 OS=Arabidopsis thaliana GN=AGP9 PE=1 SV=2
F-box protein (3 genes)	isoform_201007	sp|Q9FNK5|FB285_ARATH	56.3	71	31	0	50	262	155	225	8.6e-14	78.2	F-box protein At5g46170 OS=Arabidopsis thaliana GN=At5g46170 PE=2 SV=1
	isoform_24179	sp|Q949S5|P2B11_ARATH	36.3	262	150	5	539	1291	1	256	4e-35	147.1	F-box protein PP2-B11 OS=Arabidopsis thaliana GN=PP2B11 PE=1 SV=1
	isoform_28377	sp|Q8RY82|FB121_ARATH	58	264	108	2	1	786	109	371	3.2e-86	316.6	F-box protein At2g32560 OS=Arabidopsis thaliana GN=At2g32560 PE=2 SV=1
Galactinol--sucrose galactosyltransferase (3 genes)	isoform_48231	sp|Q5VQG4|RFS_ORYSJ	58.5	819	280	16	250	2634	1	783	1.1e-272	937.2	Galactinol--sucrose galactosyltransferase OS=Oryza sativa subsp. japonica GN=RFS PE=1 SV=1
	isoform_61936	sp|Q5VQG4|RFS_ORYSJ	57.7	423	141	8	248	1471	1	400	2.3e-130	464.2	Galactinol--sucrose galactosyltransferase OS=Oryza sativa subsp. japonica GN=RFS PE=1 SV=1
	isoform_97885	sp|Q8VWN6|RFS_PEA	52.9	225	99	5	5	667	577	798	2.1e-61	233.8	Galactinol--sucrose galactosyltransferase OS=Pisum sativum GN=RFS PE=1 SV=1
Glyceraldehyde-3-phosphate dehydrogenase (3 genes)	isoform_223356	sp|P08477|G3PC2_HORVU	37.6	263	84	4	4004	4675	32	253	9.9e-34	144.4	Glyceraldehyde-3-phosphate dehydrogenase 2, cytosolic (Fragment) OS=Hordeum vulgare GN=GAPC PE=2 SV=1
	isoform_28617	sp|Q39769|G3PC_GINBI	91.1	326	29	0	2	979	14	339	1.3e-172	603.6	Glyceraldehyde-3-phosphate dehydrogenase, cytosolic OS=Ginkgo biloba PE=2 SV=1
	isoform_43562	sp|Q39769|G3PC_GINBI	91.1	326	29	0	3	980	14	339	1.2e-172	603.6	Glyceraldehyde-3-phosphate dehydrogenase, cytosolic OS=Ginkgo biloba PE=2 SV=1
Heat shock 70 kDa protein (3 genes)	isoform_151409	sp|Q9STW6|HSP7F_ARATH	87.4	412	48	2	614	1837	306	717	4.1e-201	700.3	Heat shock 70 kDa protein 6, chloroplastic OS=Arabidopsis thaliana GN=HSP70-6 PE=1 SV=1
	isoform_75680	sp|Q9STW6|HSP7F_ARATH	42.1	447	211	13	5	1282	299	718	4.8e-55	213.4	Heat shock 70 kDa protein 6, chloroplastic OS=Arabidopsis thaliana GN=HSP70-6 PE=1 SV=1
	isoform_113403	sp|P11143|HSP70_MAIZE	50	160	66	3	23	487	495	645	6.7e-31	132.1	Heat shock 70 kDa protein OS=Zea mays GN=HSP70 PE=3 SV=2
Immune-associated nucleotide-binding protein (3 genes)	isoform_19621	sp|F4HT21|IAN9_ARATH	53.4	343	148	5	476	1486	6	342	1.6e-91	334.7	Immune-associated nucleotide-binding protein 9 OS=Arabidopsis thaliana GN=IAN9 PE=2 SV=1
	isoform_21339	sp|F4HT21|IAN9_ARATH	53.4	343	148	5	458	1468	6	342	1.5e-91	334.7	Immune-associated nucleotide-binding protein 9 OS=Arabidopsis thaliana GN=IAN9 PE=2 SV=1
	isoform_45283	sp|F4HT21|IAN9_ARATH	53.4	343	148	5	584	1594	6	342	1.6e-91	334.7	Immune-associated nucleotide-binding protein 9 OS=Arabidopsis thaliana GN=IAN9 PE=2 SV=1
Leucine-rich repeat extensin-like protein (3 genes)	isoform_172731	sp|Q9T0K5|LRX3_ARATH	57.4	223	62	9	5848	6426	424	643	2.3e-72	273.1	Leucine-rich repeat extensin-like protein 3 OS=Arabidopsis thaliana GN=LRX3 PE=1 SV=1
	isoform_109327	sp|Q9T0K5|LRX3_ARATH	52.9	102	42	2	290	3	422	523	9.1e-26	115.5	Leucine-rich repeat extensin-like protein 3 OS=Arabidopsis thaliana GN=LRX3 PE=1 SV=1
	isoform_118791	sp|Q9T0K5|LRX3_ARATH	57.4	408	104	20	1537	2622	338	721	4.5e-124	443.7	Leucine-rich repeat extensin-like protein 3 OS=Arabidopsis thaliana GN=LRX3 PE=1 SV=1
Myrosinase-binding protein (3 genes)	isoform_245509	sp|Q9M5W9|JAL6L_ARATH	29.6	307	174	13	602	1477	9	288	2.8e-29	127.9	Myrosinase-binding protein 2 OS=Arabidopsis thaliana GN=MBP2 PE=2 SV=1
	isoform_279913	sp|Q9M5W9|JAL6L_ARATH	51.9	54	25	1	432	593	291	343	1.7e-07	55.1	Myrosinase-binding protein 2 OS=Arabidopsis thaliana GN=MBP2 PE=2 SV=1
	isoform_103652	sp|Q9M5W9|JAL6L_ARATH	29.6	307	174	13	786	1661	9	288	6.9e-29	126.7	Myrosinase-binding protein 2 OS=Arabidopsis thaliana GN=MBP2 PE=2 SV=1
Nucleolin (3 genes)	isoform_243643	sp|Q7XTT4|NUCL2_ORYSJ	44.1	390	164	14	751	1782	306	687	8.2e-70	263.1	Nucleolin 2 OS=Oryza sativa subsp. japonica GN=Os04g0620700 PE=2 SV=2
	isoform_52971	sp|Q7XTT4|NUCL2_ORYSJ	48.4	283	129	8	2417	3226	428	706	3.3e-62	238.4	Nucleolin 2 OS=Oryza sativa subsp. japonica GN=Os04g0620700 PE=2 SV=2
	isoform_111404	sp|Q7XTT4|NUCL2_ORYSJ	36.9	84	51	2	668	916	434	516	8.3e-08	56.6	Nucleolin 2 OS=Oryza sativa subsp. japonica GN=Os04g0620700 PE=2 SV=2
Pathogenesis-related protein (3 genes)	isoform_233277	sp|P81295|PRR3_JUNAS	40.6	224	102	8	912	1532	15	224	4.6e-40	165.2	Pathogenesis-related protein OS=Juniperus ashei PE=1 SV=1
	isoform_263857	sp|P29063|PR4B_TOBAC	63.7	135	49	0	83	487	11	145	3.1e-52	202.6	Pathogenesis-related protein PR-4B OS=Nicotiana tabacum PE=2 SV=1
	isoform_118755	sp|P32045|PRP2_SOLLC	62.2	90	34	0	59	328	1	90	2.4e-30	131	Pathogenesis-related protein P2 OS=Solanum lycopersicum PE=2 SV=1
Peptidyl-prolyl cis-trans isomerase (3 genes)	isoform_30913	sp|Q9LEK8|PIN1_DIGLA	37.2	113	55	2	369	659	6	118	7.2e-10	62.8	Peptidyl-prolyl cis-trans isomerase Pin1 OS=Digitalis lanata GN=PARV12.8 PE=1 SV=1
	isoform_39130	sp|Q8RWY7|CYP95_ARATH	40.5	755	358	22	214	2445	1	675	1.1e-107	389	Peptidyl-prolyl cis-trans isomerase CYP95 OS=Arabidopsis thaliana GN=CYP95 PE=1 SV=2
	isoform_121671	sp|Q9FJX0|PPIL2_ARATH	40.8	483	240	11	258	1655	2	455	5e-74	276.9	Peptidyl-prolyl cis-trans isomerase CYP65 OS=Arabidopsis thaliana GN=CYP65 PE=2 SV=1
Probable E3 ubiquitin-protein ligase (3 genes)	isoform_7813	sp|Q84RR2|ARI2_ARATH	58.4	368	125	6	1061	2146	242	587	3.4e-122	437.2	Probable E3 ubiquitin-protein ligase ARI2 OS=Arabidopsis thaliana GN=ARI2 PE=2 SV=1
	isoform_55483	sp|O22197|RHC1A_ARATH	27.5	287	159	13	146	919	8	274	3e-13	74.3	Probable E3 ubiquitin-protein ligase RHC1A OS=Arabidopsis thaliana GN=RHC1A PE=2 SV=1
	isoform_101721	sp|Q84RR2|ARI2_ARATH	58.1	597	201	9	276	1991	15	587	8.6e-198	688.3	Probable E3 ubiquitin-protein ligase ARI2 OS=Arabidopsis thaliana GN=ARI2 PE=2 SV=1
Probable mannitol dehydrogenase (3 genes)	isoform_281234	sp|O82515|MTDH_MEDSA	49.7	151	76	0	105	557	146	296	1.8e-33	141.7	Probable mannitol dehydrogenase OS=Medicago sativa GN=CAD1 PE=1 SV=1
	isoform_34808	sp|O82515|MTDH_MEDSA	68.8	176	55	0	142	669	182	357	2.7e-64	243	Probable mannitol dehydrogenase OS=Medicago sativa GN=CAD1 PE=1 SV=1
	isoform_58396	sp|Q9ZRF1|MTDH_FRAAN	61.1	293	114	0	26	904	3	295	1.9e-108	390.6	Probable mannitol dehydrogenase OS=Fragaria ananassa GN=CAD PE=2 SV=1
Probable receptor-like protein kinase (3 genes)	isoform_150155	sp|O80623|Y2393_ARATH	56.4	179	77	1	3872	4408	531	708	6e-56	218	Probable receptor-like protein kinase At2g39360 OS=Arabidopsis thaliana GN=At2g39360 PE=2 SV=1
	isoform_223348	sp|O80623|Y2393_ARATH	60	55	21	1	4110	4274	655	708	3.1e-12	72.8	Probable receptor-like protein kinase At2g39360 OS=Arabidopsis thaliana GN=At2g39360 PE=2 SV=1
	isoform_70356	sp|O04086|Y1105_ARATH	46	605	294	14	35	1792	20	610	1e-139	495	Probable receptor-like protein kinase At1g11050 OS=Arabidopsis thaliana GN=At1g11050 PE=2 SV=1
Protein EDS1 (3 genes)	isoform_239031	sp|Q9SU71|EDSBC_ARATH	37.7	191	97	5	4478	5026	360	536	3.7e-27	122.5	Protein EDS1B OS=Arabidopsis thaliana GN=EDS1B PE=1 SV=1
	isoform_32023	sp|Q9SU71|EDSBC_ARATH	41.5	130	71	3	115	495	373	500	1.6e-19	94.7	Protein EDS1B OS=Arabidopsis thaliana GN=EDS1B PE=1 SV=1
	isoform_70084	sp|Q9SU72|EDS1C_ARATH	39.8	128	70	2	252	620	100	225	8.4e-18	90.1	Protein EDS1 OS=Arabidopsis thaliana GN=EDS1 PE=1 SV=1
RING-H2 finger protein (3 genes)	isoform_269580	sp|Q5EAE9|ATL43_ARATH	45.1	71	38	1	465	677	117	186	3.7e-10	64.3	RING-H2 finger protein ATL43 OS=Arabidopsis thaliana GN=ATL43 PE=2 SV=2
	isoform_273390	sp|Q9XF63|ATL3_ARATH	39.8	83	50	0	298	546	98	180	8.4e-14	76.6	RING-H2 finger protein ATL3 OS=Arabidopsis thaliana GN=ATL3 PE=2 SV=1
	isoform_100531	sp|Q9XF63|ATL3_ARATH	33.5	316	139	9	176	1009	20	302	3.2e-39	160.6	RING-H2 finger protein ATL3 OS=Arabidopsis thaliana GN=ATL3 PE=2 SV=1
Retrovirus-related Pol polyprotein from transposon (3 genes)	isoform_173634	sp|P10978|POLX_TOBAC	30.5	403	225	11	2780	3949	200	560	3.5e-40	165.6	Retrovirus-related Pol polyprotein from transposon TNT 1-94 OS=Nicotiana tabacum PE=2 SV=1
	isoform_205766	sp|P10978|POLX_TOBAC	63.3	120	44	0	84	443	1072	1191	6.2e-40	164.9	Retrovirus-related Pol polyprotein from transposon TNT 1-94 OS=Nicotiana tabacum PE=2 SV=1
	isoform_231534	sp|P10978|POLX_TOBAC	37.1	175	107	3	3441	2923	873	1046	4.5e-24	112.1	Retrovirus-related Pol polyprotein from transposon TNT 1-94 OS=Nicotiana tabacum PE=2 SV=1
S-adenosylmethionine decarboxylase proenzyme (3 genes)	isoform_20483	sp|Q9AXE3|DCAM_DAUCA	61	356	134	2	619	1680	5	357	3.5e-120	429.9	S-adenosylmethionine decarboxylase proenzyme OS=Daucus carota GN=SAMDC PE=2 SV=1
	isoform_24427	sp|Q9AXE3|DCAM_DAUCA	60.5	311	118	2	63	989	50	357	2.9e-102	370.2	S-adenosylmethionine decarboxylase proenzyme OS=Daucus carota GN=SAMDC PE=2 SV=1
	isoform_86115	sp|Q9AXE3|DCAM_DAUCA	60.5	357	136	2	625	1689	5	358	1.4e-118	424.9	S-adenosylmethionine decarboxylase proenzyme OS=Daucus carota GN=SAMDC PE=2 SV=1
Serine/threonine-protein phosphatase (3 genes)	isoform_21312	sp|O82733|PP17_ARATH	47	185	93	2	259	807	33	214	4.3e-38	157.1	Serine/threonine-protein phosphatase PP1 isozyme 7 OS=Arabidopsis thaliana GN=TOPP7 PE=2 SV=3
	isoform_117682	sp|Q9XGH7|PP2A_TOBAC	85.2	311	18	1	168	1016	2	312	2e-155	547	Serine/threonine-protein phosphatase PP2A catalytic subunit OS=Nicotiana tabacum PE=2 SV=1
	isoform_281409	sp|Q07098|PP2A2_ARATH	90.8	306	28	0	288	1205	1	306	7.6e-172	601.7	Serine/threonine-protein phosphatase PP2A-2 catalytic subunit OS=Arabidopsis thaliana GN=PP2A2 PE=1 SV=1
Stem-specific protein (3 genes)	isoform_28599	sp|P24805|TSJT1_TOBAC	42.6	148	83	1	163	600	1	148	4.6e-29	126.7	Stem-specific protein TSJT1 OS=Nicotiana tabacum GN=TSJT1 PE=2 SV=1
	isoform_31156	sp|P24805|TSJT1_TOBAC	41.9	148	84	1	177	614	1	148	3.4e-28	123.6	Stem-specific protein TSJT1 OS=Nicotiana tabacum GN=TSJT1 PE=2 SV=1
	isoform_45487	sp|P24805|TSJT1_TOBAC	42.6	148	83	1	159	596	1	148	5e-29	126.7	Stem-specific protein TSJT1 OS=Nicotiana tabacum GN=TSJT1 PE=2 SV=1
Tricin synthase (3 genes)	isoform_256491	sp|Q9XGP7|OMT15_ORYSJ	46.2	225	113	4	213	872	29	250	1.7e-46	184.5	Tricin synthase 1 OS=Oryza sativa subsp. japonica GN=ROMT-15 PE=1 SV=1
	isoform_12866	sp|Q9XGP7|OMT15_ORYSJ	59.2	49	20	0	446	592	61	109	1.4e-09	62.8	Tricin synthase 1 OS=Oryza sativa subsp. japonica GN=ROMT-15 PE=1 SV=1
	isoform_52720	sp|Q9XGP7|OMT15_ORYSJ	51.5	171	77	3	186	683	29	198	3.7e-40	163.3	Tricin synthase 1 OS=Oryza sativa subsp. japonica GN=ROMT-15 PE=1 SV=1
U-box domain-containing protein (3 genes)	isoform_247646	sp|Q9SNC6|PUB13_ARATH	61.3	626	232	6	236	2098	10	630	3.9e-205	712.6	U-box domain-containing protein 13 OS=Arabidopsis thaliana GN=PUB13 PE=1 SV=1
	isoform_20583	sp|Q9SW11|PUB35_ARATH	37.3	118	73	1	271	621	18	135	3.9e-18	90.9	U-box domain-containing protein 35 OS=Arabidopsis thaliana GN=PUB35 PE=1 SV=2
	isoform_98614	sp|Q9SW11|PUB35_ARATH	44.4	498	262	6	363	1832	342	832	1.3e-113	408.3	U-box domain-containing protein 35 OS=Arabidopsis thaliana GN=PUB35 PE=1 SV=2
UBP1-associated protein (3 genes)	isoform_250723	sp|Q9LES2|UBA2A_ARATH	40.7	457	200	13	127	1395	50	469	1.8e-80	298.1	UBP1-associated protein 2A OS=Arabidopsis thaliana GN=UBA2A PE=1 SV=1
	isoform_49888	sp|Q9LKA4|UBA2C_ARATH	38	374	198	14	54	1109	5	366	1.4e-53	208.4	UBP1-associated protein 2C OS=Arabidopsis thaliana GN=UBA2C PE=2 SV=1
	isoform_86263	sp|O80678|UBA2B_ARATH	45.9	220	98	5	559	1164	130	346	1.4e-43	176.4	UBP1-associated protein 2B OS=Arabidopsis thaliana GN=UBA2B PE=2 SV=1
Vegetative cell wall protein (3 genes)	isoform_251300	sp|Q9FPQ6|GP1_CHLRE	38.1	202	99	9	977	393	198	380	2e-19	95.9	Vegetative cell wall protein gp1 OS=Chlamydomonas reinhardtii GN=GP1 PE=1 SV=1
	isoform_54864	sp|Q9FPQ6|GP1_CHLRE	44.4	126	52	8	585	917	152	274	1.1e-16	85.5	Vegetative cell wall protein gp1 OS=Chlamydomonas reinhardtii GN=GP1 PE=1 SV=1
	isoform_93988	sp|Q9FPQ6|GP1_CHLRE	48	100	43	7	629	910	114	210	3e-13	73.9	Vegetative cell wall protein gp1 OS=Chlamydomonas reinhardtii GN=GP1 PE=1 SV=1
2-alkenal reductase (2 genes)	isoform_279201	sp|Q9SLN8|DBR_TOBAC	63.8	340	122	1	116	1132	4	343	2.5e-124	443.4	2-alkenal reductase (NADP (+)-dependent) OS=Nicotiana tabacum GN=DBR PE=1 SV=1
	isoform_110597	sp|Q9SLN8|DBR_TOBAC	65.8	295	101	0	85	969	4	298	2.7e-109	392.9	2-alkenal reductase (NADP (+)-dependent) OS=Nicotiana tabacum GN=DBR PE=1 SV=1
2-hydroxyacyl-CoA lyase (2 genes)	isoform_252036	sp|Q9LF46|HACL_ARATH	65.5	371	121	3	97	1206	1	365	1.7e-138	491.1	2-hydroxyacyl-CoA lyase OS=Arabidopsis thaliana GN=HACL PE=1 SV=1
	isoform_12639	sp|Q9LF46|HACL_ARATH	70.8	578	162	3	97	1827	1	572	7.3e-240	827.8	2-hydroxyacyl-CoA lyase OS=Arabidopsis thaliana GN=HACL PE=1 SV=1
2-methylene-furan-3-one reductase (2 genes)	isoform_264374	sp|K4BW79|ENOX_SOLLC	53.2	308	142	2	95	1015	81	387	4.2e-88	322.8	2-methylene-furan-3-one reductase OS=Solanum lycopersicum GN=EO PE=1 SV=1
	isoform_81608	sp|K4BW79|ENOX_SOLLC	32.2	199	117	6	102	665	56	247	4.9e-11	67	2-methylene-furan-3-one reductase OS=Solanum lycopersicum GN=EO PE=1 SV=1
26S proteasome regulatory subunit (2 genes)	isoform_244950	sp|O23894|PRS6A_BRACM	80.7	249	48	0	617	1363	176	424	5.5e-107	386	26S proteasome regulatory subunit 6A homolog OS=Brassica campestris GN=TBP1 PE=2 SV=1
	isoform_99452	sp|P54778|PRS6B_SOLTU	29.9	244	131	9	1758	2405	125	356	1.6e-11	70.1	26S proteasome regulatory subunit 6B homolog OS=Solanum tuberosum PE=2 SV=1
3-ketoacyl-CoA thiolase (2 genes)	isoform_19084	sp|Q56WD9|THIK2_ARATH	77.4	464	97	2	168	1544	1	461	3.1e-204	709.1	3-ketoacyl-CoA thiolase 2, peroxisomal OS=Arabidopsis thaliana GN=PED1 PE=1 SV=2
	isoform_91030	sp|Q56WD9|THIK2_ARATH	77	453	99	1	22	1380	14	461	8.5e-200	694.1	3-ketoacyl-CoA thiolase 2, peroxisomal OS=Arabidopsis thaliana GN=PED1 PE=1 SV=2
6-phosphogluconate dehydrogenase (2 genes)	isoform_287579	sp|Q94KU1|6PGD1_SPIOL	84.4	480	71	3	46	1476	5	483	9.6e-236	813.9	6-phosphogluconate dehydrogenase, decarboxylating 1 OS=Spinacia oleracea GN=pgdC PE=1 SV=1
	isoform_43793	sp|Q94KU1|6PGD1_SPIOL	84.4	480	71	3	355	1785	5	483	1e-235	813.9	6-phosphogluconate dehydrogenase, decarboxylating 1 OS=Spinacia oleracea GN=pgdC PE=1 SV=1
AAA-ATPase (2 genes)	isoform_253445	sp|F4IJ77|AATP4_ARATH	41.2	68	37	2	1456	1659	343	407	1.3e-07	56.2	AAA-ATPase At2g46620 OS=Arabidopsis thaliana GN=At2g46620 PE=2 SV=1
	isoform_283244	sp|Q9LJJ7|AATP9_ARATH	49.1	481	220	8	167	1591	3	464	2e-125	447.2	AAA-ATPase At3g28580 OS=Arabidopsis thaliana GN=At3g28580 PE=2 SV=1
ACT domain-containing protein (2 genes)	isoform_270142	sp|Q9LZ23|ACR12_ARATH	71	214	62	0	378	1019	88	301	7.4e-86	315.5	ACT domain-containing protein ACR12 OS=Arabidopsis thaliana GN=ACR12 PE=2 SV=1
	isoform_101142	sp|Q8LJW3|ACR4_ARATH	56.6	449	186	4	129	1457	6	451	1e-138	491.5	ACT domain-containing protein ACR4 OS=Arabidopsis thaliana GN=ACR4 PE=2 SV=1
ALA-interacting subunit (2 genes)	isoform_21310	sp|Q9SLK2|ALIS3_ARATH	62.1	203	73	2	399	1004	1	200	5.2e-68	256.5	ALA-interacting subunit 3 OS=Arabidopsis thaliana GN=ALIS3 PE=1 SV=1
	isoform_25427	sp|Q9SLK2|ALIS3_ARATH	67.4	353	110	3	201	1256	1	349	1.1e-138	491.1	ALA-interacting subunit 3 OS=Arabidopsis thaliana GN=ALIS3 PE=1 SV=1
ATP synthase subunit (2 genes)	isoform_10652	sp|P17614|ATPBM_NICPL	76.1	306	65	4	490	1398	97	397	1.1e-116	418.7	ATP synthase subunit beta, mitochondrial OS=Nicotiana plumbaginifolia GN=ATPB PE=1 SV=1
	isoform_41594	sp|P37399|ATPBM_DAUCA	69.5	367	105	3	364	1452	56	419	1.9e-128	457.6	ATP synthase subunit beta, mitochondrial OS=Daucus carota GN=ATPB PE=3 SV=1
ATP-dependent zinc metalloprotease (2 genes)	isoform_288345	sp|Q0DHL4|FTSH8_ORYSJ	80.9	512	97	1	5	1537	305	816	1e-242	837	ATP-dependent zinc metalloprotease FTSH 8, mitochondrial OS=Oryza sativa subsp. japonica GN=FTSH8 PE=3 SV=1
	isoform_101929	sp|Q9SAJ3|FTSHC_ARATH	32.5	123	73	2	631	999	147	259	1.1e-17	88.6	ATP-dependent zinc metalloprotease FTSH 12, chloroplastic OS=Arabidopsis thaliana GN=FTSH12 PE=2 SV=2
Abietadienol/abietadienal oxidase (2 genes)	isoform_272985	sp|Q50EK6|C72B1_PINTA	61.7	444	168	1	14	1345	39	480	2.2e-166	583.2	Abietadienol/abietadienal oxidase OS=Pinus taeda GN=CYP720B1 PE=1 SV=1
	isoform_288273	sp|Q50EK6|C72B1_PINTA	57.3	239	95	1	52	747	1	239	8.2e-78	288.1	Abietadienol/abietadienal oxidase OS=Pinus taeda GN=CYP720B1 PE=1 SV=1
Agmatine coumaroyltransferase (2 genes)	isoform_22469	sp|Q9FNP9|AGCT_ARATH	25.3	471	301	12	102	1469	1	435	1.1e-33	142.5	Agmatine coumaroyltransferase OS=Arabidopsis thaliana GN=ACT PE=1 SV=1
	isoform_68232	sp|Q9FNP9|AGCT_ARATH	25.3	471	301	12	8	1375	1	435	4.4e-34	143.7	Agmatine coumaroyltransferase OS=Arabidopsis thaliana GN=ACT PE=1 SV=1
Beta-galactosidase (2 genes)	isoform_210751	sp|Q9SCV9|BGAL3_ARATH	64.6	837	285	9	301	2796	16	846	0	1162.1	Beta-galactosidase 3 OS=Arabidopsis thaliana GN=BGAL3 PE=2 SV=1
	isoform_102975	sp|Q0INM3|BGA15_ORYSJ	65.1	518	179	2	573	2126	145	660	2.9e-207	719.9	Beta-galactosidase 15 OS=Oryza sativa subsp. japonica GN=Os12g0429200 PE=2 SV=1
Bifunctional dTDP-4-dehydrorhamnose 3,5-epimerase/dTDP-4-dehydrorhamnose reductase (2 genes)	isoform_25760	sp|Q9LQ04|RMLCD_ARATH	82.1	296	53	0	116	1003	1	296	1.7e-144	510.4	Bifunctional dTDP-4-dehydrorhamnose 3,5-epimerase/dTDP-4-dehydrorhamnose reductase OS=Arabidopsis thaliana GN=NRS/ER PE=1 SV=1
	isoform_27117	sp|Q9LQ04|RMLCD_ARATH	82.1	296	53	0	114	1001	1	296	1.6e-144	510.4	Bifunctional dTDP-4-dehydrorhamnose 3,5-epimerase/dTDP-4-dehydrorhamnose reductase OS=Arabidopsis thaliana GN=NRS/ER PE=1 SV=1
Blue copper protein (2 genes)	isoform_44567	sp|Q07488|BCB1_ARATH	38	184	102	4	222	758	20	196	1.4e-26	118.2	Blue copper protein OS=Arabidopsis thaliana GN=BCB PE=1 SV=2
	isoform_108764	sp|Q07488|BCB1_ARATH	37.5	144	79	3	1249	1665	59	196	3.9e-18	90.9	Blue copper protein OS=Arabidopsis thaliana GN=BCB PE=1 SV=2
CBL-interacting protein kinase (2 genes)	isoform_15709	sp|Q9LWM4|CIPK5_ORYSJ	62.2	320	101	5	807	1718	124	439	3.9e-107	386.7	CBL-interacting protein kinase 5 OS=Oryza sativa subsp. japonica GN=CIPK5 PE=2 SV=1
	isoform_287122	sp|Q9LWM4|CIPK5_ORYSJ	64.6	443	137	5	19	1299	1	439	2.4e-160	563.1	CBL-interacting protein kinase 5 OS=Oryza sativa subsp. japonica GN=CIPK5 PE=2 SV=1
CBL-interacting serine/threonine-protein kinase (2 genes)	isoform_12067	sp|Q93VD3|CIPKN_ARATH	78.4	431	87	3	619	1896	25	454	1.6e-197	687.2	CBL-interacting serine/threonine-protein kinase 23 OS=Arabidopsis thaliana GN=CIPK23 PE=1 SV=1
	isoform_17594	sp|Q93VD3|CIPKN_ARATH	57.1	140	55	3	682	1098	120	255	6.8e-37	153.3	CBL-interacting serine/threonine-protein kinase 23 OS=Arabidopsis thaliana GN=CIPK23 PE=1 SV=1
CBS domain-containing protein (2 genes)	isoform_246282	sp|Q9LEV3|CBSX3_ARATH	74.3	206	52	1	148	762	1	206	6.3e-84	308.5	CBS domain-containing protein CBSX3, mitochondrial OS=Arabidopsis thaliana GN=CBSX3 PE=1 SV=1
	isoform_109275	sp|Q9LEV3|CBSX3_ARATH	64	114	40	1	213	551	1	114	1e-36	152.5	CBS domain-containing protein CBSX3, mitochondrial OS=Arabidopsis thaliana GN=CBSX3 PE=1 SV=1
CSC1-like protein (2 genes)	isoform_148093	sp|Q8GUH7|CSCLC_ARATH	48	298	152	2	154	1044	1	296	8.6e-81	299.7	CSC1-like protein HYP1 OS=Arabidopsis thaliana GN=HYP1 PE=2 SV=1
	isoform_210933	sp|Q9FVQ5|CSCL1_ARATH	68.1	608	194	0	114	1937	1	608	4.2e-252	869.8	CSC1-like protein At1g32090 OS=Arabidopsis thaliana GN=At1g32090 PE=1 SV=1
Caffeic acid 3-O-methyltransferase (2 genes)	isoform_27296	sp|P28002|COMT1_MEDSA	39.5	357	207	7	103	1167	14	363	5.8e-62	236.1	Caffeic acid 3-O-methyltransferase OS=Medicago sativa PE=1 SV=1
	isoform_98549	sp|P28002|COMT1_MEDSA	39.5	357	207	7	102	1166	14	363	9e-62	235.3	Caffeic acid 3-O-methyltransferase OS=Medicago sativa PE=1 SV=1
Cation/H (+) antiporter (2 genes)	isoform_143300	sp|Q9LUN4|CHX19_ARATH	61	439	133	2	2302	3618	65	465	5.9e-144	510.4	Cation/H (+) antiporter 19 OS=Arabidopsis thaliana GN=CHX19 PE=2 SV=1
	isoform_132473	sp|Q9LUN4|CHX19_ARATH	69.1	337	104	0	2289	3299	65	401	2.3e-127	455.3	Cation/H (+) antiporter 19 OS=Arabidopsis thaliana GN=CHX19 PE=2 SV=1
Cinnamoyl-CoA reductase (2 genes)	isoform_154928	sp|Q9S9N9|CCR1_ARATH	73.9	119	31	0	3126	3482	158	276	1.3e-47	190.3	Cinnamoyl-CoA reductase 1 OS=Arabidopsis thaliana GN=CCR1 PE=1 SV=1
	isoform_200729	sp|Q0JKZ0|SNL6_ORYSJ	54.5	187	79	5	445	993	147	331	1.4e-50	198.4	Cinnamoyl-CoA reductase-like SNL6 OS=Oryza sativa subsp. japonica GN=SNL6 PE=3 SV=1
Coatomer subunit (2 genes)	isoform_4736	sp|Q9SV21|COPB1_ARATH	79.1	890	184	2	417	3083	58	946	0	1409.8	Coatomer subunit beta-1 OS=Arabidopsis thaliana GN=At4g31480 PE=3 SV=2
	isoform_6161	sp|Q9SV21|COPB1_ARATH	79.6	328	67	0	81	1064	114	441	3.9e-148	523.5	Coatomer subunit beta-1 OS=Arabidopsis thaliana GN=At4g31480 PE=3 SV=2
Cold shock protein (2 genes)	isoform_35370	sp|Q41188|CSP2_ARATH	70.3	37	10	1	4	114	157	192	2.6e-08	57	Cold shock protein 2 OS=Arabidopsis thaliana GN=CSP2 PE=1 SV=1
	isoform_82583	sp|Q41188|CSP2_ARATH	58.7	189	38	3	98	544	10	198	6.6e-58	222.2	Cold shock protein 2 OS=Arabidopsis thaliana GN=CSP2 PE=1 SV=1
Cullin (2 genes)	isoform_159539	sp|Q94AH6|CUL1_ARATH	59.7	233	83	3	407	1072	202	434	3.8e-69	262.3	Cullin-1 OS=Arabidopsis thaliana GN=CUL1 PE=1 SV=1
	isoform_74517	sp|Q9C9L0|CUL3B_ARATH	60.5	86	33	1	3	260	644	728	4.1e-20	95.9	Cullin-3B OS=Arabidopsis thaliana GN=CUL3B PE=1 SV=1
Cyclin (2 genes)	isoform_201887	sp|Q2QQS5|CCT14_ORYSJ	54.4	169	77	0	14	520	43	211	1e-47	190.7	Cyclin-T1-4 OS=Oryza sativa subsp. japonica GN=CYCT1-1 PE=2 SV=1
	isoform_217162	sp|Q9FKE6|CCT15_ARATH	69.8	63	19	0	3162	3350	77	139	5.4e-19	95.5	Cyclin-T1-5 OS=Arabidopsis thaliana GN=CYCT1-5 PE=1 SV=2
DExH-box ATP-dependent RNA helicase (2 genes)	isoform_4062	sp|F4JAA5|SKI2_ARATH	59.6	1248	477	12	2	3718	118	1347	0	1423.3	DExH-box ATP-dependent RNA helicase DExH11 OS=Arabidopsis thaliana GN=SKI2 PE=1 SV=1
	isoform_119305	sp|F4JAA5|SKI2_ARATH	60	842	319	7	2	2506	118	948	8e-283	970.7	DExH-box ATP-dependent RNA helicase DExH11 OS=Arabidopsis thaliana GN=SKI2 PE=1 SV=1
DNA-directed RNA polymerases (2 genes)	isoform_271845	sp|Q6NLH0|RPB9A_ARATH	84.2	114	18	0	156	497	1	114	4e-57	219.5	DNA-directed RNA polymerases II, IV and V subunit 9A OS=Arabidopsis thaliana GN=NRPB9A PE=1 SV=1
	isoform_31427	sp|Q9SJ96|RPB6B_ARATH	75.8	149	29	3	241	681	1	144	1.3e-56	218	DNA-directed RNA polymerases II and V subunit 6B OS=Arabidopsis thaliana GN=NRPB6B PE=1 SV=1
Defensin (2 genes)	isoform_264344	sp|A4L7R7|DEF1_PINSY	51.5	68	33	0	128	331	15	82	9.2e-16	81.6	Defensin-1 OS=Pinus sylvestris GN=Def1 PE=1 SV=1
	isoform_61277	sp|A4L7R7|DEF1_PINSY	51.2	80	36	3	124	357	4	82	6.1e-16	82	Defensin-1 OS=Pinus sylvestris GN=Def1 PE=1 SV=1
Dual specificity protein phosphatase (2 genes)	isoform_134216	sp|Q9ZR37|DUS1_ARATH	38.3	81	50	0	4344	4586	118	198	3.7e-06	52.8	Dual specificity protein phosphatase 1 OS=Arabidopsis thaliana GN=DSPTP1 PE=1 SV=1
	isoform_264755	sp|Q9ZR37|DUS1_ARATH	28.5	151	102	2	1013	1465	54	198	3.1e-07	55.1	Dual specificity protein phosphatase 1 OS=Arabidopsis thaliana GN=DSPTP1 PE=1 SV=1
E3 ubiquitin ligase (2 genes)	isoform_100498	sp|B9DFV2|PQT3L_ARATH	56.7	203	79	7	880	1476	1	198	2.7e-56	217.6	E3 ubiquitin ligase PQT3-like OS=Arabidopsis thaliana GN=At5g47430 PE=1 SV=1
	isoform_107434	sp|B9DFV2|PQT3L_ARATH	66.2	204	59	7	256	852	105	303	8.6e-71	266.5	E3 ubiquitin ligase PQT3-like OS=Arabidopsis thaliana GN=At5g47430 PE=1 SV=1
EIN3-binding F-box protein (2 genes)	isoform_238245	sp|Q708Y0|EBF2_ARATH	53.8	106	46	2	1908	2222	118	221	1.5e-23	110.5	EIN3-binding F-box protein 2 OS=Arabidopsis thaliana GN=EBF2 PE=1 SV=1
	isoform_79160	sp|Q708Y0|EBF2_ARATH	35	374	192	8	1219	2262	274	622	2.6e-47	188.7	EIN3-binding F-box protein 2 OS=Arabidopsis thaliana GN=EBF2 PE=1 SV=1
Endoglucanase (2 genes)	isoform_6828	sp|P0C1U4|GUN9_ORYSJ	74.6	622	152	5	419	2275	1	619	8.6e-286	980.7	Endoglucanase 9 OS=Oryza sativa subsp. japonica GN=GLU1 PE=2 SV=1
	isoform_119653	sp|O81416|GUN17_ARATH	66.7	228	76	0	537	1220	286	513	2.3e-89	327.4	Endoglucanase 17 OS=Arabidopsis thaliana GN=At4g02290 PE=2 SV=1
Enolase (2 genes)	isoform_18608	sp|Q9LEJ0|ENO1_HEVBR	88.5	442	50	1	94	1419	4	444	5.9e-227	784.6	Enolase 1 OS=Hevea brasiliensis GN=ENO1 PE=1 SV=1
	isoform_105059	sp|Q9LEJ0|ENO1_HEVBR	87.8	443	53	1	91	1419	4	445	4.7e-226	781.6	Enolase 1 OS=Hevea brasiliensis GN=ENO1 PE=1 SV=1
Eukaryotic initiation factor (2 genes)	isoform_88470	sp|P35683|IF4A1_ORYSJ	92.9	212	15	0	857	1492	203	414	2.3e-110	397.5	Eukaryotic initiation factor 4A-1 OS=Oryza sativa subsp. japonica GN=Os06g0701100 PE=2 SV=2
	isoform_109746	sp|Q5VNM3|IF43A_ORYSJ	84.3	236	29	1	13	720	1	228	4.7e-109	392.9	Eukaryotic initiation factor 4A-III homolog A OS=Oryza sativa subsp. japonica GN=EIF4A3A PE=1 SV=1
Exocyst complex component (2 genes)	isoform_74213	sp|F4JHH5|SC15B_ARATH	63.3	199	73	0	1382	1978	405	603	1.7e-69	262.3	Exocyst complex component SEC15B OS=Arabidopsis thaliana GN=SEC15B PE=1 SV=1
	isoform_131774	sp|Q9LZD3|E70A1_ARATH	32.9	428	271	7	696	1949	210	631	5.1e-66	251.5	Exocyst complex component EXO70A1 OS=Arabidopsis thaliana GN=EXO70A1 PE=1 SV=1
FRIGIDA-like protein (2 genes)	isoform_253905	sp|Q67ZB3|FRL3_ARATH	30.6	170	104	4	592	1092	281	439	3.8e-14	77.4	FRIGIDA-like protein 3 OS=Arabidopsis thaliana GN=FRL3 PE=1 SV=1
	isoform_78119	sp|Q67ZB3|FRL3_ARATH	33.5	173	92	6	453	905	179	350	1.2e-14	79.3	FRIGIDA-like protein 3 OS=Arabidopsis thaliana GN=FRL3 PE=1 SV=1
Fructose-bisphosphate aldolase (2 genes)	isoform_21272	sp|Q9LF98|ALFC8_ARATH	82.9	211	36	0	531	1163	148	358	3.8e-97	353.2	Fructose-bisphosphate aldolase 8, cytosolic OS=Arabidopsis thaliana GN=FBA8 PE=1 SV=1
	isoform_50193	sp|Q9ZU52|ALFP3_ARATH	86	358	50	0	186	1259	34	391	2.9e-181	632.5	Fructose-bisphosphate aldolase 3, chloroplastic OS=Arabidopsis thaliana GN=FBA3 PE=1 SV=1
Glucan endo-1,3-beta-glucosidase (2 genes)	isoform_244786	sp|A7PQW3|E13B_VITVI	47.7	346	172	6	32	1051	1	343	2.2e-86	317	Glucan endo-1,3-beta-glucosidase OS=Vitis vinifera GN=VIT_06s0061g00120 PE=1 SV=2
	isoform_13407	sp|Q9ZU91|E133_ARATH	67.1	474	152	2	244	1665	4	473	2.6e-189	659.8	Glucan endo-1,3-beta-glucosidase 3 OS=Arabidopsis thaliana GN=At2g01630 PE=1 SV=2
Glucose-6-phosphate 1-dehydrogenase (2 genes)	isoform_62084	sp|P37830|G6PD_SOLTU	76.6	435	95	2	6	1304	82	511	8.4e-195	677.6	Glucose-6-phosphate 1-dehydrogenase, cytoplasmic isoform OS=Solanum tuberosum GN=G6PDH PE=2 SV=1
	isoform_79580	sp|Q9FJI5|G6PD6_ARATH	60.6	160	62	1	1242	1721	357	515	1.9e-45	181.8	Glucose-6-phosphate 1-dehydrogenase, cytoplasmic isoform 2 OS=Arabidopsis thaliana GN=ACG12 PE=2 SV=1
Glutamate decarboxylase (2 genes)	isoform_259977	sp|Q07346|DCE_PETHY	75.7	511	110	3	575	2098	1	500	4.5e-227	785.4	Glutamate decarboxylase OS=Petunia hybrida GN=GAD PE=1 SV=1
	isoform_283689	sp|Q07346|DCE_PETHY	75.6	353	80	3	2	1060	127	473	2.3e-156	550.1	Glutamate decarboxylase OS=Petunia hybrida GN=GAD PE=1 SV=1
Glutelin (2 genes)	isoform_39219	sp|P07730|GLUA2_ORYSJ	25.6	403	219	8	597	1565	82	483	2.6e-28	124.8	Glutelin type-A 2 OS=Oryza sativa subsp. japonica GN=GLUA2 PE=1 SV=1
	isoform_111802	sp|P07730|GLUA2_ORYSJ	25.6	403	219	8	680	1648	82	483	2.8e-28	124.8	Glutelin type-A 2 OS=Oryza sativa subsp. japonica GN=GLUA2 PE=1 SV=1
Glycerol-3-phosphate 2-O-acyltransferase (2 genes)	isoform_244564	sp|O80437|GPAT6_ARATH	70.4	493	142	2	208	1677	10	501	1.5e-204	710.3	Glycerol-3-phosphate 2-O-acyltransferase 6 OS=Arabidopsis thaliana GN=GPAT6 PE=1 SV=1
	isoform_10834	sp|O80437|GPAT6_ARATH	70.4	493	142	2	479	1948	10	501	1.8e-204	710.3	Glycerol-3-phosphate 2-O-acyltransferase 6 OS=Arabidopsis thaliana GN=GPAT6 PE=1 SV=1
Heterogeneous nuclear ribonucleoprotein (2 genes)	isoform_270200	sp|Q8W034|RNP1_ARATH	29.3	270	167	6	363	1118	14	277	1.9e-26	118.6	Heterogeneous nuclear ribonucleoprotein 1 OS=Arabidopsis thaliana GN=RNP1 PE=1 SV=1
	isoform_83784	sp|Q8W034|RNP1_ARATH	50.6	158	74	2	232	705	1	154	6.4e-38	156.8	Heterogeneous nuclear ribonucleoprotein 1 OS=Arabidopsis thaliana GN=RNP1 PE=1 SV=1
Hypersensitive-induced response protein (2 genes)	isoform_252533	sp|Q6L4S3|HIRL1_ORYSJ	83.1	248	42	0	6	749	40	287	2.8e-112	402.9	Hypersensitive-induced response protein-like protein 1 OS=Oryza sativa subsp. japonica GN=HIRL1 PE=2 SV=1
	isoform_102121	sp|Q9CAR7|HIR2_ARATH	44.9	292	130	9	700	1533	7	281	1.2e-49	195.7	Hypersensitive-induced response protein 2 OS=Arabidopsis thaliana GN=HIR2 PE=1 SV=1
Inactive poly [ADP-ribose] polymerase (2 genes)	isoform_236188	sp|Q8RY59|RCD1_ARATH	33.6	259	143	4	955	1710	297	533	2.4e-35	149.8	Inactive poly [ADP-ribose] polymerase RCD1 OS=Arabidopsis thaliana GN=RCD1 PE=1 SV=1
	isoform_9967	sp|Q8RY59|RCD1_ARATH	30.8	543	317	13	398	1984	72	569	9.6e-63	239.6	Inactive poly [ADP-ribose] polymerase RCD1 OS=Arabidopsis thaliana GN=RCD1 PE=1 SV=1
KH domain-containing protein (2 genes)	isoform_257795	sp|F4KDN0|HEN4_ARATH	42.7	110	58	2	1343	1672	515	619	6.2e-18	90.9	KH domain-containing protein HEN4 OS=Arabidopsis thaliana GN=HEN4 PE=1 SV=1
	isoform_9389	sp|P58223|Y4837_ARATH	34.7	403	219	10	674	1873	233	594	2.5e-50	198.4	KH domain-containing protein At4g18375 OS=Arabidopsis thaliana GN=At4g18375 PE=2 SV=1
LOB domain-containing protein (2 genes)	isoform_258789	sp|Q9M2J7|LBD29_ARATH	62.9	140	47	2	366	773	6	144	6.8e-47	186	LOB domain-containing protein 29 OS=Arabidopsis thaliana GN=LBD29 PE=2 SV=1
	isoform_72696	sp|Q9SN23|LBD38_ARATH	89	109	12	0	507	833	1	109	1.6e-54	211.8	LOB domain-containing protein 38 OS=Arabidopsis thaliana GN=LBD38 PE=1 SV=1
LRR receptor-like serine/threonine-protein kinase (2 genes)	isoform_200685	sp|Q6XAT2|ERL2_ARATH	59.2	191	77	1	1198	1767	269	459	2.6e-54	212.6	LRR receptor-like serine/threonine-protein kinase ERL2 OS=Arabidopsis thaliana GN=ERL2 PE=2 SV=1
	isoform_42540	sp|Q0JA29|FLS2_ORYSJ	34.5	780	459	11	276	2576	47	787	5.7e-115	413.3	LRR receptor-like serine/threonine-protein kinase FLS2 OS=Oryza sativa subsp. japonica GN=FLS2 PE=1 SV=1
Linoleate 13S-lipoxygenase (2 genes)	isoform_145272	sp|O24371|LOX31_SOLTU	66.9	635	204	4	1982	3877	127	758	2.3e-257	887.1	Linoleate 13S-lipoxygenase 3-1, chloroplastic OS=Solanum tuberosum GN=LOX3.1 PE=1 SV=1
	isoform_109313	sp|O24371|LOX31_SOLTU	68.2	710	219	5	6	2123	208	914	8e-289	990.7	Linoleate 13S-lipoxygenase 3-1, chloroplastic OS=Solanum tuberosum GN=LOX3.1 PE=1 SV=1
Lipase-like PAD4 (2 genes)	isoform_204587	sp|Q9S745|PAD4_ARATH	43	128	68	3	1387	1755	302	429	6.1e-24	111.7	Lipase-like PAD4 OS=Arabidopsis thaliana GN=PAD4 PE=1 SV=1
	isoform_210830	sp|Q9S745|PAD4_ARATH	36.4	231	130	6	2158	2817	302	526	1.3e-34	147.1	Lipase-like PAD4 OS=Arabidopsis thaliana GN=PAD4 PE=1 SV=1
Long chain acyl-CoA synthetase (2 genes)	isoform_256477	sp|Q9CAP8|LACS9_ARATH	69.2	697	209	1	608	2698	1	691	1.4e-289	993.4	Long chain acyl-CoA synthetase 9, chloroplastic OS=Arabidopsis thaliana GN=LACS9 PE=1 SV=1
	isoform_56461	sp|Q9SJD4|LACS8_ARATH	42.5	614	318	14	125	1927	117	708	8.3e-107	386	Long chain acyl-CoA synthetase 8 OS=Arabidopsis thaliana GN=LACS8 PE=1 SV=1
Membrane steroid-binding protein (2 genes)	isoform_284131	sp|Q9FVZ7|MSBP1_ORYSJ	75.8	165	37	1	103	588	8	172	6.9e-68	254.6	Membrane steroid-binding protein 1 OS=Oryza sativa subsp. japonica GN=MSBP1 PE=1 SV=1
	isoform_25122	sp|Q9FVZ7|MSBP1_ORYSJ	68.5	200	53	3	338	928	8	200	2.8e-70	263.8	Membrane steroid-binding protein 1 OS=Oryza sativa subsp. japonica GN=MSBP1 PE=1 SV=1
Mitochondrial uncoupling protein (2 genes)	isoform_27006	sp|Q9SB52|PUMP4_ARATH	69.3	319	84	3	305	1240	1	312	2.3e-119	426.8	Mitochondrial uncoupling protein 4 OS=Arabidopsis thaliana GN=PUMP4 PE=2 SV=1
	isoform_99326	sp|Q9SJY5|PUMP5_ARATH	68.1	320	90	3	386	1330	1	313	1.1e-120	431.8	Mitochondrial uncoupling protein 5 OS=Arabidopsis thaliana GN=PUMP5 PE=2 SV=1
Mitogen-activated protein kinase kinase (2 genes)	isoform_293828	sp|Q39008|M3K1_ARATH	35.8	271	144	9	1287	2072	339	588	4.4e-26	118.2	Mitogen-activated protein kinase kinase kinase 1 OS=Arabidopsis thaliana GN=MEKK1 PE=1 SV=2
	isoform_44495	sp|Q9FJV0|M2K6_ARATH	71.8	195	54	1	234	815	5	199	1.5e-76	284.6	Mitogen-activated protein kinase kinase 6 OS=Arabidopsis thaliana GN=MKK6 PE=1 SV=1
Molybdate transporter (2 genes)	isoform_246745	sp|Q0WP36|MOT2_ARATH	63.2	446	144	7	223	1557	31	457	1.3e-150	531.2	Molybdate transporter 2 OS=Arabidopsis thaliana GN=MOT2 PE=1 SV=2
	isoform_44895	sp|Q0WP36|MOT2_ARATH	65.1	418	133	4	243	1493	31	436	1.5e-149	527.7	Molybdate transporter 2 OS=Arabidopsis thaliana GN=MOT2 PE=1 SV=2
NADP-dependent malic enzyme (2 genes)	isoform_244877	sp|P51615|MAOX_VITVI	80	569	114	0	6	1712	23	591	1.4e-271	932.9	NADP-dependent malic enzyme OS=Vitis vinifera PE=2 SV=1
	isoform_108906	sp|P51615|MAOX_VITVI	79.2	591	123	0	290	2062	1	591	5.2e-278	954.5	NADP-dependent malic enzyme OS=Vitis vinifera PE=2 SV=1
Nascent polypeptide-associated complex subunit (2 genes)	isoform_34862	sp|Q9CAT7|BTF3L_ARATH	71.6	162	39	2	133	597	1	162	6.8e-60	228.4	Nascent polypeptide-associated complex subunit beta OS=Arabidopsis thaliana GN=At1g73230 PE=2 SV=1
	isoform_65693	sp|Q9CAT7|BTF3L_ARATH	71.6	162	39	2	271	735	1	162	8.4e-60	228.4	Nascent polypeptide-associated complex subunit beta OS=Arabidopsis thaliana GN=At1g73230 PE=2 SV=1
Nuclear pore complex protein (2 genes)	isoform_273949	sp|Q9LW88|NU50B_ARATH	60.4	111	38	1	1932	2246	354	464	1.8e-32	139	Nuclear pore complex protein NUP50B OS=Arabidopsis thaliana GN=NUP50B PE=1 SV=1
	isoform_15816	sp|Q9LW88|NU50B_ARATH	40.3	404	181	13	470	1582	88	464	1.9e-66	251.5	Nuclear pore complex protein NUP50B OS=Arabidopsis thaliana GN=NUP50B PE=1 SV=1
Nuclear/nucleolar GTPase (2 genes)	isoform_9806	sp|Q9C923|NUG2_ARATH	67.5	578	170	6	260	1981	1	564	2e-222	770	Nuclear/nucleolar GTPase 2 OS=Arabidopsis thaliana GN=NUG2 PE=1 SV=1
	isoform_39401	sp|Q9C923|NUG2_ARATH	67.5	578	170	6	259	1980	1	564	1.9e-222	770	Nuclear/nucleolar GTPase 2 OS=Arabidopsis thaliana GN=NUG2 PE=1 SV=1
Nucleosome assembly protein (2 genes)	isoform_43426	sp|Q5VND6|NAP1A_ORYSJ	66	385	120	5	150	1295	2	378	5.8e-149	525.4	Nucleosome assembly protein 1;1 OS=Oryza sativa subsp. japonica GN=NAP1;1 PE=2 SV=1
	isoform_56299	sp|Q5VND6|NAP1A_ORYSJ	68.1	360	106	5	9	1067	21	378	2.2e-144	510	Nucleosome assembly protein 1;1 OS=Oryza sativa subsp. japonica GN=NAP1;1 PE=2 SV=1
Phosphatidylserine decarboxylase proenzyme (2 genes)	isoform_7967	sp|Q5JN42|PSD2_ORYSJ	52.3	241	105	5	1083	1793	256	490	3.5e-55	214.5	Phosphatidylserine decarboxylase proenzyme 2 OS=Oryza sativa subsp. japonica GN=PSD2 PE=3 SV=3
	isoform_114776	sp|Q5JN42|PSD2_ORYSJ	68.3	470	149	0	137	1546	78	547	1.7e-188	657.1	Phosphatidylserine decarboxylase proenzyme 2 OS=Oryza sativa subsp. japonica GN=PSD2 PE=3 SV=3
Phospho-2-dehydro-3-deoxyheptonate aldolase (2 genes)	isoform_139842	sp|P21357|AROF_SOLTU	77.7	435	83	3	103	1371	24	456	3e-196	684.1	Phospho-2-dehydro-3-deoxyheptonate aldolase 1, chloroplastic OS=Solanum tuberosum GN=SHKA PE=1 SV=2
	isoform_208053	sp|Q75LR2|AROF_ORYSJ	73.4	301	78	1	237	1133	82	382	1.8e-124	445.7	Phospho-2-dehydro-3-deoxyheptonate aldolase 1, chloroplastic OS=Oryza sativa subsp. japonica GN=DAHPS1 PE=2 SV=2
Phosphoenolpyruvate carboxylase (2 genes)	isoform_237801	sp|Q8GVE8|CAPP4_ARATH	39.3	428	232	8	5022	6272	622	1032	1.2e-54	214.2	Phosphoenolpyruvate carboxylase 4 OS=Arabidopsis thaliana GN=PPC4 PE=2 SV=1
	isoform_246303	sp|P51061|CAPP2_SOYBN	85.2	732	106	1	154	2343	1	732	0	1273.5	Phosphoenolpyruvate carboxylase OS=Glycine max GN=PPC1 PE=2 SV=1
Phosphatidylcholine:diacylglycerol cholinephosphotransferase (2 genes)	isoform_185686	sp|Q9LVZ7|PDCT1_ARATH	80	90	16	1	4560	4823	196	285	7.3e-33	141.4	Phosphatidylcholine:diacylglycerol cholinephosphotransferase 1 OS=Arabidopsis thaliana GN=ROD1 PE=1 SV=1
	isoform_17232	sp|Q9M325|IPCS1_ARATH	75.8	252	61	0	580	1335	1	252	7.8e-113	405.6	Phosphatidylinositol:ceramide inositolphosphotransferase 1 OS=Arabidopsis thaliana GN=IPCS1 PE=2 SV=1
Phosphoprotein (2 genes)	isoform_262236	sp|Q9XJ56|ECP44_DAUCA	41.9	93	43	3	548	808	72	159	6.1e-07	53.5	Phosphoprotein ECPP44 OS=Daucus carota GN=ECPP44 PE=1 SV=1
	isoform_48022	sp|Q9XJ56|ECP44_DAUCA	35.5	155	85	3	119	580	19	159	1.2e-12	71.6	Phosphoprotein ECPP44 OS=Daucus carota GN=ECPP44 PE=1 SV=1
Phytochrome (2 genes)	isoform_215687	sp|Q40762|PHY_PICAB	49.9	631	268	14	2423	4240	374	981	1e-143	509.6	Phytochrome OS=Picea abies PE=2 SV=1
	isoform_258842	sp|Q8LEA8|EID1_ARATH	55.4	130	52	3	1155	1535	209	335	1.2e-32	139.4	Phytochrome A-associated F-box protein OS=Arabidopsis thaliana GN=EID1 PE=1 SV=2
Pinosylvin synthase (2 genes)	isoform_249144	sp|P48407|DPS1_PINST	87.9	389	47	0	84	1250	6	394	1.2e-200	696.8	Pinosylvin synthase 1 OS=Pinus strobus GN=STS1 PE=1 SV=1
	isoform_25407	sp|P48407|DPS1_PINST	87.9	389	47	0	125	1291	6	394	1.3e-200	696.8	Pinosylvin synthase 1 OS=Pinus strobus GN=STS1 PE=1 SV=1
Pirin-like protein (2 genes)	isoform_84113	sp|Q9SEE4|PIRL_SOLLC	72.9	284	77	0	246	1097	7	290	3.4e-124	443	Pirin-like protein OS=Solanum lycopersicum PE=2 SV=1
	isoform_107584	sp|Q9SEE4|PIRL_SOLLC	72.9	284	77	0	43	894	7	290	9.4e-125	444.5	Pirin-like protein OS=Solanum lycopersicum PE=2 SV=1
Pre-mRNA splicing factor (2 genes)	isoform_246548	sp|Q8RWB1|SRL1_ARATH	84.7	170	26	0	629	1138	3	172	7.9e-84	309.7	Pre-mRNA splicing factor SR-like 1 OS=Arabidopsis thaliana GN=SRL1 PE=1 SV=1
	isoform_72760	sp|Q8RWB1|SRL1_ARATH	82.6	132	22	1	645	1040	86	216	9.6e-60	229.6	Pre-mRNA splicing factor SR-like 1 OS=Arabidopsis thaliana GN=SRL1 PE=1 SV=1
Pre-mRNA-splicing factor (2 genes)	isoform_231921	sp|F4K2E9|PRP16_ARATH	59.7	630	237	9	849	2732	70	684	2e-198	691.4	Pre-mRNA-splicing factor ATP-dependent RNA helicase DEAH7 OS=Arabidopsis thaliana GN=CUV PE=1 SV=1
	isoform_105709	sp|Q6ZK48|SLU7_ORYSJ	80.3	538	104	1	38	1651	1	536	3.2e-268	921.8	Pre-mRNA-splicing factor SLU7 OS=Oryza sativa subsp. japonica GN=Os08g0127700 PE=2 SV=1
Probable BOI-related E3 ubiquitin-protein ligase (2 genes)	isoform_287254	sp|F4IDI6|BRG2_ARATH	30.2	149	94	4	532	954	128	274	4.7e-09	60.8	Probable BOI-related E3 ubiquitin-protein ligase 2 OS=Arabidopsis thaliana GN=BRG2 PE=1 SV=1
	isoform_112736	sp|F4IDI6|BRG2_ARATH	33.3	246	144	6	346	1026	113	357	1.1e-30	132.5	Probable BOI-related E3 ubiquitin-protein ligase 2 OS=Arabidopsis thaliana GN=BRG2 PE=1 SV=1
Probable flavin-containing monooxygenase (2 genes)	isoform_275688	sp|Q9LMA1|FMO1_ARATH	45.2	518	268	5	86	1621	12	519	7.1e-133	472.2	Probable flavin-containing monooxygenase 1 OS=Arabidopsis thaliana GN=FMO1 PE=2 SV=1
	isoform_98979	sp|Q9LMA1|FMO1_ARATH	45.3	408	207	5	106	1311	12	409	2.8e-104	377.1	Probable flavin-containing monooxygenase 1 OS=Arabidopsis thaliana GN=FMO1 PE=2 SV=1
Probable pectate lyase (2 genes)	isoform_218224	sp|Q9FXD8|PLY5_ARATH	79.2	212	44	0	742	1377	44	255	2.3e-100	365.5	Probable pectate lyase 5 OS=Arabidopsis thaliana GN=At1g67750 PE=2 SV=2
	isoform_243567	sp|Q944R1|PLY15_ARATH	64.1	454	154	3	175	1515	19	470	3e-178	622.9	Probable pectate lyase 15 OS=Arabidopsis thaliana GN=At4g13710 PE=2 SV=1
Probable potassium transporter (2 genes)	isoform_281298	sp|Q67UC7|HAK17_ORYSJ	59.3	708	258	6	322	2424	23	707	1.3e-240	830.5	Probable potassium transporter 17 OS=Oryza sativa subsp. japonica GN=HAK17 PE=2 SV=2
	isoform_119849	sp|Q67UC7|HAK17_ORYSJ	59.3	708	258	6	432	2534	23	707	1.4e-240	830.5	Probable potassium transporter 17 OS=Oryza sativa subsp. japonica GN=HAK17 PE=2 SV=2
Probable serine/threonine-protein kinase (2 genes)	isoform_13258	sp|Q9LFP7|PIX7_ARATH	67.2	116	37	1	1099	1446	235	349	1.9e-38	158.7	Probable serine/threonine-protein kinase PIX7 OS=Arabidopsis thaliana GN=PIX7 PE=1 SV=1
	isoform_68786	sp|Q944A7|Y4523_ARATH	70.1	288	83	2	680	1534	82	369	9.4e-119	425.6	Probable serine/threonine-protein kinase At4g35230 OS=Arabidopsis thaliana GN=At4g35230 PE=1 SV=1
Probable sugar phosphate/phosphate translocator (2 genes)	isoform_16855	sp|Q9SKJ7|PT225_ARATH	78.5	233	49	1	575	1273	2	233	5.1e-104	376.3	Probable sugar phosphate/phosphate translocator At2g25520 OS=Arabidopsis thaliana GN=At2g25520 PE=1 SV=1
	isoform_22174	sp|Q9SKJ7|PT225_ARATH	78.6	345	73	1	222	1256	2	345	6.9e-158	555.1	Probable sugar phosphate/phosphate translocator At2g25520 OS=Arabidopsis thaliana GN=At2g25520 PE=1 SV=1
Proline-rich receptor-like protein kinase (2 genes)	isoform_173400	sp|Q9LK03|PERK2_ARATH	40.1	167	73	9	62	499	89	249	3.5e-18	89.7	Proline-rich receptor-like protein kinase PERK2 OS=Arabidopsis thaliana GN=PERK2 PE=2 SV=3
	isoform_16053	sp|Q9CAL8|PEK13_ARATH	42.5	299	163	4	615	1496	337	631	1.1e-61	235.7	Proline-rich receptor-like protein kinase PERK13 OS=Arabidopsis thaliana GN=PERK13 PE=1 SV=1
Prolyl 4-hydroxylase (2 genes)	isoform_76430	sp|Q9ZW86|P4H1_ARATH	36.9	236	137	8	187	894	12	235	1.4e-15	82.4	Prolyl 4-hydroxylase 1 OS=Arabidopsis thaliana GN=P4H1 PE=1 SV=1
	isoform_86560	sp|F4JAU3|P4H2_ARATH	64.1	145	50	1	577	1011	157	299	3.1e-50	197.2	Prolyl 4-hydroxylase 2 OS=Arabidopsis thaliana GN=P4H2 PE=1 SV=1
Protein CDC73 (2 genes)	isoform_287635	sp|Q9LJ87|CDC73_ARATH	69.9	163	46	2	167	646	250	412	2.2e-65	247.7	Protein CDC73 homolog OS=Arabidopsis thaliana GN=CDC73 PE=1 SV=1
	isoform_65984	sp|Q9LJ87|CDC73_ARATH	64.3	98	33	1	1197	1484	293	390	4.2e-30	131	Protein CDC73 homolog OS=Arabidopsis thaliana GN=CDC73 PE=1 SV=1
Protein CROWDED NUCLEI (2 genes)	isoform_258668	sp|Q9FLH0|CRWN4_ARATH	24.5	535	342	20	1095	2570	31	546	2.2e-17	89	Protein CROWDED NUCLEI 4 OS=Arabidopsis thaliana GN=CRWN4 PE=1 SV=2
	isoform_113508	sp|Q9FLH0|CRWN4_ARATH	23.9	589	377	21	1077	2714	31	591	1e-18	93.6	Protein CROWDED NUCLEI 4 OS=Arabidopsis thaliana GN=CRWN4 PE=1 SV=2
Protein EXORDIUM-like (2 genes)	isoform_47052	sp|Q9FE06|EXOL2_ARATH	38.2	207	93	5	604	1212	113	288	2.4e-26	117.9	Protein EXORDIUM-like 2 OS=Arabidopsis thaliana GN=EXL2 PE=2 SV=1
	isoform_83021	sp|Q9C6E4|EXOL1_ARATH	34	282	139	11	376	1185	34	280	1.5e-23	108.6	Protein EXORDIUM-like 1 OS=Arabidopsis thaliana GN=EXL1 PE=2 SV=1
Protein KINESIN LIGHT CHAIN-RELATED (2 genes)	isoform_269369	sp|O81629|KLCR1_ARATH	71.7	113	32	0	1645	1983	329	441	1.2e-42	173.3	Protein KINESIN LIGHT CHAIN-RELATED 1 OS=Arabidopsis thaliana GN=KLCR1 PE=1 SV=1
	isoform_71612	sp|O81629|KLCR1_ARATH	63.4	533	180	3	773	2338	31	559	1.2e-192	671	Protein KINESIN LIGHT CHAIN-RELATED 1 OS=Arabidopsis thaliana GN=KLCR1 PE=1 SV=1
Protein NBR1 (2 genes)	isoform_284104	sp|Q9SB64|NBR1_ARATH	45.7	81	43	1	1446	1688	615	694	3.6e-10	64.7	Protein NBR1 homolog OS=Arabidopsis thaliana GN=NBR1 PE=1 SV=1
	isoform_53558	sp|Q9SB64|NBR1_ARATH	37.2	486	230	12	168	1598	285	704	1e-75	282.3	Protein NBR1 homolog OS=Arabidopsis thaliana GN=NBR1 PE=1 SV=1
Protein NRT1/ PTR FAMILY (2 genes)	isoform_249704	sp|Q8RX77|PTR21_ARATH	46.4	545	286	2	230	1855	53	594	1.8e-144	510.8	Protein NRT1/ PTR FAMILY 2.13 OS=Arabidopsis thaliana GN=NPF2.13 PE=1 SV=1
	isoform_288694	sp|Q9FNL8|PTR4_ARATH	35.9	167	105	1	324	824	198	362	2.3e-20	98.2	Protein NRT1/ PTR FAMILY 5.3 OS=Arabidopsis thaliana GN=NPF5.3 PE=2 SV=1
Protein SRG1 (2 genes)	isoform_248055	sp|Q39224|SRG1_ARATH	43.9	237	125	3	4	693	123	358	1.1e-55	214.9	Protein SRG1 OS=Arabidopsis thaliana GN=SRG1 PE=2 SV=1
	isoform_273798	sp|Q39224|SRG1_ARATH	43.5	237	126	3	4	693	123	358	2.1e-55	213.8	Protein SRG1 OS=Arabidopsis thaliana GN=SRG1 PE=2 SV=1
Protein VARIATION IN COMPOUND TRIGGERED ROOT growth response (2 genes)	isoform_158436	sp|F4KHI3|VICTR_ARATH	39.5	76	45	1	263	487	43	118	1.9e-07	57	Protein VARIATION IN COMPOUND TRIGGERED ROOT growth response OS=Arabidopsis thaliana GN=VICTR PE=1 SV=1
	isoform_86666	sp|F4KHI3|VICTR_ARATH	25.3	308	193	11	1334	2227	654	934	7.8e-11	67	Protein VARIATION IN COMPOUND TRIGGERED ROOT growth response OS=Arabidopsis thaliana GN=VICTR PE=1 SV=1
Protein trichome birefringence (2 genes)	isoform_264410	sp|Q9LDG2|TBL10_ARATH	50.9	110	45	3	854	1165	340	446	9.8e-26	115.9	Protein trichome birefringence-like 10 OS=Arabidopsis thaliana GN=TBL10 PE=2 SV=1
	isoform_32253	sp|Q9FG35|TBR_ARATH	46.2	262	130	4	3	761	338	597	5.2e-68	255.8	Protein trichome birefringence OS=Arabidopsis thaliana GN=TBR PE=1 SV=1
RNA-dependent RNA polymerase (2 genes)	isoform_142257	sp|Q9SG02|RDR6_ARATH	53.3	1196	535	15	662	4216	13	1196	0	1223.4	RNA-dependent RNA polymerase 6 OS=Arabidopsis thaliana GN=RDR6 PE=1 SV=1
	isoform_109007	sp|Q9SG02|RDR6_ARATH	52.2	1209	530	17	30	3587	13	1196	0	1184.9	RNA-dependent RNA polymerase 6 OS=Arabidopsis thaliana GN=RDR6 PE=1 SV=1
Receptor kinase-like protein (2 genes)	isoform_265335	sp|Q2R2D5|XA21_ORYSJ	61.8	76	29	0	730	957	110	185	9.7e-18	89.4	Receptor kinase-like protein Xa21 OS=Oryza sativa subsp. japonica GN=XA21 PE=1 SV=1
	isoform_121122	sp|Q1MX30|XA21_ORYSI	45.1	206	108	2	438	1040	32	237	2.5e-39	161	Receptor kinase-like protein Xa21 OS=Oryza sativa subsp. indica GN=XA21 PE=1 SV=1
Receptor-like protein kinase (2 genes)	isoform_219524	sp|Q9SGP2|HSL1_ARATH	31	210	136	6	464	1084	43	246	2.7e-20	99.8	Receptor-like protein kinase HSL1 OS=Arabidopsis thaliana GN=HSL1 PE=2 SV=1
	isoform_65454	sp|Q9LIG2|RLK6_ARATH	35.4	494	251	13	919	2379	437	869	1.1e-67	256.1	Receptor-like protein kinase At3g21340 OS=Arabidopsis thaliana GN=At3g21340 PE=1 SV=1
Ribonuclease (2 genes)	isoform_47801	sp|Q8VZG7|TSN1_ARATH	66.5	642	203	7	128	2032	355	991	5e-250	861.7	Ribonuclease TUDOR 1 OS=Arabidopsis thaliana GN=TSN1 PE=1 SV=1
	isoform_112431	sp|F4IV66|RNE_ARATH	40.7	108	62	2	1377	1694	884	991	4.7e-14	77.4	Ribonuclease E/G-like protein, chloroplastic OS=Arabidopsis thaliana GN=RNE PE=1 SV=1
Stellacyanin (2 genes)	isoform_251137	sp|P00302|STEL_TOXVR	40.4	94	54	2	160	438	1	93	2.2e-13	73.9	Stellacyanin OS=Toxicodendron vernicifluum PE=1 SV=1
	isoform_45735	sp|P00302|STEL_TOXVR	43	79	44	1	230	463	1	79	5.1e-12	69.7	Stellacyanin OS=Toxicodendron vernicifluum PE=1 SV=1
Sucrose synthase (2 genes)	isoform_261411	sp|Q10LP5|SUS4_ORYSJ	78.7	380	81	0	6	1145	327	706	2.4e-178	623.2	Sucrose synthase 4 OS=Oryza sativa subsp. japonica GN=SUS4 PE=2 SV=1
	isoform_69509	sp|O24301|SUS2_PEA	79.1	354	74	0	1272	2333	454	807	9.1e-166	582	Sucrose synthase 2 OS=Pisum sativum GN=SUS2 PE=2 SV=1
Succinate dehydrogenase (2 genes)	isoform_120457	sp|Q6ZDY8|SDHA_ORYSJ	88.9	208	23	0	991	1614	318	525	7.1e-103	372.9	Succinate dehydrogenase [ubiquinone] flavoprotein subunit, mitochondrial OS=Oryza sativa subsp. japonica GN=SDH1 PE=1 SV=1
	isoform_149332	sp|Q8LBZ7|SDHB1_ARATH	78.8	245	48	3	177	905	35	277	3e-114	409.8	Succinate dehydrogenase [ubiquinone] iron-sulfur subunit 1, mitochondrial OS=Arabidopsis thaliana GN=SDH2-1 PE=1 SV=2
T-complex protein (2 genes)	isoform_250591	sp|Q9LV21|TCPD_ARATH	83.9	528	84	1	224	1807	10	536	6.4e-255	877.9	T-complex protein 1 subunit delta OS=Arabidopsis thaliana GN=CCT4 PE=1 SV=1
	isoform_11774	sp|Q9LV21|TCPD_ARATH	83.9	528	84	1	226	1809	10	536	6.3e-255	877.9	T-complex protein 1 subunit delta OS=Arabidopsis thaliana GN=CCT4 PE=1 SV=1
THO complex subunit (2 genes)	isoform_177286	sp|Q8L719|THO4B_ARATH	75.6	45	11	0	4498	4632	148	192	1.7e-11	70.5	THO complex subunit 4B OS=Arabidopsis thaliana GN=ALY2 PE=1 SV=1
	isoform_51194	sp|Q8L719|THO4B_ARATH	56.9	181	45	4	12	455	112	292	7.4e-44	175.6	THO complex subunit 4B OS=Arabidopsis thaliana GN=ALY2 PE=1 SV=1
Transmembrane 9 superfamily member (2 genes)	isoform_11168	sp|Q940S0|TMN2_ARATH	78.9	584	123	0	131	1882	9	592	4.6e-285	978	Transmembrane 9 superfamily member 2 OS=Arabidopsis thaliana GN=TMN2 PE=2 SV=1
	isoform_62611	sp|Q940S0|TMN2_ARATH	68.6	255	64	5	928	1662	344	592	1.1e-96	352.1	Transmembrane 9 superfamily member 2 OS=Arabidopsis thaliana GN=TMN2 PE=2 SV=1
Triosephosphate isomerase (2 genes)	isoform_26418	sp|Q9M4S8|TPIC_FRAAN	75.3	312	67	2	239	1147	4	314	1.4e-130	464.2	Triosephosphate isomerase, chloroplastic OS=Fragaria ananassa GN=TPI PE=2 SV=1
	isoform_87303	sp|P48495|TPIS_PETHY	57.7	78	33	0	88	321	175	252	1.2e-17	87.8	Triosephosphate isomerase, cytosolic OS=Petunia hybrida GN=TPIP1 PE=2 SV=1
Ubiquitin carboxyl-terminal hydrolase (2 genes)	isoform_224687	sp|Q9FPT1|UBP12_ARATH	87.4	601	72	4	393	2183	11	611	0	1086.2	Ubiquitin carboxyl-terminal hydrolase 12 OS=Arabidopsis thaliana GN=UBP12 PE=1 SV=2
	isoform_66102	sp|Q67XW5|UBP18_ARATH	30.6	121	80	4	846	1208	287	403	5.9e-06	51.2	Ubiquitin carboxyl-terminal hydrolase 18 OS=Arabidopsis thaliana GN=UBP18 PE=2 SV=2
Ubiquitin domain-containing protein (2 genes)	isoform_260135	sp|Q9SII8|DSK2B_ARATH	65.1	166	44	2	7	504	101	252	2e-54	211.5	Ubiquitin domain-containing protein DSK2b OS=Arabidopsis thaliana GN=DSK2B PE=1 SV=1
	isoform_45170	sp|Q9SII8|DSK2B_ARATH	57.1	585	194	14	355	2043	1	550	1.4e-170	597.8	Ubiquitin domain-containing protein DSK2b OS=Arabidopsis thaliana GN=DSK2B PE=1 SV=1
V-type proton ATPase subunit (2 genes)	isoform_248532	sp|Q9XGM1|VATD_ARATH	72.9	269	65	2	135	941	1	261	4.3e-105	379.4	V-type proton ATPase subunit D OS=Arabidopsis thaliana GN=VHA-D PE=1 SV=2
	isoform_280366	sp|Q9SZY7|VATO1_ARATH	83.9	62	10	0	424	609	65	126	1.6e-22	104.8	V-type proton ATPase subunit c''1 OS=Arabidopsis thaliana GN=VHA-c''1 PE=1 SV=1
Vacuolar-sorting protein (2 genes)	isoform_77720	sp|F4HXZ1|BRO1_ARATH	51.4	243	102	3	1344	2051	422	655	3.5e-57	221.1	Vacuolar-sorting protein BRO1 OS=Arabidopsis thaliana GN=BRO1 PE=1 SV=1
	isoform_105381	sp|F4HXZ1|BRO1_ARATH	48.7	306	146	3	329	1228	492	792	8.1e-70	262.7	Vacuolar-sorting protein BRO1 OS=Arabidopsis thaliana GN=BRO1 PE=1 SV=1
Vacuolar protein sorting-associated protein (2 genes)	isoform_41554	sp|Q9S9T7|VP282_ARATH	68.4	206	63	1	51	662	3	208	2e-79	293.5	Vacuolar protein sorting-associated protein 28 homolog 2 OS=Arabidopsis thaliana GN=VPS28-2 PE=1 SV=2
	isoform_41857	sp|Q9SJ40|VPS11_ARATH	68.7	946	278	7	346	3174	1	931	0	1308.1	Vacuolar protein-sorting-associated protein 11 homolog OS=Arabidopsis thaliana GN=VPS11 PE=1 SV=1
Xyloglucan galactosyltransferase (2 genes)	isoform_14291	sp|F4K6F1|GT18_ARATH	63.9	83	30	0	629	877	180	262	6.4e-28	123.6	Xyloglucan galactosyltransferase XLT2 OS=Arabidopsis thaliana GN=XLT2 PE=1 SV=1
	isoform_20581	sp|F4K6F1|GT18_ARATH	52.6	428	198	4	332	1603	82	508	3.3e-134	476.5	Xyloglucan galactosyltransferase XLT2 OS=Arabidopsis thaliana GN=XLT2 PE=1 SV=1
Xylose isomerase (2 genes)	isoform_132680	sp|Q40082|XYLA_HORVU	75.6	250	55	1	120	869	9	252	1.5e-112	406	Xylose isomerase OS=Hordeum vulgare GN=XYLA PE=1 SV=1
	isoform_107299	sp|Q40082|XYLA_HORVU	75.6	250	55	1	120	869	9	252	3.3e-113	406	Xylose isomerase OS=Hordeum vulgare GN=XYLA PE=1 SV=1
Zinc finger A20 and AN1 domain-containing stress-associated protein (2 genes)	isoform_30649	sp|A3BDI8|SAP8_ORYSJ	44.9	187	83	3	248	796	1	171	1.7e-38	157.9	Zinc finger A20 and AN1 domain-containing stress-associated protein 8 OS=Oryza sativa subsp. japonica GN=SAP8 PE=2 SV=1
	isoform_96813	sp|Q94B40|SAP6_ARATH	79.2	48	10	0	489	632	119	166	2.8e-17	87.4	Zinc finger A20 and AN1 domain-containing stress-associated protein 6 OS=Arabidopsis thaliana GN=SAP6 PE=2 SV=2
xanthohumol 4'-O-methyltransferase (2 genes)	isoform_244031	sp|B0ZB56|OMT2_HUMLU	33.7	392	207	12	136	1290	10	355	1.6e-45	181.8	xanthohumol 4'-O-methyltransferase OS=Humulus lupulus GN=OMT2 PE=1 SV=1
	isoform_26178	sp|B0ZB56|OMT2_HUMLU	39.8	279	158	7	222	1049	49	320	6.1e-46	183	xanthohumol 4'-O-methyltransferase OS=Humulus lupulus GN=OMT2 PE=1 SV=1
1,2-dihydroxy-3-keto-5-methylthiopentene dioxygenase (1 gene)	isoform_32471	sp|A9SDW6|MTND1_PHYPA	69.9	176	53	0	101	628	1	176	2.7e-77	286.6	1,2-dihydroxy-3-keto-5-methylthiopentene dioxygenase 1 OS=Physcomitrella patens subsp. patens GN=PHYPADRAFT_128349 PE=3 SV=1
10-deacetylbaccatin III 10-O-acetyltransferase (1 gene)	isoform_20405	sp|Q9M6E2|DBAT_TAXCU	45.7	311	152	6	131	1051	9	306	1.9e-65	248.1	10-deacetylbaccatin III 10-O-acetyltransferase OS=Taxus cuspidata PE=1 SV=1
25.3 kDa vesicle transport protein (1 gene)	isoform_273285	sp|Q94AU2|SEC22_ARATH	74.6	114	29	0	369	710	1	114	4.2e-46	183.7	25.3 kDa vesicle transport protein OS=Arabidopsis thaliana GN=SEC22 PE=2 SV=1
26S proteasome non-ATPase regulatory subunit (1 gene)	isoform_265105	sp|Q9SGW3|PSD8A_ARATH	51.4	218	95	4	93	731	1	212	6.1e-46	182.6	26S proteasome non-ATPase regulatory subunit 8 homolog A OS=Arabidopsis thaliana GN=RPN12A PE=1 SV=1
3-ketoacyl-CoA synthase (1 gene)	isoform_44221	sp|Q9MAM3|KCS1_ARATH	76	405	95	2	643	1854	123	526	2.1e-184	643.7	3-ketoacyl-CoA synthase 1 OS=Arabidopsis thaliana GN=KCS1 PE=1 SV=1
30S ribosomal protein (1 gene)	isoform_65254	sp|Q6B8X6|RR9_GRATL	46	126	63	2	739	1107	14	137	4.2e-21	100.5	30S ribosomal protein S9, chloroplastic OS=Gracilaria tenuistipitata var. liui GN=rps9 PE=3 SV=1
31 kDa ribonucleoprotein (1 gene)	isoform_24568	sp|P19683|ROC4_NICSY	60.9	215	83	1	412	1053	98	312	4.4e-66	250	31 kDa ribonucleoprotein, chloroplastic OS=Nicotiana sylvestris PE=1 SV=1
36.4 kDa proline-rich protein (1 gene)	isoform_273601	sp|Q00451|PRF1_SOLLC	54.8	62	27	1	5	187	284	345	6.8e-14	75.9	36.4 kDa proline-rich protein OS=Solanum lycopersicum GN=TPRP-F1 PE=2 SV=1
4-coumarate--CoA ligase (1 gene)	isoform_14442	sp|P41636|4CL_PINTA	53.5	381	133	16	257	1345	32	386	9.8e-77	285.8	4-coumarate--CoA ligase OS=Pinus taeda GN=4CL PE=2 SV=1
4-hydroxy-3-methylbut-2-enyl diphosphate reductase (1 gene)	isoform_43643	sp|Q6AVG6|ISPH_ORYSJ	86.7	233	31	0	9	707	227	459	6.2e-117	418.3	4-hydroxy-3-methylbut-2-enyl diphosphate reductase, chloroplastic OS=Oryza sativa subsp. japonica GN=ISPH PE=2 SV=1
5'-methylthioadenosine/S-adenosylhomocysteine nucleosidase (1 gene)	isoform_90842	sp|Q9T0I8|MTN1_ARATH	69.2	65	20	0	261	455	58	122	1.3e-22	105.5	5'-methylthioadenosine/S-adenosylhomocysteine nucleosidase 1 OS=Arabidopsis thaliana GN=MTN1 PE=1 SV=1
50S ribosomal protein (1 gene)	isoform_21534	sp|Q9LE95|RK1_SPIOL	39.7	310	158	4	343	1260	59	343	8e-53	206.1	50S ribosomal protein L1, chloroplastic OS=Spinacia oleracea GN=RPL1 PE=1 SV=1
7-deoxyloganetic acid glucosyltransferase (1 gene)	isoform_268544	sp|U3U992|UGT8_CATRO	31.6	434	255	9	162	1394	28	442	2.6e-41	167.9	7-deoxyloganetic acid glucosyltransferase OS=Catharanthus roseus GN=UGT709C2 PE=1 SV=1
Abscisic acid receptor (1 gene)	isoform_278925	sp|O80920|PYL4_ARATH	63.6	162	54	3	529	1008	41	199	5.1e-54	209.5	Abscisic acid receptor PYL4 OS=Arabidopsis thaliana GN=PYL4 PE=1 SV=1
Acyl-coenzyme A oxidase (1 gene)	isoform_26094	sp|P0CZ23|ACOX3_ARATH	63	327	121	0	1	981	349	675	3.2e-119	426.4	Acyl-coenzyme A oxidase 3, peroxisomal OS=Arabidopsis thaliana GN=ACX3 PE=1 SV=1
Acyl-lipid (9-3)-desaturase (1 gene)	isoform_18396	sp|O04353|DES6_BOROF	56.4	440	191	1	180	1496	9	448	6.5e-157	552	Acyl-lipid (9-3)-desaturase OS=Borago officinalis PE=1 SV=1
Adenine phosphoribosyltransferase (1 gene)	isoform_43853	sp|P31166|APT1_ARATH	73.4	192	51	0	149	724	51	242	9.5e-79	291.6	Adenine phosphoribosyltransferase 1, chloroplastic OS=Arabidopsis thaliana GN=APT1 PE=1 SV=2
Adenosylhomocysteinase (1 gene)	isoform_247420	sp|P68172|SAHH_NICSY	69.4	62	19	0	883	1068	384	445	2.5e-17	88.2	Adenosylhomocysteinase OS=Nicotiana sylvestris GN=SAHH PE=2 SV=1
Aldehyde dehydrogenase (1 gene)	isoform_48433	sp|Q9SU63|AL2B4_ARATH	61.8	497	190	0	83	1573	42	538	5.6e-182	635.2	Aldehyde dehydrogenase family 2 member B4, mitochondrial OS=Arabidopsis thaliana GN=ALDH2B4 PE=1 SV=1
Aldehyde oxidase (1 gene)	isoform_257882	sp|Q3HRQ2|GLOX_VITPS	54.2	509	227	3	130	1644	15	521	1.5e-159	560.8	Aldehyde oxidase GLOX OS=Vitis pseudoreticulata GN=GLOX PE=2 SV=1
Alkaline/neutral invertase (1 gene)	isoform_237679	sp|Q67XD9|CINV2_ARATH	82.4	335	59	0	2431	3435	126	460	9.4e-170	596.3	Alkaline/neutral invertase CINV2 OS=Arabidopsis thaliana GN=CINV2 PE=1 SV=1
Alpha-1,4 glucan phosphorylase (1 gene)	isoform_78581	sp|P04045|PHSL1_SOLTU	78.8	419	89	0	7	1263	547	965	9.3e-200	694.1	Alpha-1,4 glucan phosphorylase L-1 isozyme, chloroplastic/amyloplastic OS=Solanum tuberosum PE=1 SV=2
Alpha-amylase (1 gene)	isoform_108502	sp|Q94A41|AMY3_ARATH	56.8	206	82	2	1035	1643	470	671	2.2e-62	238.4	Alpha-amylase 3, chloroplastic OS=Arabidopsis thaliana GN=AMY3 PE=1 SV=1
Alpha-bisabolene synthase (1 gene)	isoform_81860	sp|O81086|TPSD1_ABIGR	46.4	265	96	7	373	1089	103	347	1.5e-47	189.1	Alpha-bisabolene synthase OS=Abies grandis GN=ag1 PE=1 SV=1
Alpha-farnesene synthase (1 gene)	isoform_14597	sp|Q84KL5|PT5_PINTA	56.3	520	204	13	239	1771	32	537	4.4e-146	516.2	Alpha-farnesene synthase OS=Pinus taeda GN=PT5 PE=1 SV=1
Alpha-mannosidase (1 gene)	isoform_4748	sp|P94078|MANA1_ARATH	70.8	219	64	0	285	941	44	262	7.2e-93	340.1	Alpha-mannosidase At3g26720 OS=Arabidopsis thaliana GN=At3g26720 PE=1 SV=1
Ankyrin repeat domain-containing protein 2A (1 gene)	isoform_49621	sp|Q9SAR5|AKR2A_ARATH	60.9	299	95	5	312	1196	62	342	4.1e-96	349.7	Ankyrin repeat domain-containing protein 2A OS=Arabidopsis thaliana GN=AKR2A PE=1 SV=2
Ankyrin repeat-containing protein (1 gene)	isoform_131549	sp|Q6AWW5|Y5262_ARATH	48.7	197	101	0	357	947	46	242	7e-47	188	Ankyrin repeat-containing protein At5g02620 OS=Arabidopsis thaliana GN=At5g02620 PE=1 SV=1
Annexin (1 gene)	isoform_28723	sp|Q9SYT0|ANXD1_ARATH	42.4	139	73	2	209	616	41	175	3.8e-23	107.1	Annexin D1 OS=Arabidopsis thaliana GN=ANN1 PE=1 SV=1
Anthocyanidin reductase (1 gene)	isoform_24739	sp|Q5FB34|ANRCS_VITVI	53	328	152	2	138	1121	11	336	4.3e-98	356.3	Anthocyanidin reductase ( (2S)-flavan-3-ol-forming) OS=Vitis vinifera GN=ANR PE=1 SV=1
Arginine decarboxylase (1 gene)	isoform_286386	sp|Q43075|SPE1_PEA	59.8	630	237	5	476	2350	70	688	8.6e-222	768.1	Arginine decarboxylase OS=Pisum sativum PE=2 SV=1
Arsenate reductase (1 gene)	isoform_47484	sp|Q10SX6|ACR22_ORYSJ	60.3	68	25	1	321	524	62	127	3.3e-18	90.5	Arsenate reductase 2.2 OS=Oryza sativa subsp. japonica GN=ACR2.2 PE=1 SV=1
Aspartic proteinase nepenthesin-1 (1 gene)	isoform_70780	sp|Q766C3|NEP1_NEPGR	45.8	424	202	9	129	1394	37	434	1.5e-94	344.7	Aspartic proteinase nepenthesin-1 OS=Nepenthes gracilis GN=nep1 PE=1 SV=1
Aspartokinase (1 gene)	isoform_173439	sp|O23653|AK2_ARATH	56	100	43	1	405	704	68	166	1.3e-21	104	Aspartokinase 2, chloroplastic OS=Arabidopsis thaliana GN=AK2 PE=1 SV=2
Auxin transporter-like protein (1 gene)	isoform_12656	sp|Q8L884|LAX4_MEDTR	82.2	472	82	2	163	1575	2	472	4.4e-237	818.5	Auxin transporter-like protein 4 OS=Medicago truncatula GN=LAX4 PE=2 SV=1
B2 protein (1 gene)	isoform_117153	sp|P37707|B2_DAUCA	67.7	124	36	1	171	530	26	149	2.1e-43	174.1	B2 protein OS=Daucus carota PE=2 SV=1
BAG family molecular chaperone regulator (1 gene)	isoform_3451	sp|O82345|BAG6_ARATH	24.4	799	487	28	976	3180	250	995	8.5e-44	177.6	BAG family molecular chaperone regulator 6 OS=Arabidopsis thaliana GN=BAG6 PE=1 SV=1
BTB/POZ domain-containing protein (1 gene)	isoform_263005	sp|Q9FN67|Y5133_ARATH	38.8	461	232	14	7	1320	18	451	2e-79	294.7	BTB/POZ domain-containing protein At5g41330 OS=Arabidopsis thaliana GN=At5g41330 PE=2 SV=1
Basic leucine zipper (1 gene)	isoform_19886	sp|Q8GTS2|BZP23_ARATH	46.2	182	77	4	344	886	35	196	1.3e-34	145.6	Basic leucine zipper 23 OS=Arabidopsis thaliana GN=BZIP23 PE=2 SV=1
Benzyl alcohol O-benzoyltransferase (1 gene)	isoform_77168	sp|Q8GT20|BEBT_TOBAC	49.7	292	145	2	3	872	157	448	1.2e-79	294.3	Benzyl alcohol O-benzoyltransferase OS=Nicotiana tabacum GN=HSR201 PE=1 SV=1
Beta-1,6-galactosyltransferase (1 gene)	isoform_200513	sp|Q9SGD2|GT29A_ARATH	34.9	350	185	11	434	1435	30	352	7e-42	171.4	Beta-1,6-galactosyltransferase GALT29A OS=Arabidopsis thaliana GN=GALT29A PE=1 SV=1
Beta-hexosaminidase (1 gene)	isoform_92831	sp|Q9SYK0|HEXO2_ARATH	69.5	190	45	2	1610	2176	394	571	1.8e-74	278.5	Beta-hexosaminidase 2 OS=Arabidopsis thaliana GN=HEXO2 PE=1 SV=1
Binding partner of ACD11 (1 gene)	isoform_53650	sp|Q9LFD5|BPA1_ARATH	37	165	89	5	249	740	7	157	1.8e-16	84.7	Binding partner of ACD11 1 OS=Arabidopsis thaliana GN=BPA1 PE=1 SV=1
Blue-light photoreceptor (1 gene)	isoform_293556	sp|Q8LB72|PHR2_ARATH	34.3	309	152	12	809	1663	106	387	1.5e-25	115.9	Blue-light photoreceptor PHR2 OS=Arabidopsis thaliana GN=PHR2 PE=2 SV=2
CLP protease regulatory subunit (1 gene)	isoform_107169	sp|Q9FK07|CLPX1_ARATH	65.1	482	157	5	410	1852	98	569	1.9e-169	594	CLP protease regulatory subunit CLPX1, mitochondrial OS=Arabidopsis thaliana GN=CLPX1 PE=2 SV=1
COMPASS-like H3K4 histone methylase (1 gene)	isoform_85998	sp|Q9SY00|WDR5B_ARATH	68.6	296	86	3	8	886	41	332	6.8e-121	431.8	COMPASS-like H3K4 histone methylase component WDR5B OS=Arabidopsis thaliana GN=WDR5B PE=1 SV=1
CRM-domain containing factor (1 gene)	isoform_273307	sp|Q8L7C2|CFM2_ARATH	34.4	285	161	6	2267	3100	383	648	2.3e-34	146	CRM-domain containing factor CFM2, chloroplastic OS=Arabidopsis thaliana GN=CFM2 PE=1 SV=1
Calcium permeable stress-gated cation channel (1 gene)	isoform_245334	sp|Q5XEZ5|CSC1_ARATH	65.5	168	55	1	2	496	587	754	8.2e-62	234.2	Calcium permeable stress-gated cation channel 1 OS=Arabidopsis thaliana GN=CSC1 PE=2 SV=1
Calcium-transporting ATPase (1 gene)	isoform_180427	sp|Q7X8B5|ACA5_ORYSJ	65.5	681	226	4	667	2685	33	712	5e-257	885.9	Calcium-transporting ATPase 5, plasma membrane-type OS=Oryza sativa subsp. japonica GN=ACA5 PE=1 SV=2
Calmodulin (1 gene)	isoform_32897	sp|P0DH97|CALM2_ARATH	81.7	109	20	0	352	678	39	147	2.8e-47	186.8	Calmodulin-2 OS=Arabidopsis thaliana GN=CAM2 PE=1 SV=1
Carbon catabolite repressor protein (1 gene)	isoform_181615	sp|Q8W0Z9|CCR4A_ARATH	77.6	241	51	2	1549	2271	361	598	5.5e-101	366.7	Carbon catabolite repressor protein 4 homolog 1 OS=Arabidopsis thaliana GN=CCR4-1 PE=2 SV=1
Cathepsin B-like protease (1 gene)	isoform_24174	sp|Q94K85|CATB3_ARATH	61.5	343	127	3	56	1078	14	353	3e-131	466.5	Cathepsin B-like protease 3 OS=Arabidopsis thaliana GN=CATHB3 PE=1 SV=1
Cell number regulator (1 gene)	isoform_84041	sp|B4FUS3|CNR8_MAIZE	56.3	199	68	4	7	558	2	196	1e-57	221.5	Cell number regulator 8 OS=Zea mays GN=CNR8 PE=2 SV=1
Cellulose synthase A catalytic subunit (1 gene)	isoform_4253	sp|O48946|CESA1_ARATH	64.9	402	81	6	1112	2230	311	681	9.8e-147	519.2	Cellulose synthase A catalytic subunit 1 [UDP-forming] OS=Arabidopsis thaliana GN=CESA1 PE=1 SV=1
Chaperonin 60 subunit (1 gene)	isoform_256701	sp|Q9LJE4|CPNB2_ARATH	81.8	330	55	2	449	1438	11	335	4.8e-144	509.6	Chaperonin 60 subunit beta 2, chloroplastic OS=Arabidopsis thaliana GN=CPN60B2 PE=1 SV=1
Chloroplast processing peptidase (1 gene)	isoform_15998	sp|Q8H0W1|PLSP1_ARATH	61.3	230	78	3	1007	1696	65	283	2.5e-74	277.7	Chloroplast processing peptidase OS=Arabidopsis thaliana GN=PLSP1 PE=2 SV=2
Citrate synthase (1 gene)	isoform_56984	sp|Q9SJH7|CISY3_ARATH	80.4	499	90	3	386	1861	9	506	5.6e-236	815.1	Citrate synthase 3, peroxisomal OS=Arabidopsis thaliana GN=CSY3 PE=2 SV=1
Clathrin heavy chain (1 gene)	isoform_1279	sp|Q2QYW2|CLH2_ORYSJ	92.8	594	43	0	784	2565	256	849	0	1107.4	Clathrin heavy chain 2 OS=Oryza sativa subsp. japonica GN=Os12g0104800 PE=3 SV=1
Clathrin interactor (1 gene)	isoform_78349	sp|Q67YI9|EPN2_ARATH	74	208	44	4	317	919	1	205	4.9e-83	307.4	Clathrin interactor EPSIN 2 OS=Arabidopsis thaliana GN=EPSIN2 PE=1 SV=1
Cold-regulated 413 plasma membrane protein (1 gene)	isoform_32160	sp|Q9SVL6|CRPM2_ARATH	44.2	165	82	3	195	674	20	179	5.7e-25	112.8	Cold-regulated 413 plasma membrane protein 2 OS=Arabidopsis thaliana GN=COR413PM2 PE=2 SV=1
Cold-responsive protein kinase (1 gene)	isoform_91303	sp|Q93YN1|CRPK1_ARATH	33.8	240	125	3	1516	2229	87	294	2.1e-29	129	Cold-responsive protein kinase 1 OS=Arabidopsis thaliana GN=CRPK1 PE=1 SV=1
Cyanidin-3-O-glucoside 2-O-glucuronosyltransferase (1 gene)	isoform_111485	sp|Q5NTH0|UGAT_BELPE	41.9	234	127	4	701	1402	194	418	8.8e-50	196.1	Cyanidin-3-O-glucoside 2-O-glucuronosyltransferase OS=Bellis perennis GN=UGAT PE=1 SV=1
Cystathionine gamma-synthase (1 gene)	isoform_271498	sp|P55217|CGS1_ARATH	70.5	132	39	0	1201	1596	432	563	1.6e-51	201.8	Cystathionine gamma-synthase 1, chloroplastic OS=Arabidopsis thaliana GN=CGS1 PE=1 SV=3
D-3-phosphoglycerate dehydrogenase (1 gene)	isoform_99175	sp|O49485|SERA1_ARATH	75.7	612	123	4	139	1965	15	603	2.1e-256	882.9	D-3-phosphoglycerate dehydrogenase 1, chloroplastic OS=Arabidopsis thaliana GN=PGDH1 PE=1 SV=1
DNA mismatch repair protein (1 gene)	isoform_22151	sp|O04716|MSH6_ARATH	31.9	69	47	0	1006	1212	116	184	4.2e-06	50.8	DNA mismatch repair protein MSH6 OS=Arabidopsis thaliana GN=MSH6 PE=1 SV=2
DNAJ protein (1 gene)	isoform_49988	sp|Q9C911|JJJ1_ARATH	44.7	206	92	7	648	1256	152	338	6.8e-35	146.7	DNAJ protein JJJ1 homolog OS=Arabidopsis thaliana GN=JJJ1 PE=1 SV=1
DUF724 domain-containing protein (1 gene)	isoform_75035	sp|O22897|DUF6_ARATH	30.1	166	103	8	319	789	5	166	1.4e-12	71.6	DUF724 domain-containing protein 6 OS=Arabidopsis thaliana GN=DUF6 PE=2 SV=1
DeSI-like protein (1 gene)	isoform_112110	sp|Q93VG8|PPDEX_ARATH	28.2	188	112	5	451	996	28	198	4.4e-10	63.9	DeSI-like protein At4g17486 OS=Arabidopsis thaliana GN=At4g17486 PE=2 SV=1
Deoxyhypusine hydroxylase (1 gene)	isoform_24192	sp|Q94JW0|DOHH_ARATH	66.7	159	50	1	337	804	29	187	7.6e-50	196.1	Deoxyhypusine hydroxylase OS=Arabidopsis thaliana GN=At3g58180 PE=1 SV=1
Developmentally-regulated G-protein (1 gene)	isoform_23245	sp|Q9SVA6|DRG3_ARATH	91.9	369	29	1	119	1222	1	369	5.9e-199	691.4	Developmentally-regulated G-protein 3 OS=Arabidopsis thaliana GN=DRG3 PE=1 SV=1
Dihydrolipoyl dehydrogenase (1 gene)	isoform_264583	sp|P31023|DLDH_PEA	70.4	453	134	0	226	1584	49	501	1.4e-182	637.1	Dihydrolipoyl dehydrogenase, mitochondrial OS=Pisum sativum GN=LPD PE=1 SV=2
Disease resistance-like protein (1 gene)	isoform_91909	sp|F4KIF3|CSA1_ARATH	35.6	188	101	6	915	1460	19	192	9e-20	96.3	Disease resistance-like protein CSA1 OS=Arabidopsis thaliana GN=CSA1 PE=4 SV=1
DnaJ protein homolog (1 gene)	isoform_19092	sp|P42824|DNJH2_ALLPO	79.7	423	79	3	167	1429	1	418	3.8e-202	702.2	DnaJ protein homolog 2 OS=Allium porrum GN=LDJ2 PE=2 SV=1
Dof zinc finger protein (1 gene)	isoform_266770	sp|Q8LAP8|DOF46_ARATH	40.8	76	44	1	538	765	41	115	2.8e-08	58.2	Dof zinc finger protein DOF4.6 OS=Arabidopsis thaliana GN=DOF4.6 PE=2 SV=2
Dynamin-related protein (1 gene)	isoform_21422	sp|Q39821|SDLCA_SOYBN	39.9	391	209	10	94	1233	129	504	2.2e-53	208	Dynamin-related protein 12A OS=Glycine max PE=1 SV=1
Dynein light chain (1 gene)	isoform_189895	sp|Q9XHH2|DNAL1_CHLRE	38	92	57	0	792	1067	61	152	1.2e-08	60.8	Dynein light chain 1, axonemal OS=Chlamydomonas reinhardtii GN=LC1 PE=1 SV=1
ETO1-like protein (1 gene)	isoform_102185	sp|Q9ZQX6|ETOL1_ARATH	63.9	765	250	5	581	2854	143	888	6.2e-278	954.9	ETO1-like protein 1 OS=Arabidopsis thaliana GN=EOL1 PE=1 SV=1
Early nodulin-20 (1 gene)	isoform_236513	sp|P93329|NO20_MEDTR	37.1	105	47	4	1057	800	163	267	6.8e-06	52	Early nodulin-20 OS=Medicago truncatula GN=ENOD20 PE=3 SV=1
Early nodulin-like protein (1 gene)	isoform_30797	sp|Q9SK27|ENL1_ARATH	36.5	96	59	2	299	580	15	110	1.7e-11	68.2	Early nodulin-like protein 1 OS=Arabidopsis thaliana GN=At2g25060 PE=1 SV=2
Elongation of fatty acids protein (1 gene)	isoform_6649	sp|Q9SYY4|ELO3L_ARATH	52.9	51	22	1	1922	2068	102	152	1.3e-10	66.6	Elongation of fatty acids protein 3-like OS=Arabidopsis thaliana GN=HOS3 PE=2 SV=1
Endonuclease (1 gene)	isoform_26203	sp|F4JJL0|ENDO4_ARATH	60.5	276	103	2	231	1040	21	296	8.6e-101	365.2	Endonuclease 4 OS=Arabidopsis thaliana GN=ENDO4 PE=3 SV=1
Expansin-like A1 (1 gene)	isoform_273862	sp|Q10S70|EXLA1_ORYSJ	34.5	203	119	7	259	855	71	263	8.6e-22	102.4	Expansin-like A1 OS=Oryza sativa subsp. japonica GN=EXLA1 PE=2 SV=1
Extensin (1 gene)	isoform_100975	sp|P24152|EXTN_SORBI	43.1	51	29	0	300	452	83	133	1.1e-06	52	Extensin OS=Sorghum bicolor GN=HRGP PE=3 SV=1
FIP1[V]-like protein (1 gene)	isoform_143554	sp|F4KDH9|FIPS5_ARATH	39.5	534	229	20	1155	2675	87	553	1.2e-83	310.5	FIP1[V]-like protein OS=Arabidopsis thaliana GN=FIPS5 PE=1 SV=1
Flavonoid 3',5'-hydroxylase (1 gene)	isoform_19145	sp|P37120|C75A2_SOLME	47	404	208	4	146	1348	5	405	1.3e-109	394.8	Flavonoid 3',5'-hydroxylase OS=Solanum melongena GN=CYP75A2 PE=2 SV=1
Floral homeotic protein (1 gene)	isoform_43587	sp|P47927|AP2_ARATH	78.4	153	32	1	861	1319	158	309	2.3e-64	245	Floral homeotic protein APETALA 2 OS=Arabidopsis thaliana GN=AP2 PE=1 SV=1
Flowering locus K homology domain (1 gene)	isoform_260794	sp|Q9SR13|FLK_ARATH	49	435	184	11	123	1373	163	577	1.6e-104	377.9	Flowering locus K homology domain OS=Arabidopsis thaliana GN=FLK PE=1 SV=1
Formate dehydrogenase (1 gene)	isoform_248825	sp|Q9S7E4|FDH_ARATH	79.3	382	71	3	29	1150	2	383	5.1e-174	608.6	Formate dehydrogenase, chloroplastic/mitochondrial OS=Arabidopsis thaliana GN=FDH1 PE=1 SV=1
Formyltetrahydrofolate deformylase (1 gene)	isoform_71804	sp|F4JP46|PURU2_ARATH	64.7	312	106	1	308	1231	17	328	1.3e-118	424.5	Formyltetrahydrofolate deformylase 2, mitochondrial OS=Arabidopsis thaliana GN=PURU2 PE=1 SV=1
GDSL esterase/lipase (1 gene)	isoform_72155	sp|Q9M153|GDL61_ARATH	43.9	376	192	8	113	1207	13	380	1.8e-78	291.2	GDSL esterase/lipase At4g01130 OS=Arabidopsis thaliana GN=At4g01130 PE=2 SV=1
GPCR-type G protein (1 gene)	isoform_81023	sp|Q9XIP7|GTG1_ARATH	39.3	252	131	12	279	1031	19	249	1.4e-23	109.4	GPCR-type G protein 1 OS=Arabidopsis thaliana GN=GTG1 PE=1 SV=1
GTP-binding nuclear protein (1 gene)	isoform_80589	sp|P54766|RAN1B_LOTJA	96.9	98	3	0	6	299	92	189	4.7e-52	202.2	GTP-binding nuclear protein Ran1B (Fragment) OS=Lotus japonicus GN=RAN1B PE=2 SV=1
Galactinol synthase (1 gene)	isoform_259681	sp|C7G304|GOLS2_SOLLC	73.8	103	27	0	333	641	130	232	1e-43	175.3	Galactinol synthase 2 OS=Solanum lycopersicum GN=GOLS2 PE=2 SV=1
Galactomannan galactosyltransferase (1 gene)	isoform_44363	sp|Q564G7|GMGT1_CYATE	53.3	368	155	3	506	1606	81	432	5.7e-124	442.6	Galactomannan galactosyltransferase 1 OS=Cyamopsis tetragonoloba GN=GMGT1 PE=1 SV=1
Gamma-glutamyl peptidase (1 gene)	isoform_112558	sp|Q9M0A5|GGP3_ARATH	52.6	211	97	1	4	627	38	248	7.5e-62	235	Gamma-glutamyl peptidase 3 OS=Arabidopsis thaliana GN=GGP3 PE=2 SV=1
Gamma-tubulin complex component (1 gene)	isoform_90471	sp|Q9FG37|GACP3_ARATH	44.9	501	250	10	902	2377	197	680	4.4e-90	330.9	Gamma-tubulin complex component 3 OS=Arabidopsis thaliana GN=GCP3 PE=1 SV=1
Geranylgeranyl diphosphate reductase (1 gene)	isoform_25401	sp|Q9ZS34|CHLP_TOBAC	81.3	107	20	0	5	325	73	179	3.7e-46	183.7	Geranylgeranyl diphosphate reductase, chloroplastic OS=Nicotiana tabacum GN=CHLP PE=2 SV=1
Gibberellin-regulated protein (1 gene)	isoform_270608	sp|O82328|GASA7_ARATH	60.3	63	25	0	829	1017	36	98	4.9e-18	90.1	Gibberellin-regulated protein 7 OS=Arabidopsis thaliana GN=GASA7 PE=3 SV=1
Glutamate synthase (1 gene)	isoform_198920	sp|Q03460|GLSN_MEDSA	84.8	250	38	0	670	1419	1730	1979	2.7e-127	454.1	Glutamate synthase [NADH], amyloplastic OS=Medicago sativa PE=1 SV=1
Glutamine--tRNA ligase (1 gene)	isoform_59176	sp|P52780|SYQ_LUPLU	76.1	330	79	0	7	996	462	791	2.5e-152	536.2	Glutamine--tRNA ligase OS=Lupinus luteus PE=2 SV=2
Glutathione reductase (1 gene)	isoform_58911	sp|P48642|GSHRC_ORYSJ	41.2	272	151	4	893	1699	228	493	2.2e-39	161.8	Glutathione reductase, cytosolic OS=Oryza sativa subsp. japonica GN=GRC2 PE=2 SV=2
Glycerophosphodiester phosphodiesterase (1 gene)	isoform_178356	sp|Q9FJ62|GPDL4_ARATH	44.2	260	133	6	4563	5321	171	425	5.1e-51	201.8	Glycerophosphodiester phosphodiesterase GDPDL4 OS=Arabidopsis thaliana GN=GDPDL4 PE=1 SV=1
Glycosyltransferase family protein 64 protein (1 gene)	isoform_117163	sp|Q84WB7|GT645_ARATH	49	196	92	4	31	609	154	344	6.3e-39	160.2	Glycosyltransferase family protein 64 protein C5 OS=Arabidopsis thaliana GN=At5g04500 PE=2 SV=1
Golgin candidate (1 gene)	isoform_8945	sp|Q8S8N9|GOGC1_ARATH	48.1	693	329	11	2	2038	29	704	2.2e-160	563.9	Golgin candidate 1 OS=Arabidopsis thaliana GN=GC1 PE=2 SV=2
H/ACA ribonucleoprotein complex subunit 2-like protein (1 gene)	isoform_31310	sp|Q9LEY9|NHP2_ARATH	69.3	153	47	0	246	704	1	153	9.9e-57	218.4	H/ACA ribonucleoprotein complex subunit 2-like protein OS=Arabidopsis thaliana GN=At5g08180 PE=1 SV=1
H/ACA ribonucleoprotein complex subunit 3-like protein (1 gene)	isoform_122256	sp|Q93XX8|NOP10_ARATH	76.6	64	15	0	587	778	1	64	2.7e-22	104	H/ACA ribonucleoprotein complex subunit 3-like protein OS=Arabidopsis thaliana GN=At2g20490 PE=3 SV=2
Haloacid dehalogenase-like hydrolase domain-containing protein (1 gene)	isoform_287953	sp|Q9ZVJ5|SGGP_ARATH	58.3	211	87	1	3	635	28	237	7.5e-67	251.9	Haloacid dehalogenase-like hydrolase domain-containing protein Sgpp OS=Arabidopsis thaliana GN=SGPP PE=1 SV=2
Hemoglobin (1 gene)	isoform_266480	sp|P23244|HBP2_CASGL	65.3	98	34	0	441	734	1	98	6.4e-32	136.3	Hemoglobin-2 OS=Casuarina glauca GN=HBII PE=3 SV=1
Hydroquinone glucosyltransferase (1 gene)	isoform_65708	sp|Q9AR73|HQGT_RAUSE	41.3	412	226	5	11	1222	63	466	1.2e-87	321.6	Hydroquinone glucosyltransferase OS=Rauvolfia serpentina GN=AS PE=1 SV=1
Hydroxyproline O-galactosyltransferase (1 gene)	isoform_93025	sp|Q9LV16|B3GTJ_ARATH	43.3	215	106	8	1371	1997	403	607	1.9e-32	139	Hydroxyproline O-galactosyltransferase GALT6 OS=Arabidopsis thaliana GN=GALT6 PE=2 SV=2
Importin subunit (1 gene)	isoform_98586	sp|O22478|IMA_SOLLC	64.8	71	25	0	1655	1867	108	178	4.7e-18	91.7	Importin subunit alpha OS=Solanum lycopersicum PE=2 SV=2
Indole-3-acetaldehyde oxidase (1 gene)	isoform_132542	sp|O23887|ALDO1_MAIZE	50.6	876	354	14	486	3098	75	876	1e-233	808.5	Indole-3-acetaldehyde oxidase OS=Zea mays GN=AO1 PE=1 SV=1
Indole-3-acetate O-methyltransferase (1 gene)	isoform_82947	sp|Q0J998|IAMT1_ORYSJ	39.2	378	213	10	101	1219	23	388	1.3e-62	238.4	Indole-3-acetate O-methyltransferase 1 OS=Oryza sativa subsp. japonica GN=IAMT1 PE=1 SV=1
Indole-3-glycerol phosphate synthase (1 gene)	isoform_26310	sp|P49572|TRPC_ARATH	61.7	193	73	1	417	995	135	326	2.5e-63	240.7	Indole-3-glycerol phosphate synthase, chloroplastic OS=Arabidopsis thaliana GN=IGPS PE=1 SV=2
Isoflavone reductase-like protein (1 gene)	isoform_244922	sp|E1U332|ALL12_OLEEU	68	309	97	2	66	989	1	308	1.3e-115	414.5	Isoflavone reductase-like protein OS=Olea europaea PE=1 SV=1
Isopentenyl-diphosphate Delta-isomerase (1 gene)	isoform_38896	sp|O48965|IDI2_CAMAC	80.3	239	47	0	293	1009	71	309	1.8e-115	413.7	Isopentenyl-diphosphate Delta-isomerase II OS=Camptotheca acuminata GN=IPI2 PE=2 SV=1
Ketol-acid reductoisomerase (1 gene)	isoform_110843	sp|Q01292|ILV5_SPIOL	88.9	350	39	0	918	1967	226	575	1.2e-182	637.9	Ketol-acid reductoisomerase, chloroplastic OS=Spinacia oleracea GN=AHRI PE=1 SV=1
LEAF RUST 10 DISEASE-RESISTANCE LOCUS RECEPTOR-LIKE PROTEIN KINASE-like (1 gene)	isoform_275765	sp|F4HQ22|LRL24_ARATH	57.5	146	61	1	1682	2116	360	505	4.5e-47	187.6	LEAF RUST 10 DISEASE-RESISTANCE LOCUS RECEPTOR-LIKE PROTEIN KINASE-like 2.4 OS=Arabidopsis thaliana GN=LRK10L-2.4 PE=3 SV=1
LIM domain-containing protein (1 gene)	isoform_51057	sp|Q94JX5|WLIM1_ARATH	71.4	175	50	0	204	728	1	175	1.8e-76	284.3	LIM domain-containing protein WLIM1 OS=Arabidopsis thaliana GN=WLIM1 PE=1 SV=1
LRR receptor kinase (1 gene)	isoform_122218	sp|Q6Z4U4|BAK1_ORYSJ	44.7	302	100	7	665	1483	160	423	1.5e-47	189.1	LRR receptor kinase BAK1 OS=Oryza sativa subsp. japonica GN=BAK1 PE=1 SV=1
Leucine-rich repeat receptor-like serine/threonine-protein kinase (1 gene)	isoform_166496	sp|Q9ZQR3|Y2451_ARATH	28	339	206	14	81	1040	83	402	1.1e-23	110.9	Leucine-rich repeat receptor-like serine/threonine-protein kinase At2g14510 OS=Arabidopsis thaliana GN=At2g14510 PE=2 SV=1
Lichenase (1 gene)	isoform_29314	sp|P07979|GUB_NICPL	43.6	225	122	4	6	665	2	226	4.4e-45	179.9	Lichenase OS=Nicotiana plumbaginifolia GN=GN1 PE=2 SV=3
Lon protease (1 gene)	isoform_116908	sp|P93647|LONP2_MAIZE	71.6	243	56	3	453	1154	581	819	5.3e-90	330.1	Lon protease homolog 2, peroxisomal OS=Zea mays GN=LON1 PE=2 SV=1
MADS-box protein (1 gene)	isoform_287121	sp|O64645|SOC1_ARATH	53.8	212	92	2	82	708	1	209	2.6e-54	210.3	MADS-box protein SOC1 OS=Arabidopsis thaliana GN=SOC1 PE=1 SV=1
MAP3K epsilon protein kinase (1 gene)	isoform_176525	sp|Q9LJD8|M3KE1_ARATH	80.4	225	44	0	3470	4144	1089	1313	2.6e-98	358.6	MAP3K epsilon protein kinase 1 OS=Arabidopsis thaliana GN=M3KE1 PE=1 SV=1
Major pollen allergen Bet v 1-D/H (1 gene)	isoform_34421	sp|P43177|BEV1D_BETPN	41.8	153	88	1	99	557	8	159	1.4e-26	117.9	Major pollen allergen Bet v 1-D/H OS=Betula pendula GN=BETV1D PE=1 SV=2
Major pollen allergen Bet v 1-G (1 gene)	isoform_49425	sp|P43180|BEV1G_BETPN	42.9	154	86	2	101	562	8	159	3.5e-27	119.4	Major pollen allergen Bet v 1-G OS=Betula pendula GN=BETV1G PE=1 SV=2
Malonyl-coenzyme anthocyanin 5-O-glucoside-6'''-O-malonyltransferase (1 gene)Mannose-1-phosphate guanylyltransferase (1 gene)	isoform_18209	sp|O22287|GMPP1_ARATH	86.1	361	50	0	456	1538	1	361	1.3e-184	644	Mannose-1-phosphate guanylyltransferase 1 OS=Arabidopsis thaliana GN=CYT1 PE=1 SV=1
Mannosyl-oligosaccharide 1,2-alpha-mannosidase (1 gene)	isoform_96077	sp|Q8W1W9|5MAT1_SALSN	32.2	174	105	5	328	837	247	411	2.4e-15	80.9	Malonyl-coenzyme:anthocyanin 5-O-glucoside-6'''-O-malonyltransferase OS=Salvia splendens GN=5MAT1 PE=1 SV=1
Mannosyl-oligosaccharide 1,2-alpha-mannosidase (1 gene)	isoform_99805	sp|Q9C512|MNS1_ARATH	68.8	154	47	1	852	1313	275	427	7.5e-57	219.9	Mannosyl-oligosaccharide 1,2-alpha-mannosidase MNS1 OS=Arabidopsis thaliana GN=MNS1 PE=1 SV=1
Metal transporter (1 gene)	isoform_240620	sp|Q0D7E4|NRAM1_ORYSJ	59.4	192	65	1	4191	4727	255	446	9.6e-59	227.6	Metal transporter Nramp1 OS=Oryza sativa subsp. japonica GN=NRAMP1 PE=2 SV=1
Methionine aminopeptidase (1 gene)	isoform_19700	sp|Q56Y85|MAP22_ARATH	79.7	423	83	2	280	1539	17	439	7.3e-198	688	Methionine aminopeptidase 2B OS=Arabidopsis thaliana GN=MAP2B PE=2 SV=2
Methyl-CpG-binding domain-containing protein (1 gene)	isoform_25305	sp|Q9XI36|MBD10_ARATH	36.2	312	167	13	345	1253	6	294	4.3e-34	143.7	Methyl-CpG-binding domain-containing protein 10 OS=Arabidopsis thaliana GN=MBD10 PE=1 SV=1
Methylenetetrahydrofolate reductase (1 gene)	isoform_114254	sp|Q9SE94|MTHR1_MAIZE	74.5	447	114	0	596	1936	146	592	1e-207	721.1	Methylenetetrahydrofolate reductase 1 OS=Zea mays PE=2 SV=1
Methylesterase (1 gene)	isoform_274577	sp|Q9SG92|MES17_ARATH	40.3	253	143	3	16	756	20	270	5.3e-51	199.1	Methylesterase 17 OS=Arabidopsis thaliana GN=MES17 PE=1 SV=1
Mitochondrial carrier protein (1 gene)	isoform_179430	sp|F4JU70|COAC2_ARATH	69	71	22	0	3723	3935	186	256	4.4e-22	105.5	Mitochondrial carrier protein CoAc2 OS=Arabidopsis thaliana GN=COAC2 PE=2 SV=1
Mitochondrial import receptor subunit (1 gene)	isoform_108366	sp|Q9FNC9|TOM92_ARATH	59.1	88	32	1	65	328	11	94	6.5e-22	102.1	Mitochondrial import receptor subunit TOM9-2 OS=Arabidopsis thaliana GN=TOM9-2 PE=1 SV=3
Monodehydroascorbate reductase (1 gene)	isoform_41837	sp|Q9LK94|MDAR4_ARATH	65.6	488	158	6	138	1571	1	488	1.7e-180	630.6	Monodehydroascorbate reductase 4, peroxisomal OS=Arabidopsis thaliana GN=MDAR4 PE=1 SV=1
Monooxygenase (1 gene)	isoform_22515	sp|O81816|MO2_ARATH	37.7	409	242	7	102	1322	8	405	9.4e-75	278.9	Monooxygenase 2 OS=Arabidopsis thaliana GN=MO2 PE=2 SV=1
Multicopper oxidase (1 gene)	isoform_275432	sp|Q949X9|LPR2_ARATH	60.9	396	154	1	10	1194	185	580	2.2e-147	520	Multicopper oxidase LPR2 OS=Arabidopsis thaliana GN=LPR2 PE=2 SV=1
Multiple organellar RNA editing factor (1 gene)	isoform_257091	sp|Q9LKA5|MORF8_ARATH	74.8	103	26	0	416	724	75	177	1.5e-42	171.8	Multiple organellar RNA editing factor 8, chloroplastic/mitochondrial OS=Arabidopsis thaliana GN=MORF8 PE=1 SV=1
NADPH-dependent alkenal/one oxidoreductase (1 gene)	isoform_47623	sp|Q9ZUC1|AOR_ARATH	29.2	363	208	14	114	1160	55	382	2.3e-26	117.9	NADPH-dependent alkenal/one oxidoreductase, chloroplastic OS=Arabidopsis thaliana GN=AOR PE=1 SV=2
NEDD8-activating enzyme E1 catalytic subunit (1 gene)	isoform_186942	sp|O65041|UBA3_ARATH	71.4	185	44	1	465	992	59	243	1.3e-75	283.9	NEDD8-activating enzyme E1 catalytic subunit OS=Arabidopsis thaliana GN=ECR1 PE=1 SV=2
Naringenin,2-oxoglutarate 3-dioxygenase (1 gene)	isoform_23847	sp|Q06942|FL3H_MALDO	69.7	201	59	2	407	1009	106	304	3.5e-79	293.5	Naringenin,2-oxoglutarate 3-dioxygenase OS=Malus domestica PE=2 SV=1
Nematode resistance protein-like (1 gene)	isoform_280951	sp|Q9LY61|HSPR1_ARATH	27.5	204	125	6	352	945	236	422	1.8e-08	58.5	Nematode resistance protein-like HSPRO1 OS=Arabidopsis thaliana GN=HSPRO1 PE=1 SV=1
Nitrate reductase (1 gene)	isoform_4470	sp|P43101|NIA_CICIN	65.3	542	163	5	1204	2802	223	748	3.3e-213	740	Nitrate reductase [NADH] OS=Cichorium intybus GN=NIA PE=2 SV=1
Nitrate regulatory gene2 protein (1 gene)	isoform_171424	sp|Q93YU8|NRG2_ARATH	27.9	829	504	25	1309	3648	1	784	3.4e-74	278.5	Nitrate regulatory gene2 protein OS=Arabidopsis thaliana GN=NRG2 PE=1 SV=1
Nitrile-specifier protein (1 gene)	isoform_205517	sp|Q93XW5|NSP5_ARATH	53.7	136	61	2	820	1227	173	306	1.6e-35	150.2	Nitrile-specifier protein 5 OS=Arabidopsis thaliana GN=NSP5 PE=2 SV=1
Nodulation receptor kinase (1 gene)	isoform_272512	sp|Q8L4H4|NORK_MEDTR	32.6	279	141	4	1462	2289	584	818	4e-28	124.8	Nodulation receptor kinase OS=Medicago truncatula GN=NORK PE=1 SV=2
Non-specific lipid-transfer protein (1 gene)	isoform_187025	sp|Q9ZPW9|NLTP8_ARATH	35.6	73	44	1	172	381	35	107	2.4e-07	54.7	Non-specific lipid-transfer protein 8 OS=Arabidopsis thaliana GN=LTP8 PE=3 SV=1
Non-symbiotic hemoglobin (1 gene)	isoform_119885	sp|Q947C5|HBL1_GOSHI	67.5	151	49	0	339	791	7	157	6.4e-55	213	Non-symbiotic hemoglobin 1 OS=Gossypium hirsutum GN=HB1 PE=2 SV=1
Novel plant SNARE (1 gene)	isoform_210137	sp|Q9LRP1|NPS13_ARATH	73.2	41	8	1	4642	4755	18	58	5.9e-08	58.9	Novel plant SNARE 13 OS=Arabidopsis thaliana GN=NPSN13 PE=1 SV=1
Nuclear poly (A) polymerase (1 gene)	isoform_113103	sp|Q9LMT2|PAPS1_ARATH	62	192	69	2	1866	2441	324	511	1.2e-63	243	Nuclear poly (A) polymerase 1 OS=Arabidopsis thaliana GN=PAPS1 PE=1 SV=1
Nuclear transport factor (1 gene)	isoform_136694	sp|Q9C7F5|NTF2_ARATH	77.6	107	24	0	95	415	3	109	1.9e-42	173.3	Nuclear transport factor 2 OS=Arabidopsis thaliana GN=NTF2 PE=1 SV=1
Nucleobase-ascorbate transporter (1 gene)	isoform_55731	sp|Q3E7D0|NAT12_ARATH	51.1	409	185	6	6	1214	67	466	5e-111	399.4	Nucleobase-ascorbate transporter 12 OS=Arabidopsis thaliana GN=NAT12 PE=1 SV=3
Nudix hydrolase (1 gene)	isoform_243739	sp|Q9C6Z2|NUD25_ARATH	63.6	176	61	2	88	609	1	175	5.1e-65	245.4	Nudix hydrolase 25 OS=Arabidopsis thaliana GN=NUDT25 PE=1 SV=1
Oligouridylate-binding protein (1 gene)	isoform_19868	sp|Q9LQI9|UBP1B_ARATH	58.9	470	138	12	113	1513	2	419	8.7e-143	505	Oligouridylate-binding protein 1B OS=Arabidopsis thaliana GN=UBP1B PE=1 SV=1
Outer envelope protein (1 gene)	isoform_84347	sp|B7ZWR6|OEP61_ARATH	55.2	143	56	1	327	755	63	197	5.2e-38	157.5	Outer envelope protein 61 OS=Arabidopsis thaliana GN=OEP61 PE=1 SV=1
Oxygen-evolving enhancer protein (1 gene)	isoform_235125	sp|Q9S841|PSBO2_ARATH	62.9	97	34	2	3438	3728	236	330	8.9e-25	114.8	Oxygen-evolving enhancer protein 1-2, chloroplastic OS=Arabidopsis thaliana GN=PSBO2 PE=1 SV=1
PHD finger protein (1 gene)	isoform_45840	sp|Q9SRM4|ALFL2_ARATH	68.2	220	70	0	369	1028	3	222	2.1e-87	320.9	PHD finger protein ALFIN-LIKE 2 OS=Arabidopsis thaliana GN=AL2 PE=1 SV=1
Pantoate--beta-alanine ligase (1 gene)	isoform_20051	sp|O24210|PANC_ORYSJ	58.7	288	110	4	388	1236	26	309	6.3e-93	339.3	Pantoate--beta-alanine ligase OS=Oryza sativa subsp. japonica GN=PANC PE=2 SV=2
Partner of Y14 and mago (1 gene)	isoform_275814	sp|Q9LPZ4|PYM1_ARATH	42.4	205	80	8	320	898	19	197	2.8e-30	130.6	Partner of Y14 and mago OS=Arabidopsis thaliana GN=PYM PE=1 SV=1
Pathogenesis-related homeodomain protein (1 gene)	isoform_269437	sp|P48785|PRH_ARATH	42.1	363	188	7	1246	2322	190	534	1.7e-75	282	Pathogenesis-related homeodomain protein OS=Arabidopsis thaliana GN=PRH PE=2 SV=1
Peamaclein (1 gene)	isoform_270027	sp|P86888|PMLN_PRUPE	67.8	59	19	0	1083	1259	5	63	4.5e-23	107.1	Peamaclein OS=Prunus persica PE=1 SV=1
Pectinesterase (1 gene)	isoform_30659	sp|Q9LVQ0|PME31_ARATH	67.8	304	96	2	9	920	16	317	4.9e-123	438.7	Pectinesterase 31 OS=Arabidopsis thaliana GN=PME31 PE=1 SV=1
Peroxiredoxin (1 gene)	isoform_31432	sp|Q9M7T0|PRX2F_ARATH	76.7	146	34	0	345	782	56	201	4.1e-63	239.6	Peroxiredoxin-2F, mitochondrial OS=Arabidopsis thaliana GN=PRXIIF PE=1 SV=2
Peroxisomal (S)-2-hydroxy-acid oxidase (1 gene)	isoform_56657	sp|Q7FAS1|GLO3_ORYSJ	78.6	201	43	0	1650	2252	163	363	6.9e-88	323.2	Peroxisomal (S)-2-hydroxy-acid oxidase GLO3 OS=Oryza sativa subsp. japonica GN=GLO3 PE=2 SV=1
Peroxisomal fatty acid beta-oxidation multifunctional protein (1 gene)	isoform_260910	sp|Q9ZPI6|AIM1_ARATH	67	575	190	0	425	2149	109	683	3.2e-229	792.7	Peroxisomal fatty acid beta-oxidation multifunctional protein AIM1 OS=Arabidopsis thaliana GN=AIM1 PE=1 SV=1
Pescadillo homolog (1 gene)	isoform_58759	sp|Q851S7|PESC_ORYSJ	60.4	394	131	5	229	1410	1	369	3.1e-130	463.8	Pescadillo homolog OS=Oryza sativa subsp. japonica GN=PES PE=2 SV=1
Phenylalanine ammonia-lyase (1 gene)	isoform_9515	sp|P52777|PALY_PINTA	63.3	469	153	3	803	2209	284	733	2.5e-172	603.6	Phenylalanine ammonia-lyase OS=Pinus taeda GN=PAL PE=3 SV=1
Phenylalanine--tRNA ligase alpha subunit (1 gene)	isoform_13288	sp|Q9T034|SYFA_ARATH	77.4	487	106	3	206	1663	1	484	1.3e-225	780.4	Phenylalanine--tRNA ligase alpha subunit, cytoplasmic OS=Arabidopsis thaliana GN=At4g39280 PE=2 SV=3
Phytanoyl-CoA dioxygenase (1 gene)	isoform_246049	sp|Q9ZVF6|PAHX_ARATH	66.9	281	93	0	101	943	1	281	1.2e-112	404.4	Phytanoyl-CoA dioxygenase OS=Arabidopsis thaliana GN=PAHX PE=2 SV=2
Pinene synthase (1 gene)	isoform_47922	sp|O24475|TPSD3_ABIGR	68.7	435	134	2	602	1903	195	628	3.3e-181	632.9	Pinene synthase, chloroplastic OS=Abies grandis GN=ag3 PE=1 SV=1
Plant intracellular Ras-group-related LRR protein (1 gene)	isoform_275491	sp|Q7XK44|PIRL3_ORYSJ	70.8	72	21	0	1084	1299	218	289	5.7e-23	107.5	Plant intracellular Ras-group-related LRR protein 3 OS=Oryza sativa subsp. japonica GN=IRL3 PE=2 SV=3
Pollen-specific protein (1 gene)	isoform_111521	sp|O23969|SF21_HELAN	58.4	89	32	1	685	951	230	313	3.3e-23	107.5	Pollen-specific protein SF21 OS=Helianthus annuus GN=SF21 PE=2 SV=1
Poly [ADP-ribose] polymerase (1 gene)	isoform_4577	sp|Q7EYV7|PARP1_ORYSJ	55.5	636	271	7	770	2653	188	819	1.9e-205	714.1	Poly [ADP-ribose] polymerase 1 OS=Oryza sativa subsp. japonica GN=PARP1 PE=2 SV=1
Polyadenylate-binding protein-interacting protein (1 gene)	isoform_90401	sp|Q94AM9|CID4_ARATH	37.2	478	271	11	285	1694	35	491	1.1e-68	259.6	Polyadenylate-binding protein-interacting protein 4 OS=Arabidopsis thaliana GN=CID4 PE=2 SV=1
Pre-mRNA-processing protein (1 gene)	isoform_108250	sp|B6EUA9|PR40A_ARATH	62.5	299	112	0	6	902	537	835	1.3e-110	397.1	Pre-mRNA-processing protein 40A OS=Arabidopsis thaliana GN=PRP40A PE=1 SV=1
Pro-hevein (1 gene)	isoform_31414	sp|P02877|HEVE_HEVBR	68.8	176	49	2	118	627	14	189	2.2e-72	270.4	Pro-hevein OS=Hevea brasiliensis GN=HEV1 PE=1 SV=2
Probable 2-oxoglutarate-dependent dioxygenase (1 gene)	isoform_290557	sp|Q9FFF6|DIOX5_ARATH	41.8	347	192	6	49	1071	22	364	6.7e-75	279.3	Probable 2-oxoglutarate-dependent dioxygenase At5g05600 OS=Arabidopsis thaliana GN=At5g05600 PE=2 SV=1
Probable 3-hydroxyisobutyrate dehydrogenase-like (1 gene)	isoform_243990	sp|Q9SZE1|3HID1_ARATH	40.3	273	138	7	347	1129	72	331	5.4e-39	159.8	Probable 3-hydroxyisobutyrate dehydrogenase-like 1, mitochondrial OS=Arabidopsis thaliana GN=At4g29120 PE=1 SV=1
Probable ADP-ribosylation factor GTPase-activating protein (1 gene)	isoform_135125	sp|Q9FL69|AGD5_ARATH	32.8	195	94	7	4016	4564	313	482	3.9e-13	75.9	Probable ADP-ribosylation factor GTPase-activating protein AGD5 OS=Arabidopsis thaliana GN=AGD5 PE=1 SV=1
Probable L-type lectin-domain containing receptor kinase (1 gene)	isoform_49489	sp|Q9FG33|LRKS5_ARATH	43.6	241	125	4	1171	1872	413	649	1.8e-52	205.3	Probable L-type lectin-domain containing receptor kinase S.5 OS=Arabidopsis thaliana GN=LECRKS5 PE=2 SV=1
Probable RNA-binding protein (1 gene)	isoform_227497	sp|Q9M1S3|ARP1_ARATH	64.4	104	34	2	635	937	9	112	9.7e-31	132.9	Probable RNA-binding protein ARP1 OS=Arabidopsis thaliana GN=ARP1 PE=2 SV=1
Probable U3 small nucleolar RNA-associated protein (1 gene)	isoform_270996	sp|Q8S1Z1|UTP11_ORYSJ	64.1	39	14	0	3758	3874	191	229	4.3e-07	55.5	Probable U3 small nucleolar RNA-associated protein 11 OS=Oryza sativa subsp. japonica GN=Os01g0810000 PE=2 SV=2
Probable bifunctional methylthioribulose-1-phosphate dehydratase/enolase-phosphatase (1 gene)	isoform_14161	sp|B9N1F9|MTBC_POPTR	67.1	173	45	1	422	940	151	311	1.1e-62	239.2	Probable bifunctional methylthioribulose-1-phosphate dehydratase/enolase-phosphatase E1 OS=Populus trichocarpa GN=POPTR_0001s40980g PE=3 SV=2
Probable cellulose synthase A catalytic subunit (1 gene)	isoform_207150	sp|A2XN66|CESA2_ORYSI	34.5	827	439	40	2197	4629	310	1049	1.9e-63	243	Probable cellulose synthase A catalytic subunit 2 [UDP-forming] OS=Oryza sativa subsp. indica GN=CESA2 PE=3 SV=1
Probable glutamate carboxypeptidase (1 gene)	isoform_50287	sp|Q7Y228|LAMP1_ARATH	50.5	400	151	7	1366	2559	326	680	6.5e-106	383.3	Probable glutamate carboxypeptidase LAMP1 OS=Arabidopsis thaliana GN=LAMP1 PE=2 SV=1
Probable indole-3-pyruvate monooxygenase (1 gene)	isoform_106985	sp|Q9LKC0|YUC5_ARATH	49.1	385	192	3	143	1294	24	405	7.9e-108	388.7	Probable indole-3-pyruvate monooxygenase YUCCA5 OS=Arabidopsis thaliana GN=YUC5 PE=2 SV=1
Probable inositol transporter (1 gene)	isoform_274509	sp|Q9C757|INT2_ARATH	54.9	408	180	2	975	2186	119	526	7.6e-128	455.7	Probable inositol transporter 2 OS=Arabidopsis thaliana GN=INT2 PE=1 SV=1
Probable linoleate 9S-lipoxygenase (1 gene)	isoform_246976	sp|Q43191|LOX15_SOLTU	61.1	871	325	6	163	2766	3	862	0	1095.5	Probable linoleate 9S-lipoxygenase 5 OS=Solanum tuberosum GN=LOX1.5 PE=2 SV=1
Probable lysine-specific demethylase (1 gene)	isoform_271938	sp|Q6BDA0|ELF6_ARATH	43.8	112	58	2	1381	1716	1227	1333	2e-23	109	Probable lysine-specific demethylase ELF6 OS=Arabidopsis thaliana GN=ELF6 PE=1 SV=1
Probable methylenetetrahydrofolate reductase (1 gene)	isoform_12359	sp|Q75HE6|MTHR_ORYSJ	49.5	285	124	4	797	1624	316	589	8.6e-71	266.2	Probable methylenetetrahydrofolate reductase OS=Oryza sativa subsp. japonica GN=Os03g0815200 PE=2 SV=1
Probable methyltransferase (1 gene)	isoform_113885	sp|Q84TJ0|PMT6_ARATH	65	468	161	2	3	1403	53	518	5.8e-192	668.7	Probable methyltransferase PMT6 OS=Arabidopsis thaliana GN=At3g10200 PE=2 SV=1
Probable peptide/nitrate transporter (1 gene)	isoform_85012	sp|Q3EAQ5|PTR36_ARATH	32.6	420	239	13	1515	2711	51	447	5.4e-42	171	Probable peptide/nitrate transporter At3g43790 OS=Arabidopsis thaliana GN=ZIFL2 PE=2 SV=2
Probable phospholipid hydroperoxide glutathione peroxidase (1 gene)	isoform_172904	sp|Q9LEF0|GPX4_MESCR	64.9	168	56	2	168	671	4	168	4e-56	216.5	Probable phospholipid hydroperoxide glutathione peroxidase OS=Mesembryanthemum crystallinum GN=GPXMC1 PE=2 SV=1
Probable ribose-5-phosphate isomerase (1 gene)	isoform_80496	sp|Q9S726|RPI3_ARATH	74.5	161	40	1	685	1164	116	276	8.7e-64	242.3	Probable ribose-5-phosphate isomerase 3, chloroplastic OS=Arabidopsis thaliana GN=RPI3 PE=1 SV=1
Probable serine/threonine protein kinase (1 gene)	isoform_5638	sp|Q9LE81|IRE_ARATH	33.3	150	74	4	1792	2232	857	983	3e-13	75.5	Probable serine/threonine protein kinase IRE OS=Arabidopsis thaliana GN=IRE PE=2 SV=1
Probable small nuclear ribonucleoprotein (1 gene)	isoform_244619	sp|O82221|RUXG_ARATH	89.6	48	5	0	159	302	1	48	2.1e-18	90.5	Probable small nuclear ribonucleoprotein G OS=Arabidopsis thaliana GN=At2g23930 PE=3 SV=1
Probable sucrose-phosphate synthase (1 gene)	isoform_193108	sp|O04933|SPSA2_CRAPL	59.1	149	61	0	4935	5381	286	434	1.7e-39	163.7	Probable sucrose-phosphate synthase 2 OS=Craterostigma plantagineum GN=SPS2 PE=2 SV=1
Probable ubiquitin-like-specific protease (1 gene)	isoform_51547	sp|Q8L7S0|ULP2B_ARATH	28.5	253	145	7	1348	2022	387	631	2.4e-23	108.6	Probable ubiquitin-like-specific protease 2B OS=Arabidopsis thaliana GN=ULP2B PE=1 SV=3
Probable xyloglucan glycosyltransferase (1 gene)	isoform_117369	sp|Q69L19|CSLC2_ORYSJ	84.6	241	37	0	6	728	321	561	1.1e-121	434.9	Probable xyloglucan glycosyltransferase 2 OS=Oryza sativa subsp. japonica GN=CSLC2 PE=2 SV=2
Profilin (1 gene)	isoform_259284	sp|O65809|PROF1_SOYBN	89.4	47	5	0	1628	1768	41	87	5e-18	91.3	Profilin-1 OS=Glycine max GN=PRO1 PE=1 SV=1
Proliferating cell nuclear antigen (1 gene)	isoform_114304	sp|P24314|PCNA_CATRO	92.7	260	19	0	112	891	1	260	2e-135	479.9	Proliferating cell nuclear antigen OS=Catharanthus roseus PE=2 SV=1
Proline-rich extensin-like protein (1 gene)	isoform_256898	sp|Q9ZQI0|EPR1_ARATH	53.9	217	75	12	360	971	172	376	1.6e-57	221.5	Proline-rich extensin-like protein EPR1 OS=Arabidopsis thaliana GN=EPR1 PE=2 SV=1
Protease Do-like (1 gene)	isoform_59978	sp|Q8RY22|DEGP7_ARATH	65.7	705	216	8	6	2099	411	1096	1.2e-265	913.7	Protease Do-like 7 OS=Arabidopsis thaliana GN=DEGP7 PE=2 SV=1
Protein ASPARTIC PROTEASE IN GUARD CELL (1 gene)	isoform_91944	sp|Q9LHE3|ASPG2_ARATH	30.5	453	245	8	210	1481	49	460	6.6e-38	156.8	Protein ASPARTIC PROTEASE IN GUARD CELL 2 OS=Arabidopsis thaliana GN=ASPG2 PE=2 SV=1
Protein BZR1 homolog (1 gene)	isoform_23827	sp|Q6EUF1|BZR4_ORYSJ	63.8	105	29	3	262	573	7	103	2.5e-27	121.3	Protein BZR1 homolog 4 OS=Oryza sativa subsp. japonica GN=BZR4 PE=3 SV=2
Protein Brevis radix-like (1 gene)	isoform_87330	sp|Q6YUB8|BRXL1_ORYSJ	75.7	37	8	1	268	378	167	202	1.8e-10	64.7	Protein Brevis radix-like 1 OS=Oryza sativa subsp. japonica GN=BRXL1 PE=2 SV=1
Protein DCL homolog, chloroplastic (1 gene)	isoform_291638	sp|Q9C642|DCL_ARATH	45.7	105	39	1	346	606	109	213	1.9e-20	97.8	Protein DCL homolog, chloroplastic OS=Arabidopsis thaliana GN=DCL PE=2 SV=1
Protein DJ-1 homolog A (1 gene)	isoform_48165	sp|Q9FPF0|DJ1A_ARATH	44.2	283	153	4	424	1263	109	389	4.4e-60	229.9	Protein DJ-1 homolog A OS=Arabidopsis thaliana GN=DJ1A PE=1 SV=1
Protein DMP4 (1 gene)	isoform_32537	sp|Q8L928|DMP4_ARATH	51	204	97	2	160	765	10	212	2.3e-55	213.8	Protein DMP4 OS=Arabidopsis thaliana GN=DMP4 PE=2 SV=1
Protein DMR6-LIKE OXYGENASE (1 gene)	isoform_67474	sp|Q9ZSA8|DLO1_ARATH	38.6	342	162	9	124	1092	21	333	4.1e-58	223.4	Protein DMR6-LIKE OXYGENASE 1 OS=Arabidopsis thaliana GN=DLO1 PE=1 SV=1
Protein FATTY ACID EXPORT (1 gene)	isoform_285409	sp|Q9ZVH7|FAX3_ARATH	43.1	109	62	0	1002	1328	216	324	4.5e-17	87.4	Protein FATTY ACID EXPORT 3, chloroplastic OS=Arabidopsis thaliana GN=FAX3 PE=2 SV=2
Protein FLX-like (1 gene)	isoform_21706	sp|Q93V84|FLXL1_ARATH	47.2	318	154	7	139	1053	1	317	3.8e-71	266.9	Protein FLX-like 1 OS=Arabidopsis thaliana GN=FLXL1 PE=1 SV=1
Protein LIGHT-DEPENDENT SHORT HYPOCOTYLS (1 gene)	isoform_108027	sp|Q9LW68|LSH4_ARATH	72	164	38	2	110	589	36	195	2.9e-62	236.9	Protein LIGHT-DEPENDENT SHORT HYPOCOTYLS 4 OS=Arabidopsis thaliana GN=LSH4 PE=1 SV=1
Protein RBL (1 gene)	isoform_87412	sp|Q5E915|RBBP_ARATH	42.1	356	194	7	1025	2068	78	429	1.2e-59	229.6	Protein RBL OS=Arabidopsis thaliana GN=RBL PE=1 SV=1
Protein RER1B (1 gene)	isoform_70263	sp|O48671|RER1B_ARATH	64.4	191	65	1	53	616	3	193	1.9e-71	267.3	Protein RER1B OS=Arabidopsis thaliana GN=RER1B PE=1 SV=2
Protein RESPONSE TO LOW SULFUR (1 gene)	isoform_32094	sp|Q9SCK2|LSU3_ARATH	42.9	77	37	1	190	420	13	82	7.3e-09	59.3	Protein RESPONSE TO LOW SULFUR 3 OS=Arabidopsis thaliana GN=LSU3 PE=4 SV=1
Protein ROOT HAIR DEFECTIVE (1 gene)	isoform_152591	sp|P93042|RHD3_ARATH	72.9	140	38	0	233	652	16	155	1.7e-51	203.4	Protein ROOT HAIR DEFECTIVE 3 OS=Arabidopsis thaliana GN=RHD3 PE=1 SV=1
Protein SPIRRIG (1 gene)	isoform_138038	sp|F4HZB2|BCHA1_ARATH	65.6	1615	505	12	109	4905	2015	3594	0	2116.3	Protein SPIRRIG OS=Arabidopsis thaliana GN=SPI PE=1 SV=1
Protein SRC2 (1 gene)	isoform_87380	sp|O04133|SRC2_SOYBN	46.1	154	61	6	472	882	139	287	7e-25	112.8	Protein SRC2 OS=Glycine max GN=SRC2 PE=2 SV=1
Protein STAY-GREEN (1 gene)	isoform_63395	sp|A2Z3E5|SGR_ORYSI	56.8	132	46	3	6	374	131	260	4.8e-36	149.1	Protein STAY-GREEN, chloroplastic OS=Oryza sativa subsp. indica GN=SGR PE=3 SV=1
Protein TRIGALACTOSYLDIACYLGLYCEROL (1 gene)	isoform_64279	sp|Q8VY77|TGD5_ARATH	67.6	74	24	0	181	402	1	74	1.5e-27	120.9	Protein TRIGALACTOSYLDIACYLGLYCEROL 5, chloroplastic OS=Arabidopsis thaliana GN=TGD5 PE=1 SV=1
Protein Ycf2 (1 gene)	isoform_245391	sp|P31568|YCF2_OENPI	28.6	182	118	5	142	651	171	352	4.4e-08	56.6	Protein Ycf2 (Fragment) OS=Oenothera picensis GN=ycf2 PE=3 SV=1
Protein disulfide-isomerase (1 gene)	isoform_19493	sp|Q94F09|PDI52_ARATH	51.6	448	201	6	138	1472	6	440	2.3e-127	453.8	Protein disulfide-isomerase 5-2 OS=Arabidopsis thaliana GN=PDIL5-2 PE=1 SV=1
Protein yippee-like (1 gene)	isoform_242867	sp|Q9T096|YIPL6_ARATH	76.9	26	6	0	91	168	6	31	7.1e-06	51.6	Protein yippee-like At4g27745 OS=Arabidopsis thaliana GN=At4g27745 PE=3 SV=2
Protein-S-isoprenylcysteine O-methyltransferase B (1 gene)	isoform_189465	sp|Q93W54|ICMTB_ARATH	44.9	89	43	1	215	481	47	129	1.7e-14	80.5	Protein-S-isoprenylcysteine O-methyltransferase B OS=Arabidopsis thaliana GN=ICMTB PE=1 SV=1
Putative disease resistance protein (1 gene)	isoform_116925	sp|Q9LVT1|DRL39_ARATH	37.8	82	49	2	962	1207	486	565	2.6e-06	52	Putative disease resistance protein At5g47280 OS=Arabidopsis thaliana GN=At5g47280 PE=3 SV=1
Putative glycerol-3-phosphate transporter (1 gene)	isoform_251001	sp|O23596|GLPT4_ARATH	58.9	557	195	5	398	2068	4	526	1.6e-180	630.9	Putative glycerol-3-phosphate transporter 4 OS=Arabidopsis thaliana GN=At4g17550 PE=3 SV=2
Pyrophosphate--fructose 6-phosphate 1-phosphotransferase subunit (1 gene)	isoform_9435	sp|P21343|PFPB_SOLTU	62.9	369	135	2	533	1639	69	435	3.2e-127	453.8	Pyrophosphate--fructose 6-phosphate 1-phosphotransferase subunit beta OS=Solanum tuberosum GN=PFP-BETA PE=1 SV=3
Pyrophosphate-energized vacuolar membrane proton pump (1 gene)	isoform_240284	sp|P21616|AVP_VIGRR	82.9	193	33	0	2784	3362	84	276	1e-89	330.5	Pyrophosphate-energized vacuolar membrane proton pump OS=Vigna radiata var. radiata PE=1 SV=4
Pyruvate decarboxylase 2 (1 gene)	isoform_293373	sp|P51851|PDC2_PEA	41.6	377	186	6	745	1824	1	360	3.1e-56	218	Pyruvate decarboxylase 2 (Fragment) OS=Pisum sativum GN=PDC2 PE=2 SV=1
RNA-binding protein (1 gene)	isoform_78163	sp|Q8H0P8|RBP1_MEDTR	38.8	214	104	10	190	801	1	197	6.5e-23	107.1	RNA-binding protein 1 OS=Medicago truncatula GN=RBP1 PE=2 SV=1
RNA-directed DNA polymerase (1 gene)	isoform_205780	sp|P31843|RRPO_OENBE	51.3	76	37	0	740	967	7	82	1.5e-15	84.3	RNA-directed DNA polymerase homolog OS=Oenothera berteroana PE=4 SV=1
RPM1-interacting protein (1 gene)	isoform_25813	sp|Q8GYN5|RIN4_ARATH	26.3	274	122	10	350	1144	4	206	7.4e-15	79.7	RPM1-interacting protein 4 OS=Arabidopsis thaliana GN=RIN4 PE=1 SV=1
Receptor like protein kinase (1 gene)	isoform_91127	sp|O48837|LRKS2_ARATH	31.5	742	432	19	862	2967	103	808	5.8e-92	337	Receptor like protein kinase S.2 OS=Arabidopsis thaliana GN=LECRKS2 PE=2 SV=2
Remorin (1 gene)	isoform_29063	sp|P93788|REMO_SOLTU	50.7	207	85	4	315	920	4	198	1.3e-47	188.3	Remorin OS=Solanum tuberosum PE=1 SV=1
Respiratory burst oxidase homolog protein (1 gene)	isoform_119716	sp|O48538|RBOHF_ARATH	66.3	163	55	0	1639	2127	542	704	3.2e-66	251.5	Respiratory burst oxidase homolog protein F OS=Arabidopsis thaliana GN=RBOHF PE=1 SV=1
Reticulon-like protein (1 gene)	isoform_23881	sp|Q9SUT9|RTNLB_ARATH	55.7	246	107	1	277	1008	24	269	1.9e-77	287.7	Reticulon-like protein B2 OS=Arabidopsis thaliana GN=RTNLB2 PE=1 SV=1
Rho GDP-dissociation inhibitor (1 gene)	isoform_73214	sp|Q9SFC6|GDIR_ARATH	50.6	156	61	2	732	1199	45	184	1.6e-34	145.2	Rho GDP-dissociation inhibitor 1 OS=Arabidopsis thaliana GN=GDI1 PE=1 SV=1
Rho GTPase-activating protein (1 gene)	isoform_39810	sp|Q6NKT5|RGAP5_ARATH	38	71	38	2	774	971	241	310	2e-06	51.2	Rho GTPase-activating protein 5 OS=Arabidopsis thaliana GN=ROPGAP5 PE=2 SV=1
Ribonucleoside-diphosphate reductase large subunit (1 gene)	isoform_42324	sp|Q9SJ20|RIR1_ARATH	85.6	818	107	2	196	2622	1	816	0	1432.5	Ribonucleoside-diphosphate reductase large subunit OS=Arabidopsis thaliana GN=RNR1 PE=1 SV=1
Ribose-phosphate pyrophosphokinase (1 gene)	isoform_42316	sp|Q8S2E5|KPRS3_ORYSJ	79.6	313	64	0	114	1052	97	409	2.6e-147	519.6	Ribose-phosphate pyrophosphokinase 3, chloroplastic OS=Oryza sativa subsp. japonica GN=Os01g0723600 PE=2 SV=1
Ribosomal RNA small subunit methyltransferase (1 gene)	isoform_154727	sp|O22268|DIM1A_ARATH	46	139	68	3	4329	3922	106	240	6e-24	112.1	Ribosomal RNA small subunit methyltransferase OS=Arabidopsis thaliana GN=DIM1A PE=1 SV=1
Ribosome production factor (1 gene)	isoform_45433	sp|Q9AWM9|RPF2_ORYSJ	67.3	300	93	3	724	1620	8	303	4.4e-114	409.8	Ribosome production factor 2 homolog OS=Oryza sativa subsp. japonica GN=Os01g0513800 PE=2 SV=1
Ricin B-like lectin (1 gene)	isoform_51899	sp|Q6Z4N6|40G2_ORYSJ	44	348	170	6	125	1156	4	330	2e-74	277.3	Ricin B-like lectin R40G2 OS=Oryza sativa subsp. japonica GN=R40G2 PE=2 SV=1
SPX domain-containing protein (1 gene)	isoform_45744	sp|Q94A21|SPX4_ARATH	54.3	247	99	5	666	1391	73	310	6.3e-63	240	SPX domain-containing protein 4 OS=Arabidopsis thaliana GN=SPX4 PE=2 SV=1
SUN domain-containing protein (1 gene)	isoform_9552	sp|Q9FF75|SUN1_ARATH	40	423	231	7	660	1919	51	453	1.2e-76	285.8	SUN domain-containing protein 1 OS=Arabidopsis thaliana GN=SUN1 PE=1 SV=1
Scarecrow-like protein (1 gene)	isoform_115856	sp|Q9XE58|SCL14_ARATH	39.4	396	229	9	777	1952	368	756	4.2e-58	224.2	Scarecrow-like protein 14 OS=Arabidopsis thaliana GN=SCL14 PE=2 SV=2
Scopoletin glucosyltransferase (1 gene)	isoform_90088	sp|Q9AT54|SCGT_TOBAC	33.7	193	108	6	681	1238	201	380	5.3e-21	100.5	Scopoletin glucosyltransferase OS=Nicotiana tabacum GN=TOGT1 PE=1 SV=1
Separase (1 gene)	isoform_36103	sp|Q5IBC5|ESP1_ARATH	41.1	163	77	5	10	483	2028	2176	3e-24	109.8	Separase OS=Arabidopsis thaliana GN=ESP1 PE=2 SV=1
Serine hydroxymethyltransferase (1 gene)	isoform_247442	sp|Q94JQ3|GLYP3_ARATH	73.7	224	59	0	325	996	46	269	9e-91	332.4	Serine hydroxymethyltransferase 3, chloroplastic OS=Arabidopsis thaliana GN=SHM3 PE=1 SV=2
Soluble inorganic pyrophosphatase (1 gene)	isoform_30974	sp|Q93V56|IPYR1_ARATH	87.9	199	24	0	266	862	14	212	2.3e-101	366.7	Soluble inorganic pyrophosphatase 1 OS=Arabidopsis thaliana GN=PPA1 PE=1 SV=1
Squamosa promoter-binding protein (1 gene)	isoform_122234	sp|Q38741|SBP1_ANTMA	51.9	129	62	0	585	971	2	130	4.9e-32	136.7	Squamosa promoter-binding protein 1 OS=Antirrhinum majus GN=SBP1 PE=2 SV=1
Stress-response A/B barrel domain-containing protein (1 gene)	isoform_34743	sp|Q9LUV2|POP3_ARATH	56.7	104	45	0	96	407	4	107	1.4e-31	134.4	Stress-response A/B barrel domain-containing protein HS1 OS=Arabidopsis thaliana GN=HS1 PE=1 SV=1
Stromal cell-derived factor 2-like protein (1 gene)	isoform_55516	sp|Q93ZE8|SDF2_ARATH	68.7	214	66	1	343	981	1	214	1.4e-85	314.7	Stromal cell-derived factor 2-like protein OS=Arabidopsis thaliana GN=SDF2 PE=1 SV=1
Sugar transporter ERD6-like (1 gene)	isoform_290585	sp|Q8LBI9|EDL16_ARATH	52.3	486	214	4	28	1482	8	476	1.3e-148	524.6	Sugar transporter ERD6-like 16 OS=Arabidopsis thaliana GN=At5g18840 PE=2 SV=2
Suppressor of mec-8 and unc-52 protein (1 gene)	isoform_175390	sp|Q8W117|SMU1_ARATH	87.1	217	27	1	5	655	245	460	1.8e-110	396.7	Suppressor of mec-8 and unc-52 protein homolog 1 OS=Arabidopsis thaliana GN=SMU1 PE=1 SV=1
Syntaxin (1 gene)	isoform_250919	sp|Q9SF29|SYP71_ARATH	63.4	183	62	2	442	984	87	266	4.8e-59	226.9	Syntaxin-71 OS=Arabidopsis thaliana GN=SYP71 PE=1 SV=1
TIR domain-containing protein (1 gene)	isoform_284852	sp|Q0WSX8|TIK_ARATH	37.4	99	56	3	299	592	13	106	4e-07	55.5	TIR domain-containing protein OS=Arabidopsis thaliana GN=TIK PE=1 SV=1
Telomere repeat-binding protein (1 gene)	isoform_4690	sp|Q9M347|TRP6_ARATH	39.1	87	44	1	2399	2659	311	388	5.9e-10	64.7	Telomere repeat-binding protein 6 OS=Arabidopsis thaliana GN=TRP6 PE=1 SV=1
Thaumatin-like protein (1 gene)	isoform_57980	sp|P81370|TLP_ACTDE	39.1	220	114	6	171	812	6	211	6.2e-40	163.7	Thaumatin-like protein OS=Actinidia deliciosa GN=tlp PE=1 SV=2
Thiamine thiazole synthase (1 gene)	isoform_271096	sp|F6H7K5|THI42_VITVI	83.2	280	44	2	157	996	24	300	5e-128	456.1	Thiamine thiazole synthase 2, chloroplastic OS=Vitis vinifera GN=THI1-2 PE=3 SV=1
Thiol protease (1 gene)	isoform_66172	sp|P43156|CYSP_HEMSP	49.3	146	55	4	407	823	120	253	9.3e-28	122.5	Thiol protease SEN102 OS=Hemerocallis sp. GN=SEN102 PE=2 SV=1
Threonine dehydratase (1 gene)	isoform_102818	sp|Q9ZSS6|THD1_ARATH	70.9	494	140	3	570	2051	36	525	1.8e-197	687.2	Threonine dehydratase biosynthetic, chloroplastic OS=Arabidopsis thaliana GN=OMR1 PE=1 SV=1
Transcription elongation factor (1 gene)	isoform_175578	sp|A8MS85|SPT61_ARATH	53.6	1520	611	26	695	5218	159	1595	0	1493	Transcription elongation factor SPT6 homolog OS=Arabidopsis thaliana GN=SPT6 PE=1 SV=1
Transcription initiation factor (1 gene)	isoform_143520	sp|Q8W0W3|TF2B_ORYSJ	86.8	121	16	0	527	889	6	126	9.8e-59	227.3	Transcription initiation factor IIB OS=Oryza sativa subsp. japonica GN=TFIIB PE=1 SV=1
Transportin (1 gene)	isoform_229463	sp|B9FDR3|TNPO1_ORYSJ	72.9	711	191	2	169	2298	4	713	6.9e-310	1061.6	Transportin-1 OS=Oryza sativa subsp. japonica GN=TRN1 PE=3 SV=2
Triacylglycerol lipase (1 gene)	isoform_4659	sp|Q9LZA6|SDP1_ARATH	71.3	698	170	8	152	2218	1	677	8.7e-291	997.7	Triacylglycerol lipase SDP1 OS=Arabidopsis thaliana GN=SDP1 PE=1 SV=1
U1 small nuclear ribonucleoprotein 70 kDa (1 gene)	isoform_227669	sp|Q42404|RU17_ARATH	88.5	52	6	0	4449	4604	189	240	4.6e-20	99	U1 small nuclear ribonucleoprotein 70 kDa OS=Arabidopsis thaliana GN=RNU1 PE=1 SV=1
UDP-glucose 6-dehydrogenase (1 gene)	isoform_287954	sp|Q9AUV6|UGDH3_ORYSJ	89.3	366	39	0	7	1104	113	478	3.5e-193	672.2	UDP-glucose 6-dehydrogenase 3 OS=Oryza sativa subsp. japonica GN=UGD3 PE=2 SV=1
Ubiquitin-40S ribosomal protein (1 gene)	isoform_135801	sp|P59272|RS27A_DAUCA	93	143	10	0	66	494	1	143	2.6e-73	275.8	Ubiquitin-40S ribosomal protein S27a (Fragment) OS=Daucus carota PE=2 SV=2
Ultraviolet-B receptor (1 gene)	isoform_115050	sp|Q9FN03|UVR8_ARATH	27.8	356	226	9	179	1222	17	349	4.5e-31	134	Ultraviolet-B receptor UVR8 OS=Arabidopsis thaliana GN=UVR8 PE=1 SV=1
Universal stress protein (1 gene)	isoform_35826	sp|Q8L4N1|PHO34_ARATH	33.5	170	87	5	64	525	45	204	1.2e-12	71.2	Universal stress protein PHOS34 OS=Arabidopsis thaliana GN=PHOS34 PE=1 SV=1
Very-long-chain enoyl-CoA reductase (1 gene)	isoform_26019	sp|Q9M2U2|TECR_ARATH	74.5	310	77	1	158	1081	1	310	2.5e-142	503.1	Very-long-chain enoyl-CoA reductase OS=Arabidopsis thaliana GN=ECR PE=1 SV=1
Vesicle-associated protein (1 gene)	isoform_50090	sp|Q1ECE0|VAP41_ARATH	60.2	181	64	4	427	954	87	264	1.6e-53	207.6	Vesicle-associated protein 4-1 OS=Arabidopsis thaliana GN=PVA41 PE=2 SV=1
Villin (1 gene)	isoform_283371	sp|O65570|VILI4_ARATH	63.4	759	261	7	848	3118	231	974	9.4e-280	961.1	Villin-4 OS=Arabidopsis thaliana GN=VLN4 PE=1 SV=1
WEB family protein (1 gene)	isoform_9541	sp|Q9LFE4|Y5673_ARATH	20.4	673	418	25	160	2103	84	663	6.9e-13	73.9	WEB family protein At5g16730, chloroplastic OS=Arabidopsis thaliana GN=At5g16730 PE=1 SV=1
Xyloglucan endotransglucosylase/hydrolase (1 gene)	isoform_275567	sp|P35694|XTH2_SOYBN	61.8	275	93	4	102	908	14	282	1e-95	349.4	Xyloglucan endotransglucosylase/hydrolase 2 OS=Glycine max PE=2 SV=1
Zeamatin (1 gene)	isoform_276120	sp|P33679|ZEAM_MAIZE	55.3	226	99	1	13	684	1	226	5.9e-78	288.5	Zeamatin OS=Zea mays GN=Zlp PE=1 SV=2
Zinc finger CCCH domain-containing protein (1 gene)	isoform_142228	sp|Q6YYC0|C3H55_ORYSJ	41.3	172	94	4	4798	5307	790	956	1.9e-24	113.6	Zinc finger CCCH domain-containing protein 55 OS=Oryza sativa subsp. japonica GN=Os08g0135800 PE=2 SV=1
tRNA wybutosine-synthesizing protein (1 gene)	isoform_107317	sp|Q8H4D4|TYW23_ORYSJ	32.6	193	122	4	572	1144	346	532	3.2e-23	108.6	tRNA wybutosine-synthesizing protein 2/3/4 OS=Oryza sativa subsp. japonica GN=Os07g0515000 PE=2 SV=1
No SwissProt annotation (297 genes)
	isoform_10005	/
	isoform_10028	/
	isoform_10136	/
	isoform_10270	/
	isoform_10405	/
	isoform_10437	/
	isoform_10475	/
	isoform_10572	/
	isoform_10614	/
	isoform_10652	/
	isoform_10713	/
	isoform_10756	/
	isoform_10813	/
	isoform_10939	/
	isoform_11057	/
	isoform_11290	/
	isoform_11293	/
	isoform_11540	/
	isoform_11690	/
	isoform_11896	/
	isoform_11942	/
	isoform_11991	/
	isoform_12019	/
	isoform_12066	/
	isoform_12099	/
	isoform_12196	/
	isoform_12200	/
	isoform_12262	/
	isoform_12318	/
	isoform_12482	/
	isoform_12493	/
	isoform_12781	/
	isoform_12804	/
	isoform_12878	/
	isoform_12936	/
	isoform_13047	/
	isoform_13523	/
	isoform_13702	/
	isoform_13941	/
	isoform_14066	/
	isoform_14210	/
	isoform_14550	/
	isoform_14690	/
	isoform_14778	/
	isoform_14956	/
	isoform_15237	/
	isoform_15377	/
	isoform_15399	/
	isoform_15485	/
	isoform_15528	/
	isoform_15796	/
	isoform_16033	/
	isoform_16277	/
	isoform_16385	/
	isoform_16745	/
	isoform_16782	/
	isoform_16798	/
	isoform_16959	/
	isoform_16979	/
	isoform_17112	/
	isoform_17160	/
	isoform_17195	/
	isoform_17285	/
	isoform_17390	/
	isoform_17759	/
	isoform_17814	/
	isoform_17815	/
	isoform_18004	/
	isoform_18215	/
	isoform_18238	/
	isoform_18294	/
	isoform_18640	/
	isoform_18875	/
	isoform_18909	/
	isoform_18997	/
	isoform_19006	/
	isoform_19019	/
	isoform_19127	/
	isoform_19344	/
	isoform_19591	/
	isoform_19693	/
	isoform_19958	/
	isoform_19996	/
	isoform_20085	/
	isoform_20103	/
	isoform_20235	/
	isoform_20561	/
	isoform_21210	/
	isoform_21319	/
	isoform_21348	/
	isoform_21758	/
	isoform_21804	/
	isoform_21837	/
	isoform_21888	/
	isoform_22085	/
	isoform_22142	/
	isoform_22362	/
	isoform_22525	/
	isoform_22549	/
	isoform_22915	/
	isoform_23241	/
	isoform_23468	/
	isoform_23490	/
	isoform_23593	/
	isoform_23598	/
	isoform_23684	/
	isoform_23822	/
	isoform_23871	/
	isoform_23928	/
	isoform_24084	/
	isoform_24373	/
	isoform_24618	/
	isoform_24633	/
	isoform_24736	/
	isoform_24906	/
	isoform_24945	/
	isoform_24976	/
	isoform_24989	/
	isoform_25010	/
	isoform_25011	/
	isoform_25037	/
	isoform_25140	/
	isoform_25150	/
	isoform_25208	/
	isoform_25248	/
	isoform_25256	/
	isoform_25517	/
	isoform_25543	/
	isoform_25777	/
	isoform_25781	/
	isoform_26039	/
	isoform_26053	/
	isoform_26063	/
	isoform_26172	/
	isoform_26277	/
	isoform_26343	/
	isoform_26377	/
	isoform_26406	/
	isoform_26407	/
	isoform_26418	/
	isoform_26443	/
	isoform_26490	/
	isoform_26531	/
	isoform_26562	/
	isoform_26566	/
	isoform_26785	/
	isoform_26839	/
	isoform_26858	/
	isoform_26977	/
	isoform_27039	/
	isoform_27056	/
	isoform_27057	/
	isoform_27071	/
	isoform_27153	/
	isoform_27192	/
	isoform_27258	/
	isoform_27367	/
	isoform_27374	/
	isoform_27410	/
	isoform_27415	/
	isoform_27426	/
	isoform_27637	/
	isoform_27892	/
	isoform_27901	/
	isoform_27923	/
	isoform_27962	/
	isoform_27969	/
	isoform_28029	/
	isoform_28066	/
	isoform_28104	/
	isoform_28143	/
	isoform_28289	/
	isoform_28289	/
	isoform_28301	/
	isoform_28324	/
	isoform_28356	/
	isoform_28364	/
	isoform_28446	/
	isoform_28476	/
	isoform_28537	/
	isoform_28543	/
	isoform_28671	/
	isoform_28850	/
	isoform_28898	/
	isoform_28950	/
	isoform_29079	/
	isoform_29151	/
	isoform_29298	/
	isoform_30302	/
	isoform_31320	/
	isoform_31638	/
	isoform_32072	/
	isoform_33127	/
	isoform_33435	/
	isoform_33484	/
	isoform_33507	/
	isoform_34892	/
	isoform_34993	/
	isoform_35279	/
	isoform_35390	/
	isoform_35469	/
	isoform_40767	/
	isoform_41247	/
	isoform_42997	/
	isoform_43267	/
	isoform_43482	/
	isoform_43915	/
	isoform_44992	/
	isoform_45641	/
	isoform_47003	/
	isoform_47137	/
	isoform_47466	/
	isoform_49458	/
	isoform_50028	/
	isoform_50624	/
	isoform_50816	/
	isoform_50832	/
	isoform_51433	/
	isoform_51748	/
	isoform_53163	/
	isoform_5363	/
	isoform_53760	/
	isoform_53906	/
[truncated: 74 more rows]
