# Supplementary material for: The miRNA-mRNA Regulatory Modules of Pinus massoniana Lamb. in Response to Drought Stress
Source: Int J Mol Sci. 2023 Sep 28;24(19):14655. doi: 10.3390/ijms241914655 (PMC10572226; doi:10.3390/ijms241914655)
Supplement: Supplementary file 1 [file ijms-24-14655-s001.zip › Table S8.xlsx]

## Sheet: Sheet1
Table S8. Enriched Gene ontology (GO) terms of genes targeted by differentially express miRNAs (DEM; 248 in total across three drought versus control small RNA transcriptome comparisons).
Cluster	GO term identify	Description	Counts of gene	Gene ratio	Ratio of background genes	P value	P value adjusted	－log10(P value adjusted)	Isoform ID	Description	Differentially expressed miRNAs that targets the isoform*
Cluster 1	GO:0016721	Oxidoreductase activity, acting on superoxide radicals as acceptor	3	3/258	15/124438	3.93499e-06	0.001029	2.98758	isoform_30984	Superoxide dismutase [Cu-Zn], chloroplastic OS=Vitis vinifera GN=SODCP PE=2 SV=1	pma-miR398a-3p, pma-miR398b-3p, pma-miR398c-3p
									isoform_32348	Superoxide dismutase [Cu-Zn], chloroplastic (Fragment) OS=Pinus sylvestris GN=SODCP PE=2 SV=1	pma-miR398a-3p, pma-miR398b-3p, pma-miR398c-3p
									isoform_32628	Superoxide dismutase [Cu-Zn], chloroplastic OS=Vitis vinifera GN=SODCP PE=2 SV=1	pma-miR398a-3p, pma-miR398b-3p, pma-miR398c-3p
	GO:0004784	Superoxide dismutase activity	3	3/258	15/124438	3.93499e-06	0.001029	2.98758	isoform_30984	Superoxide dismutase [Cu-Zn], chloroplastic OS=Vitis vinifera GN=SODCP PE=2 SV=1	pma-miR398a-3p, pma-miR398b-3p, pma-miR398c-3p
									isoform_32348	Superoxide dismutase [Cu-Zn], chloroplastic (Fragment) OS=Pinus sylvestris GN=SODCP PE=2 SV=1	pma-miR398a-3p, pma-miR398b-3p, pma-miR398c-3p
									isoform_32628	Superoxide dismutase [Cu-Zn], chloroplastic OS=Vitis vinifera GN=SODCP PE=2 SV=1	pma-miR398a-3p, pma-miR398b-3p, pma-miR398c-3p
	GO:0006360	Transcription from RNA polymerase I promoter	3	3/258	36/124438	5.97905e-05	0.00935859	2.02879	isoform_255171	No SwissProt annoation	pma-miR11425a-5p, pma-miR11425e-5p
									isoform_288981	No SwissProt annoation	pma-miR11425a-5p, pma-miR11425e-5p
									isoform_31427	DNA-directed RNA polymerases II and V subunit 6B OS=Arabidopsis thaliana GN=NRPB6B PE=1 SV=1	pma-miR11425f-3p, pma-miR11425g-3p
Cluster 2	GO:0009860	Pollen tube growth	4	4/214	103/124438	3.29021e-05	0.00424437	2.37219	isoform_17190	Luminal-binding protein OS=Solanum lycopersicum PE=2 SV=1	pma-miR11571-5p
									isoform_246302	Luminal-binding protein 4 OS=Nicotiana tabacum GN=BIP4 PE=2 SV=1	pma-miR11571-5p
									isoform_7005	Luminal-binding protein 4 OS=Nicotiana tabacum GN=BIP4 PE=2 SV=1	pma-miR11571-5p
									isoform_85221	Luminal-binding protein OS=Solanum lycopersicum PE=2 SV=1	pma-miR11571-5p
	GO:0009932	Cell tip growth	4	4/214	103/124438	3.29021e-05	0.00424437	2.37219	isoform_17190	Luminal-binding protein OS=Solanum lycopersicum PE=2 SV=1	pma-miR11571-5p
									isoform_246302	Luminal-binding protein 4 OS=Nicotiana tabacum GN=BIP4 PE=2 SV=1	pma-miR11571-5p
									isoform_7005	Luminal-binding protein 4 OS=Nicotiana tabacum GN=BIP4 PE=2 SV=1	pma-miR11571-5p
									isoform_85221	Luminal-binding protein OS=Solanum lycopersicum PE=2 SV=1	pma-miR11571-5p
	GO:0048588	Developmental cell growth	4	4/214	160/124438	0.000181263	0.00707985	2.14998	isoform_17190	Luminal-binding protein OS=Solanum lycopersicum PE=2 SV=1	pma-miR11571-5p
									isoform_246302	Luminal-binding protein 4 OS=Nicotiana tabacum GN=BIP4 PE=2 SV=1	pma-miR11571-5p
									isoform_7005	Luminal-binding protein 4 OS=Nicotiana tabacum GN=BIP4 PE=2 SV=1	pma-miR11571-5p
									isoform_85221	Luminal-binding protein OS=Solanum lycopersicum PE=2 SV=1	pma-miR11571-5p
Cluster 3	GO:0043486	Histone exchange	7	7/186	13/124438	2.53287e-17	4.71e-15	14.3269	isoform_13009	Acidic leucine-rich nuclear phosphoprotein 32-related protein OS=Arabidopsis thaliana GN=At3g50690 PE=2 SV=1	pma-miRN35a-5p, pma-miRN35b-5p
									isoform_15162	Acidic leucine-rich nuclear phosphoprotein 32-related protein OS=Arabidopsis thaliana GN=At3g50690 PE=2 SV=1	pma-miRN35a-5p, pma-miRN35b-5p
									isoform_17735	Acidic leucine-rich nuclear phosphoprotein 32-related protein OS=Arabidopsis thaliana GN=At3g50690 PE=2 SV=1	pma-miRN35a-5p, pma-miRN35b-5p
									isoform_271668	Acidic leucine-rich nuclear phosphoprotein 32-related protein OS=Arabidopsis thaliana GN=At3g50690 PE=2 SV=1	pma-miRN35a-5p, pma-miRN35b-5p
									isoform_48495	Acidic leucine-rich nuclear phosphoprotein 32-related protein OS=Arabidopsis thaliana GN=At3g50690 PE=2 SV=1	pma-miRN35a-5p, pma-miRN35b-5p
									isoform_63097	Acidic leucine-rich nuclear phosphoprotein 32-related protein OS=Arabidopsis thaliana GN=At3g50690 PE=2 SV=1	pma-miRN35a-5p, pma-miRN35b-5p
									isoform_83741	Acidic leucine-rich nuclear phosphoprotein 32-related protein OS=Arabidopsis thaliana GN=At3g50690 PE=2 SV=1	pma-miRN35a-5p, pma-miRN35b-5p
	GO:0004478	Methionine adenosyltransferase activity	8	8/186	121/124438	1.66729e-11	1.03e-09	8.9856	isoform_113840	S-adenosylmethionine synthase 2 OS=Picea sitchensis GN=METK2 PE=2 SV=1	pma-miRN74b-3p
									isoform_114637	S-adenosylmethionine synthase 2 OS=Pinus contorta GN=SAMS2 PE=2 SV=1	pma-miR396a-3p, pma-miR396c-3p
									isoform_160236	S-adenosylmethionine synthase 3 OS=Picea sitchensis GN=METK3 PE=2 SV=1	pma-miR396a-3p, pma-miR396c-3p
									isoform_21655	S-adenosylmethionine synthase 3 OS=Picea sitchensis GN=METK3 PE=2 SV=1	pma-miRN74b-3p
									isoform_23730	S-adenosylmethionine synthase 3 OS=Picea sitchensis GN=METK3 PE=2 SV=1	pma-miR396a-3p, pma-miR396c-3p
									isoform_29172	S-adenosylmethionine synthase 3 OS=Picea sitchensis GN=METK3 PE=2 SV=1	pma-miR396a-3p, pma-miR396c-3p
									isoform_43209	S-adenosylmethionine synthase 3 OS=Picea sitchensis GN=METK3 PE=2 SV=1	pma-miRN74b-3p
									isoform_49439	S-adenosylmethionine synthase 3 OS=Picea sitchensis GN=METK3 PE=2 SV=1	pma-miRN74b-3p
	GO:0006556	S-adenosylmethionine biosynthetic process	8	8/186	121/124438	1.66729e-11	1.03e-09	8.9856	isoform_113840	S-adenosylmethionine synthase 2 OS=Picea sitchensis GN=METK2 PE=2 SV=1	pma-miRN74b-3p
									isoform_114637	S-adenosylmethionine synthase 2 OS=Pinus contorta GN=SAMS2 PE=2 SV=1	pma-miR396a-3p, pma-miR396c-3p
									isoform_160236	S-adenosylmethionine synthase 3 OS=Picea sitchensis GN=METK3 PE=2 SV=1	pma-miR396a-3p, pma-miR396c-3p
									isoform_21655	S-adenosylmethionine synthase 3 OS=Picea sitchensis GN=METK3 PE=2 SV=1	pma-miRN74b-3p
									isoform_23730	S-adenosylmethionine synthase 3 OS=Picea sitchensis GN=METK3 PE=2 SV=1	pma-miR396a-3p, pma-miR396c-3p
									isoform_29172	S-adenosylmethionine synthase 3 OS=Picea sitchensis GN=METK3 PE=2 SV=1	pma-miR396a-3p, pma-miR396c-3p
									isoform_43209	S-adenosylmethionine synthase 3 OS=Picea sitchensis GN=METK3 PE=2 SV=1	pma-miRN74b-3p
									isoform_49439	S-adenosylmethionine synthase 3 OS=Picea sitchensis GN=METK3 PE=2 SV=1	pma-miRN74b-3p
Cluster 4	GO:0009742	Brassinosteroid mediated signaling pathway	2	2/71	131/124438	0.00260602	0.0741069	1.13014	isoform_23827	Protein BZR1 homolog 4 OS=Oryza sativa subsp. japonica GN=BZR4 PE=3 SV=2	pma-miR168-5p
									isoform_68786	Probable serine/threonine-protein kinase At4g35230 OS=Arabidopsis thaliana GN=At4g35230 PE=1 SV=1	pma-miR168-5p
	GO:0043401	Steroid hormone mediated signaling pathway	2	2/71	131/124438	0.00260602	0.0741069	1.13014	isoform_23827	Protein BZR1 homolog 4 OS=Oryza sativa subsp. japonica GN=BZR4 PE=3 SV=2	pma-miR168-5p
									isoform_68786	Probable serine/threonine-protein kinase At4g35230 OS=Arabidopsis thaliana GN=At4g35230 PE=1 SV=1	pma-miR168-5p
	GO:0048545	Response to steroid hormone	2	2/71	131/124438	0.00260602	0.0741069	1.13014	isoform_23827	Protein BZR1 homolog 4 OS=Oryza sativa subsp. japonica GN=BZR4 PE=3 SV=2	pma-miR168-5p
									isoform_68786	Probable serine/threonine-protein kinase At4g35230 OS=Arabidopsis thaliana GN=At4g35230 PE=1 SV=1	pma-miR168-5p
Cluster 5	GO:0015934	Large ribosomal subunit	12	12/187	346/124438	3.03909e-13	5.9e-11	10.2288	isoform_101854	60S ribosomal protein L17 OS=Zea mays GN=RPL17 PE=2 SV=1	pma-miR482i-3p, pma-miR482r-3p
									isoform_120668	60S ribosomal protein L17 OS=Zea mays GN=RPL17 PE=2 SV=1	pma-miR482i-3p, pma-miR482r-3p
									isoform_21534	50S ribosomal protein L1, chloroplastic OS=Spinacia oleracea GN=RPL1 PE=1 SV=1	pma-miR11524a-5p, pma-miR11524b-5p
									isoform_245437	60S ribosomal protein L5 OS=Cucumis sativus GN=RPL5 PE=2 SV=1	pma-miR482i-3p, pma-miR482r-3p
									isoform_283074	60S ribosomal protein L22-2 OS=Arabidopsis thaliana GN=RPL22B PE=2 SV=1	pma-miRN88a-5p, pma-miRN88b-5p
									isoform_28445	60S ribosomal protein L5 OS=Cucumis sativus GN=RPL5 PE=2 SV=1	pma-miR482i-3p, pma-miR482r-3p
									isoform_33961	60S ribosomal protein L22-2 OS=Arabidopsis thaliana GN=RPL22B PE=2 SV=1	pma-miRN88a-5p, pma-miRN88b-5p
									isoform_34691	60S ribosomal protein L22-2 OS=Arabidopsis thaliana GN=RPL22B PE=2 SV=1	pma-miRN88a-5p, pma-miRN88b-5p
									isoform_45195	60S ribosomal protein L22-2 OS=Arabidopsis thaliana GN=RPL22B PE=2 SV=1	pma-miRN88a-5p, pma-miRN88b-5p
									isoform_82523	60S ribosomal protein L5 OS=Cucumis sativus GN=RPL5 PE=2 SV=1	pma-miR482i-3p, pma-miR482r-3p
									isoform_86928	60S ribosomal protein L22-2 OS=Arabidopsis thaliana GN=RPL22B PE=2 SV=1	pma-miRN88a-5p, pma-miRN88b-5p
									isoform_97914	60S ribosomal protein L22-3 OS=Arabidopsis thaliana GN=RPL22C PE=2 SV=1	pma-miR11476a-3p, pma-miR11476b-3p, pma-miRN88a-5p, pma-miRN88b-5p
	GO:0022626	Cytosolic ribosome	12	12/187	360/124438	4.84012e-13	5.9e-11	10.2288	isoform_245437	60S ribosomal protein L5 OS=Cucumis sativus GN=RPL5 PE=2 SV=1	pma-miR482i-3p, pma-miR482r-3p
									isoform_283074	60S ribosomal protein L22-2 OS=Arabidopsis thaliana GN=RPL22B PE=2 SV=1	pma-miRN88a-5p, pma-miRN88b-5p
									isoform_28445	60S ribosomal protein L5 OS=Cucumis sativus GN=RPL5 PE=2 SV=1	pma-miR482i-3p, pma-miR482r-3p
									isoform_289897	40S ribosomal protein S3a OS=Cicer arietinum PE=2 SV=1	pma-miR396f-5p
									isoform_29374	40S ribosomal protein S2-4 OS=Arabidopsis thaliana GN=RPS2D PE=2 SV=1	pma-miRN88a-5p, pma-miRN88b-5p
									isoform_33961	60S ribosomal protein L22-2 OS=Arabidopsis thaliana GN=RPL22B PE=2 SV=1	pma-miRN88a-5p, pma-miRN88b-5p
									isoform_34691	60S ribosomal protein L22-2 OS=Arabidopsis thaliana GN=RPL22B PE=2 SV=1	pma-miRN88a-5p, pma-miRN88b-5p
									isoform_41188	40S ribosomal protein S3a-2 OS=Arabidopsis thaliana GN=RPS3AB PE=2 SV=3	pma-miR396f-5p
									isoform_45195	60S ribosomal protein L22-2 OS=Arabidopsis thaliana GN=RPL22B PE=2 SV=1	pma-miRN88a-5p, pma-miRN88b-5p
									isoform_82523	60S ribosomal protein L5 OS=Cucumis sativus GN=RPL5 PE=2 SV=1	pma-miR482i-3p, pma-miR482r-3p
									isoform_86928	60S ribosomal protein L22-2 OS=Arabidopsis thaliana GN=RPL22B PE=2 SV=1	pma-miRN88a-5p, pma-miRN88b-5p
									isoform_97914	60S ribosomal protein L22-3 OS=Arabidopsis thaliana GN=RPL22C PE=2 SV=1	pma-miR11476a-3p, pma-miR11476b-3p, pma-miRN88a-5p, pma-miRN88b-5p
	GO:0022625	Cytosolic large ribosomal subunit	9	9/187	147/124438	1.85209e-12	1.51e-10	9.82207	isoform_245437	60S ribosomal protein L5 OS=Cucumis sativus GN=RPL5 PE=2 SV=1	pma-miR482i-3p, pma-miR482r-3p
									isoform_283074	60S ribosomal protein L22-2 OS=Arabidopsis thaliana GN=RPL22B PE=2 SV=1	pma-miRN88a-5p, pma-miRN88b-5p
									isoform_28445	60S ribosomal protein L5 OS=Cucumis sativus GN=RPL5 PE=2 SV=1	pma-miR482i-3p, pma-miR482r-3p
									isoform_33961	60S ribosomal protein L22-2 OS=Arabidopsis thaliana GN=RPL22B PE=2 SV=1	pma-miRN88a-5p, pma-miRN88b-5p
									isoform_34691	60S ribosomal protein L22-2 OS=Arabidopsis thaliana GN=RPL22B PE=2 SV=1	pma-miRN88a-5p, pma-miRN88b-5p
									isoform_45195	60S ribosomal protein L22-2 OS=Arabidopsis thaliana GN=RPL22B PE=2 SV=1	pma-miRN88a-5p, pma-miRN88b-5p
									isoform_82523	60S ribosomal protein L5 OS=Cucumis sativus GN=RPL5 PE=2 SV=1	pma-miR482i-3p, pma-miR482r-3p
									isoform_86928	60S ribosomal protein L22-2 OS=Arabidopsis thaliana GN=RPL22B PE=2 SV=1	pma-miRN88a-5p, pma-miRN88b-5p
									isoform_97914	60S ribosomal protein L22-3 OS=Arabidopsis thaliana GN=RPL22C PE=2 SV=1	pma-miR11476a-3p, pma-miR11476b-3p, pma-miRN88a-5p, pma-miRN88b-5p
Cluster 6	GO:0031463	Cul3-RING ubiquitin ligase complex	6	6/160	68/124438	4.21238e-10	1.22e-07	6.91307	isoform_20229	F-box/kelch-repeat protein At1g74510 OS=Arabidopsis thaliana GN=At1g74510 PE=2 SV=1	pma-miR482f-3p, pma-miR482g-3p, pma-miR482h-3p, pma-miR482i-3p, pma-miR482m-3p, pma-miR482o-3p, pma-miR482r-3p
									isoform_21323	F-box/kelch-repeat protein At1g74510 OS=Arabidopsis thaliana GN=At1g74510 PE=2 SV=1	pma-miR482f-3p, pma-miR482g-3p, pma-miR482h-3p, pma-miR482i-3p, pma-miR482m-3p, pma-miR482o-3p, pma-miR482r-3p
									isoform_245781	F-box/kelch-repeat protein At1g74510 OS=Arabidopsis thaliana GN=At1g74510 PE=2 SV=1	pma-miR482f-3p, pma-miR482g-3p, pma-miR482h-3p, pma-miR482i-3p, pma-miR482m-3p, pma-miR482o-3p, pma-miR482r-3p
									isoform_267871	F-box/kelch-repeat protein At1g74510 OS=Arabidopsis thaliana GN=At1g74510 PE=2 SV=1	pma-miR482f-3p, pma-miR482g-3p, pma-miR482h-3p, pma-miR482i-3p, pma-miR482m-3p, pma-miR482o-3p, pma-miR482r-3p
									isoform_47513	F-box/kelch-repeat protein At1g74510 OS=Arabidopsis thaliana GN=At1g74510 PE=2 SV=1	pma-miR482f-3p, pma-miR482g-3p, pma-miR482h-3p, pma-miR482i-3p, pma-miR482m-3p, pma-miR482o-3p, pma-miR482r-3p
									isoform_81839	F-box/kelch-repeat protein At1g74510 OS=Arabidopsis thaliana GN=At1g74510 PE=2 SV=1	pma-miR482f-3p, pma-miR482g-3p, pma-miR482h-3p, pma-miR482i-3p, pma-miR482m-3p, pma-miR482o-3p, pma-miR482r-3p
	GO:0031461	Cullin-RING ubiquitin ligase complex	7	7/160	255/124438	4.9881e-08	7.23e-06	5.1407	isoform_20229	F-box/kelch-repeat protein At1g74510 OS=Arabidopsis thaliana GN=At1g74510 PE=2 SV=1	pma-miR482f-3p, pma-miR482g-3p, pma-miR482h-3p, pma-miR482i-3p, pma-miR482m-3p, pma-miR482o-3p, pma-miR482r-3p
									isoform_21323	F-box/kelch-repeat protein At1g74510 OS=Arabidopsis thaliana GN=At1g74510 PE=2 SV=1	pma-miR482f-3p, pma-miR482g-3p, pma-miR482h-3p, pma-miR482i-3p, pma-miR482m-3p, pma-miR482o-3p, pma-miR482r-3p
									isoform_245781	F-box/kelch-repeat protein At1g74510 OS=Arabidopsis thaliana GN=At1g74510 PE=2 SV=1	pma-miR482f-3p, pma-miR482g-3p, pma-miR482h-3p, pma-miR482i-3p, pma-miR482m-3p, pma-miR482o-3p, pma-miR482r-3p
									isoform_267871	F-box/kelch-repeat protein At1g74510 OS=Arabidopsis thaliana GN=At1g74510 PE=2 SV=1	pma-miR482f-3p, pma-miR482g-3p, pma-miR482h-3p, pma-miR482i-3p, pma-miR482m-3p, pma-miR482o-3p, pma-miR482r-3p
									isoform_47513	F-box/kelch-repeat protein At1g74510 OS=Arabidopsis thaliana GN=At1g74510 PE=2 SV=1	pma-miR482f-3p, pma-miR482g-3p, pma-miR482h-3p, pma-miR482i-3p, pma-miR482m-3p, pma-miR482o-3p, pma-miR482r-3p
									isoform_74517	Cullin-3B OS=Arabidopsis thaliana GN=CUL3B PE=1 SV=1	pma-miRN18-3p
									isoform_81839	F-box/kelch-repeat protein At1g74510 OS=Arabidopsis thaliana GN=At1g74510 PE=2 SV=1	pma-miR482f-3p, pma-miR482g-3p, pma-miR482h-3p, pma-miR482i-3p, pma-miR482m-3p, pma-miR482o-3p, pma-miR482r-3p
	GO:0000151	Ubiquitin ligase complex	7	7/160	397/124438	9.78362e-07	9.46e-05	4.02422	isoform_20229	F-box/kelch-repeat protein At1g74510 OS=Arabidopsis thaliana GN=At1g74510 PE=2 SV=1	pma-miR482f-3p, pma-miR482g-3p, pma-miR482h-3p, pma-miR482i-3p, pma-miR482m-3p, pma-miR482o-3p, pma-miR482r-3p
									isoform_21323	F-box/kelch-repeat protein At1g74510 OS=Arabidopsis thaliana GN=At1g74510 PE=2 SV=1	pma-miR482f-3p, pma-miR482g-3p, pma-miR482h-3p, pma-miR482i-3p, pma-miR482m-3p, pma-miR482o-3p, pma-miR482r-3p
									isoform_245781	F-box/kelch-repeat protein At1g74510 OS=Arabidopsis thaliana GN=At1g74510 PE=2 SV=1	pma-miR482f-3p, pma-miR482g-3p, pma-miR482h-3p, pma-miR482i-3p, pma-miR482m-3p, pma-miR482o-3p, pma-miR482r-3p
									isoform_267871	F-box/kelch-repeat protein At1g74510 OS=Arabidopsis thaliana GN=At1g74510 PE=2 SV=1	pma-miR482f-3p, pma-miR482g-3p, pma-miR482h-3p, pma-miR482i-3p, pma-miR482m-3p, pma-miR482o-3p, pma-miR482r-3p
									isoform_47513	F-box/kelch-repeat protein At1g74510 OS=Arabidopsis thaliana GN=At1g74510 PE=2 SV=1	pma-miR482f-3p, pma-miR482g-3p, pma-miR482h-3p, pma-miR482i-3p, pma-miR482m-3p, pma-miR482o-3p, pma-miR482r-3p
									isoform_74517	Cullin-3B OS=Arabidopsis thaliana GN=CUL3B PE=1 SV=1	pma-miRN18-3p
									isoform_81839	F-box/kelch-repeat protein At1g74510 OS=Arabidopsis thaliana GN=At1g74510 PE=2 SV=1	pma-miR482f-3p, pma-miR482g-3p, pma-miR482h-3p, pma-miR482i-3p, pma-miR482m-3p, pma-miR482o-3p, pma-miR482r-3p
* The targeting relations were validated by degradome sequencing.
