# Supplementary material for: The miRNA-mRNA Regulatory Modules of Pinus massoniana Lamb. in Response to Drought Stress
Source: Int J Mol Sci. 2023 Sep 28;24(19):14655. doi: 10.3390/ijms241914655 (PMC10572226; doi:10.3390/ijms241914655)
Supplement: Supplementary file 1 [file ijms-24-14655-s001.zip › Table S9.xlsx]

## Sheet: Sheet1
Table S9. Details of the miRNA-mRNA regulatory network.
miRNA-mRNA pairs*			Averaged RPM of three biological replicates in small RNA sequencing							Averaged FPKM of three biological replicates in mRNA sequencing							Pearson's correlation between 'averaged RPM' and 'averaged FPKM'				DESeq2 log2(fold change) of miRNAs in small RNA sequencing				DESeq2 log2(fold change) of isoforms in mRNA sequencing
miRNA ID	mRNA ID with SwissProt annotation		C1_Avg.	C2_Avg.	C3_Avg.	D1_Avg.	D2_Avg.	D3_Avg.		C1_Avg.	C2_Avg.	C3_Avg.	D1_Avg.	D2_Avg.	D3_Avg.		Coeffecient	P value	Adjusted P value		D1 versus C1	D2 versus C2	D3 versus C3		D1 versus C1	D2 versus C2	D3 versus C3
pma-miR156a-5p	isoform_118780/Squamosa promoter-binding-like protein 12, SPL12		228.644	405.289	540.791	470.36	359.039	817.537		1.06333	0.593333	0.806667	1.16333	1.06667	0.0333333		-0.812518	0.0494292	0.466474		0.875156	-0.328658	0.827249		0.0383607	0.410369	-3.96429
pma-miR1312b-3p	isoform_166904/Disease resistance protein TAO1		75.486	51.1772	56.6739	66.8265	77.6394	87.3777		1.84	2.91667	3.33667	1.19	1.96	0.08		-0.843161	0.0349686	0.437906		0.188342	0.336453	0.6738		-0.646417	-0.572442	-5.15659
pma-miR1312c-3p	isoform_166904/Disease resistance protein TAO1		75.486	51.1772	56.6739	66.8265	77.6394	87.3777		1.84	2.91667	3.33667	1.19	1.96	0.08		-0.843161	0.0349686	0.437906		0.188342	0.336453	0.6738		-0.646417	-0.572442	-5.15659
pma-miR166a-5p	isoform_18964/Dehydrin ERD10		227.872	202.062	258.31	158.113	155.285	60.2979		2.50667	3.02667	1.30667	12.11	6.75667	93.8133		-0.868115	0.0249436	0.413252		-0.21609	-0.490035	-1.94544		0.224357	0.167911	5.54033
pma-miR166b-5p	isoform_18964/Dehydrin ERD10		180.884	158.738	202.659	122.185	119.508	44.9951		2.50667	3.02667	1.30667	12.11	6.75667	93.8133		-0.863392	0.0267181	0.418115		-0.21609	-0.490035	-1.94544		0.224357	0.167911	5.54033
pma-miR166c-5p	isoform_18964/Dehydrin ERD10		227.872	202.062	258.31	158.113	155.285	60.2979		2.50667	3.02667	1.30667	12.11	6.75667	93.8133		-0.868115	0.0249436	0.413252		-0.21609	-0.490035	-1.94544		0.224357	0.167911	5.54033
pma-miR166d-5p	isoform_18964/Dehydrin ERD10		180.884	158.738	202.659	122.185	119.508	44.9951		2.50667	3.02667	1.30667	12.11	6.75667	93.8133		-0.863392	0.0267181	0.418115		-0.21609	-0.490035	-1.94544		0.224357	0.167911	5.54033
pma-miR166e-5p	isoform_18964/Dehydrin ERD10		180.884	158.738	202.659	122.185	119.508	44.9951		2.50667	3.02667	1.30667	12.11	6.75667	93.8133		-0.863392	0.0267181	0.418115		-0.21609	-0.490035	-1.94544		0.224357	0.167911	5.54033
pma-miR166h-5p	isoform_18964/Dehydrin ERD10		180.884	158.738	202.659	122.185	119.508	44.9951		2.50667	3.02667	1.30667	12.11	6.75667	93.8133		-0.863392	0.0267181	0.418115		-0.21609	-0.490035	-1.94544		0.224357	0.167911	5.54033
pma-miR166i-5p	isoform_18964/Dehydrin ERD10		180.884	158.738	202.659	122.185	119.508	44.9951		2.50667	3.02667	1.30667	12.11	6.75667	93.8133		-0.863392	0.0267181	0.418115		-0.21609	-0.490035	-1.94544		0.224357	0.167911	5.54033
pma-miR166a-5p	isoform_20765/E3 ubiquitin-protein ligase RFI2		227.872	202.062	258.31	158.113	155.285	60.2979		1.62333	0.993333	1.80333	1.49	2.20667	6.81667		-0.821485	0.0449569	0.458548		-0.21609	-0.490035	-1.94544		-0.126456	1.05259	2.09405
pma-miR166b-5p	isoform_20765/E3 ubiquitin-protein ligase RFI2		180.884	158.738	202.659	122.185	119.508	44.9951		1.62333	0.993333	1.80333	1.49	2.20667	6.81667		-0.817552	0.0468943	0.461977		-0.21609	-0.490035	-1.94544		-0.126456	1.05259	2.09405
pma-miR166c-5p	isoform_20765/E3 ubiquitin-protein ligase RFI2		227.872	202.062	258.31	158.113	155.285	60.2979		1.62333	0.993333	1.80333	1.49	2.20667	6.81667		-0.821485	0.0449569	0.458548		-0.21609	-0.490035	-1.94544		-0.126456	1.05259	2.09405
pma-miR166d-5p	isoform_20765/E3 ubiquitin-protein ligase RFI2		180.884	158.738	202.659	122.185	119.508	44.9951		1.62333	0.993333	1.80333	1.49	2.20667	6.81667		-0.817552	0.0468943	0.461977		-0.21609	-0.490035	-1.94544		-0.126456	1.05259	2.09405
pma-miR166e-5p	isoform_20765/E3 ubiquitin-protein ligase RFI2		180.884	158.738	202.659	122.185	119.508	44.9951		1.62333	0.993333	1.80333	1.49	2.20667	6.81667		-0.817552	0.0468943	0.461977		-0.21609	-0.490035	-1.94544		-0.126456	1.05259	2.09405
pma-miR166h-5p	isoform_20765/E3 ubiquitin-protein ligase RFI2		180.884	158.738	202.659	122.185	119.508	44.9951		1.62333	0.993333	1.80333	1.49	2.20667	6.81667		-0.817552	0.0468943	0.461977		-0.21609	-0.490035	-1.94544		-0.126456	1.05259	2.09405
pma-miR166i-5p	isoform_20765/E3 ubiquitin-protein ligase RFI2		180.884	158.738	202.659	122.185	119.508	44.9951		1.62333	0.993333	1.80333	1.49	2.20667	6.81667		-0.817552	0.0468943	0.461977		-0.21609	-0.490035	-1.94544		-0.126456	1.05259	2.09405
pma-miR166a-5p	isoform_22334/Dehydrin ERD10		227.872	202.062	258.31	158.113	155.285	60.2979		161.47	82.02	99.56	245.04	220.077	554.757		-0.926214	0.00796563	0.344169		-0.21609	-0.490035	-1.94544		0.562991	1.41095	2.68376
pma-miR166b-5p	isoform_22334/Dehydrin ERD10		180.884	158.738	202.659	122.185	119.508	44.9951		161.47	82.02	99.56	245.04	220.077	554.757		-0.923296	0.00859959	0.348112		-0.21609	-0.490035	-1.94544		0.562991	1.41095	2.68376
pma-miR166c-5p	isoform_22334/Dehydrin ERD10		227.872	202.062	258.31	158.113	155.285	60.2979		161.47	82.02	99.56	245.04	220.077	554.757		-0.926214	0.00796563	0.344169		-0.21609	-0.490035	-1.94544		0.562991	1.41095	2.68376
pma-miR166d-5p	isoform_22334/Dehydrin ERD10		180.884	158.738	202.659	122.185	119.508	44.9951		161.47	82.02	99.56	245.04	220.077	554.757		-0.923296	0.00859959	0.348112		-0.21609	-0.490035	-1.94544		0.562991	1.41095	2.68376
pma-miR166e-5p	isoform_22334/Dehydrin ERD10		180.884	158.738	202.659	122.185	119.508	44.9951		161.47	82.02	99.56	245.04	220.077	554.757		-0.923296	0.00859959	0.348112		-0.21609	-0.490035	-1.94544		0.562991	1.41095	2.68376
pma-miR166h-5p	isoform_22334/Dehydrin ERD10		180.884	158.738	202.659	122.185	119.508	44.9951		161.47	82.02	99.56	245.04	220.077	554.757		-0.923296	0.00859959	0.348112		-0.21609	-0.490035	-1.94544		0.562991	1.41095	2.68376
pma-miR166i-5p	isoform_22334/Dehydrin ERD10		180.884	158.738	202.659	122.185	119.508	44.9951		161.47	82.02	99.56	245.04	220.077	554.757		-0.923296	0.00859959	0.348112		-0.21609	-0.490035	-1.94544		0.562991	1.41095	2.68376
pma-miR482i-3p	isoform_22469/Agmatine coumaroyltransferase, AGCT		198.829	144.6	199.046	248.866	307.697	279.672		26.5733	25.8867	16.6433	14.3233	3.72	9.92333		-0.922217	0.00884006	0.34948		0.544286	0.819857	0.61559		-0.916434	-2.80887	-0.531525
pma-miR482r-3p	isoform_22469/Agmatine coumaroyltransferase, AGCT		198.829	144.6	199.046	248.866	307.697	279.672		26.5733	25.8867	16.6433	14.3233	3.72	9.92333		-0.922217	0.00884006	0.34948		0.544286	0.819857	0.61559		-0.916434	-2.80887	-0.531525
pma-miR166a-5p	isoform_23794/Dehydrin ERD10		227.872	202.062	258.31	158.113	155.285	60.2979		0.136667	0.123333	0.07	0.113333	0.15	0.693333		-0.857538	0.0289973	0.423973		-0.21609	-0.490035	-1.94544		-0.0645698	0.0788568	3.06408
pma-miR166b-5p	isoform_23794/Dehydrin ERD10		180.884	158.738	202.659	122.185	119.508	44.9951		0.136667	0.123333	0.07	0.113333	0.15	0.693333		-0.851193	0.0315678	0.430245		-0.21609	-0.490035	-1.94544		-0.0645698	0.0788568	3.06408
pma-miR166c-5p	isoform_23794/Dehydrin ERD10		227.872	202.062	258.31	158.113	155.285	60.2979		0.136667	0.123333	0.07	0.113333	0.15	0.693333		-0.857538	0.0289973	0.423973		-0.21609	-0.490035	-1.94544		-0.0645698	0.0788568	3.06408
pma-miR166d-5p	isoform_23794/Dehydrin ERD10		180.884	158.738	202.659	122.185	119.508	44.9951		0.136667	0.123333	0.07	0.113333	0.15	0.693333		-0.851193	0.0315678	0.430245		-0.21609	-0.490035	-1.94544		-0.0645698	0.0788568	3.06408
pma-miR166e-5p	isoform_23794/Dehydrin ERD10		180.884	158.738	202.659	122.185	119.508	44.9951		0.136667	0.123333	0.07	0.113333	0.15	0.693333		-0.851193	0.0315678	0.430245		-0.21609	-0.490035	-1.94544		-0.0645698	0.0788568	3.06408
pma-miR166h-5p	isoform_23794/Dehydrin ERD10		180.884	158.738	202.659	122.185	119.508	44.9951		0.136667	0.123333	0.07	0.113333	0.15	0.693333		-0.851193	0.0315678	0.430245		-0.21609	-0.490035	-1.94544		-0.0645698	0.0788568	3.06408
pma-miR166i-5p	isoform_23794/Dehydrin ERD10		180.884	158.738	202.659	122.185	119.508	44.9951		0.136667	0.123333	0.07	0.113333	0.15	0.693333		-0.851193	0.0315678	0.430245		-0.21609	-0.490035	-1.94544		-0.0645698	0.0788568	3.06408
pma-miR1312b-3p	isoform_240620/Metal transporter NRAM1		75.486	51.1772	56.6739	66.8265	77.6394	87.3777		3.12333	3.54333	4.16667	3.34333	2.33667	0.896667		-0.872516	0.0233425	0.408854		0.188342	0.336453	0.6738		0.0567737	-0.601293	-1.99386
pma-miR1312c-3p	isoform_240620/Metal transporter NRAM1		75.486	51.1772	56.6739	66.8265	77.6394	87.3777		3.12333	3.54333	4.16667	3.34333	2.33667	0.896667		-0.872516	0.0233425	0.408854		0.188342	0.336453	0.6738		0.0567737	-0.601293	-1.99386
pma-miR166l-3p	isoform_242457/Homeobox-leucine zipper protein HOX32		185.114	268.746	226.244	98.6132	166.086	128.359		6.69667	3.08667	3.3	6.48667	7.34667	7.37		-0.823906	0.0437833	0.456404		-0.730312	-0.780279	-0.547626		-0.0816538	1.23206	1.35985
pma-miRN88a-5p	isoform_247289/Polyubiquitin, UBI1P		20.4949	26.335	28.665	9.38092	33.083	8.91668		41.7067	35.78	39.7333	61.4033	35.21	76.3033		-0.916514	0.010164	0.356391		-0.815642	0.24878	-1.23703		0.517997	-0.0359345	1.14914
pma-miRN88b-5p	isoform_247289/Polyubiquitin, UBI1P		20.4949	26.335	28.665	9.38092	33.083	8.91668		41.7067	35.78	39.7333	61.4033	35.21	76.3033		-0.916514	0.010164	0.356391		-0.815642	0.24878	-1.23703		0.517997	-0.0359345	1.14914
pma-miR396b-3p	isoform_247901/UDP-glycosyltransferase, U86A2		2.68605	2.52993	2.72992	1.99113	2.21056	13.6706		16.7433	12.2467	13.64	10.6133	10.3567	2.48667		-0.8466	0.0334923	0.434461		-0.155677	-0.309103	2.0241		-0.683379	-0.24883	-2.23929
pma-miR396d-3p	isoform_247901/UDP-glycosyltransferase, U86A2		2.68605	2.52993	2.72992	1.99113	2.21056	13.6706		16.7433	12.2467	13.64	10.6133	10.3567	2.48667		-0.8466	0.0334923	0.434461		-0.155677	-0.309103	2.0241		-0.683379	-0.24883	-2.23929
pma-miR396e-3p	isoform_247901/UDP-glycosyltransferase, U86A2		2.68605	2.52993	2.72992	1.99113	2.21056	13.6706		16.7433	12.2467	13.64	10.6133	10.3567	2.48667		-0.8466	0.0334923	0.434461		-0.155677	-0.309103	2.0241		-0.683379	-0.24883	-2.23929
pma-miR950p-5p	isoform_264908		1487.65	1369.94	1649.68	1279.49	2093.39	1705.65		1.55667	1.16	1.16667	1.48333	0.353333	0.87		-0.897115	0.0153334	0.381691		0.0212091	0.42887	0.205741		-0.092438	-1.67491	-0.201005
pma-miRN86-3p	isoform_275432/Multicopper oxidase LPR2		0.836877	0.718692	1.67345	1.71554	1.81644	9.98321		30.72	39.1433	45.5467	26.9633	48.4533	5.87667		-0.816732	0.0473029	0.462716		0.303534	-0.109609	1.90278		-0.223389	0.293534	-2.74127
pma-miRN89-5p	isoform_27774/Dehydrin ERD10		1596.13	2765.85	2255.95	156.244	138.525	737.435		9.84	11.2067	7.69	31.8867	25.8933	36.0433		-0.834351	0.0388867	0.446699		-3.20321	-4.21064	-1.36039		1.63022	1.16633	2.42479
pma-miR166a-5p	isoform_286357/Dehydrin ERD10		227.872	202.062	258.31	158.113	155.285	60.2979		3.78	3.80333	2.34333	8.84	5.22333	40.9367		-0.880967	0.02041	0.399857		-0.21609	-0.490035	-1.94544		1.11644	0.38934	4.31221
pma-miR166b-5p	isoform_286357/Dehydrin ERD10		180.884	158.738	202.659	122.185	119.508	44.9951		3.78	3.80333	2.34333	8.84	5.22333	40.9367		-0.876232	0.0220298	0.404921		-0.21609	-0.490035	-1.94544		1.11644	0.38934	4.31221
pma-miR166c-5p	isoform_286357/Dehydrin ERD10		227.872	202.062	258.31	158.113	155.285	60.2979		3.78	3.80333	2.34333	8.84	5.22333	40.9367		-0.880967	0.02041	0.399857		-0.21609	-0.490035	-1.94544		1.11644	0.38934	4.31221
pma-miR166d-5p	isoform_286357/Dehydrin ERD10		180.884	158.738	202.659	122.185	119.508	44.9951		3.78	3.80333	2.34333	8.84	5.22333	40.9367		-0.876232	0.0220298	0.404921		-0.21609	-0.490035	-1.94544		1.11644	0.38934	4.31221
pma-miR166e-5p	isoform_286357/Dehydrin ERD10		180.884	158.738	202.659	122.185	119.508	44.9951		3.78	3.80333	2.34333	8.84	5.22333	40.9367		-0.876232	0.0220298	0.404921		-0.21609	-0.490035	-1.94544		1.11644	0.38934	4.31221
pma-miR166h-5p	isoform_286357/Dehydrin ERD10		180.884	158.738	202.659	122.185	119.508	44.9951		3.78	3.80333	2.34333	8.84	5.22333	40.9367		-0.876232	0.0220298	0.404921		-0.21609	-0.490035	-1.94544		1.11644	0.38934	4.31221
pma-miR166i-5p	isoform_286357/Dehydrin ERD10		180.884	158.738	202.659	122.185	119.508	44.9951		3.78	3.80333	2.34333	8.84	5.22333	40.9367		-0.876232	0.0220298	0.404921		-0.21609	-0.490035	-1.94544		1.11644	0.38934	4.31221
pma-miR396b-3p	isoform_288694/Protein NRT1-PTR FAMILY 5.3, PTR4		2.68605	2.52993	2.72992	1.99113	2.21056	13.6706		6.25333	6.64333	8.26	5.49	3.95333	0.42		-0.829693	0.041037	0.451055		-0.155677	-0.309103	2.0241		-0.217168	-0.745122	-4.06417
pma-miR396d-3p	isoform_288694/Protein NRT1-PTR FAMILY 5.3, PTR4		2.68605	2.52993	2.72992	1.99113	2.21056	13.6706		6.25333	6.64333	8.26	5.49	3.95333	0.42		-0.829693	0.041037	0.451055		-0.155677	-0.309103	2.0241		-0.217168	-0.745122	-4.06417
pma-miR396e-3p	isoform_288694/Protein NRT1-PTR FAMILY 5.3, PTR4		2.68605	2.52993	2.72992	1.99113	2.21056	13.6706		6.25333	6.64333	8.26	5.49	3.95333	0.42		-0.829693	0.041037	0.451055		-0.155677	-0.309103	2.0241		-0.217168	-0.745122	-4.06417
pma-miRN72a-3p	isoform_292633/Glycine-rich cell wall structural protein 2, GRP2		1917.14	1661.28	2366.18	2691.6	4261.24	3644.09		48.4167	35.5067	37.9167	37.3567	20.5	11.3333		-0.822293	0.0445636	0.457825		0.666924	1.06899	0.777548		-0.394979	-0.789684	-1.52466
pma-miRN72b-3p	isoform_292633/Glycine-rich cell wall structural protein 2, GRP2		1917.14	1661.28	2366.18	2691.6	4261.24	3644.09		48.4167	35.5067	37.9167	37.3567	20.5	11.3333		-0.822293	0.0445636	0.457825		0.666924	1.06899	0.777548		-0.394979	-0.789684	-1.52466
pma-miR482b-3p	isoform_292633/Glycine-rich cell wall structural protein 2, GRP2		900.427	801.953	1139.69	1001.76	1342	1754.1		48.4167	35.5067	37.9167	37.3567	20.5	11.3333		-0.890083	0.0174585	0.389872		0.336032	0.475411	0.774412		-0.394979	-0.789684	-1.52466
pma-miR156a-5p	isoform_32791/Glycine-rich RNA-binding protein GRP2A,, GRP2		228.644	405.289	540.791	470.36	359.039	817.537		32.49	18.3433	21.2567	15.0133	20.8967	5.43667		-0.901184	0.0141645	0.376784		0.875156	-0.328658	0.827249		-1.04226	0.146792	-1.69825
pma-miR482b-3p	isoform_33236/Glycine-rich cell wall structural protein, GRP1		900.427	801.953	1139.69	1001.76	1342	1754.1		868.637	818.717	720.31	794.003	505.847	204.77		-0.978927	0.000661414	0.208855		0.336032	0.475411	0.774412		-0.165397	-0.701912	-1.60492
pma-miRN88a-5p	isoform_34691/60S ribosomal protein L22-2, RL222		20.4949	26.335	28.665	9.38092	33.083	8.91668		34.1667	34.99	20.47	58.3967	39.4067	73.09		-0.827607	0.0420173	0.45303		-0.815642	0.24878	-1.23703		0.672089	0.148681	2.0147
pma-miRN88b-5p	isoform_34691/60S ribosomal protein L22-2, RL222		20.4949	26.335	28.665	9.38092	33.083	8.91668		34.1667	34.99	20.47	58.3967	39.4067	73.09		-0.827607	0.0420173	0.45303		-0.815642	0.24878	-1.23703		0.672089	0.148681	2.0147
pma-miR482b-3p	isoform_41247		900.427	801.953	1139.69	1001.76	1342	1754.1		309.167	386.847	370.027	331.817	244.41	147.143		-0.904431	0.0132637	0.372864		0.336032	0.475411	0.774412		0.0657406	-0.663993	-1.11289
pma-miR166b-5p	isoform_44628/Dehydrin ERD10		180.884	158.738	202.659	122.185	119.508	44.9951		8.01	7.02333	7.75	24.8333	30.9367	27.7533		-0.815698	0.0478207	0.463647		-0.21609	-0.490035	-1.94544		1.46564	2.02417	1.97283
pma-miR166d-5p	isoform_44628/Dehydrin ERD10		180.884	158.738	202.659	122.185	119.508	44.9951		8.01	7.02333	7.75	24.8333	30.9367	27.7533		-0.815698	0.0478207	0.463647		-0.21609	-0.490035	-1.94544		1.46564	2.02417	1.97283
pma-miR166e-5p	isoform_44628/Dehydrin ERD10		180.884	158.738	202.659	122.185	119.508	44.9951		8.01	7.02333	7.75	24.8333	30.9367	27.7533		-0.815698	0.0478207	0.463647		-0.21609	-0.490035	-1.94544		1.46564	2.02417	1.97283
pma-miR166h-5p	isoform_44628/Dehydrin ERD10		180.884	158.738	202.659	122.185	119.508	44.9951		8.01	7.02333	7.75	24.8333	30.9367	27.7533		-0.815698	0.0478207	0.463647		-0.21609	-0.490035	-1.94544		1.46564	2.02417	1.97283
pma-miR166i-5p	isoform_44628/Dehydrin ERD10		180.884	158.738	202.659	122.185	119.508	44.9951		8.01	7.02333	7.75	24.8333	30.9367	27.7533		-0.815698	0.0478207	0.463647		-0.21609	-0.490035	-1.94544		1.46564	2.02417	1.97283
pma-miR156a-5p	isoform_46586/Glycine-rich RNA-binding protein GRP2A		228.644	405.289	540.791	470.36	359.039	817.537		33.43	21.3067	21.2767	12.2233	28.5567	10.09		-0.844233	0.0345052	0.43676		0.875156	-0.328658	0.827249		-1.43487	0.375264	-0.838438
pma-miR482f-3p	isoform_47466		159.774	112.465	152.296	238.189	236.117	234.514		8.74	11.2433	9.53333	8.36333	4.95667	3.31667		-0.823268	0.0440911	0.456969		0.780434	0.713806	0.702514		-0.0942012	-1.17851	-1.30042
pma-miR482g-3p	isoform_47466		159.87	112.558	152.296	238.28	236.464	234.514		8.74	11.2433	9.53333	8.36333	4.95667	3.31667		-0.823219	0.0441147	0.457012		0.780434	0.713806	0.702514		-0.0942012	-1.17851	-1.30042
pma-miR482h-3p	isoform_47466		159.87	112.558	152.296	238.28	236.464	234.514		8.74	11.2433	9.53333	8.36333	4.95667	3.31667		-0.823219	0.0441147	0.457012		0.780434	0.713806	0.702514		-0.0942012	-1.17851	-1.30042
pma-miR482i-3p	isoform_47466		198.829	144.6	199.046	248.866	307.697	279.672		8.74	11.2433	9.53333	8.36333	4.95667	3.31667		-0.906421	0.0127257	0.370339		0.544286	0.819857	0.61559		-0.0942012	-1.17851	-1.30042
pma-miR482m-3p	isoform_47466		159.87	112.558	152.296	238.28	236.464	234.514		8.74	11.2433	9.53333	8.36333	4.95667	3.31667		-0.823219	0.0441147	0.457012		0.780434	0.713806	0.702514		-0.0942012	-1.17851	-1.30042
pma-miR482o-3p	isoform_47466		159.87	112.558	152.296	238.28	236.464	234.514		8.74	11.2433	9.53333	8.36333	4.95667	3.31667		-0.823219	0.0441147	0.457012		0.780434	0.713806	0.702514		-0.0942012	-1.17851	-1.30042
pma-miR482r-3p	isoform_47466		198.829	144.6	199.046	248.866	307.697	279.672		8.74	11.2433	9.53333	8.36333	4.95667	3.31667		-0.906421	0.0127257	0.370339		0.544286	0.819857	0.61559		-0.0942012	-1.17851	-1.30042
pma-miR166a-5p	isoform_49974/Dehydrin ERD10		227.872	202.062	258.31	158.113	155.285	60.2979		8.80667	15.7833	10.6967	37.4367	10.2833	180.277		-0.859095	0.0283827	0.422388		-0.21609	-0.490035	-1.94544		1.70428	-0.354799	4.13577
pma-miR166b-5p	isoform_49974/Dehydrin ERD10		180.884	158.738	202.659	122.185	119.508	44.9951		8.80667	15.7833	10.6967	37.4367	10.2833	180.277		-0.854416	0.0302491	0.427126		-0.21609	-0.490035	-1.94544		1.70428	-0.354799	4.13577
pma-miR166c-5p	isoform_49974/Dehydrin ERD10		227.872	202.062	258.31	158.113	155.285	60.2979		8.80667	15.7833	10.6967	37.4367	10.2833	180.277		-0.859095	0.0283827	0.422388		-0.21609	-0.490035	-1.94544		1.70428	-0.354799	4.13577
pma-miR166d-5p	isoform_49974/Dehydrin ERD10		180.884	158.738	202.659	122.185	119.508	44.9951		8.80667	15.7833	10.6967	37.4367	10.2833	180.277		-0.854416	0.0302491	0.427126		-0.21609	-0.490035	-1.94544		1.70428	-0.354799	4.13577
pma-miR166e-5p	isoform_49974/Dehydrin ERD10		180.884	158.738	202.659	122.185	119.508	44.9951		8.80667	15.7833	10.6967	37.4367	10.2833	180.277		-0.854416	0.0302491	0.427126		-0.21609	-0.490035	-1.94544		1.70428	-0.354799	4.13577
pma-miR166h-5p	isoform_49974/Dehydrin ERD10		180.884	158.738	202.659	122.185	119.508	44.9951		8.80667	15.7833	10.6967	37.4367	10.2833	180.277		-0.854416	0.0302491	0.427126		-0.21609	-0.490035	-1.94544		1.70428	-0.354799	4.13577
pma-miR166i-5p	isoform_49974/Dehydrin ERD10		180.884	158.738	202.659	122.185	119.508	44.9951		8.80667	15.7833	10.6967	37.4367	10.2833	180.277		-0.854416	0.0302491	0.427126		-0.21609	-0.490035	-1.94544		1.70428	-0.354799	4.13577
pma-miR166a-5p	isoform_66551/Dehydrin COR47		227.872	202.062	258.31	158.113	155.285	60.2979		0.116667	0.14	0.173333	0.29	0.0766667	1.26667		-0.823819	0.0438254	0.456482		-0.21609	-0.490035	-1.94544		0.468535	-0.412085	2.89855
pma-miR166b-5p	isoform_66551/Dehydrin COR47		180.884	158.738	202.659	122.185	119.508	44.9951		0.116667	0.14	0.173333	0.29	0.0766667	1.26667		-0.818977	0.0461879	0.46075		-0.21609	-0.490035	-1.94544		0.468535	-0.412085	2.89855
pma-miR166c-5p	isoform_66551/Dehydrin COR47		227.872	202.062	258.31	158.113	155.285	60.2979		0.116667	0.14	0.173333	0.29	0.0766667	1.26667		-0.823819	0.0438254	0.456482		-0.21609	-0.490035	-1.94544		0.468535	-0.412085	2.89855
pma-miR166d-5p	isoform_66551/Dehydrin COR47		180.884	158.738	202.659	122.185	119.508	44.9951		0.116667	0.14	0.173333	0.29	0.0766667	1.26667		-0.818977	0.0461879	0.46075		-0.21609	-0.490035	-1.94544		0.468535	-0.412085	2.89855
pma-miR166e-5p	isoform_66551/Dehydrin COR47		180.884	158.738	202.659	122.185	119.508	44.9951		0.116667	0.14	0.173333	0.29	0.0766667	1.26667		-0.818977	0.0461879	0.46075		-0.21609	-0.490035	-1.94544		0.468535	-0.412085	2.89855
pma-miR166h-5p	isoform_66551/Dehydrin COR47		180.884	158.738	202.659	122.185	119.508	44.9951		0.116667	0.14	0.173333	0.29	0.0766667	1.26667		-0.818977	0.0461879	0.46075		-0.21609	-0.490035	-1.94544		0.468535	-0.412085	2.89855
pma-miR166i-5p	isoform_66551/Dehydrin COR47		180.884	158.738	202.659	122.185	119.508	44.9951		0.116667	0.14	0.173333	0.29	0.0766667	1.26667		-0.818977	0.0461879	0.46075		-0.21609	-0.490035	-1.94544		0.468535	-0.412085	2.89855
pma-miRN90-5p	isoform_76607		18.5387	22.0321	22.5563	21.6835	27.6928	43.15		3.65	2.89	3.14333	1.83667	3.16667	0.113333		-0.848462	0.0327055	0.432781		0.326636	0.137598	1.0093		-0.918659	0.1031	-4.3581
pma-miR156a-5p	isoform_77096/Glycine-rich RNA-binding protein GRP2A		228.644	405.289	540.791	470.36	359.039	817.537		1166.08	769.093	836.87	431.327	855.357	232.667		-0.86113	0.0275884	0.42038		0.875156	-0.328658	0.827249		-1.46966	0.139343	-1.62662
pma-miR166a-5p	isoform_92271/Dehydrin ERD10		227.872	202.062	258.31	158.113	155.285	60.2979		93.9567	116.333	103.733	276.347	142.547	1021.78		-0.879736	0.0208254	0.401192		-0.21609	-0.490035	-1.94544		1.46272	0.247076	3.48378
pma-miR166b-5p	isoform_92271/Dehydrin ERD10		180.884	158.738	202.659	122.185	119.508	44.9951		93.9567	116.333	103.733	276.347	142.547	1021.78		-0.875778	0.0221881	0.40541		-0.21609	-0.490035	-1.94544		1.46272	0.247076	3.48378
pma-miR166c-5p	isoform_92271/Dehydrin ERD10		227.872	202.062	258.31	158.113	155.285	60.2979		93.9567	116.333	103.733	276.347	142.547	1021.78		-0.879736	0.0208254	0.401192		-0.21609	-0.490035	-1.94544		1.46272	0.247076	3.48378
pma-miR166d-5p	isoform_92271/Dehydrin ERD10		180.884	158.738	202.659	122.185	119.508	44.9951		93.9567	116.333	103.733	276.347	142.547	1021.78		-0.875778	0.0221881	0.40541		-0.21609	-0.490035	-1.94544		1.46272	0.247076	3.48378
pma-miR166e-5p	isoform_92271/Dehydrin ERD10		180.884	158.738	202.659	122.185	119.508	44.9951		93.9567	116.333	103.733	276.347	142.547	1021.78		-0.875778	0.0221881	0.40541		-0.21609	-0.490035	-1.94544		1.46272	0.247076	3.48378
pma-miR166h-5p	isoform_92271/Dehydrin ERD10		180.884	158.738	202.659	122.185	119.508	44.9951		93.9567	116.333	103.733	276.347	142.547	1021.78		-0.875778	0.0221881	0.40541		-0.21609	-0.490035	-1.94544		1.46272	0.247076	3.48378
pma-miR166i-5p	isoform_92271/Dehydrin ERD10		180.884	158.738	202.659	122.185	119.508	44.9951		93.9567	116.333	103.733	276.347	142.547	1021.78		-0.875778	0.0221881	0.40541		-0.21609	-0.490035	-1.94544		1.46272	0.247076	3.48378
pma-miR1312b-3p	isoform_95799/Disease resistance protein TAO1		75.486	51.1772	56.6739	66.8265	77.6394	87.3777		4.37	5.36	5.96	4.37333	3.78667	1.24667		-0.891957	0.0168793	0.387736		0.188342	0.336453	0.6738		-0.0370934	-0.507392	-2.04256
pma-miR1312c-3p	isoform_95799/Disease resistance protein TAO1		75.486	51.1772	56.6739	66.8265	77.6394	87.3777		4.37	5.36	5.96	4.37333	3.78667	1.24667		-0.891957	0.0168793	0.387736		0.188342	0.336453	0.6738		-0.0370934	-0.507392	-2.04256
* Details of the cleave site of miRNA-mRNA can be found in Table S7.
